# Supplementary material for: Bluues: a program for the analysis of the electrostatic properties of proteins based on generalized Born radii
Source: BMC Bioinformatics. 2012 Mar 28;13(Suppl 4):S18. doi: 10.1186/1471-2105-13-S4-S18 (PMC3434445; doi:10.1186/1471-2105-13-S4-S18)
Supplement: Additional file 1 — Executable and examples. Zipped folder with the executable compiled for Linux x86_64 and 80386 machines and including example input and output files. [file 1471-2105-13-S4-S18-S1.ZIP]

Archive with 22 entries (21 files):
- S18 additional file/1bebA.pdb
- S18 additional file/1bebA.pqr
- S18 additional file/bluues
- S18 additional file/bluues32
- S18 additional file/Information
- S18 additional file/LICENSE.TXT
- S18 additional file/out.at_r_n
- S18 additional file/out.ddg
- S18 additional file/out.dx
- S18 additional file/out.frc_coul
- S18 additional file/out.frc_solv
- S18 additional file/out.frc_tot
- S18 additional file/out.gbr
- S18 additional file/out.pka
- S18 additional file/out.solv_nrg
- S18 additional file/out.srf
- S18 additional file/out.srfatpot
- S18 additional file/out.titration
- S18 additional file/READ.ME
- S18 additional file/read_dx.vmd
- S18 additional file/srf_at_pot.vmd
- S18 additional file/
