# Supplementary material for: Bluues: a program for the analysis of the electrostatic properties of proteins based on generalized Born radii
Source: BMC Bioinformatics. 2012 Mar 28;13(Suppl 4):S18. doi: 10.1186/1471-2105-13-S4-S18 (PMC3434445; doi:10.1186/1471-2105-13-S4-S18)
Supplement: Additional file 1 — Executable and examples. Zipped folder with the executable compiled for Linux x86_64 and 80386 machines and including example input and output files. [file 1471-2105-13-S4-S18-S1.ZIP › S18 additional file/1bebA.pdb]

ATOM      1  N   GLN A   5     -25.924  14.212  -4.336  1.00 27.22           N  
ATOM      2  CA  GLN A   5     -26.461  15.615  -4.427  1.00 29.51           C  
ATOM      3  C   GLN A   5     -25.502  16.486  -5.217  1.00 20.03           C  
ATOM      4  O   GLN A   5     -24.374  16.703  -4.806  1.00 21.41           O  
ATOM      5  CB  GLN A   5     -26.655  16.188  -3.021  1.00 22.42           C  
ATOM      6  CG  GLN A   5     -27.607  15.317  -2.137  1.00 20.74           C  
ATOM      7  CD  GLN A   5     -29.006  15.255  -2.710  1.00 29.95           C  
ATOM      8  OE1 GLN A   5     -29.668  16.318  -2.918  1.00 27.53           O  
ATOM      9  NE2 GLN A   5     -29.491  14.031  -3.034  1.00 26.68           N  
ATOM     10 1H   GLN A   5     -25.794  13.867  -5.306  1.00 20.00           H  
ATOM     11 2H   GLN A   5     -24.989  14.280  -3.867  1.00 20.00           H  
ATOM     12 3H   GLN A   5     -26.569  13.636  -3.803  1.00 20.00           H  
ATOM     13 1HE2 GLN A   5     -30.425  14.040  -3.397  1.00 20.00           H  
ATOM     14 2HE2 GLN A   5     -28.993  13.230  -2.879  1.00 20.00           H  
ATOM     15  N   THR A   6     -25.935  16.903  -6.409  1.00 21.64           N  
ATOM     16  CA  THR A   6     -25.054  17.507  -7.381  1.00 23.90           C  
ATOM     17  C   THR A   6     -25.130  19.031  -7.448  1.00 25.14           C  
ATOM     18  O   THR A   6     -26.039  19.642  -6.903  1.00 23.14           O  
ATOM     19  CB  THR A   6     -25.371  16.960  -8.760  1.00 24.15           C  
ATOM     20  OG1 THR A   6     -26.804  16.962  -8.940  1.00 24.80           O  
ATOM     21  CG2 THR A   6     -24.789  15.556  -8.924  1.00 25.81           C  
ATOM     22  H   THR A   6     -26.853  16.701  -6.671  1.00 20.00           H  
ATOM     23  HG1 THR A   6     -27.139  17.862  -8.860  1.00 20.00           H  
ATOM     24  N   MET A   7     -24.201  19.619  -8.192  1.00 27.16           N  
ATOM     25  CA  MET A   7     -24.189  21.052  -8.437  1.00 22.16           C  
ATOM     26  C   MET A   7     -25.242  21.483  -9.467  1.00 26.69           C  
ATOM     27  O   MET A   7     -25.310  20.946 -10.562  1.00 24.92           O  
ATOM     28  CB  MET A   7     -22.797  21.469  -8.910  1.00 21.83           C  
ATOM     29  CG  MET A   7     -22.727  22.804  -9.544  1.00 28.46           C  
ATOM     30  SD  MET A   7     -21.470  23.707  -8.666  1.00 21.69           S  
ATOM     31  CE  MET A   7     -21.815  25.462  -9.293  1.00 23.92           C  
ATOM     32  H   MET A   7     -23.509  19.072  -8.595  1.00 20.00           H  
ATOM     33  N   LYS A   8     -26.041  22.481  -9.113  1.00 26.68           N  
ATOM     34  CA  LYS A   8     -27.036  23.037 -10.024  1.00 23.46           C  
ATOM     35  C   LYS A   8     -26.464  24.246 -10.737  1.00 22.12           C  
ATOM     36  O   LYS A   8     -25.906  25.134 -10.103  1.00 23.86           O  
ATOM     37  CB  LYS A   8     -28.280  23.442  -9.227  1.00 23.59           C  
ATOM     38  CG  LYS A   8     -28.798  22.317  -8.351  1.00 23.76           C  
ATOM     39  CD  LYS A   8     -28.827  20.972  -9.112  1.00 21.89           C  
ATOM     40  CE  LYS A   8     -29.421  19.838  -8.266  1.00 20.42           C  
ATOM     41  NZ  LYS A   8     -28.870  19.848  -6.872  1.00 27.11           N  
ATOM     42  H   LYS A   8     -25.927  22.896  -8.223  1.00 20.00           H  
ATOM     43 1HZ  LYS A   8     -29.067  20.752  -6.413  1.00 20.00           H  
ATOM     44 2HZ  LYS A   8     -29.283  19.070  -6.329  1.00 20.00           H  
ATOM     45 3HZ  LYS A   8     -27.835  19.708  -6.930  1.00 20.00           H  
ATOM     46  N   GLY A   9     -26.598  24.287 -12.050  1.00 26.21           N  
ATOM     47  CA  GLY A   9     -26.126  25.439 -12.771  1.00 24.21           C  
ATOM     48  C   GLY A   9     -24.629  25.402 -12.968  1.00 27.70           C  
ATOM     49  O   GLY A   9     -24.029  26.456 -13.139  1.00 25.26           O  
ATOM     50  H   GLY A   9     -26.999  23.549 -12.518  1.00 20.00           H  
ATOM     51  N   LEU A  10     -24.020  24.214 -12.961  1.00 27.06           N  
ATOM     52  CA  LEU A  10     -22.603  24.084 -13.280  1.00 26.80           C  
ATOM     53  C   LEU A  10     -22.319  24.610 -14.687  1.00 21.78           C  
ATOM     54  O   LEU A  10     -22.962  24.227 -15.671  1.00 24.06           O  
ATOM     55  CB  LEU A  10     -22.128  22.642 -13.169  1.00 27.35           C  
ATOM     56  CG  LEU A  10     -20.659  22.530 -13.547  1.00 26.40           C  
ATOM     57  CD1 LEU A  10     -19.829  23.016 -12.392  1.00 28.31           C  
ATOM     58  CD2 LEU A  10     -20.279  21.128 -13.910  1.00 28.11           C  
ATOM     59  H   LEU A  10     -24.542  23.407 -12.784  1.00 20.00           H  
ATOM     60  N   ASP A  11     -21.347  25.503 -14.770  1.00 24.53           N  
ATOM     61  CA  ASP A  11     -20.866  26.032 -16.023  1.00 26.79           C  
ATOM     62  C   ASP A  11     -19.479  25.450 -16.237  1.00 28.81           C  
ATOM     63  O   ASP A  11     -18.505  25.914 -15.650  1.00 29.68           O  
ATOM     64  CB  ASP A  11     -20.770  27.551 -15.894  1.00 25.21           C  
ATOM     65  CG  ASP A  11     -20.436  28.245 -17.204  1.00 26.22           C  
ATOM     66  OD1 ASP A  11     -20.049  27.599 -18.204  1.00 25.52           O  
ATOM     67  OD2 ASP A  11     -20.549  29.478 -17.215  1.00 29.99           O  
ATOM     68  H   ASP A  11     -20.925  25.814 -13.953  1.00 20.00           H  
ATOM     69  N   ILE A  12     -19.385  24.437 -17.085  1.00 29.85           N  
ATOM     70  CA  ILE A  12     -18.148  23.681 -17.254  1.00 23.89           C  
ATOM     71  C   ILE A  12     -16.951  24.444 -17.832  1.00 20.93           C  
ATOM     72  O   ILE A  12     -15.806  24.037 -17.642  1.00 24.48           O  
ATOM     73  CB  ILE A  12     -18.392  22.361 -18.058  1.00 20.46           C  
ATOM     74  CG1 ILE A  12     -17.283  21.356 -17.760  1.00 26.50           C  
ATOM     75  CG2 ILE A  12     -18.481  22.627 -19.542  1.00 27.64           C  
ATOM     76  CD1 ILE A  12     -17.275  20.876 -16.320  1.00 20.51           C  
ATOM     77  H   ILE A  12     -20.202  24.143 -17.545  1.00 20.00           H  
ATOM     78  N   GLN A  13     -17.204  25.530 -18.554  1.00 27.79           N  
ATOM     79  CA  GLN A  13     -16.104  26.287 -19.132  1.00 24.39           C  
ATOM     80  C   GLN A  13     -15.283  27.004 -18.060  1.00 25.53           C  
ATOM     81  O   GLN A  13     -14.092  27.244 -18.245  1.00 21.44           O  
ATOM     82  CB  GLN A  13     -16.593  27.294 -20.172  1.00 26.52           C  
ATOM     83  CG  GLN A  13     -17.280  26.657 -21.371  1.00 26.48           C  
ATOM     84  CD  GLN A  13     -16.427  25.637 -22.082  1.00 23.87           C  
ATOM     85  OE1 GLN A  13     -15.382  25.958 -22.644  1.00 22.99           O  
ATOM     86  NE2 GLN A  13     -16.887  24.394 -22.089  1.00 25.02           N  
ATOM     87  H   GLN A  13     -18.122  25.844 -18.676  1.00 20.00           H  
ATOM     88 1HE2 GLN A  13     -16.357  23.722 -22.554  1.00 20.00           H  
ATOM     89 2HE2 GLN A  13     -17.744  24.199 -21.660  1.00 20.00           H  
ATOM     90  N   LYS A  14     -15.900  27.290 -16.918  1.00 28.72           N  
ATOM     91  CA  LYS A  14     -15.230  28.021 -15.842  1.00 24.83           C  
ATOM     92  C   LYS A  14     -14.267  27.175 -15.004  1.00 27.93           C  
ATOM     93  O   LYS A  14     -13.657  27.696 -14.077  1.00 25.86           O  
ATOM     94  CB  LYS A  14     -16.266  28.672 -14.897  1.00 21.31           C  
ATOM     95  CG  LYS A  14     -16.765  30.081 -15.233  1.00 29.75           C  
ATOM     96  CD  LYS A  14     -17.492  30.692 -14.004  1.00 21.40           C  
ATOM     97  CE  LYS A  14     -18.025  32.100 -14.233  1.00 22.08           C  
ATOM     98  NZ  LYS A  14     -19.248  32.086 -15.055  1.00 28.47           N  
ATOM     99  H   LYS A  14     -16.839  27.054 -16.802  1.00 20.00           H  
ATOM    100 1HZ  LYS A  14     -19.986  31.506 -14.587  1.00 20.00           H  
ATOM    101 2HZ  LYS A  14     -19.603  33.046 -15.192  1.00 20.00           H  
ATOM    102 3HZ  LYS A  14     -19.040  31.655 -15.987  1.00 20.00           H  
ATOM    103  N   VAL A  15     -14.186  25.875 -15.262  1.00 29.09           N  
ATOM    104  CA  VAL A  15     -13.324  25.004 -14.467  1.00 26.52           C  
ATOM    105  C   VAL A  15     -12.022  24.702 -15.182  1.00 23.56           C  
ATOM    106  O   VAL A  15     -11.236  23.877 -14.724  1.00 25.20           O  
ATOM    107  CB  VAL A  15     -14.002  23.660 -14.141  1.00 21.69           C  
ATOM    108  CG1 VAL A  15     -15.390  23.896 -13.593  1.00 22.12           C  
ATOM    109  CG2 VAL A  15     -14.074  22.795 -15.367  1.00 23.62           C  
ATOM    110  H   VAL A  15     -14.694  25.501 -16.000  1.00 20.00           H  
ATOM    111  N   ALA A  16     -11.826  25.321 -16.340  1.00 28.51           N  
ATOM    112  CA  ALA A  16     -10.669  25.041 -17.165  1.00 21.05           C  
ATOM    113  C   ALA A  16      -9.443  25.434 -16.383  1.00 25.97           C  
ATOM    114  O   ALA A  16      -9.459  26.451 -15.709  1.00 21.61           O  
ATOM    115  CB  ALA A  16     -10.737  25.831 -18.434  1.00 27.29           C  
ATOM    116  H   ALA A  16     -12.487  25.971 -16.648  1.00 20.00           H  
ATOM    117  N   GLY A  17      -8.419  24.592 -16.411  1.00 25.81           N  
ATOM    118  CA  GLY A  17      -7.173  24.933 -15.769  1.00 21.64           C  
ATOM    119  C   GLY A  17      -6.627  23.822 -14.905  1.00 29.79           C  
ATOM    120  O   GLY A  17      -7.174  22.711 -14.856  1.00 25.74           O  
ATOM    121  H   GLY A  17      -8.498  23.766 -16.909  1.00 20.00           H  
ATOM    122  N   THR A  18      -5.500  24.137 -14.272  1.00 20.85           N  
ATOM    123  CA  THR A  18      -4.802  23.278 -13.326  1.00 23.30           C  
ATOM    124  C   THR A  18      -5.566  23.227 -11.987  1.00 25.60           C  
ATOM    125  O   THR A  18      -6.158  24.217 -11.552  1.00 24.44           O  
ATOM    126  CB  THR A  18      -3.328  23.805 -13.128  1.00 21.49           C  
ATOM    127  OG1 THR A  18      -2.584  23.619 -14.341  1.00 24.88           O  
ATOM    128  CG2 THR A  18      -2.603  23.080 -12.019  1.00 25.51           C  
ATOM    129  H   THR A  18      -5.137  25.035 -14.422  1.00 20.00           H  
ATOM    130  HG1 THR A  18      -3.022  24.093 -15.062  1.00 20.00           H  
ATOM    131  N   TRP A  19      -5.592  22.040 -11.385  1.00 26.55           N  
ATOM    132  CA  TRP A  19      -6.180  21.804 -10.068  1.00 24.57           C  
ATOM    133  C   TRP A  19      -5.279  20.783  -9.363  1.00 21.65           C  
ATOM    134  O   TRP A  19      -4.551  20.066 -10.029  1.00 20.86           O  
ATOM    135  CB  TRP A  19      -7.551  21.182 -10.235  1.00 29.82           C  
ATOM    136  CG  TRP A  19      -8.577  22.068 -10.824  1.00 22.85           C  
ATOM    137  CD1 TRP A  19      -8.871  22.216 -12.137  1.00 22.92           C  
ATOM    138  CD2 TRP A  19      -9.482  22.870 -10.085  1.00 29.44           C  
ATOM    139  NE1 TRP A  19      -9.927  23.077 -12.277  1.00 24.30           N  
ATOM    140  CE2 TRP A  19     -10.329  23.510 -11.044  1.00 21.79           C  
ATOM    141  CE3 TRP A  19      -9.706  23.137  -8.734  1.00 27.27           C  
ATOM    142  CZ2 TRP A  19     -11.355  24.380 -10.662  1.00 24.77           C  
ATOM    143  CZ3 TRP A  19     -10.715  23.990  -8.351  1.00 29.49           C  
ATOM    144  CH2 TRP A  19     -11.532  24.611  -9.316  1.00 23.55           C  
ATOM    145  H   TRP A  19      -5.162  21.295 -11.839  1.00 20.00           H  
ATOM    146  HE1 TRP A  19     -10.337  23.357 -13.120  1.00 20.00           H  
ATOM    147  N   TYR A  20      -5.319  20.705  -8.038  1.00 23.87           N  
ATOM    148  CA  TYR A  20      -4.498  19.740  -7.304  1.00 26.83           C  
ATOM    149  C   TYR A  20      -5.428  18.927  -6.424  1.00 23.23           C  
ATOM    150  O   TYR A  20      -6.376  19.504  -5.877  1.00 20.36           O  
ATOM    151  CB  TYR A  20      -3.472  20.453  -6.408  1.00 26.14           C  
ATOM    152  CG  TYR A  20      -2.501  21.365  -7.149  1.00 25.56           C  
ATOM    153  CD1 TYR A  20      -2.834  22.690  -7.441  1.00 24.54           C  
ATOM    154  CD2 TYR A  20      -1.283  20.882  -7.619  1.00 24.69           C  
ATOM    155  CE1 TYR A  20      -1.989  23.497  -8.185  1.00 20.83           C  
ATOM    156  CE2 TYR A  20      -0.433  21.695  -8.374  1.00 24.65           C  
ATOM    157  CZ  TYR A  20      -0.800  22.993  -8.654  1.00 28.51           C  
ATOM    158  OH  TYR A  20       0.000  23.779  -9.441  1.00 29.13           O  
ATOM    159  H   TYR A  20      -5.924  21.290  -7.561  1.00 20.00           H  
ATOM    160  HH  TYR A  20      -0.398  24.636  -9.553  1.00 20.00           H  
ATOM    161  N   SER A  21      -5.171  17.620  -6.260  1.00 22.17           N  
ATOM    162  CA  SER A  21      -5.970  16.803  -5.331  1.00 23.02           C  
ATOM    163  C   SER A  21      -5.517  16.993  -3.883  1.00 25.97           C  
ATOM    164  O   SER A  21      -4.470  16.493  -3.482  1.00 28.17           O  
ATOM    165  CB  SER A  21      -5.922  15.323  -5.703  1.00 21.15           C  
ATOM    166  OG  SER A  21      -6.391  15.128  -7.015  1.00 25.14           O  
ATOM    167  H   SER A  21      -4.444  17.207  -6.759  1.00 20.00           H  
ATOM    168  HG  SER A  21      -6.384  14.175  -7.212  1.00 20.00           H  
ATOM    169  N   LEU A  22      -6.300  17.757  -3.127  1.00 29.92           N  
ATOM    170  CA  LEU A  22      -6.032  18.058  -1.728  1.00 23.32           C  
ATOM    171  C   LEU A  22      -6.458  16.895  -0.828  1.00 20.57           C  
ATOM    172  O   LEU A  22      -5.784  16.552   0.137  1.00 20.88           O  
ATOM    173  CB  LEU A  22      -6.800  19.311  -1.303  1.00 27.60           C  
ATOM    174  CG  LEU A  22      -6.201  20.227  -0.240  1.00 23.28           C  
ATOM    175  CD1 LEU A  22      -7.326  21.015   0.332  1.00 20.56           C  
ATOM    176  CD2 LEU A  22      -5.464  19.490   0.834  1.00 25.43           C  
ATOM    177  H   LEU A  22      -7.104  18.144  -3.536  1.00 20.00           H  
ATOM    178  N   ALA A  23      -7.618  16.333  -1.117  1.00 25.55           N  
ATOM    179  CA  ALA A  23      -8.118  15.260  -0.306  1.00 21.80           C  
ATOM    180  C   ALA A  23      -8.903  14.300  -1.173  1.00 25.44           C  
ATOM    181  O   ALA A  23      -9.397  14.666  -2.233  1.00 24.93           O  
ATOM    182  CB  ALA A  23      -8.964  15.813   0.797  1.00 21.67           C  
ATOM    183  H   ALA A  23      -8.112  16.633  -1.909  1.00 20.00           H  
ATOM    184  N   MET A  24      -8.965  13.050  -0.737  1.00 29.10           N  
ATOM    185  CA  MET A  24      -9.789  12.035  -1.380  1.00 27.00           C  
ATOM    186  C   MET A  24     -10.342  11.021  -0.358  1.00 23.37           C  
ATOM    187  O   MET A  24      -9.797  10.870   0.737  1.00 22.90           O  
ATOM    188  CB  MET A  24      -9.013  11.348  -2.518  1.00 28.57           C  
ATOM    189  CG  MET A  24      -7.599  10.946  -2.215  1.00 27.48           C  
ATOM    190  SD  MET A  24      -6.785  10.234  -3.694  1.00 26.43           S  
ATOM    191  CE  MET A  24      -6.410  11.637  -4.679  1.00 28.81           C  
ATOM    192  H   MET A  24      -8.487  12.814   0.076  1.00 20.00           H  
ATOM    193  N   ALA A  25     -11.466  10.393  -0.683  1.00 25.34           N  
ATOM    194  CA  ALA A  25     -12.072   9.388   0.184  1.00 25.61           C  
ATOM    195  C   ALA A  25     -12.770   8.341  -0.680  1.00 29.84           C  
ATOM    196  O   ALA A  25     -13.166   8.622  -1.805  1.00 28.06           O  
ATOM    197  CB  ALA A  25     -13.062  10.051   1.146  1.00 20.89           C  
ATOM    198  H   ALA A  25     -11.891  10.595  -1.534  1.00 20.00           H  
ATOM    199  N   ALA A  26     -12.880   7.127  -0.174  1.00 24.91           N  
ATOM    200  CA  ALA A  26     -13.577   6.086  -0.893  1.00 24.10           C  
ATOM    201  C   ALA A  26     -14.452   5.243   0.021  1.00 28.06           C  
ATOM    202  O   ALA A  26     -14.241   5.168   1.229  1.00 26.48           O  
ATOM    203  CB  ALA A  26     -12.587   5.214  -1.627  1.00 22.13           C  
ATOM    204  H   ALA A  26     -12.498   6.933   0.702  1.00 20.00           H  
ATOM    205  N   SER A  27     -15.418   4.569  -0.586  1.00 21.66           N  
ATOM    206  CA  SER A  27     -16.386   3.756   0.136  1.00 21.11           C  
ATOM    207  C   SER A  27     -15.731   2.461   0.620  1.00 20.84           C  
ATOM    208  O   SER A  27     -16.135   1.869   1.611  1.00 25.89           O  
ATOM    209  CB  SER A  27     -17.566   3.437  -0.797  1.00 25.61           C  
ATOM    210  OG  SER A  27     -17.086   2.983  -2.054  1.00 26.21           O  
ATOM    211  H   SER A  27     -15.503   4.641  -1.555  1.00 20.00           H  
ATOM    212  HG  SER A  27     -16.552   3.663  -2.457  1.00 20.00           H  
ATOM    213  N   ASP A  28     -14.701   2.034  -0.086  1.00 22.87           N  
ATOM    214  CA  ASP A  28     -14.032   0.765   0.168  1.00 23.58           C  
ATOM    215  C   ASP A  28     -12.559   1.106   0.295  1.00 23.51           C  
ATOM    216  O   ASP A  28     -11.973   1.729  -0.581  1.00 22.77           O  
ATOM    217  CB  ASP A  28     -14.245  -0.175  -1.037  1.00 27.63           C  
ATOM    218  CG  ASP A  28     -14.086  -1.661  -0.699  1.00 25.50           C  
ATOM    219  OD1 ASP A  28     -14.147  -2.074   0.479  1.00 22.72           O  
ATOM    220  OD2 ASP A  28     -13.936  -2.439  -1.663  1.00 28.75           O  
ATOM    221  H   ASP A  28     -14.395   2.586  -0.848  1.00 20.00           H  
ATOM    222  N   ILE A  29     -11.957   0.685   1.386  1.00 27.35           N  
ATOM    223  CA  ILE A  29     -10.536   0.896   1.653  1.00 21.47           C  
ATOM    224  C   ILE A  29      -9.594   0.511   0.476  1.00 20.89           C  
ATOM    225  O   ILE A  29      -8.601   1.196   0.198  1.00 21.83           O  
ATOM    226  CB  ILE A  29     -10.135   0.075   2.914  1.00 24.48           C  
ATOM    227  CG1 ILE A  29     -11.034   0.479   4.086  1.00 28.97           C  
ATOM    228  CG2 ILE A  29      -8.637   0.211   3.214  1.00 20.54           C  
ATOM    229  CD1 ILE A  29     -10.662  -0.146   5.389  1.00 27.90           C  
ATOM    230  H   ILE A  29     -12.477   0.188   2.032  1.00 20.00           H  
ATOM    231  N   SER A  30      -9.905  -0.585  -0.213  1.00 20.55           N  
ATOM    232  CA  SER A  30      -9.044  -1.102  -1.257  1.00 21.99           C  
ATOM    233  C   SER A  30      -8.964  -0.190  -2.458  1.00 27.03           C  
ATOM    234  O   SER A  30      -8.041  -0.298  -3.258  1.00 22.89           O  
ATOM    235  CB  SER A  30      -9.509  -2.490  -1.705  1.00 26.77           C  
ATOM    236  OG  SER A  30     -10.860  -2.464  -2.150  1.00 26.81           O  
ATOM    237  H   SER A  30     -10.718  -1.079   0.032  1.00 20.00           H  
ATOM    238  HG  SER A  30     -11.144  -3.352  -2.417  1.00 20.00           H  
ATOM    239  N   LEU A  31      -9.918   0.719  -2.594  1.00 21.51           N  
ATOM    240  CA  LEU A  31      -9.909   1.640  -3.739  1.00 29.20           C  
ATOM    241  C   LEU A  31      -8.749   2.658  -3.629  1.00 24.53           C  
ATOM    242  O   LEU A  31      -8.229   3.150  -4.614  1.00 21.58           O  
ATOM    243  CB  LEU A  31     -11.249   2.371  -3.846  1.00 26.05           C  
ATOM    244  CG  LEU A  31     -12.506   1.511  -4.007  1.00 20.78           C  
ATOM    245  CD1 LEU A  31     -13.724   2.397  -3.949  1.00 27.75           C  
ATOM    246  CD2 LEU A  31     -12.447   0.728  -5.299  1.00 29.14           C  
ATOM    247  H   LEU A  31     -10.626   0.769  -1.937  1.00 20.00           H  
ATOM    248  N   LEU A  32      -8.314   2.934  -2.411  1.00 27.97           N  
ATOM    249  CA  LEU A  32      -7.334   3.981  -2.174  1.00 29.10           C  
ATOM    250  C   LEU A  32      -6.140   3.476  -1.386  1.00 22.41           C  
ATOM    251  O   LEU A  32      -5.153   4.190  -1.263  1.00 25.16           O  
ATOM    252  CB  LEU A  32      -7.976   5.121  -1.399  1.00 26.31           C  
ATOM    253  CG  LEU A  32      -8.359   6.402  -2.131  1.00 26.14           C  
ATOM    254  CD1 LEU A  32      -8.861   6.090  -3.510  1.00 21.75           C  
ATOM    255  CD2 LEU A  32      -9.391   7.159  -1.308  1.00 23.81           C  
ATOM    256  H   LEU A  32      -8.672   2.424  -1.655  1.00 20.00           H  
ATOM    257  N   ASP A  33      -6.248   2.271  -0.819  1.00 26.83           N  
ATOM    258  CA  ASP A  33      -5.178   1.717   0.010  1.00 28.76           C  
ATOM    259  C   ASP A  33      -3.936   1.412  -0.814  1.00 28.26           C  
ATOM    260  O   ASP A  33      -3.972   0.546  -1.675  1.00 23.24           O  
ATOM    261  CB  ASP A  33      -5.648   0.432   0.693  1.00 22.28           C  
ATOM    262  CG  ASP A  33      -4.846   0.098   1.935  1.00 24.41           C  
ATOM    263  OD1 ASP A  33      -4.212   1.009   2.508  1.00 28.12           O  
ATOM    264  OD2 ASP A  33      -4.858  -1.078   2.346  1.00 24.93           O  
ATOM    265  H   ASP A  33      -7.068   1.756  -0.950  1.00 20.00           H  
ATOM    266  N   ALA A  34      -2.840   2.102  -0.513  1.00 25.91           N  
ATOM    267  CA  ALA A  34      -1.588   1.984  -1.260  1.00 27.12           C  
ATOM    268  C   ALA A  34      -1.544   2.852  -2.524  1.00 24.45           C  
ATOM    269  O   ALA A  34      -2.536   3.031  -3.213  1.00 23.76           O  
ATOM    270  CB  ALA A  34      -1.285   0.522  -1.595  1.00 22.78           C  
ATOM    271  H   ALA A  34      -2.884   2.734   0.208  1.00 20.00           H  
ATOM    272  N   GLN A  35      -0.371   3.420  -2.794  1.00 23.82           N  
ATOM    273  CA  GLN A  35      -0.132   4.277  -3.965  1.00 24.70           C  
ATOM    274  C   GLN A  35      -0.647   3.646  -5.233  1.00 23.46           C  
ATOM    275  O   GLN A  35      -1.011   4.341  -6.175  1.00 28.50           O  
ATOM    276  CB  GLN A  35       1.360   4.521  -4.138  1.00 29.77           C  
ATOM    277  CG  GLN A  35       1.802   5.861  -3.619  1.00 21.42           C  
ATOM    278  CD  GLN A  35       1.171   7.036  -4.390  1.00 26.70           C  
ATOM    279  OE1 GLN A  35       1.053   8.154  -3.853  1.00 25.51           O  
ATOM    280  NE2 GLN A  35       0.775   6.791  -5.646  1.00 24.29           N  
ATOM    281  H   GLN A  35       0.385   3.264  -2.178  1.00 20.00           H  
ATOM    282 1HE2 GLN A  35       0.360   7.541  -6.136  1.00 20.00           H  
ATOM    283 2HE2 GLN A  35       0.886   5.908  -6.029  1.00 20.00           H  
ATOM    284  N   SER A  36      -0.605   2.320  -5.264  1.00 22.16           N  
ATOM    285  CA  SER A  36      -1.035   1.552  -6.426  1.00 20.05           C  
ATOM    286  C   SER A  36      -2.541   1.224  -6.429  1.00 23.20           C  
ATOM    287  O   SER A  36      -3.001   0.605  -7.400  1.00 28.76           O  
ATOM    288  CB  SER A  36      -0.219   0.257  -6.517  1.00 23.00           C  
ATOM    289  OG  SER A  36      -0.350  -0.503  -5.324  1.00 25.83           O  
ATOM    290  H   SER A  36      -0.286   1.844  -4.467  1.00 20.00           H  
ATOM    291  HG  SER A  36      -1.265  -0.715  -5.146  1.00 20.00           H  
ATOM    292  N   ALA A  37      -3.275   1.564  -5.362  1.00 21.45           N  
ATOM    293  CA  ALA A  37      -4.702   1.321  -5.315  1.00 23.17           C  
ATOM    294  C   ALA A  37      -5.314   1.800  -6.635  1.00 20.24           C  
ATOM    295  O   ALA A  37      -4.851   2.795  -7.236  1.00 23.47           O  
ATOM    296  CB  ALA A  37      -5.326   1.999  -4.170  1.00 27.82           C  
ATOM    297  H   ALA A  37      -2.822   2.020  -4.643  1.00 20.00           H  
ATOM    298  N   PRO A  38      -6.329   1.064  -7.146  1.00 20.48           N  
ATOM    299  CA  PRO A  38      -7.047   1.491  -8.359  1.00 26.31           C  
ATOM    300  C   PRO A  38      -7.807   2.623  -7.856  1.00 26.84           C  
ATOM    301  O   PRO A  38      -8.432   2.391  -6.821  1.00 27.02           O  
ATOM    302  CB  PRO A  38      -8.045   0.349  -8.623  1.00 26.72           C  
ATOM    303  CG  PRO A  38      -8.026  -0.523  -7.377  1.00 25.13           C  
ATOM    304  CD  PRO A  38      -6.925  -0.107  -6.470  1.00 22.61           C  
ATOM    305  N   LEU A  39      -7.835   3.775  -8.491  1.00 25.31           N  
ATOM    306  CA  LEU A  39      -8.649   4.917  -8.028  1.00 27.20           C  
ATOM    307  C   LEU A  39      -7.858   5.864  -7.208  1.00 29.60           C  
ATOM    308  O   LEU A  39      -8.326   6.942  -6.942  1.00 24.80           O  
ATOM    309  CB  LEU A  39      -9.943   4.504  -7.256  1.00 25.08           C  
ATOM    310  CG  LEU A  39     -10.942   3.624  -8.027  1.00 24.07           C  
ATOM    311  CD1 LEU A  39     -12.331   3.829  -7.496  1.00 29.51           C  
ATOM    312  CD2 LEU A  39     -10.870   4.018  -9.488  1.00 27.11           C  
ATOM    313  H   LEU A  39      -7.242   3.868  -9.283  1.00 20.00           H  
ATOM    314  N   ARG A  40      -6.632   5.503  -6.902  1.00 26.71           N  
ATOM    315  CA  ARG A  40      -5.705   6.453  -6.301  1.00 20.87           C  
ATOM    316  C   ARG A  40      -5.091   7.279  -7.423  1.00 21.03           C  
ATOM    317  O   ARG A  40      -4.037   6.944  -7.939  1.00 20.31           O  
ATOM    318  CB  ARG A  40      -4.631   5.716  -5.489  1.00 29.84           C  
ATOM    319  CG  ARG A  40      -3.696   6.621  -4.764  1.00 29.68           C  
ATOM    320  CD  ARG A  40      -3.997   6.746  -3.279  1.00 27.45           C  
ATOM    321  NE  ARG A  40      -2.872   7.310  -2.532  1.00 22.64           N  
ATOM    322  CZ  ARG A  40      -2.221   6.696  -1.564  1.00 29.59           C  
ATOM    323  NH1 ARG A  40      -2.611   5.504  -1.160  1.00 24.17           N  
ATOM    324  NH2 ARG A  40      -1.173   7.259  -0.995  1.00 24.76           N  
ATOM    325  H   ARG A  40      -6.324   4.608  -7.108  1.00 20.00           H  
ATOM    326  HE  ARG A  40      -2.583   8.217  -2.812  1.00 20.00           H  
ATOM    327 1HH1 ARG A  40      -3.384   5.044  -1.558  1.00 20.00           H  
ATOM    328 2HH1 ARG A  40      -2.106   5.071  -0.395  1.00 20.00           H  
ATOM    329 1HH2 ARG A  40      -0.838   8.160  -1.220  1.00 20.00           H  
ATOM    330 2HH2 ARG A  40      -0.727   6.763  -0.213  1.00 20.00           H  
ATOM    331  N   VAL A  41      -5.835   8.286  -7.875  1.00 21.76           N  
ATOM    332  CA  VAL A  41      -5.436   9.115  -9.021  1.00 28.96           C  
ATOM    333  C   VAL A  41      -5.428  10.608  -8.674  1.00 26.09           C  
ATOM    334  O   VAL A  41      -6.335  11.084  -7.979  1.00 21.11           O  
ATOM    335  CB  VAL A  41      -6.383   8.908 -10.253  1.00 26.95           C  
ATOM    336  CG1 VAL A  41      -6.255   7.495 -10.767  1.00 27.05           C  
ATOM    337  CG2 VAL A  41      -7.836   9.239  -9.900  1.00 22.41           C  
ATOM    338  H   VAL A  41      -6.684   8.450  -7.430  1.00 20.00           H  
ATOM    339  N   TYR A  42      -4.413  11.328  -9.161  1.00 28.62           N  
ATOM    340  CA  TYR A  42      -4.268  12.762  -8.890  1.00 26.67           C  
ATOM    341  C   TYR A  42      -4.566  13.591 -10.131  1.00 22.21           C  
ATOM    342  O   TYR A  42      -3.925  13.431 -11.167  1.00 29.85           O  
ATOM    343  CB  TYR A  42      -2.862  13.087  -8.384  1.00 26.89           C  
ATOM    344  CG  TYR A  42      -2.386  12.103  -7.367  1.00 23.36           C  
ATOM    345  CD1 TYR A  42      -2.659  12.298  -6.019  1.00 22.72           C  
ATOM    346  CD2 TYR A  42      -1.720  10.949  -7.752  1.00 28.63           C  
ATOM    347  CE1 TYR A  42      -2.295  11.349  -5.078  1.00 25.42           C  
ATOM    348  CE2 TYR A  42      -1.343   9.995  -6.831  1.00 25.20           C  
ATOM    349  CZ  TYR A  42      -1.633  10.194  -5.484  1.00 23.23           C  
ATOM    350  OH  TYR A  42      -1.327   9.223  -4.550  1.00 26.45           O  
ATOM    351  H   TYR A  42      -3.737  10.876  -9.700  1.00 20.00           H  
ATOM    352  HH  TYR A  42      -1.604   9.521  -3.692  1.00 20.00           H  
ATOM    353  N   VAL A  43      -5.555  14.460 -10.013  1.00 20.79           N  
ATOM    354  CA  VAL A  43      -5.928  15.365 -11.081  1.00 29.11           C  
ATOM    355  C   VAL A  43      -4.789  16.364 -11.324  1.00 21.20           C  
ATOM    356  O   VAL A  43      -4.177  16.862 -10.379  1.00 25.06           O  
ATOM    357  CB  VAL A  43      -7.243  16.108 -10.728  1.00 23.73           C  
ATOM    358  CG1 VAL A  43      -7.739  16.940 -11.903  1.00 21.38           C  
ATOM    359  CG2 VAL A  43      -8.295  15.116 -10.313  1.00 26.61           C  
ATOM    360  H   VAL A  43      -6.024  14.523  -9.151  1.00 20.00           H  
ATOM    361  N   GLU A  44      -4.468  16.577 -12.597  1.00 21.07           N  
ATOM    362  CA  GLU A  44      -3.521  17.585 -13.035  1.00 27.57           C  
ATOM    363  C   GLU A  44      -4.289  18.748 -13.627  1.00 23.11           C  
ATOM    364  O   GLU A  44      -4.039  19.907 -13.289  1.00 28.15           O  
ATOM    365  CB  GLU A  44      -2.647  17.016 -14.127  1.00 28.54           C  
ATOM    366  CG  GLU A  44      -1.532  16.162 -13.615  1.00 26.60           C  
ATOM    367  CD  GLU A  44      -0.348  16.094 -14.592  1.00 23.47           C  
ATOM    368  OE1 GLU A  44      -0.443  16.684 -15.712  1.00 27.51           O  
ATOM    369  OE2 GLU A  44       0.685  15.460 -14.247  1.00 22.54           O  
ATOM    370  H   GLU A  44      -4.938  16.066 -13.291  1.00 20.00           H  
ATOM    371  N   GLU A  45      -5.199  18.429 -14.546  1.00 24.30           N  
ATOM    372  CA  GLU A  45      -5.915  19.442 -15.327  1.00 25.23           C  
ATOM    373  C   GLU A  45      -7.357  19.079 -15.660  1.00 28.83           C  
ATOM    374  O   GLU A  45      -7.680  17.910 -15.821  1.00 23.84           O  
ATOM    375  CB  GLU A  45      -5.157  19.781 -16.624  1.00 21.82           C  
ATOM    376  CG  GLU A  45      -5.015  21.287 -16.872  1.00 24.26           C  
ATOM    377  CD  GLU A  45      -4.506  21.615 -18.250  1.00 28.58           C  
ATOM    378  OE1 GLU A  45      -3.672  20.836 -18.777  1.00 22.38           O  
ATOM    379  OE2 GLU A  45      -4.949  22.645 -18.800  1.00 24.16           O  
ATOM    380  H   GLU A  45      -5.402  17.487 -14.713  1.00 20.00           H  
ATOM    381  N   LEU A  46      -8.194  20.105 -15.778  1.00 29.87           N  
ATOM    382  CA  LEU A  46      -9.561  19.986 -16.260  1.00 25.88           C  
ATOM    383  C   LEU A  46      -9.659  20.758 -17.567  1.00 20.03           C  
ATOM    384  O   LEU A  46      -9.346  21.933 -17.604  1.00 25.58           O  
ATOM    385  CB  LEU A  46     -10.523  20.585 -15.226  1.00 28.31           C  
ATOM    386  CG  LEU A  46     -11.320  19.597 -14.376  1.00 25.22           C  
ATOM    387  CD1 LEU A  46     -10.480  18.393 -14.056  1.00 28.02           C  
ATOM    388  CD2 LEU A  46     -11.790  20.254 -13.101  1.00 21.05           C  
ATOM    389  H   LEU A  46      -7.872  21.010 -15.591  1.00 20.00           H  
ATOM    390  N   LYS A  47     -10.060  20.109 -18.649  1.00 22.83           N  
ATOM    391  CA  LYS A  47     -10.143  20.802 -19.914  1.00 25.56           C  
ATOM    392  C   LYS A  47     -11.539  20.653 -20.506  1.00 21.59           C  
ATOM    393  O   LYS A  47     -11.872  19.611 -21.076  1.00 25.53           O  
ATOM    394  CB  LYS A  47      -9.084  20.274 -20.882  1.00 20.63           C  
ATOM    395  CG  LYS A  47      -7.723  19.943 -20.243  1.00 21.68           C  
ATOM    396  CD  LYS A  47      -6.534  20.455 -21.047  1.00 28.50           C  
ATOM    397  CE  LYS A  47      -6.201  19.538 -22.214  1.00 28.42           C  
ATOM    398  NZ  LYS A  47      -7.234  19.671 -23.320  1.00 21.80           N  
ATOM    399  H   LYS A  47     -10.307  19.167 -18.586  1.00 20.00           H  
ATOM    400 1HZ  LYS A  47      -7.272  20.658 -23.639  1.00 20.00           H  
ATOM    401 2HZ  LYS A  47      -6.988  19.049 -24.108  1.00 20.00           H  
ATOM    402 3HZ  LYS A  47      -8.163  19.397 -22.935  1.00 20.00           H  
ATOM    403  N   PRO A  48     -12.393  21.673 -20.349  1.00 21.05           N  
ATOM    404  CA  PRO A  48     -13.708  21.574 -20.978  1.00 20.41           C  
ATOM    405  C   PRO A  48     -13.527  21.760 -22.488  1.00 22.43           C  
ATOM    406  O   PRO A  48     -12.666  22.523 -22.932  1.00 25.06           O  
ATOM    407  CB  PRO A  48     -14.464  22.743 -20.377  1.00 23.18           C  
ATOM    408  CG  PRO A  48     -13.410  23.780 -20.187  1.00 25.04           C  
ATOM    409  CD  PRO A  48     -12.169  23.010 -19.776  1.00 27.41           C  
ATOM    410  N   THR A  49     -14.285  21.019 -23.284  1.00 29.03           N  
ATOM    411  CA  THR A  49     -14.261  21.223 -24.720  1.00 28.93           C  
ATOM    412  C   THR A  49     -15.354  22.227 -25.047  1.00 25.23           C  
ATOM    413  O   THR A  49     -16.316  22.389 -24.298  1.00 27.88           O  
ATOM    414  CB  THR A  49     -14.503  19.904 -25.457  1.00 22.21           C  
ATOM    415  OG1 THR A  49     -15.901  19.590 -25.403  1.00 26.97           O  
ATOM    416  CG2 THR A  49     -13.685  18.755 -24.805  1.00 28.95           C  
ATOM    417  H   THR A  49     -14.863  20.337 -22.905  1.00 20.00           H  
ATOM    418  HG1 THR A  49     -16.164  19.498 -24.484  1.00 20.00           H  
ATOM    419  N   PRO A  50     -15.235  22.921 -26.178  1.00 26.93           N  
ATOM    420  CA  PRO A  50     -16.255  23.917 -26.550  1.00 26.16           C  
ATOM    421  C   PRO A  50     -17.687  23.348 -26.587  1.00 27.11           C  
ATOM    422  O   PRO A  50     -18.657  24.090 -26.417  1.00 27.30           O  
ATOM    423  CB  PRO A  50     -15.808  24.379 -27.940  1.00 21.40           C  
ATOM    424  CG  PRO A  50     -14.934  23.288 -28.452  1.00 21.57           C  
ATOM    425  CD  PRO A  50     -14.197  22.807 -27.214  1.00 20.32           C  
ATOM    426  N   GLU A  51     -17.803  22.034 -26.796  1.00 26.33           N  
ATOM    427  CA  GLU A  51     -19.091  21.376 -26.921  1.00 22.54           C  
ATOM    428  C   GLU A  51     -19.705  20.925 -25.607  1.00 26.16           C  
ATOM    429  O   GLU A  51     -20.789  20.365 -25.609  1.00 24.39           O  
ATOM    430  CB  GLU A  51     -18.963  20.174 -27.853  1.00 21.16           C  
ATOM    431  CG  GLU A  51     -19.303  20.522 -29.276  1.00 26.68           C  
ATOM    432  CD  GLU A  51     -20.585  21.373 -29.348  1.00 25.88           C  
ATOM    433  OE1 GLU A  51     -21.650  20.890 -28.822  1.00 22.31           O  
ATOM    434  OE2 GLU A  51     -20.517  22.526 -29.901  1.00 22.28           O  
ATOM    435  H   GLU A  51     -16.993  21.489 -26.897  1.00 20.00           H  
ATOM    436  N   GLY A  52     -19.009  21.130 -24.491  1.00 29.55           N  
ATOM    437  CA  GLY A  52     -19.628  20.894 -23.192  1.00 22.14           C  
ATOM    438  C   GLY A  52     -19.125  19.669 -22.461  1.00 28.60           C  
ATOM    439  O   GLY A  52     -19.552  19.405 -21.337  1.00 21.09           O  
ATOM    440  H   GLY A  52     -18.116  21.500 -24.534  1.00 20.00           H  
ATOM    441  N   ASP A  53     -18.241  18.907 -23.105  1.00 28.59           N  
ATOM    442  CA  ASP A  53     -17.625  17.735 -22.479  1.00 24.63           C  
ATOM    443  C   ASP A  53     -16.383  18.132 -21.681  1.00 22.71           C  
ATOM    444  O   ASP A  53     -15.941  19.296 -21.705  1.00 24.19           O  
ATOM    445  CB  ASP A  53     -17.256  16.685 -23.533  1.00 26.20           C  
ATOM    446  CG  ASP A  53     -18.463  16.265 -24.401  1.00 23.18           C  
ATOM    447  OD1 ASP A  53     -19.618  16.310 -23.915  1.00 23.44           O  
ATOM    448  OD2 ASP A  53     -18.247  15.890 -25.579  1.00 29.71           O  
ATOM    449  H   ASP A  53     -18.004  19.128 -24.030  1.00 20.00           H  
ATOM    450  N   LEU A  54     -15.829  17.175 -20.953  1.00 25.80           N  
ATOM    451  CA  LEU A  54     -14.723  17.492 -20.082  1.00 20.91           C  
ATOM    452  C   LEU A  54     -13.649  16.469 -20.275  1.00 27.86           C  
ATOM    453  O   LEU A  54     -13.907  15.273 -20.373  1.00 28.36           O  
ATOM    454  CB  LEU A  54     -15.189  17.523 -18.645  1.00 28.65           C  
ATOM    455  CG  LEU A  54     -14.193  17.922 -17.581  1.00 22.95           C  
ATOM    456  CD1 LEU A  54     -13.682  19.324 -17.864  1.00 25.94           C  
ATOM    457  CD2 LEU A  54     -14.921  17.857 -16.257  1.00 29.16           C  
ATOM    458  H   LEU A  54     -16.170  16.257 -20.998  1.00 20.00           H  
ATOM    459  N   GLU A  55     -12.442  16.966 -20.425  1.00 26.11           N  
ATOM    460  CA  GLU A  55     -11.272  16.133 -20.519  1.00 23.08           C  
ATOM    461  C   GLU A  55     -10.564  16.289 -19.180  1.00 28.37           C  
ATOM    462  O   GLU A  55     -10.307  17.394 -18.724  1.00 29.59           O  
ATOM    463  CB  GLU A  55     -10.439  16.684 -21.648  1.00 24.67           C  
ATOM    464  CG  GLU A  55      -9.367  15.825 -22.125  1.00 20.98           C  
ATOM    465  CD  GLU A  55      -8.830  16.338 -23.455  1.00 26.66           C  
ATOM    466  OE1 GLU A  55      -9.598  16.328 -24.463  1.00 22.56           O  
ATOM    467  OE2 GLU A  55      -7.647  16.769 -23.486  1.00 27.87           O  
ATOM    468  H   GLU A  55     -12.331  17.934 -20.434  1.00 20.00           H  
ATOM    469  N   ILE A  56     -10.328  15.191 -18.495  1.00 22.82           N  
ATOM    470  CA  ILE A  56      -9.678  15.273 -17.216  1.00 24.91           C  
ATOM    471  C   ILE A  56      -8.330  14.568 -17.261  1.00 28.08           C  
ATOM    472  O   ILE A  56      -8.249  13.400 -17.609  1.00 21.29           O  
ATOM    473  CB  ILE A  56     -10.619  14.754 -16.089  1.00 26.40           C  
ATOM    474  CG1 ILE A  56      -9.878  13.813 -15.164  1.00 20.01           C  
ATOM    475  CG2 ILE A  56     -11.900  14.143 -16.648  1.00 24.07           C  
ATOM    476  CD1 ILE A  56      -9.135  14.552 -14.087  1.00 26.76           C  
ATOM    477  H   ILE A  56     -10.582  14.319 -18.858  1.00 20.00           H  
ATOM    478  N   LEU A  57      -7.261  15.312 -17.014  1.00 29.35           N  
ATOM    479  CA  LEU A  57      -5.913  14.749 -17.011  1.00 29.79           C  
ATOM    480  C   LEU A  57      -5.489  14.347 -15.614  1.00 21.08           C  
ATOM    481  O   LEU A  57      -5.706  15.084 -14.671  1.00 28.21           O  
ATOM    482  CB  LEU A  57      -4.884  15.753 -17.520  1.00 24.69           C  
ATOM    483  CG  LEU A  57      -5.265  16.481 -18.807  1.00 28.48           C  
ATOM    484  CD1 LEU A  57      -4.075  17.291 -19.322  1.00 27.73           C  
ATOM    485  CD2 LEU A  57      -5.743  15.486 -19.850  1.00 20.99           C  
ATOM    486  H   LEU A  57      -7.385  16.264 -16.820  1.00 20.00           H  
ATOM    487  N   LEU A  58      -4.857  13.191 -15.490  1.00 28.88           N  
ATOM    488  CA  LEU A  58      -4.481  12.697 -14.191  1.00 27.53           C  
ATOM    489  C   LEU A  58      -3.146  11.997 -14.188  1.00 22.87           C  
ATOM    490  O   LEU A  58      -2.590  11.687 -15.252  1.00 24.21           O  
ATOM    491  CB  LEU A  58      -5.561  11.789 -13.593  1.00 21.92           C  
ATOM    492  CG  LEU A  58      -6.584  11.056 -14.442  1.00 24.09           C  
ATOM    493  CD1 LEU A  58      -6.240   9.595 -14.473  1.00 22.80           C  
ATOM    494  CD2 LEU A  58      -7.925  11.236 -13.797  1.00 25.29           C  
ATOM    495  H   LEU A  58      -4.633  12.670 -16.288  1.00 20.00           H  
ATOM    496  N   GLN A  59      -2.605  11.855 -12.979  1.00 24.74           N  
ATOM    497  CA  GLN A  59      -1.356  11.156 -12.691  1.00 27.04           C  
ATOM    498  C   GLN A  59      -1.749   9.940 -11.887  1.00 29.02           C  
ATOM    499  O   GLN A  59      -2.549  10.027 -10.951  1.00 21.51           O  
ATOM    500  CB  GLN A  59      -0.442  11.986 -11.790  1.00 25.96           C  
ATOM    501  CG  GLN A  59      -0.084  13.352 -12.299  1.00 20.52           C  
ATOM    502  CD  GLN A  59       0.414  14.249 -11.196  1.00 27.46           C  
ATOM    503  OE1 GLN A  59       0.509  13.832 -10.052  1.00 28.20           O  
ATOM    504  NE2 GLN A  59       0.720  15.494 -11.520  1.00 20.96           N  
ATOM    505  H   GLN A  59      -3.092  12.233 -12.231  1.00 20.00           H  
ATOM    506 1HE2 GLN A  59       1.035  16.086 -10.800  1.00 20.00           H  
ATOM    507 2HE2 GLN A  59       0.607  15.803 -12.421  1.00 20.00           H  
ATOM    508  N   LYS A  60      -1.161   8.814 -12.256  1.00 23.36           N  
ATOM    509  CA  LYS A  60      -1.392   7.542 -11.598  1.00 25.75           C  
ATOM    510  C   LYS A  60      -0.062   6.781 -11.580  1.00 29.51           C  
ATOM    511  O   LYS A  60       0.617   6.688 -12.623  1.00 21.30           O  
ATOM    512  CB  LYS A  60      -2.451   6.729 -12.347  1.00 28.65           C  
ATOM    513  CG  LYS A  60      -2.909   5.514 -11.561  1.00 20.43           C  
ATOM    514  CD  LYS A  60      -3.786   4.566 -12.431  1.00 20.55           C  
ATOM    515  CE  LYS A  60      -4.079   3.229 -11.639  1.00 27.65           C  
ATOM    516  NZ  LYS A  60      -4.998   2.307 -12.404  1.00 21.97           N  
ATOM    517  H   LYS A  60      -0.566   8.821 -13.029  1.00 20.00           H  
ATOM    518 1HZ  LYS A  60      -4.551   2.086 -13.322  1.00 20.00           H  
ATOM    519 2HZ  LYS A  60      -5.123   1.454 -11.851  1.00 20.00           H  
ATOM    520 3HZ  LYS A  60      -5.890   2.799 -12.555  1.00 20.00           H  
ATOM    521  N   TRP A  61       0.316   6.290 -10.401  1.00 25.02           N  
ATOM    522  CA  TRP A  61       1.562   5.524 -10.221  1.00 27.21           C  
ATOM    523  C   TRP A  61       1.411   4.102 -10.766  1.00 29.88           C  
ATOM    524  O   TRP A  61       0.540   3.334 -10.265  1.00 22.29           O  
ATOM    525  CB  TRP A  61       1.847   5.458  -8.732  1.00 21.45           C  
ATOM    526  CG  TRP A  61       3.201   4.959  -8.384  1.00 28.09           C  
ATOM    527  CD1 TRP A  61       3.524   3.675  -7.941  1.00 28.05           C  
ATOM    528  CD2 TRP A  61       4.400   5.724  -8.357  1.00 27.99           C  
ATOM    529  NE1 TRP A  61       4.880   3.635  -7.621  1.00 22.92           N  
ATOM    530  CE2 TRP A  61       5.419   4.861  -7.884  1.00 26.10           C  
ATOM    531  CE3 TRP A  61       4.721   7.067  -8.668  1.00 20.79           C  
ATOM    532  CZ2 TRP A  61       6.767   5.281  -7.718  1.00 22.24           C  
ATOM    533  CZ3 TRP A  61       5.999   7.480  -8.515  1.00 29.28           C  
ATOM    534  CH2 TRP A  61       7.022   6.620  -8.053  1.00 24.05           C  
ATOM    535  H   TRP A  61      -0.296   6.413  -9.654  1.00 20.00           H  
ATOM    536  HE1 TRP A  61       5.419   2.885  -7.352  1.00 20.00           H  
ATOM    537  N   GLU A  62       2.203   3.729 -11.786  1.00 21.07           N  
ATOM    538  CA  GLU A  62       1.986   2.409 -12.370  1.00 24.92           C  
ATOM    539  C   GLU A  62       3.098   1.372 -12.140  1.00 22.24           C  
ATOM    540  O   GLU A  62       3.008   0.503 -11.211  1.00 25.87           O  
ATOM    541  CB  GLU A  62       1.589   2.533 -13.827  1.00 26.07           C  
ATOM    542  CG  GLU A  62       0.177   3.165 -13.937  1.00 29.11           C  
ATOM    543  CD  GLU A  62      -0.660   2.633 -15.092  1.00 27.48           C  
ATOM    544  OE1 GLU A  62      -0.166   2.791 -16.259  1.00 26.20           O  
ATOM    545  OE2 GLU A  62      -1.812   2.135 -14.818  1.00 25.12           O  
ATOM    546  H   GLU A  62       2.924   4.269 -12.112  1.00 20.00           H  
ATOM    547  N   ASN A  63       4.149   1.442 -12.929  1.00 26.75           N  
ATOM    548  CA  ASN A  63       5.399   0.656 -12.631  1.00 27.66           C  
ATOM    549  C   ASN A  63       6.156   1.847 -12.073  1.00 26.41           C  
ATOM    550  O   ASN A  63       5.640   2.985 -12.414  1.00 27.46           O  
ATOM    551  CB  ASN A  63       5.969   0.179 -13.975  1.00 20.52           C  
ATOM    552  CG  ASN A  63       7.294  -0.601 -13.884  1.00 29.41           C  
ATOM    553  OD1 ASN A  63       7.401  -1.677 -13.211  1.00 26.35           O  
ATOM    554  ND2 ASN A  63       8.315  -0.129 -14.604  1.00 25.23           N  
ATOM    555  H   ASN A  63       4.078   2.039 -13.703  1.00 20.00           H  
ATOM    556 1HD2 ASN A  63       9.141  -0.635 -14.527  1.00 20.00           H  
ATOM    557 2HD2 ASN A  63       8.210   0.687 -15.127  1.00 20.00           H  
ATOM    558  N   GLY A  64       7.099   1.734 -11.143  1.00 29.42           N  
ATOM    559  CA  GLY A  64       7.826   2.951 -10.640  1.00 20.79           C  
ATOM    560  C   GLY A  64       7.564   4.387 -11.105  1.00 20.07           C  
ATOM    561  O   GLY A  64       7.705   5.291 -10.296  1.00 24.32           O  
ATOM    562  H   GLY A  64       7.205   0.836 -10.811  1.00 20.00           H  
ATOM    563  N   GLU A  65       7.275   4.607 -12.388  1.00 27.75           N  
ATOM    564  CA  GLU A  65       6.912   5.940 -12.894  1.00 25.68           C  
ATOM    565  C   GLU A  65       5.555   6.491 -12.433  1.00 27.52           C  
ATOM    566  O   GLU A  65       4.629   5.752 -12.068  1.00 29.21           O  
ATOM    567  CB  GLU A  65       6.950   5.899 -14.416  1.00 26.48           C  
ATOM    568  CG  GLU A  65       8.222   5.334 -15.019  1.00 28.04           C  
ATOM    569  CD  GLU A  65       8.020   4.807 -16.452  1.00 28.09           C  
ATOM    570  OE1 GLU A  65       7.139   3.922 -16.689  1.00 25.19           O  
ATOM    571  OE2 GLU A  65       8.767   5.285 -17.344  1.00 29.60           O  
ATOM    572  H   GLU A  65       7.174   3.907 -13.012  1.00 20.00           H  
ATOM    573  N   CYS A  66       5.448   7.808 -12.498  1.00 25.60           N  
ATOM    574  CA  CYS A  66       4.186   8.490 -12.306  1.00 27.49           C  
ATOM    575  C   CYS A  66       3.616   8.754 -13.693  1.00 25.04           C  
ATOM    576  O   CYS A  66       4.090   9.623 -14.430  1.00 22.67           O  
ATOM    577  CB  CYS A  66       4.411   9.802 -11.575  1.00 26.08           C  
ATOM    578  SG  CYS A  66       2.865  10.712 -11.281  1.00 25.45           S  
ATOM    579  H   CYS A  66       6.231   8.355 -12.747  1.00 20.00           H  
ATOM    580  N   ALA A  67       2.643   7.940 -14.069  1.00 25.69           N  
ATOM    581  CA  ALA A  67       2.038   7.974 -15.399  1.00 21.99           C  
ATOM    582  C   ALA A  67       0.927   9.013 -15.535  1.00 28.21           C  
ATOM    583  O   ALA A  67       0.285   9.403 -14.568  1.00 26.48           O  
ATOM    584  CB  ALA A  67       1.496   6.568 -15.738  1.00 21.74           C  
ATOM    585  H   ALA A  67       2.355   7.247 -13.440  1.00 20.00           H  
ATOM    586  N   GLN A  68       0.659   9.410 -16.765  1.00 28.70           N  
ATOM    587  CA  GLN A  68      -0.431  10.329 -17.021  1.00 27.89           C  
ATOM    588  C   GLN A  68      -1.552   9.653 -17.804  1.00 23.65           C  
ATOM    589  O   GLN A  68      -1.283   9.010 -18.809  1.00 25.38           O  
ATOM    590  CB  GLN A  68       0.109  11.513 -17.802  1.00 23.12           C  
ATOM    591  CG  GLN A  68      -0.652  12.814 -17.583  1.00 22.32           C  
ATOM    592  CD  GLN A  68       0.029  13.982 -18.269  1.00 20.59           C  
ATOM    593  OE1 GLN A  68      -0.464  14.498 -19.274  1.00 20.22           O  
ATOM    594  NE2 GLN A  68       1.215  14.368 -17.763  1.00 27.94           N  
ATOM    595  H   GLN A  68       1.169   9.046 -17.509  1.00 20.00           H  
ATOM    596 1HE2 GLN A  68       1.666  15.126 -18.170  1.00 20.00           H  
ATOM    597 2HE2 GLN A  68       1.572  13.909 -16.963  1.00 20.00           H  
ATOM    598  N   LYS A  69      -2.789   9.777 -17.333  1.00 20.46           N  
ATOM    599  CA  LYS A  69      -3.953   9.227 -18.009  1.00 22.50           C  
ATOM    600  C   LYS A  69      -4.902  10.345 -18.344  1.00 24.10           C  
ATOM    601  O   LYS A  69      -5.088  11.282 -17.572  1.00 20.37           O  
ATOM    602  CB  LYS A  69      -4.700   8.252 -17.110  1.00 25.20           C  
ATOM    603  CG  LYS A  69      -3.830   7.190 -16.522  1.00 27.21           C  
ATOM    604  CD  LYS A  69      -3.310   6.285 -17.616  1.00 27.57           C  
ATOM    605  CE  LYS A  69      -2.237   5.351 -17.099  1.00 27.37           C  
ATOM    606  NZ  LYS A  69      -2.708   4.547 -15.900  1.00 25.04           N  
ATOM    607  H   LYS A  69      -2.911  10.264 -16.497  1.00 20.00           H  
ATOM    608 1HZ  LYS A  69      -2.991   5.180 -15.125  1.00 20.00           H  
ATOM    609 2HZ  LYS A  69      -3.542   3.965 -16.173  1.00 20.00           H  
ATOM    610 3HZ  LYS A  69      -1.970   3.932 -15.586  1.00 20.00           H  
ATOM    611  N   LYS A  70      -5.562  10.208 -19.476  1.00 26.30           N  
ATOM    612  CA  LYS A  70      -6.510  11.202 -19.944  1.00 27.32           C  
ATOM    613  C   LYS A  70      -7.883  10.556 -20.093  1.00 25.15           C  
ATOM    614  O   LYS A  70      -8.060   9.624 -20.878  1.00 28.25           O  
ATOM    615  CB  LYS A  70      -6.046  11.761 -21.293  1.00 20.41           C  
ATOM    616  CG  LYS A  70      -6.995  12.805 -21.905  1.00 22.38           C  
ATOM    617  CD  LYS A  70      -6.424  13.380 -23.217  1.00 24.79           C  
ATOM    618  CE  LYS A  70      -5.057  14.117 -23.018  1.00 20.71           C  
ATOM    619  NZ  LYS A  70      -4.758  15.107 -24.163  1.00 20.75           N  
ATOM    620  H   LYS A  70      -5.415   9.412 -20.023  1.00 20.00           H  
ATOM    621 1HZ  LYS A  70      -5.520  15.803 -24.204  1.00 20.00           H  
ATOM    622 2HZ  LYS A  70      -3.853  15.560 -23.968  1.00 20.00           H  
ATOM    623 3HZ  LYS A  70      -4.711  14.571 -25.053  1.00 20.00           H  
ATOM    624  N   ILE A  71      -8.837  11.043 -19.310  1.00 21.62           N  
ATOM    625  CA  ILE A  71     -10.196  10.507 -19.299  1.00 23.44           C  
ATOM    626  C   ILE A  71     -11.093  11.530 -19.997  1.00 23.10           C  
ATOM    627  O   ILE A  71     -11.017  12.723 -19.727  1.00 25.17           O  
ATOM    628  CB  ILE A  71     -10.664  10.267 -17.861  1.00 28.10           C  
ATOM    629  CG1 ILE A  71      -9.886   9.108 -17.271  1.00 23.11           C  
ATOM    630  CG2 ILE A  71     -12.128   9.949 -17.810  1.00 22.56           C  
ATOM    631  CD1 ILE A  71     -10.061   8.995 -15.773  1.00 25.68           C  
ATOM    632  H   ILE A  71      -8.609  11.799 -18.731  1.00 20.00           H  
ATOM    633  N   ILE A  72     -11.868  11.055 -20.965  1.00 28.08           N  
ATOM    634  CA  ILE A  72     -12.901  11.864 -21.601  1.00 28.76           C  
ATOM    635  C   ILE A  72     -14.222  11.621 -20.883  1.00 28.29           C  
ATOM    636  O   ILE A  72     -14.662  10.471 -20.713  1.00 27.04           O  
ATOM    637  CB  ILE A  72     -13.064  11.492 -23.086  1.00 25.46           C  
ATOM    638  CG1 ILE A  72     -11.808  11.891 -23.861  1.00 20.21           C  
ATOM    639  CG2 ILE A  72     -14.300  12.181 -23.689  1.00 26.88           C  
ATOM    640  CD1 ILE A  72     -10.694  10.874 -23.806  1.00 28.41           C  
ATOM    641  H   ILE A  72     -11.800  10.123 -21.209  1.00 20.00           H  
ATOM    642  N   ALA A  73     -14.831  12.711 -20.440  1.00 21.50           N  
ATOM    643  CA  ALA A  73     -16.101  12.656 -19.754  1.00 23.11           C  
ATOM    644  C   ALA A  73     -17.151  13.309 -20.641  1.00 29.25           C  
ATOM    645  O   ALA A  73     -16.987  14.439 -21.076  1.00 29.00           O  
ATOM    646  CB  ALA A  73     -16.000  13.368 -18.421  1.00 22.91           C  
ATOM    647  H   ALA A  73     -14.418  13.574 -20.585  1.00 20.00           H  
ATOM    648  N   GLU A  74     -18.200  12.567 -20.965  1.00 22.46           N  
ATOM    649  CA  GLU A  74     -19.244  13.069 -21.838  1.00 21.90           C  
ATOM    650  C   GLU A  74     -20.353  13.733 -21.029  1.00 20.22           C  
ATOM    651  O   GLU A  74     -20.800  13.210 -20.002  1.00 25.82           O  
ATOM    652  CB  GLU A  74     -19.828  11.926 -22.650  1.00 21.71           C  
ATOM    653  CG  GLU A  74     -18.834  11.240 -23.565  1.00 20.02           C  
ATOM    654  CD  GLU A  74     -19.215  11.369 -25.031  1.00 25.28           C  
ATOM    655  OE1 GLU A  74     -20.441  11.491 -25.340  1.00 29.39           O  
ATOM    656  OE2 GLU A  74     -18.273  11.374 -25.867  1.00 27.01           O  
ATOM    657  H   GLU A  74     -18.256  11.652 -20.626  1.00 20.00           H  
ATOM    658  N   LYS A  75     -20.818  14.869 -21.524  1.00 24.55           N  
ATOM    659  CA  LYS A  75     -21.908  15.593 -20.910  1.00 25.73           C  
ATOM    660  C   LYS A  75     -23.185  14.812 -20.982  1.00 27.03           C  
ATOM    661  O   LYS A  75     -23.317  13.909 -21.786  1.00 26.89           O  
ATOM    662  CB  LYS A  75     -22.113  16.923 -21.619  1.00 29.99           C  
ATOM    663  CG  LYS A  75     -22.883  16.803 -22.902  1.00 29.31           C  
ATOM    664  CD  LYS A  75     -22.876  18.079 -23.710  1.00 23.56           C  
ATOM    665  CE  LYS A  75     -23.251  17.750 -25.154  1.00 29.00           C  
ATOM    666  NZ  LYS A  75     -23.106  18.898 -26.098  1.00 28.04           N  
ATOM    667  H   LYS A  75     -20.436  15.204 -22.352  1.00 20.00           H  
ATOM    668 1HZ  LYS A  75     -22.132  19.241 -26.098  1.00 20.00           H  
ATOM    669 2HZ  LYS A  75     -23.382  18.606 -27.053  1.00 20.00           H  
ATOM    670 3HZ  LYS A  75     -23.742  19.674 -25.785  1.00 20.00           H  
ATOM    671  N   THR A  76     -24.121  15.152 -20.115  1.00 22.52           N  
ATOM    672  CA  THR A  76     -25.450  14.572 -20.140  1.00 22.59           C  
ATOM    673  C   THR A  76     -26.392  15.739 -19.993  1.00 22.98           C  
ATOM    674  O   THR A  76     -25.970  16.892 -20.148  1.00 29.19           O  
ATOM    675  CB  THR A  76     -25.674  13.526 -18.990  1.00 27.86           C  
ATOM    676  OG1 THR A  76     -25.800  14.190 -17.727  1.00 28.40           O  
ATOM    677  CG2 THR A  76     -24.537  12.521 -18.933  1.00 28.76           C  
ATOM    678  H   THR A  76     -23.927  15.834 -19.433  1.00 20.00           H  
ATOM    679  HG1 THR A  76     -25.902  13.562 -17.020  1.00 20.00           H  
ATOM    680  N   LYS A  77     -27.667  15.460 -19.728  1.00 28.99           N  
ATOM    681  CA  LYS A  77     -28.677  16.510 -19.543  1.00 27.53           C  
ATOM    682  C   LYS A  77     -28.355  17.402 -18.360  1.00 27.30           C  
ATOM    683  O   LYS A  77     -28.641  18.601 -18.370  1.00 20.15           O  
ATOM    684  CB  LYS A  77     -30.049  15.890 -19.294  1.00 25.91           C  
ATOM    685  CG  LYS A  77     -30.820  15.496 -20.552  1.00 24.78           C  
ATOM    686  CD  LYS A  77     -32.229  15.029 -20.153  1.00 23.06           C  
ATOM    687  CE  LYS A  77     -33.182  14.960 -21.366  1.00 20.80           C  
ATOM    688  NZ  LYS A  77     -34.593  14.630 -20.919  1.00 29.25           N  
ATOM    689  H   LYS A  77     -27.972  14.521 -19.666  1.00 20.00           H  
ATOM    690 1HZ  LYS A  77     -34.577  13.726 -20.410  1.00 20.00           H  
ATOM    691 2HZ  LYS A  77     -34.922  15.382 -20.270  1.00 20.00           H  
ATOM    692 3HZ  LYS A  77     -35.211  14.577 -21.738  1.00 20.00           H  
ATOM    693  N   ILE A  78     -27.840  16.781 -17.302  1.00 28.58           N  
ATOM    694  CA  ILE A  78     -27.446  17.490 -16.097  1.00 26.60           C  
ATOM    695  C   ILE A  78     -26.000  17.924 -16.235  1.00 27.85           C  
ATOM    696  O   ILE A  78     -25.099  17.082 -16.370  1.00 21.42           O  
ATOM    697  CB  ILE A  78     -27.575  16.573 -14.879  1.00 20.20           C  
ATOM    698  CG1 ILE A  78     -28.978  15.965 -14.824  1.00 24.39           C  
ATOM    699  CG2 ILE A  78     -27.321  17.370 -13.587  1.00 21.96           C  
ATOM    700  CD1 ILE A  78     -30.094  17.009 -14.866  1.00 22.11           C  
ATOM    701  H   ILE A  78     -27.695  15.810 -17.349  1.00 20.00           H  
ATOM    702  N   PRO A  79     -25.754  19.244 -16.223  1.00 27.42           N  
ATOM    703  CA  PRO A  79     -24.424  19.863 -16.326  1.00 26.13           C  
ATOM    704  C   PRO A  79     -23.399  19.284 -15.356  1.00 26.04           C  
ATOM    705  O   PRO A  79     -22.225  19.204 -15.690  1.00 28.53           O  
ATOM    706  CB  PRO A  79     -24.702  21.333 -16.027  1.00 25.55           C  
ATOM    707  CG  PRO A  79     -26.057  21.532 -16.575  1.00 28.86           C  
ATOM    708  CD  PRO A  79     -26.810  20.268 -16.207  1.00 22.42           C  
ATOM    709  N   ALA A  80     -23.859  18.880 -14.170  1.00 26.34           N  
ATOM    710  CA  ALA A  80     -22.979  18.367 -13.118  1.00 29.01           C  
ATOM    711  C   ALA A  80     -22.694  16.864 -13.217  1.00 20.65           C  
ATOM    712  O   ALA A  80     -21.885  16.326 -12.449  1.00 21.74           O  
ATOM    713  CB  ALA A  80     -23.556  18.692 -11.741  1.00 24.25           C  
ATOM    714  H   ALA A  80     -24.810  18.990 -13.974  1.00 20.00           H  
ATOM    715  N   VAL A  81     -23.360  16.174 -14.133  1.00 24.70           N  
ATOM    716  CA  VAL A  81     -23.068  14.763 -14.269  1.00 22.17           C  
ATOM    717  C   VAL A  81     -22.525  14.466 -15.641  1.00 20.80           C  
ATOM    718  O   VAL A  81     -23.041  14.959 -16.638  1.00 21.06           O  
ATOM    719  CB  VAL A  81     -24.300  13.879 -14.024  1.00 27.06           C  
ATOM    720  CG1 VAL A  81     -23.925  12.398 -14.129  1.00 21.16           C  
ATOM    721  CG2 VAL A  81     -24.896  14.172 -12.658  1.00 24.18           C  
ATOM    722  H   VAL A  81     -24.015  16.615 -14.709  1.00 20.00           H  
ATOM    723  N   PHE A  82     -21.508  13.613 -15.664  1.00 28.92           N  
ATOM    724  CA  PHE A  82     -20.854  13.159 -16.873  1.00 20.64           C  
ATOM    725  C   PHE A  82     -20.772  11.655 -16.869  1.00 20.58           C  
ATOM    726  O   PHE A  82     -20.777  11.016 -15.818  1.00 29.25           O  
ATOM    727  CB  PHE A  82     -19.443  13.735 -16.970  1.00 25.75           C  
ATOM    728  CG  PHE A  82     -19.419  15.211 -17.078  1.00 26.77           C  
ATOM    729  CD1 PHE A  82     -19.577  16.003 -15.941  1.00 21.69           C  
ATOM    730  CD2 PHE A  82     -19.306  15.825 -18.320  1.00 20.58           C  
ATOM    731  CE1 PHE A  82     -19.630  17.395 -16.057  1.00 23.38           C  
ATOM    732  CE2 PHE A  82     -19.355  17.212 -18.445  1.00 21.86           C  
ATOM    733  CZ  PHE A  82     -19.518  18.004 -17.322  1.00 27.26           C  
ATOM    734  H   PHE A  82     -21.184  13.260 -14.812  1.00 20.00           H  
ATOM    735  N   LYS A  83     -20.607  11.128 -18.071  1.00 29.15           N  
ATOM    736  CA  LYS A  83     -20.421   9.716 -18.337  1.00 21.33           C  
ATOM    737  C   LYS A  83     -18.968   9.486 -18.699  1.00 22.40           C  
ATOM    738  O   LYS A  83     -18.418  10.214 -19.523  1.00 22.88           O  
ATOM    739  CB  LYS A  83     -21.285   9.307 -19.541  1.00 20.82           C  
ATOM    740  CG  LYS A  83     -22.766   9.172 -19.232  1.00 27.64           C  
ATOM    741  CD  LYS A  83     -23.162   7.710 -18.962  1.00 29.98           C  
ATOM    742  CE  LYS A  83     -22.880   7.284 -17.504  1.00 28.36           C  
ATOM    743  NZ  LYS A  83     -22.946   5.802 -17.249  1.00 27.19           N  
ATOM    744  H   LYS A  83     -20.589  11.724 -18.842  1.00 20.00           H  
ATOM    745 1HZ  LYS A  83     -22.296   5.298 -17.862  1.00 20.00           H  
ATOM    746 2HZ  LYS A  83     -22.756   5.613 -16.254  1.00 20.00           H  
ATOM    747 3HZ  LYS A  83     -23.935   5.484 -17.467  1.00 20.00           H  
ATOM    748  N   ILE A  84     -18.357   8.462 -18.107  1.00 24.29           N  
ATOM    749  CA  ILE A  84     -16.996   8.038 -18.452  1.00 26.12           C  
ATOM    750  C   ILE A  84     -16.928   6.512 -18.605  1.00 22.65           C  
ATOM    751  O   ILE A  84     -17.836   5.778 -18.185  1.00 21.63           O  
ATOM    752  CB  ILE A  84     -15.924   8.506 -17.398  1.00 24.92           C  
ATOM    753  CG1 ILE A  84     -16.179   7.850 -16.048  1.00 27.66           C  
ATOM    754  CG2 ILE A  84     -15.903  10.033 -17.275  1.00 23.49           C  
ATOM    755  CD1 ILE A  84     -15.077   8.042 -15.079  1.00 28.16           C  
ATOM    756  H   ILE A  84     -18.843   7.947 -17.419  1.00 20.00           H  
ATOM    757  N   ASP A  85     -15.856   6.054 -19.232  1.00 23.30           N  
ATOM    758  CA  ASP A  85     -15.577   4.648 -19.390  1.00 29.43           C  
ATOM    759  C   ASP A  85     -14.130   4.465 -18.971  1.00 28.38           C  
ATOM    760  O   ASP A  85     -13.257   4.298 -19.812  1.00 21.82           O  
ATOM    761  CB  ASP A  85     -15.767   4.252 -20.846  1.00 25.94           C  
ATOM    762  CG  ASP A  85     -15.836   2.753 -21.034  1.00 25.09           C  
ATOM    763  OD1 ASP A  85     -16.219   2.055 -20.081  1.00 24.29           O  
ATOM    764  OD2 ASP A  85     -15.515   2.270 -22.137  1.00 25.51           O  
ATOM    765  H   ASP A  85     -15.227   6.696 -19.576  1.00 20.00           H  
ATOM    766  N   ALA A  86     -13.869   4.612 -17.673  1.00 21.60           N  
ATOM    767  CA  ALA A  86     -12.505   4.549 -17.136  1.00 23.71           C  
ATOM    768  C   ALA A  86     -12.518   4.139 -15.679  1.00 26.16           C  
ATOM    769  O   ALA A  86     -13.409   4.512 -14.944  1.00 21.26           O  
ATOM    770  CB  ALA A  86     -11.783   5.924 -17.291  1.00 20.28           C  
ATOM    771  H   ALA A  86     -14.618   4.754 -17.056  1.00 20.00           H  
ATOM    772  N   LEU A  87     -11.512   3.346 -15.311  1.00 21.64           N  
ATOM    773  CA  LEU A  87     -11.235   2.912 -13.929  1.00 25.19           C  
ATOM    774  C   LEU A  87     -12.401   2.145 -13.367  1.00 26.24           C  
ATOM    775  O   LEU A  87     -12.689   2.216 -12.164  1.00 28.38           O  
ATOM    776  CB  LEU A  87     -10.899   4.093 -13.011  1.00 21.49           C  
ATOM    777  CG  LEU A  87      -9.765   5.016 -13.484  1.00 27.93           C  
ATOM    778  CD1 LEU A  87      -9.784   6.390 -12.798  1.00 25.62           C  
ATOM    779  CD2 LEU A  87      -8.452   4.300 -13.244  1.00 21.17           C  
ATOM    780  H   LEU A  87     -10.893   3.076 -16.009  1.00 20.00           H  
ATOM    781  N   ASN A  88     -13.078   1.425 -14.254  1.00 20.57           N  
ATOM    782  CA  ASN A  88     -14.237   0.643 -13.870  1.00 23.09           C  
ATOM    783  C   ASN A  88     -15.362   1.514 -13.386  1.00 28.37           C  
ATOM    784  O   ASN A  88     -16.303   1.014 -12.778  1.00 25.27           O  
ATOM    785  CB  ASN A  88     -13.876  -0.336 -12.752  1.00 22.27           C  
ATOM    786  CG  ASN A  88     -12.718  -1.205 -13.113  1.00 27.28           C  
ATOM    787  OD1 ASN A  88     -11.628  -1.107 -12.518  1.00 28.59           O  
ATOM    788  ND2 ASN A  88     -12.911  -2.038 -14.138  1.00 22.84           N  
ATOM    789  H   ASN A  88     -12.811   1.414 -15.188  1.00 20.00           H  
ATOM    790 1HD2 ASN A  88     -12.161  -2.632 -14.394  1.00 20.00           H  
ATOM    791 2HD2 ASN A  88     -13.758  -2.061 -14.619  1.00 20.00           H  
ATOM    792  N   GLU A  89     -15.260   2.815 -13.625  1.00 28.04           N  
ATOM    793  CA  GLU A  89     -16.298   3.757 -13.215  1.00 20.29           C  
ATOM    794  C   GLU A  89     -17.067   4.168 -14.453  1.00 22.82           C  
ATOM    795  O   GLU A  89     -16.577   3.964 -15.566  1.00 20.58           O  
ATOM    796  CB  GLU A  89     -15.696   5.002 -12.570  1.00 20.98           C  
ATOM    797  CG  GLU A  89     -14.675   4.722 -11.484  1.00 27.28           C  
ATOM    798  CD  GLU A  89     -15.312   4.375 -10.162  1.00 27.26           C  
ATOM    799  OE1 GLU A  89     -16.244   3.564 -10.171  1.00 23.87           O  
ATOM    800  OE2 GLU A  89     -14.872   4.889  -9.113  1.00 21.01           O  
ATOM    801  H   GLU A  89     -14.484   3.161 -14.093  1.00 20.00           H  
ATOM    802  N   ASN A  90     -18.273   4.696 -14.265  1.00 27.62           N  
ATOM    803  CA  ASN A  90     -19.073   5.128 -15.401  1.00 29.67           C  
ATOM    804  C   ASN A  90     -19.775   6.478 -15.199  1.00 23.39           C  
ATOM    805  O   ASN A  90     -20.447   6.983 -16.104  1.00 20.89           O  
ATOM    806  CB  ASN A  90     -20.043   4.006 -15.890  1.00 20.82           C  
ATOM    807  CG  ASN A  90     -21.210   3.741 -14.928  1.00 28.32           C  
ATOM    808  OD1 ASN A  90     -21.226   4.222 -13.799  1.00 21.95           O  
ATOM    809  ND2 ASN A  90     -22.175   2.938 -15.372  1.00 29.44           N  
ATOM    810  H   ASN A  90     -18.634   4.766 -13.363  1.00 20.00           H  
ATOM    811 1HD2 ASN A  90     -22.922   2.750 -14.762  1.00 20.00           H  
ATOM    812 2HD2 ASN A  90     -22.119   2.538 -16.263  1.00 20.00           H  
ATOM    813  N   LYS A  91     -19.538   7.116 -14.057  1.00 29.14           N  
ATOM    814  CA  LYS A  91     -20.154   8.410 -13.792  1.00 22.89           C  
ATOM    815  C   LYS A  91     -19.223   9.344 -13.033  1.00 26.74           C  
ATOM    816  O   LYS A  91     -18.521   8.923 -12.102  1.00 21.06           O  
ATOM    817  CB  LYS A  91     -21.457   8.238 -13.011  1.00 26.63           C  
ATOM    818  CG  LYS A  91     -22.696   8.111 -13.884  1.00 22.41           C  
ATOM    819  CD  LYS A  91     -23.873   8.781 -13.245  1.00 26.45           C  
ATOM    820  CE  LYS A  91     -24.665   7.794 -12.411  1.00 20.91           C  
ATOM    821  NZ  LYS A  91     -24.019   7.513 -11.098  1.00 29.58           N  
ATOM    822  H   LYS A  91     -18.943   6.708 -13.393  1.00 20.00           H  
ATOM    823 1HZ  LYS A  91     -23.910   8.381 -10.553  1.00 20.00           H  
ATOM    824 2HZ  LYS A  91     -24.608   6.833 -10.567  1.00 20.00           H  
ATOM    825 3HZ  LYS A  91     -23.087   7.080 -11.274  1.00 20.00           H  
ATOM    826  N   VAL A  92     -19.242  10.611 -13.433  1.00 25.11           N  
ATOM    827  CA  VAL A  92     -18.559  11.668 -12.702  1.00 29.11           C  
ATOM    828  C   VAL A  92     -19.642  12.620 -12.218  1.00 23.61           C  
ATOM    829  O   VAL A  92     -20.490  13.034 -12.999  1.00 21.41           O  
ATOM    830  CB  VAL A  92     -17.584  12.421 -13.622  1.00 21.73           C  
ATOM    831  CG1 VAL A  92     -16.984  13.585 -12.912  1.00 29.96           C  
ATOM    832  CG2 VAL A  92     -16.476  11.482 -14.122  1.00 24.07           C  
ATOM    833  H   VAL A  92     -19.770  10.840 -14.216  1.00 20.00           H  
ATOM    834  N   LEU A  93     -19.661  12.908 -10.921  1.00 20.62           N  
ATOM    835  CA  LEU A  93     -20.625  13.847 -10.330  1.00 28.08           C  
ATOM    836  C   LEU A  93     -19.900  15.066  -9.732  1.00 22.05           C  
ATOM    837  O   LEU A  93     -19.089  14.907  -8.817  1.00 27.97           O  
ATOM    838  CB  LEU A  93     -21.406  13.170  -9.201  1.00 25.90           C  
ATOM    839  CG  LEU A  93     -22.001  11.755  -9.297  1.00 22.05           C  
ATOM    840  CD1 LEU A  93     -22.841  11.603 -10.553  1.00 29.91           C  
ATOM    841  CD2 LEU A  93     -20.911  10.713  -9.235  1.00 25.86           C  
ATOM    842  H   LEU A  93     -18.969  12.521 -10.349  1.00 20.00           H  
ATOM    843  N   VAL A  94     -20.165  16.270 -10.237  1.00 25.08           N  
ATOM    844  CA  VAL A  94     -19.642  17.467  -9.599  1.00 20.44           C  
ATOM    845  C   VAL A  94     -20.576  17.875  -8.460  1.00 25.32           C  
ATOM    846  O   VAL A  94     -21.757  18.093  -8.672  1.00 23.86           O  
ATOM    847  CB  VAL A  94     -19.453  18.600 -10.627  1.00 27.61           C  
ATOM    848  CG1 VAL A  94     -18.897  19.845  -9.973  1.00 20.11           C  
ATOM    849  CG2 VAL A  94     -18.514  18.135 -11.698  1.00 28.09           C  
ATOM    850  H   VAL A  94     -20.738  16.353 -11.018  1.00 20.00           H  
ATOM    851  N   LEU A  95     -20.062  17.896  -7.235  1.00 24.07           N  
ATOM    852  CA  LEU A  95     -20.859  18.192  -6.042  1.00 23.82           C  
ATOM    853  C   LEU A  95     -20.997  19.686  -5.792  1.00 29.18           C  
ATOM    854  O   LEU A  95     -22.058  20.149  -5.410  1.00 23.78           O  
ATOM    855  CB  LEU A  95     -20.245  17.538  -4.790  1.00 21.10           C  
ATOM    856  CG  LEU A  95     -20.636  16.094  -4.439  1.00 24.42           C  
ATOM    857  CD1 LEU A  95     -20.485  15.193  -5.650  1.00 22.19           C  
ATOM    858  CD2 LEU A  95     -19.756  15.608  -3.326  1.00 23.91           C  
ATOM    859  H   LEU A  95     -19.109  17.698  -7.113  1.00 20.00           H  
ATOM    860  N   ASP A  96     -19.906  20.427  -5.961  1.00 26.19           N  
ATOM    861  CA  ASP A  96     -19.889  21.857  -5.641  1.00 21.72           C  
ATOM    862  C   ASP A  96     -18.560  22.483  -6.081  1.00 27.93           C  
ATOM    863  O   ASP A  96     -17.528  21.807  -6.148  1.00 28.16           O  
ATOM    864  CB  ASP A  96     -20.090  22.045  -4.129  1.00 29.38           C  
ATOM    865  CG  ASP A  96     -20.151  23.506  -3.706  1.00 23.71           C  
ATOM    866  OD1 ASP A  96     -20.815  24.308  -4.398  1.00 24.50           O  
ATOM    867  OD2 ASP A  96     -19.532  23.840  -2.662  1.00 25.31           O  
ATOM    868  H   ASP A  96     -19.078  20.012  -6.298  1.00 20.00           H  
ATOM    869  N   THR A  97     -18.604  23.763  -6.416  1.00 29.32           N  
ATOM    870  CA  THR A  97     -17.420  24.497  -6.819  1.00 28.49           C  
ATOM    871  C   THR A  97     -17.728  25.987  -6.825  1.00 23.84           C  
ATOM    872  O   THR A  97     -18.855  26.412  -7.098  1.00 27.25           O  
ATOM    873  CB  THR A  97     -16.949  24.072  -8.218  1.00 28.72           C  
ATOM    874  OG1 THR A  97     -15.710  24.717  -8.514  1.00 20.95           O  
ATOM    875  CG2 THR A  97     -17.956  24.448  -9.269  1.00 25.49           C  
ATOM    876  H   THR A  97     -19.467  24.242  -6.362  1.00 20.00           H  
ATOM    877  HG1 THR A  97     -15.051  24.488  -7.861  1.00 20.00           H  
ATOM    878  N   ASP A  98     -16.727  26.765  -6.459  1.00 22.75           N  
ATOM    879  CA  ASP A  98     -16.836  28.196  -6.551  1.00 29.22           C  
ATOM    880  C   ASP A  98     -15.990  28.699  -7.730  1.00 21.10           C  
ATOM    881  O   ASP A  98     -15.742  29.891  -7.873  1.00 22.26           O  
ATOM    882  CB  ASP A  98     -16.410  28.812  -5.219  1.00 29.73           C  
ATOM    883  CG  ASP A  98     -14.930  28.630  -4.923  1.00 29.16           C  
ATOM    884  OD1 ASP A  98     -14.200  27.903  -5.626  1.00 20.47           O  
ATOM    885  OD2 ASP A  98     -14.483  29.251  -3.949  1.00 23.47           O  
ATOM    886  H   ASP A  98     -15.903  26.359  -6.127  1.00 20.00           H  
ATOM    887  N   TYR A  99     -15.522  27.762  -8.552  1.00 22.05           N  
ATOM    888  CA  TYR A  99     -14.683  28.009  -9.751  1.00 25.21           C  
ATOM    889  C   TYR A  99     -13.307  28.609  -9.493  1.00 21.33           C  
ATOM    890  O   TYR A  99     -12.335  28.299 -10.207  1.00 22.23           O  
ATOM    891  CB  TYR A  99     -15.406  28.876 -10.776  1.00 23.04           C  
ATOM    892  CG  TYR A  99     -16.763  28.375 -11.169  1.00 29.37           C  
ATOM    893  CD1 TYR A  99     -16.905  27.336 -12.083  1.00 25.53           C  
ATOM    894  CD2 TYR A  99     -17.911  28.937 -10.630  1.00 28.82           C  
ATOM    895  CE1 TYR A  99     -18.150  26.882 -12.458  1.00 24.35           C  
ATOM    896  CE2 TYR A  99     -19.154  28.482 -10.998  1.00 21.43           C  
ATOM    897  CZ  TYR A  99     -19.263  27.456 -11.901  1.00 26.15           C  
ATOM    898  OH  TYR A  99     -20.505  27.005 -12.230  1.00 27.09           O  
ATOM    899  H   TYR A  99     -15.705  26.826  -8.311  1.00 20.00           H  
ATOM    900  HH  TYR A  99     -20.432  26.326 -12.866  1.00 20.00           H  
ATOM    901  N   LYS A 100     -13.215  29.429  -8.453  1.00 25.06           N  
ATOM    902  CA  LYS A 100     -12.004  30.185  -8.180  1.00 26.73           C  
ATOM    903  C   LYS A 100     -11.011  29.488  -7.254  1.00 27.22           C  
ATOM    904  O   LYS A 100      -9.817  29.768  -7.291  1.00 23.85           O  
ATOM    905  CB  LYS A 100     -12.376  31.571  -7.644  1.00 24.98           C  
ATOM    906  CG  LYS A 100     -13.159  32.404  -8.667  1.00 27.78           C  
ATOM    907  CD  LYS A 100     -14.152  33.338  -7.991  1.00 25.17           C  
ATOM    908  CE  LYS A 100     -13.430  34.285  -7.034  1.00 22.72           C  
ATOM    909  NZ  LYS A 100     -14.344  35.296  -6.394  1.00 22.95           N  
ATOM    910  H   LYS A 100     -13.996  29.581  -7.900  1.00 20.00           H  
ATOM    911 1HZ  LYS A 100     -15.089  34.812  -5.869  1.00 20.00           H  
ATOM    912 2HZ  LYS A 100     -13.813  35.931  -5.770  1.00 20.00           H  
ATOM    913 3HZ  LYS A 100     -14.797  35.885  -7.150  1.00 20.00           H  
ATOM    914  N   LYS A 101     -11.478  28.586  -6.409  1.00 27.15           N  
ATOM    915  CA  LYS A 101     -10.518  27.867  -5.586  1.00 23.12           C  
ATOM    916  C   LYS A 101     -10.712  26.367  -5.413  1.00 23.92           C  
ATOM    917  O   LYS A 101      -9.741  25.627  -5.478  1.00 26.01           O  
ATOM    918  CB  LYS A 101     -10.310  28.553  -4.224  1.00 25.32           C  
ATOM    919  CG  LYS A 101     -11.504  29.308  -3.681  1.00 24.32           C  
ATOM    920  CD  LYS A 101     -11.555  30.713  -4.257  1.00 24.04           C  
ATOM    921  CE  LYS A 101     -12.604  31.601  -3.558  1.00 21.19           C  
ATOM    922  NZ  LYS A 101     -13.816  31.898  -4.435  1.00 25.34           N  
ATOM    923  H   LYS A 101     -12.407  28.384  -6.352  1.00 20.00           H  
ATOM    924 1HZ  LYS A 101     -13.502  32.380  -5.298  1.00 20.00           H  
ATOM    925 2HZ  LYS A 101     -14.270  30.997  -4.690  1.00 20.00           H  
ATOM    926 3HZ  LYS A 101     -14.480  32.492  -3.914  1.00 20.00           H  
ATOM    927  N   TYR A 102     -11.940  25.909  -5.216  1.00 22.48           N  
ATOM    928  CA  TYR A 102     -12.160  24.490  -4.942  1.00 29.83           C  
ATOM    929  C   TYR A 102     -13.209  23.880  -5.850  1.00 21.78           C  
ATOM    930  O   TYR A 102     -14.063  24.586  -6.393  1.00 21.95           O  
ATOM    931  CB  TYR A 102     -12.553  24.265  -3.482  1.00 29.80           C  
ATOM    932  CG  TYR A 102     -13.965  24.649  -3.163  1.00 24.12           C  
ATOM    933  CD1 TYR A 102     -14.300  25.972  -2.907  1.00 20.76           C  
ATOM    934  CD2 TYR A 102     -14.976  23.715  -3.173  1.00 20.31           C  
ATOM    935  CE1 TYR A 102     -15.595  26.348  -2.684  1.00 29.79           C  
ATOM    936  CE2 TYR A 102     -16.293  24.087  -2.941  1.00 21.84           C  
ATOM    937  CZ  TYR A 102     -16.591  25.405  -2.705  1.00 22.06           C  
ATOM    938  OH  TYR A 102     -17.895  25.775  -2.522  1.00 22.50           O  
ATOM    939  H   TYR A 102     -12.693  26.521  -5.234  1.00 20.00           H  
ATOM    940  HH  TYR A 102     -17.935  26.731  -2.378  1.00 20.00           H  
ATOM    941  N   LEU A 103     -13.170  22.558  -5.957  1.00 29.46           N  
ATOM    942  CA  LEU A 103     -14.145  21.810  -6.736  1.00 28.12           C  
ATOM    943  C   LEU A 103     -14.224  20.450  -6.078  1.00 27.53           C  
ATOM    944  O   LEU A 103     -13.201  19.881  -5.722  1.00 23.44           O  
ATOM    945  CB  LEU A 103     -13.670  21.667  -8.177  1.00 26.88           C  
ATOM    946  CG  LEU A 103     -14.604  20.960  -9.148  1.00 29.88           C  
ATOM    947  CD1 LEU A 103     -14.495  21.611 -10.522  1.00 21.67           C  
ATOM    948  CD2 LEU A 103     -14.224  19.502  -9.231  1.00 28.09           C  
ATOM    949  H   LEU A 103     -12.475  22.068  -5.477  1.00 20.00           H  
ATOM    950  N   LEU A 104     -15.434  19.968  -5.858  1.00 26.95           N  
ATOM    951  CA  LEU A 104     -15.629  18.679  -5.209  1.00 23.69           C  
ATOM    952  C   LEU A 104     -16.329  17.765  -6.191  1.00 22.86           C  
ATOM    953  O   LEU A 104     -17.325  18.153  -6.804  1.00 27.22           O  
ATOM    954  CB  LEU A 104     -16.476  18.835  -3.923  1.00 20.90           C  
ATOM    955  CG  LEU A 104     -16.068  19.977  -2.963  1.00 24.20           C  
ATOM    956  CD1 LEU A 104     -16.991  20.062  -1.782  1.00 26.71           C  
ATOM    957  CD2 LEU A 104     -14.677  19.770  -2.481  1.00 23.62           C  
ATOM    958  H   LEU A 104     -16.205  20.480  -6.132  1.00 20.00           H  
ATOM    959  N   PHE A 105     -15.804  16.563  -6.363  1.00 28.98           N  
ATOM    960  CA  PHE A 105     -16.435  15.609  -7.250  1.00 28.29           C  
ATOM    961  C   PHE A 105     -16.257  14.169  -6.776  1.00 29.18           C  
ATOM    962  O   PHE A 105     -15.408  13.867  -5.952  1.00 23.92           O  
ATOM    963  CB  PHE A 105     -15.892  15.779  -8.666  1.00 25.54           C  
ATOM    964  CG  PHE A 105     -14.566  15.123  -8.887  1.00 28.00           C  
ATOM    965  CD1 PHE A 105     -13.395  15.785  -8.568  1.00 23.50           C  
ATOM    966  CD2 PHE A 105     -14.486  13.840  -9.414  1.00 25.56           C  
ATOM    967  CE1 PHE A 105     -12.175  15.181  -8.772  1.00 29.49           C  
ATOM    968  CE2 PHE A 105     -13.269  13.228  -9.623  1.00 27.35           C  
ATOM    969  CZ  PHE A 105     -12.109  13.899  -9.301  1.00 27.84           C  
ATOM    970  H   PHE A 105     -14.990  16.310  -5.885  1.00 20.00           H  
ATOM    971  N   CYS A 106     -17.046  13.287  -7.356  1.00 23.72           N  
ATOM    972  CA  CYS A 106     -16.988  11.871  -7.070  1.00 26.25           C  
ATOM    973  C   CYS A 106     -17.101  11.141  -8.396  1.00 26.92           C  
ATOM    974  O   CYS A 106     -17.696  11.646  -9.340  1.00 28.00           O  
ATOM    975  CB  CYS A 106     -18.167  11.464  -6.184  1.00 26.40           C  
ATOM    976  SG  CYS A 106     -18.297  12.337  -4.595  1.00 29.77           S  
ATOM    977  H   CYS A 106     -17.672  13.608  -8.037  1.00 20.00           H  
ATOM    978  N   MET A 107     -16.515   9.960  -8.462  1.00 28.00           N  
ATOM    979  CA  MET A 107     -16.739   9.038  -9.564  1.00 25.00           C  
ATOM    980  C   MET A 107     -17.395   7.825  -8.951  1.00 23.06           C  
ATOM    981  O   MET A 107     -17.231   7.555  -7.749  1.00 27.04           O  
ATOM    982  CB  MET A 107     -15.427   8.576 -10.156  1.00 28.99           C  
ATOM    983  CG  MET A 107     -14.642   9.634 -10.816  1.00 29.42           C  
ATOM    984  SD  MET A 107     -13.016   9.015 -10.931  1.00 26.09           S  
ATOM    985  CE  MET A 107     -13.262   7.736 -12.028  1.00 26.76           C  
ATOM    986  H   MET A 107     -15.955   9.654  -7.727  1.00 20.00           H  
ATOM    987  N   GLU A 108     -18.104   7.064  -9.767  1.00 21.23           N  
ATOM    988  CA  GLU A 108     -18.722   5.856  -9.266  1.00 25.63           C  
ATOM    989  C   GLU A 108     -19.122   4.989 -10.432  1.00 26.82           C  
ATOM    990  O   GLU A 108     -19.122   5.454 -11.576  1.00 22.36           O  
ATOM    991  CB  GLU A 108     -19.950   6.216  -8.442  1.00 28.09           C  
ATOM    992  CG  GLU A 108     -21.176   6.531  -9.286  1.00 21.68           C  
ATOM    993  CD  GLU A 108     -22.380   6.938  -8.447  1.00 27.91           C  
ATOM    994  OE1 GLU A 108     -22.945   6.083  -7.734  1.00 27.99           O  
ATOM    995  OE2 GLU A 108     -22.763   8.131  -8.500  1.00 22.66           O  
ATOM    996  H   GLU A 108     -18.162   7.285 -10.721  1.00 20.00           H  
ATOM    997  N   ASN A 109     -19.415   3.724 -10.141  1.00 25.02           N  
ATOM    998  CA  ASN A 109     -20.074   2.843 -11.087  1.00 22.69           C  
ATOM    999  C   ASN A 109     -21.494   2.635 -10.611  1.00 22.12           C  
ATOM   1000  O   ASN A 109     -21.734   2.037  -9.545  1.00 24.67           O  
ATOM   1001  CB  ASN A 109     -19.359   1.507 -11.206  1.00 28.73           C  
ATOM   1002  CG  ASN A 109     -19.847   0.711 -12.388  1.00 20.92           C  
ATOM   1003  OD1 ASN A 109     -21.039   0.477 -12.532  1.00 27.08           O  
ATOM   1004  ND2 ASN A 109     -18.937   0.278 -13.229  1.00 20.40           N  
ATOM   1005  H   ASN A 109     -19.254   3.392  -9.246  1.00 20.00           H  
ATOM   1006 1HD2 ASN A 109     -19.249  -0.242 -14.003  1.00 20.00           H  
ATOM   1007 2HD2 ASN A 109     -17.998   0.507 -13.098  1.00 20.00           H  
ATOM   1008  N   SER A 110     -22.422   3.187 -11.385  1.00 29.74           N  
ATOM   1009  CA  SER A 110     -23.838   3.167 -11.089  1.00 28.47           C  
ATOM   1010  C   SER A 110     -24.352   1.785 -10.682  1.00 22.49           C  
ATOM   1011  O   SER A 110     -25.281   1.671  -9.881  1.00 25.49           O  
ATOM   1012  CB  SER A 110     -24.606   3.691 -12.301  1.00 25.37           C  
ATOM   1013  OG  SER A 110     -24.235   2.977 -13.474  1.00 23.80           O  
ATOM   1014  H   SER A 110     -22.125   3.665 -12.193  1.00 20.00           H  
ATOM   1015  HG  SER A 110     -24.454   2.026 -13.346  1.00 20.00           H  
ATOM   1016  N   ALA A 111     -23.731   0.745 -11.220  1.00 26.02           N  
ATOM   1017  CA  ALA A 111     -24.160  -0.630 -10.972  1.00 28.40           C  
ATOM   1018  C   ALA A 111     -23.977  -1.025  -9.508  1.00 20.88           C  
ATOM   1019  O   ALA A 111     -24.719  -1.865  -8.982  1.00 29.54           O  
ATOM   1020  CB  ALA A 111     -23.394  -1.592 -11.867  1.00 24.23           C  
ATOM   1021  H   ALA A 111     -22.979   0.904 -11.820  1.00 20.00           H  
ATOM   1022  N   GLU A 112     -22.989  -0.417  -8.857  1.00 21.27           N  
ATOM   1023  CA  GLU A 112     -22.613  -0.805  -7.504  1.00 22.53           C  
ATOM   1024  C   GLU A 112     -21.799   0.322  -6.876  1.00 24.84           C  
ATOM   1025  O   GLU A 112     -20.576   0.217  -6.782  1.00 25.13           O  
ATOM   1026  CB  GLU A 112     -21.783  -2.101  -7.538  1.00 23.40           C  
ATOM   1027  CG  GLU A 112     -21.393  -2.629  -6.158  1.00 27.51           C  
ATOM   1028  CD  GLU A 112     -22.596  -2.874  -5.270  1.00 21.89           C  
ATOM   1029  OE1 GLU A 112     -23.517  -3.615  -5.677  1.00 22.60           O  
ATOM   1030  OE2 GLU A 112     -22.623  -2.317  -4.154  1.00 21.88           O  
ATOM   1031  H   GLU A 112     -22.481   0.287  -9.310  1.00 20.00           H  
ATOM   1032  N   PRO A 113     -22.467   1.419  -6.444  1.00 25.87           N  
ATOM   1033  CA  PRO A 113     -21.801   2.589  -5.845  1.00 20.74           C  
ATOM   1034  C   PRO A 113     -20.996   2.281  -4.572  1.00 21.11           C  
ATOM   1035  O   PRO A 113     -19.980   2.931  -4.300  1.00 24.75           O  
ATOM   1036  CB  PRO A 113     -22.955   3.552  -5.555  1.00 20.03           C  
ATOM   1037  CG  PRO A 113     -23.988   3.166  -6.505  1.00 23.79           C  
ATOM   1038  CD  PRO A 113     -23.902   1.676  -6.615  1.00 25.65           C  
ATOM   1039  N   GLU A 114     -21.434   1.275  -3.815  1.00 29.83           N  
ATOM   1040  CA  GLU A 114     -20.811   0.915  -2.549  1.00 26.00           C  
ATOM   1041  C   GLU A 114     -19.366   0.439  -2.676  1.00 21.53           C  
ATOM   1042  O   GLU A 114     -18.564   0.570  -1.736  1.00 29.74           O  
ATOM   1043  CB  GLU A 114     -21.628  -0.174  -1.866  1.00 21.43           C  
ATOM   1044  CG  GLU A 114     -22.266   0.257  -0.553  1.00 25.05           C  
ATOM   1045  CD  GLU A 114     -23.702  -0.248  -0.395  1.00 23.88           C  
ATOM   1046  OE1 GLU A 114     -23.876  -1.499  -0.451  1.00 28.76           O  
ATOM   1047  OE2 GLU A 114     -24.643   0.599  -0.217  1.00 26.92           O  
ATOM   1048  H   GLU A 114     -22.224   0.767  -4.087  1.00 20.00           H  
ATOM   1049  N   GLN A 115     -19.054  -0.180  -3.806  1.00 21.13           N  
ATOM   1050  CA  GLN A 115     -17.705  -0.651  -4.076  1.00 26.42           C  
ATOM   1051  C   GLN A 115     -17.014   0.280  -5.085  1.00 28.02           C  
ATOM   1052  O   GLN A 115     -15.984  -0.089  -5.662  1.00 26.18           O  
ATOM   1053  CB  GLN A 115     -17.748  -2.078  -4.654  1.00 25.31           C  
ATOM   1054  CG  GLN A 115     -18.564  -3.080  -3.856  1.00 28.15           C  
ATOM   1055  CD  GLN A 115     -18.045  -3.283  -2.440  1.00 22.26           C  
ATOM   1056  OE1 GLN A 115     -16.990  -3.898  -2.226  1.00 28.42           O  
ATOM   1057  NE2 GLN A 115     -18.777  -2.743  -1.459  1.00 21.14           N  
ATOM   1058  H   GLN A 115     -19.722  -0.281  -4.489  1.00 20.00           H  
ATOM   1059 1HE2 GLN A 115     -18.463  -2.864  -0.539  1.00 20.00           H  
ATOM   1060 2HE2 GLN A 115     -19.601  -2.261  -1.676  1.00 20.00           H  
ATOM   1061  N   SER A 116     -17.594   1.451  -5.335  1.00 29.95           N  
ATOM   1062  CA  SER A 116     -17.204   2.255  -6.482  1.00 23.16           C  
ATOM   1063  C   SER A 116     -16.929   3.697  -6.157  1.00 28.41           C  
ATOM   1064  O   SER A 116     -16.165   4.354  -6.850  1.00 21.93           O  
ATOM   1065  CB  SER A 116     -18.264   2.180  -7.565  1.00 23.84           C  
ATOM   1066  OG  SER A 116     -17.696   1.518  -8.661  1.00 22.53           O  
ATOM   1067  H   SER A 116     -18.314   1.745  -4.757  1.00 20.00           H  
ATOM   1068  HG  SER A 116     -17.422   0.640  -8.405  1.00 20.00           H  
ATOM   1069  N   LEU A 117     -17.590   4.187  -5.125  1.00 27.54           N  
ATOM   1070  CA  LEU A 117     -17.570   5.593  -4.794  1.00 26.27           C  
ATOM   1071  C   LEU A 117     -16.213   6.096  -4.274  1.00 26.45           C  
ATOM   1072  O   LEU A 117     -15.692   5.617  -3.272  1.00 28.92           O  
ATOM   1073  CB  LEU A 117     -18.697   5.888  -3.805  1.00 27.56           C  
ATOM   1074  CG  LEU A 117     -19.155   7.320  -3.509  1.00 20.49           C  
ATOM   1075  CD1 LEU A 117     -19.432   8.122  -4.756  1.00 27.60           C  
ATOM   1076  CD2 LEU A 117     -20.406   7.227  -2.688  1.00 24.83           C  
ATOM   1077  H   LEU A 117     -18.142   3.587  -4.582  1.00 20.00           H  
ATOM   1078  N   VAL A 118     -15.643   7.041  -5.009  1.00 27.17           N  
ATOM   1079  CA  VAL A 118     -14.434   7.749  -4.611  1.00 26.53           C  
ATOM   1080  C   VAL A 118     -14.578   9.241  -4.934  1.00 26.32           C  
ATOM   1081  O   VAL A 118     -14.928   9.618  -6.054  1.00 29.88           O  
ATOM   1082  CB  VAL A 118     -13.190   7.158  -5.317  1.00 20.75           C  
ATOM   1083  CG1 VAL A 118     -13.374   7.185  -6.817  1.00 21.39           C  
ATOM   1084  CG2 VAL A 118     -11.930   7.925  -4.951  1.00 26.00           C  
ATOM   1085  H   VAL A 118     -16.057   7.268  -5.849  1.00 20.00           H  
ATOM   1086  N   CYS A 119     -14.327  10.087  -3.944  1.00 22.91           N  
ATOM   1087  CA  CYS A 119     -14.542  11.512  -4.079  1.00 23.74           C  
ATOM   1088  C   CYS A 119     -13.265  12.244  -3.782  1.00 22.40           C  
ATOM   1089  O   CYS A 119     -12.411  11.731  -3.086  1.00 24.16           O  
ATOM   1090  CB  CYS A 119     -15.640  12.007  -3.127  1.00 21.78           C  
ATOM   1091  SG  CYS A 119     -17.236  11.159  -3.308  1.00 28.30           S  
ATOM   1092  H   CYS A 119     -14.040   9.734  -3.074  1.00 20.00           H  
ATOM   1093  N   GLN A 120     -13.130  13.437  -4.349  1.00 26.76           N  
ATOM   1094  CA  GLN A 120     -11.931  14.237  -4.190  1.00 24.81           C  
ATOM   1095  C   GLN A 120     -12.274  15.695  -3.963  1.00 20.36           C  
ATOM   1096  O   GLN A 120     -13.309  16.188  -4.405  1.00 27.97           O  
ATOM   1097  CB  GLN A 120     -11.051  14.146  -5.418  1.00 26.22           C  
ATOM   1098  CG  GLN A 120     -10.427  12.797  -5.643  1.00 21.01           C  
ATOM   1099  CD  GLN A 120      -9.262  12.869  -6.572  1.00 29.31           C  
ATOM   1100  OE1 GLN A 120      -8.738  13.939  -6.815  1.00 22.13           O  
ATOM   1101  NE2 GLN A 120      -8.837  11.735  -7.088  1.00 26.49           N  
ATOM   1102  H   GLN A 120     -13.867  13.781  -4.886  1.00 20.00           H  
ATOM   1103 1HE2 GLN A 120      -8.086  11.773  -7.710  1.00 20.00           H  
ATOM   1104 2HE2 GLN A 120      -9.308  10.917  -6.860  1.00 20.00           H  
ATOM   1105  N   CYS A 121     -11.387  16.359  -3.246  1.00 23.32           N  
ATOM   1106  CA  CYS A 121     -11.460  17.783  -3.056  1.00 29.49           C  
ATOM   1107  C   CYS A 121     -10.295  18.359  -3.839  1.00 23.84           C  
ATOM   1108  O   CYS A 121      -9.143  18.010  -3.603  1.00 24.52           O  
ATOM   1109  CB  CYS A 121     -11.330  18.119  -1.572  1.00 25.54           C  
ATOM   1110  SG  CYS A 121     -11.215  19.891  -1.187  1.00 29.50           S  
ATOM   1111  H   CYS A 121     -10.646  15.857  -2.876  1.00 20.00           H  
ATOM   1112  N   LEU A 122     -10.613  19.192  -4.814  1.00 25.68           N  
ATOM   1113  CA  LEU A 122      -9.619  19.823  -5.660  1.00 27.27           C  
ATOM   1114  C   LEU A 122      -9.462  21.295  -5.304  1.00 29.80           C  
ATOM   1115  O   LEU A 122     -10.445  21.971  -5.033  1.00 20.03           O  
ATOM   1116  CB  LEU A 122     -10.030  19.713  -7.124  1.00 29.71           C  
ATOM   1117  CG  LEU A 122     -10.329  18.353  -7.736  1.00 24.09           C  
ATOM   1118  CD1 LEU A 122     -10.418  18.542  -9.234  1.00 21.72           C  
ATOM   1119  CD2 LEU A 122      -9.234  17.365  -7.398  1.00 26.71           C  
ATOM   1120  H   LEU A 122     -11.559  19.395  -4.963  1.00 20.00           H  
ATOM   1121  N   VAL A 123      -8.217  21.776  -5.326  1.00 25.50           N  
ATOM   1122  CA  VAL A 123      -7.897  23.190  -5.158  1.00 29.30           C  
ATOM   1123  C   VAL A 123      -7.085  23.725  -6.344  1.00 28.81           C  
ATOM   1124  O   VAL A 123      -6.345  22.986  -7.003  1.00 28.89           O  
ATOM   1125  CB  VAL A 123      -7.122  23.455  -3.840  1.00 26.74           C  
ATOM   1126  CG1 VAL A 123      -8.081  23.525  -2.695  1.00 25.11           C  
ATOM   1127  CG2 VAL A 123      -6.070  22.382  -3.594  1.00 25.22           C  
ATOM   1128  H   VAL A 123      -7.480  21.155  -5.486  1.00 20.00           H  
ATOM   1129  N   ARG A 124      -7.224  25.018  -6.615  1.00 29.30           N  
ATOM   1130  CA  ARG A 124      -6.552  25.655  -7.742  1.00 21.28           C  
ATOM   1131  C   ARG A 124      -5.048  25.823  -7.558  1.00 23.46           C  
ATOM   1132  O   ARG A 124      -4.273  25.636  -8.500  1.00 26.43           O  
ATOM   1133  CB  ARG A 124      -7.169  27.016  -8.017  1.00 21.19           C  
ATOM   1134  CG  ARG A 124      -8.472  26.951  -8.723  1.00 27.51           C  
ATOM   1135  CD  ARG A 124      -8.317  26.831 -10.194  1.00 29.28           C  
ATOM   1136  NE  ARG A 124      -9.598  27.119 -10.798  1.00 27.47           N  
ATOM   1137  CZ  ARG A 124      -9.805  27.266 -12.102  1.00 20.09           C  
ATOM   1138  NH1 ARG A 124      -8.822  27.051 -12.967  1.00 21.05           N  
ATOM   1139  NH2 ARG A 124     -11.005  27.639 -12.546  1.00 27.27           N  
ATOM   1140  H   ARG A 124      -7.825  25.558  -6.074  1.00 20.00           H  
ATOM   1141  HE  ARG A 124     -10.365  27.256 -10.208  1.00 20.00           H  
ATOM   1142 1HH1 ARG A 124      -7.934  26.766 -12.635  1.00 20.00           H  
ATOM   1143 2HH1 ARG A 124      -9.006  27.131 -13.945  1.00 20.00           H  
ATOM   1144 1HH2 ARG A 124     -11.748  27.800 -11.893  1.00 20.00           H  
ATOM   1145 2HH2 ARG A 124     -11.179  27.720 -13.524  1.00 20.00           H  
ATOM   1146  N   THR A 125      -4.635  26.230  -6.368  1.00 29.68           N  
ATOM   1147  CA  THR A 125      -3.230  26.457  -6.083  1.00 27.30           C  
ATOM   1148  C   THR A 125      -2.758  25.390  -5.095  1.00 20.09           C  
ATOM   1149  O   THR A 125      -3.566  24.851  -4.337  1.00 27.77           O  
ATOM   1150  CB  THR A 125      -3.036  27.851  -5.503  1.00 23.42           C  
ATOM   1151  OG1 THR A 125      -3.799  27.967  -4.301  1.00 28.12           O  
ATOM   1152  CG2 THR A 125      -3.508  28.911  -6.489  1.00 26.48           C  
ATOM   1153  H   THR A 125      -5.300  26.401  -5.663  1.00 20.00           H  
ATOM   1154  HG1 THR A 125      -3.491  27.324  -3.650  1.00 20.00           H  
ATOM   1155  N   PRO A 126      -1.444  25.073  -5.080  1.00 20.23           N  
ATOM   1156  CA  PRO A 126      -0.904  24.019  -4.212  1.00 27.47           C  
ATOM   1157  C   PRO A 126      -0.807  24.439  -2.739  1.00 29.34           C  
ATOM   1158  O   PRO A 126       0.271  24.441  -2.166  1.00 27.35           O  
ATOM   1159  CB  PRO A 126       0.473  23.756  -4.807  1.00 23.37           C  
ATOM   1160  CG  PRO A 126       0.894  25.089  -5.360  1.00 22.98           C  
ATOM   1161  CD  PRO A 126      -0.385  25.706  -5.893  1.00 29.79           C  
ATOM   1162  N   GLU A 127      -1.931  24.840  -2.156  1.00 29.43           N  
ATOM   1163  CA  GLU A 127      -1.990  25.226  -0.751  1.00 28.47           C  
ATOM   1164  C   GLU A 127      -3.162  24.489  -0.169  1.00 26.81           C  
ATOM   1165  O   GLU A 127      -4.058  24.083  -0.894  1.00 22.42           O  
ATOM   1166  CB  GLU A 127      -2.263  26.715  -0.581  1.00 26.67           C  
ATOM   1167  CG  GLU A 127      -1.217  27.633  -1.190  1.00 26.21           C  
ATOM   1168  CD  GLU A 127      -1.691  29.094  -1.214  1.00 22.13           C  
ATOM   1169  OE1 GLU A 127      -2.757  29.360  -1.842  1.00 24.30           O  
ATOM   1170  OE2 GLU A 127      -1.011  29.972  -0.599  1.00 26.59           O  
ATOM   1171  H   GLU A 127      -2.751  24.815  -2.671  1.00 20.00           H  
ATOM   1172  N   VAL A 128      -3.161  24.284   1.136  1.00 22.65           N  
ATOM   1173  CA  VAL A 128      -4.292  23.638   1.747  1.00 26.51           C  
ATOM   1174  C   VAL A 128      -5.289  24.694   2.154  1.00 21.05           C  
ATOM   1175  O   VAL A 128      -4.935  25.653   2.830  1.00 25.71           O  
ATOM   1176  CB  VAL A 128      -3.888  22.711   2.920  1.00 28.22           C  
ATOM   1177  CG1 VAL A 128      -2.534  23.099   3.485  1.00 27.15           C  
ATOM   1178  CG2 VAL A 128      -4.963  22.699   4.005  1.00 22.71           C  
ATOM   1179  H   VAL A 128      -2.403  24.586   1.672  1.00 20.00           H  
ATOM   1180  N   ASP A 129      -6.514  24.538   1.673  1.00 24.32           N  
ATOM   1181  CA  ASP A 129      -7.600  25.467   1.892  1.00 24.15           C  
ATOM   1182  C   ASP A 129      -8.525  24.806   2.920  1.00 23.89           C  
ATOM   1183  O   ASP A 129      -9.203  23.824   2.602  1.00 24.36           O  
ATOM   1184  CB  ASP A 129      -8.334  25.642   0.558  1.00 28.07           C  
ATOM   1185  CG  ASP A 129      -9.308  26.820   0.543  1.00 23.29           C  
ATOM   1186  OD1 ASP A 129      -9.873  27.199   1.602  1.00 29.53           O  
ATOM   1187  OD2 ASP A 129      -9.535  27.361  -0.567  1.00 21.93           O  
ATOM   1188  H   ASP A 129      -6.691  23.748   1.131  1.00 20.00           H  
ATOM   1189  N   ASP A 130      -8.561  25.315   4.153  1.00 21.94           N  
ATOM   1190  CA  ASP A 130      -9.368  24.679   5.207  1.00 21.53           C  
ATOM   1191  C   ASP A 130     -10.877  24.813   4.947  1.00 27.62           C  
ATOM   1192  O   ASP A 130     -11.677  24.008   5.413  1.00 28.60           O  
ATOM   1193  CB  ASP A 130      -9.006  25.279   6.576  1.00 20.46           C  
ATOM   1194  CG  ASP A 130      -7.664  24.777   7.115  1.00 24.25           C  
ATOM   1195  OD1 ASP A 130      -7.438  23.547   7.168  1.00 20.11           O  
ATOM   1196  OD2 ASP A 130      -6.842  25.624   7.533  1.00 24.92           O  
ATOM   1197  H   ASP A 130      -8.013  26.097   4.361  1.00 20.00           H  
ATOM   1198  N   GLU A 131     -11.259  25.819   4.169  1.00 23.69           N  
ATOM   1199  CA  GLU A 131     -12.660  26.003   3.791  1.00 21.61           C  
ATOM   1200  C   GLU A 131     -13.088  24.918   2.827  1.00 28.82           C  
ATOM   1201  O   GLU A 131     -14.105  24.261   3.056  1.00 20.36           O  
ATOM   1202  CB  GLU A 131     -12.900  27.390   3.179  1.00 28.92           C  
ATOM   1203  CG  GLU A 131     -12.279  28.564   3.968  1.00 25.20           C  
ATOM   1204  CD  GLU A 131     -12.709  28.649   5.445  1.00 29.72           C  
ATOM   1205  OE1 GLU A 131     -13.913  28.431   5.756  1.00 21.27           O  
ATOM   1206  OE2 GLU A 131     -11.840  28.948   6.308  1.00 27.50           O  
ATOM   1207  H   GLU A 131     -10.603  26.447   3.825  1.00 20.00           H  
ATOM   1208  N   ALA A 132     -12.279  24.678   1.796  1.00 25.63           N  
ATOM   1209  CA  ALA A 132     -12.530  23.605   0.837  1.00 26.46           C  
ATOM   1210  C   ALA A 132     -12.640  22.238   1.527  1.00 25.88           C  
ATOM   1211  O   ALA A 132     -13.515  21.433   1.195  1.00 23.06           O  
ATOM   1212  CB  ALA A 132     -11.442  23.576  -0.209  1.00 28.36           C  
ATOM   1213  H   ALA A 132     -11.481  25.218   1.683  1.00 20.00           H  
ATOM   1214  N   LEU A 133     -11.764  21.976   2.489  1.00 20.80           N  
ATOM   1215  CA  LEU A 133     -11.772  20.701   3.204  1.00 24.50           C  
ATOM   1216  C   LEU A 133     -13.036  20.577   4.060  1.00 24.94           C  
ATOM   1217  O   LEU A 133     -13.667  19.528   4.122  1.00 29.31           O  
ATOM   1218  CB  LEU A 133     -10.523  20.573   4.088  1.00 23.30           C  
ATOM   1219  CG  LEU A 133      -9.182  20.164   3.461  1.00 21.29           C  
ATOM   1220  CD1 LEU A 133      -8.104  20.093   4.506  1.00 29.60           C  
ATOM   1221  CD2 LEU A 133      -9.283  18.817   2.807  1.00 22.18           C  
ATOM   1222  H   LEU A 133     -11.088  22.656   2.716  1.00 20.00           H  
ATOM   1223  N   GLU A 134     -13.433  21.673   4.675  1.00 29.04           N  
ATOM   1224  CA  GLU A 134     -14.646  21.727   5.471  1.00 26.22           C  
ATOM   1225  C   GLU A 134     -15.905  21.395   4.635  1.00 25.33           C  
ATOM   1226  O   GLU A 134     -16.717  20.573   5.029  1.00 26.87           O  
ATOM   1227  CB  GLU A 134     -14.744  23.133   6.061  1.00 22.19           C  
ATOM   1228  CG  GLU A 134     -15.471  23.240   7.375  1.00 26.71           C  
ATOM   1229  CD  GLU A 134     -15.426  24.668   7.959  1.00 28.79           C  
ATOM   1230  OE1 GLU A 134     -15.487  25.666   7.160  1.00 20.87           O  
ATOM   1231  OE2 GLU A 134     -15.326  24.771   9.224  1.00 27.00           O  
ATOM   1232  H   GLU A 134     -12.898  22.489   4.575  1.00 20.00           H  
ATOM   1233  N   LYS A 135     -16.055  22.047   3.491  1.00 20.69           N  
ATOM   1234  CA  LYS A 135     -17.094  21.722   2.513  1.00 25.76           C  
ATOM   1235  C   LYS A 135     -17.043  20.250   2.101  1.00 28.79           C  
ATOM   1236  O   LYS A 135     -18.067  19.634   1.872  1.00 21.82           O  
ATOM   1237  CB  LYS A 135     -16.894  22.592   1.271  1.00 26.74           C  
ATOM   1238  CG  LYS A 135     -17.934  23.678   1.048  1.00 23.46           C  
ATOM   1239  CD  LYS A 135     -17.483  25.032   1.597  1.00 24.37           C  
ATOM   1240  CE  LYS A 135     -18.562  26.093   1.406  1.00 22.88           C  
ATOM   1241  NZ  LYS A 135     -18.551  26.576  -0.007  1.00 22.64           N  
ATOM   1242  H   LYS A 135     -15.384  22.716   3.257  1.00 20.00           H  
ATOM   1243 1HZ  LYS A 135     -17.616  26.953  -0.252  1.00 20.00           H  
ATOM   1244 2HZ  LYS A 135     -18.752  25.755  -0.643  1.00 20.00           H  
ATOM   1245 3HZ  LYS A 135     -19.279  27.292  -0.152  1.00 20.00           H  
ATOM   1246  N   PHE A 136     -15.836  19.708   1.983  1.00 22.07           N  
ATOM   1247  CA  PHE A 136     -15.620  18.334   1.554  1.00 26.20           C  
ATOM   1248  C   PHE A 136     -16.146  17.392   2.647  1.00 24.75           C  
ATOM   1249  O   PHE A 136     -16.974  16.521   2.389  1.00 26.36           O  
ATOM   1250  CB  PHE A 136     -14.116  18.116   1.277  1.00 27.14           C  
ATOM   1251  CG  PHE A 136     -13.768  16.750   0.725  1.00 22.60           C  
ATOM   1252  CD1 PHE A 136     -14.322  16.281  -0.459  1.00 24.49           C  
ATOM   1253  CD2 PHE A 136     -12.884  15.931   1.401  1.00 24.36           C  
ATOM   1254  CE1 PHE A 136     -14.001  15.032  -0.947  1.00 26.58           C  
ATOM   1255  CE2 PHE A 136     -12.565  14.678   0.904  1.00 21.61           C  
ATOM   1256  CZ  PHE A 136     -13.130  14.235  -0.271  1.00 23.78           C  
ATOM   1257  H   PHE A 136     -15.068  20.269   2.155  1.00 20.00           H  
ATOM   1258  N   ASP A 137     -15.744  17.635   3.885  1.00 22.35           N  
ATOM   1259  CA  ASP A 137     -16.233  16.829   4.981  1.00 26.02           C  
ATOM   1260  C   ASP A 137     -17.760  16.832   5.123  1.00 28.09           C  
ATOM   1261  O   ASP A 137     -18.367  15.801   5.408  1.00 22.53           O  
ATOM   1262  CB  ASP A 137     -15.562  17.267   6.283  1.00 25.59           C  
ATOM   1263  CG  ASP A 137     -14.136  16.705   6.435  1.00 27.87           C  
ATOM   1264  OD1 ASP A 137     -13.808  15.659   5.813  1.00 24.81           O  
ATOM   1265  OD2 ASP A 137     -13.340  17.331   7.181  1.00 26.93           O  
ATOM   1266  H   ASP A 137     -15.110  18.350   4.055  1.00 20.00           H  
ATOM   1267  N   LYS A 138     -18.390  17.963   4.871  1.00 26.51           N  
ATOM   1268  CA  LYS A 138     -19.830  18.059   4.980  1.00 24.09           C  
ATOM   1269  C   LYS A 138     -20.528  17.248   3.914  1.00 27.61           C  
ATOM   1270  O   LYS A 138     -21.500  16.533   4.194  1.00 22.70           O  
ATOM   1271  CB  LYS A 138     -20.262  19.512   4.879  1.00 27.33           C  
ATOM   1272  CG  LYS A 138     -19.911  20.327   6.123  1.00 26.67           C  
ATOM   1273  CD  LYS A 138     -19.545  21.794   5.807  1.00 24.29           C  
ATOM   1274  CE  LYS A 138     -19.102  22.516   7.086  1.00 27.09           C  
ATOM   1275  NZ  LYS A 138     -18.016  21.769   7.859  1.00 20.68           N  
ATOM   1276  H   LYS A 138     -17.871  18.756   4.621  1.00 20.00           H  
ATOM   1277 1HZ  LYS A 138     -18.344  20.827   8.141  1.00 20.00           H  
ATOM   1278 2HZ  LYS A 138     -17.165  21.679   7.267  1.00 20.00           H  
ATOM   1279 3HZ  LYS A 138     -17.765  22.312   8.723  1.00 20.00           H  
ATOM   1280  N   ALA A 139     -20.016  17.336   2.692  1.00 23.76           N  
ATOM   1281  CA  ALA A 139     -20.625  16.658   1.553  1.00 22.88           C  
ATOM   1282  C   ALA A 139     -20.493  15.166   1.708  1.00 23.85           C  
ATOM   1283  O   ALA A 139     -21.296  14.401   1.189  1.00 24.69           O  
ATOM   1284  CB  ALA A 139     -19.969  17.102   0.279  1.00 24.31           C  
ATOM   1285  H   ALA A 139     -19.216  17.883   2.550  1.00 20.00           H  
ATOM   1286  N   LEU A 140     -19.474  14.749   2.441  1.00 26.86           N  
ATOM   1287  CA  LEU A 140     -19.205  13.334   2.650  1.00 27.01           C  
ATOM   1288  C   LEU A 140     -19.821  12.784   3.914  1.00 22.48           C  
ATOM   1289  O   LEU A 140     -19.804  11.572   4.118  1.00 26.64           O  
ATOM   1290  CB  LEU A 140     -17.704  13.067   2.677  1.00 28.16           C  
ATOM   1291  CG  LEU A 140     -17.096  12.893   1.299  1.00 28.84           C  
ATOM   1292  CD1 LEU A 140     -17.387  14.135   0.449  1.00 21.07           C  
ATOM   1293  CD2 LEU A 140     -15.626  12.650   1.456  1.00 24.68           C  
ATOM   1294  H   LEU A 140     -18.869  15.403   2.850  1.00 20.00           H  
ATOM   1295  N   LYS A 141     -20.390  13.655   4.751  1.00 24.87           N  
ATOM   1296  CA  LYS A 141     -20.945  13.224   6.033  1.00 22.93           C  
ATOM   1297  C   LYS A 141     -22.031  12.202   5.885  1.00 23.67           C  
ATOM   1298  O   LYS A 141     -22.242  11.401   6.794  1.00 23.18           O  
ATOM   1299  CB  LYS A 141     -21.476  14.408   6.821  1.00 28.45           C  
ATOM   1300  CG  LYS A 141     -20.366  15.192   7.525  1.00 25.21           C  
ATOM   1301  CD  LYS A 141     -20.804  16.602   7.920  1.00 23.43           C  
ATOM   1302  CE  LYS A 141     -21.849  16.538   9.012  1.00 20.43           C  
ATOM   1303  NZ  LYS A 141     -21.339  15.790  10.246  1.00 23.87           N  
ATOM   1304  H   LYS A 141     -20.419  14.601   4.529  1.00 20.00           H  
ATOM   1305 1HZ  LYS A 141     -21.101  14.825   9.994  1.00 20.00           H  
ATOM   1306 2HZ  LYS A 141     -20.537  16.296  10.642  1.00 20.00           H  
ATOM   1307 3HZ  LYS A 141     -22.122  15.777  10.961  1.00 20.00           H  
ATOM   1308  N   ALA A 142     -22.724  12.218   4.752  1.00 21.09           N  
ATOM   1309  CA  ALA A 142     -23.813  11.264   4.511  1.00 23.61           C  
ATOM   1310  C   ALA A 142     -23.422   9.997   3.753  1.00 22.66           C  
ATOM   1311  O   ALA A 142     -24.204   9.015   3.690  1.00 24.53           O  
ATOM   1312  CB  ALA A 142     -24.971  11.961   3.796  1.00 20.93           C  
ATOM   1313  H   ALA A 142     -22.509  12.874   4.066  1.00 20.00           H  
ATOM   1314  N   LEU A 143     -22.234  10.026   3.151  1.00 26.15           N  
ATOM   1315  CA  LEU A 143     -21.751   8.918   2.333  1.00 27.79           C  
ATOM   1316  C   LEU A 143     -21.022   7.845   3.161  1.00 22.50           C  
ATOM   1317  O   LEU A 143     -20.544   8.133   4.253  1.00 23.62           O  
ATOM   1318  CB  LEU A 143     -20.853   9.461   1.220  1.00 24.48           C  
ATOM   1319  CG  LEU A 143     -21.596  10.381   0.250  1.00 24.56           C  
ATOM   1320  CD1 LEU A 143     -20.604  10.908  -0.775  1.00 29.95           C  
ATOM   1321  CD2 LEU A 143     -22.777   9.636  -0.415  1.00 25.55           C  
ATOM   1322  H   LEU A 143     -21.649  10.806   3.263  1.00 20.00           H  
ATOM   1323  N   PRO A 144     -20.977   6.579   2.672  1.00 25.00           N  
ATOM   1324  CA  PRO A 144     -20.270   5.445   3.318  1.00 22.91           C  
ATOM   1325  C   PRO A 144     -18.740   5.303   3.063  1.00 24.05           C  
ATOM   1326  O   PRO A 144     -18.296   4.280   2.548  1.00 25.37           O  
ATOM   1327  CB  PRO A 144     -21.018   4.231   2.777  1.00 27.32           C  
ATOM   1328  CG  PRO A 144     -21.375   4.665   1.370  1.00 28.29           C  
ATOM   1329  CD  PRO A 144     -21.762   6.126   1.504  1.00 27.99           C  
ATOM   1330  N   MET A 145     -17.953   6.312   3.461  1.00 22.52           N  
ATOM   1331  CA  MET A 145     -16.498   6.342   3.247  1.00 21.14           C  
ATOM   1332  C   MET A 145     -15.783   5.580   4.355  1.00 26.24           C  
ATOM   1333  O   MET A 145     -16.111   5.742   5.520  1.00 29.41           O  
ATOM   1334  CB  MET A 145     -15.992   7.789   3.241  1.00 26.94           C  
ATOM   1335  CG  MET A 145     -16.616   8.653   2.166  1.00 20.31           C  
ATOM   1336  SD  MET A 145     -16.743   7.785   0.590  1.00 25.74           S  
ATOM   1337  CE  MET A 145     -16.948   9.147  -0.507  1.00 22.48           C  
ATOM   1338  H   MET A 145     -18.364   7.081   3.901  1.00 20.00           H  
ATOM   1339  N   HIS A 146     -14.823   4.742   3.988  1.00 25.22           N  
ATOM   1340  CA  HIS A 146     -14.074   3.966   4.967  1.00 24.62           C  
ATOM   1341  C   HIS A 146     -12.616   4.299   4.948  1.00 23.19           C  
ATOM   1342  O   HIS A 146     -11.842   3.750   5.698  1.00 24.23           O  
ATOM   1343  CB  HIS A 146     -14.268   2.481   4.721  1.00 29.21           C  
ATOM   1344  CG  HIS A 146     -15.614   2.008   5.120  1.00 23.60           C  
ATOM   1345  ND1 HIS A 146     -16.638   1.835   4.225  1.00 29.54           N  
ATOM   1346  CD2 HIS A 146     -16.147   1.768   6.349  1.00 27.27           C  
ATOM   1347  CE1 HIS A 146     -17.748   1.518   4.876  1.00 25.91           C  
ATOM   1348  NE2 HIS A 146     -17.461   1.472   6.165  1.00 22.39           N  
ATOM   1349  H   HIS A 146     -14.635   4.619   3.029  1.00 20.00           H  
ATOM   1350  HD1 HIS A 146     -16.588   1.937   3.271  1.00 20.00           H  
ATOM   1351  HE2 HIS A 146     -18.108   1.253   6.883  1.00 20.00           H  
ATOM   1352  N   ILE A 147     -12.246   5.211   4.070  1.00 20.40           N  
ATOM   1353  CA  ILE A 147     -10.880   5.663   3.988  1.00 28.18           C  
ATOM   1354  C   ILE A 147     -10.861   7.104   3.489  1.00 20.97           C  
ATOM   1355  O   ILE A 147     -11.604   7.474   2.571  1.00 27.67           O  
ATOM   1356  CB  ILE A 147     -10.031   4.743   3.076  1.00 22.51           C  
ATOM   1357  CG1 ILE A 147      -8.609   5.296   2.990  1.00 22.70           C  
ATOM   1358  CG2 ILE A 147     -10.699   4.532   1.695  1.00 24.69           C  
ATOM   1359  CD1 ILE A 147      -7.605   4.342   2.373  1.00 26.69           C  
ATOM   1360  H   ILE A 147     -12.907   5.601   3.462  1.00 20.00           H  
ATOM   1361  N   ARG A 148     -10.064   7.924   4.154  1.00 29.82           N  
ATOM   1362  CA  ARG A 148      -9.931   9.331   3.825  1.00 21.66           C  
ATOM   1363  C   ARG A 148      -8.459   9.742   3.929  1.00 21.86           C  
ATOM   1364  O   ARG A 148      -7.739   9.299   4.832  1.00 27.74           O  
ATOM   1365  CB  ARG A 148     -10.801  10.163   4.769  1.00 28.70           C  
ATOM   1366  CG  ARG A 148     -10.858  11.632   4.435  1.00 21.15           C  
ATOM   1367  CD  ARG A 148     -11.592  12.404   5.540  1.00 22.75           C  
ATOM   1368  NE  ARG A 148     -11.722  13.830   5.231  1.00 20.70           N  
ATOM   1369  CZ  ARG A 148     -10.718  14.704   5.254  1.00 23.52           C  
ATOM   1370  NH1 ARG A 148      -9.501  14.282   5.561  1.00 27.46           N  
ATOM   1371  NH2 ARG A 148     -10.930  15.996   4.982  1.00 26.84           N  
ATOM   1372  H   ARG A 148      -9.555   7.542   4.893  1.00 20.00           H  
ATOM   1373  HE  ARG A 148     -12.614  14.157   4.986  1.00 20.00           H  
ATOM   1374 1HH1 ARG A 148      -9.334  13.315   5.768  1.00 20.00           H  
ATOM   1375 2HH1 ARG A 148      -8.734  14.926   5.577  1.00 20.00           H  
ATOM   1376 1HH2 ARG A 148     -11.845  16.327   4.756  1.00 20.00           H  
ATOM   1377 2HH2 ARG A 148     -10.160  16.642   5.001  1.00 20.00           H  
ATOM   1378  N   LEU A 149      -8.008  10.547   2.978  1.00 24.93           N  
ATOM   1379  CA  LEU A 149      -6.637  11.034   2.946  1.00 26.88           C  
ATOM   1380  C   LEU A 149      -6.662  12.530   2.667  1.00 21.74           C  
ATOM   1381  O   LEU A 149      -7.559  13.018   1.980  1.00 20.17           O  
ATOM   1382  CB  LEU A 149      -5.850  10.346   1.839  1.00 21.60           C  
ATOM   1383  CG  LEU A 149      -5.935   8.826   1.654  1.00 23.86           C  
ATOM   1384  CD1 LEU A 149      -5.382   8.445   0.300  1.00 29.08           C  
ATOM   1385  CD2 LEU A 149      -5.157   8.126   2.725  1.00 22.97           C  
ATOM   1386  H   LEU A 149      -8.626  10.848   2.297  1.00 20.00           H  
ATOM   1387  N   SER A 150      -5.710  13.261   3.227  1.00 25.87           N  
ATOM   1388  CA  SER A 150      -5.524  14.667   2.904  1.00 25.41           C  
ATOM   1389  C   SER A 150      -4.018  14.917   2.789  1.00 25.99           C  
ATOM   1390  O   SER A 150      -3.217  14.328   3.529  1.00 26.27           O  
ATOM   1391  CB  SER A 150      -6.112  15.553   3.990  1.00 26.53           C  
ATOM   1392  OG  SER A 150      -5.608  15.187   5.243  1.00 27.04           O  
ATOM   1393  H   SER A 150      -5.091  12.836   3.838  1.00 20.00           H  
ATOM   1394  HG  SER A 150      -5.989  15.745   5.942  1.00 20.00           H  
ATOM   1395  N   PHE A 151      -3.621  15.734   1.824  1.00 27.89           N  
ATOM   1396  CA  PHE A 151      -2.205  15.925   1.522  1.00 21.63           C  
ATOM   1397  C   PHE A 151      -1.720  17.273   2.014  1.00 21.34           C  
ATOM   1398  O   PHE A 151      -2.530  18.159   2.279  1.00 20.36           O  
ATOM   1399  CB  PHE A 151      -1.958  15.785   0.021  1.00 22.34           C  
ATOM   1400  CG  PHE A 151      -2.367  14.450  -0.528  1.00 26.63           C  
ATOM   1401  CD1 PHE A 151      -1.606  13.332  -0.287  1.00 29.48           C  
ATOM   1402  CD2 PHE A 151      -3.551  14.305  -1.234  1.00 23.07           C  
ATOM   1403  CE1 PHE A 151      -2.023  12.086  -0.737  1.00 28.48           C  
ATOM   1404  CE2 PHE A 151      -3.972  13.063  -1.685  1.00 28.55           C  
ATOM   1405  CZ  PHE A 151      -3.207  11.952  -1.435  1.00 24.13           C  
ATOM   1406  H   PHE A 151      -4.300  16.190   1.286  1.00 20.00           H  
ATOM   1407  N   ASN A 152      -0.410  17.394   2.203  1.00 20.21           N  
ATOM   1408  CA  ASN A 152       0.188  18.669   2.574  1.00 23.46           C  
ATOM   1409  C   ASN A 152       0.752  19.301   1.331  1.00 29.83           C  
ATOM   1410  O   ASN A 152       0.804  18.656   0.287  1.00 27.73           O  
ATOM   1411  CB  ASN A 152       1.285  18.471   3.624  1.00 21.63           C  
ATOM   1412  CG  ASN A 152       2.376  17.481   3.183  1.00 26.33           C  
ATOM   1413  OD1 ASN A 152       2.644  17.292   1.997  1.00 27.13           O  
ATOM   1414  ND2 ASN A 152       3.025  16.860   4.155  1.00 29.91           N  
ATOM   1415  H   ASN A 152       0.140  16.625   2.086  1.00 20.00           H  
ATOM   1416 1HD2 ASN A 152       3.740  16.226   3.896  1.00 20.00           H  
ATOM   1417 2HD2 ASN A 152       2.812  17.040   5.091  1.00 20.00           H  
ATOM   1418  N   PRO A 153       1.140  20.585   1.398  1.00 28.11           N  
ATOM   1419  CA  PRO A 153       1.654  21.322   0.220  1.00 21.96           C  
ATOM   1420  C   PRO A 153       2.865  20.687  -0.448  1.00 20.20           C  
ATOM   1421  O   PRO A 153       3.040  20.782  -1.668  1.00 29.99           O  
ATOM   1422  CB  PRO A 153       1.992  22.703   0.777  1.00 24.69           C  
ATOM   1423  CG  PRO A 153       0.979  22.879   1.889  1.00 21.48           C  
ATOM   1424  CD  PRO A 153       0.908  21.483   2.540  1.00 26.83           C  
ATOM   1425  N   THR A 154       3.680  20.017   0.359  1.00 23.66           N  
ATOM   1426  CA  THR A 154       4.855  19.318  -0.114  1.00 21.10           C  
ATOM   1427  C   THR A 154       4.440  18.230  -1.070  1.00 23.26           C  
ATOM   1428  O   THR A 154       4.997  18.119  -2.148  1.00 22.22           O  
ATOM   1429  CB  THR A 154       5.581  18.676   1.055  1.00 29.05           C  
ATOM   1430  OG1 THR A 154       6.290  19.690   1.780  1.00 26.21           O  
ATOM   1431  CG2 THR A 154       6.549  17.643   0.578  1.00 22.06           C  
ATOM   1432  H   THR A 154       3.474  19.976   1.310  1.00 20.00           H  
ATOM   1433  HG1 THR A 154       6.734  19.307   2.534  1.00 20.00           H  
ATOM   1434  N   GLN A 155       3.464  17.423  -0.673  1.00 26.66           N  
ATOM   1435  CA  GLN A 155       2.945  16.363  -1.524  1.00 21.37           C  
ATOM   1436  C   GLN A 155       2.123  16.921  -2.706  1.00 29.38           C  
ATOM   1437  O   GLN A 155       2.152  16.370  -3.803  1.00 23.79           O  
ATOM   1438  CB  GLN A 155       2.098  15.402  -0.688  1.00 24.72           C  
ATOM   1439  CG  GLN A 155       2.866  14.721   0.456  1.00 27.55           C  
ATOM   1440  CD  GLN A 155       1.931  14.033   1.445  1.00 25.95           C  
ATOM   1441  OE1 GLN A 155       2.065  12.837   1.721  1.00 21.93           O  
ATOM   1442  NE2 GLN A 155       0.980  14.772   1.964  1.00 23.06           N  
ATOM   1443  H   GLN A 155       3.067  17.563   0.208  1.00 20.00           H  
ATOM   1444 1HE2 GLN A 155       0.399  14.320   2.577  1.00 20.00           H  
ATOM   1445 2HE2 GLN A 155       0.924  15.694   1.701  1.00 20.00           H  
ATOM   1446  N   LEU A 156       1.415  18.024  -2.481  1.00 24.89           N  
ATOM   1447  CA  LEU A 156       0.629  18.667  -3.528  1.00 28.62           C  
ATOM   1448  C   LEU A 156       1.468  19.043  -4.773  1.00 23.43           C  
ATOM   1449  O   LEU A 156       0.956  19.070  -5.903  1.00 23.71           O  
ATOM   1450  CB  LEU A 156      -0.075  19.916  -2.981  1.00 21.38           C  
ATOM   1451  CG  LEU A 156      -1.281  19.755  -2.049  1.00 24.54           C  
ATOM   1452  CD1 LEU A 156      -1.664  21.096  -1.445  1.00 24.30           C  
ATOM   1453  CD2 LEU A 156      -2.460  19.196  -2.816  1.00 28.85           C  
ATOM   1454  H   LEU A 156       1.441  18.414  -1.588  1.00 20.00           H  
ATOM   1455  N   GLU A 157       2.749  19.348  -4.583  1.00 25.22           N  
ATOM   1456  CA  GLU A 157       3.558  19.873  -5.679  1.00 25.47           C  
ATOM   1457  C   GLU A 157       4.457  18.838  -6.363  1.00 29.77           C  
ATOM   1458  O   GLU A 157       5.228  19.184  -7.263  1.00 25.74           O  
ATOM   1459  CB  GLU A 157       4.394  21.061  -5.191  1.00 23.93           C  
ATOM   1460  CG  GLU A 157       5.163  20.819  -3.891  1.00 27.15           C  
ATOM   1461  CD  GLU A 157       5.645  22.095  -3.244  1.00 28.25           C  
ATOM   1462  OE1 GLU A 157       4.793  22.967  -2.926  1.00 22.37           O  
ATOM   1463  OE2 GLU A 157       6.884  22.202  -3.055  1.00 24.49           O  
ATOM   1464  H   GLU A 157       3.136  19.266  -3.682  1.00 20.00           H  
ATOM   1465  N   GLU A 158       4.365  17.587  -5.939  1.00 25.04           N  
ATOM   1466  CA  GLU A 158       5.150  16.509  -6.551  1.00 29.19           C  
ATOM   1467  C   GLU A 158       4.286  15.604  -7.433  1.00 27.73           C  
ATOM   1468  O   GLU A 158       3.115  15.350  -7.100  1.00 27.37           O  
ATOM   1469  CB  GLU A 158       5.823  15.670  -5.469  1.00 26.06           C  
ATOM   1470  CG  GLU A 158       7.219  15.222  -5.858  1.00 28.43           C  
ATOM   1471  CD  GLU A 158       8.147  16.377  -6.174  1.00 22.79           C  
ATOM   1472  OE1 GLU A 158       8.156  17.372  -5.400  1.00 29.13           O  
ATOM   1473  OE2 GLU A 158       8.855  16.282  -7.201  1.00 29.31           O  
ATOM   1474  H   GLU A 158       3.723  17.369  -5.229  1.00 20.00           H  
ATOM   1475  N   GLN A 159       4.857  15.114  -8.538  1.00 27.86           N  
ATOM   1476  CA  GLN A 159       4.151  14.152  -9.400  1.00 20.07           C  
ATOM   1477  C   GLN A 159       3.679  12.938  -8.600  1.00 27.63           C  
ATOM   1478  O   GLN A 159       4.491  12.289  -7.937  1.00 21.29           O  
ATOM   1479  CB  GLN A 159       5.066  13.682 -10.542  1.00 29.87           C  
ATOM   1480  CG  GLN A 159       5.566  14.781 -11.484  1.00 26.35           C  
ATOM   1481  CD  GLN A 159       4.471  15.350 -12.338  1.00 29.58           C  
ATOM   1482  OE1 GLN A 159       3.813  14.603 -13.126  1.00 25.89           O  
ATOM   1483  NE2 GLN A 159       4.209  16.676 -12.203  1.00 25.98           N  
ATOM   1484  H   GLN A 159       5.777  15.339  -8.710  1.00 20.00           H  
ATOM   1485 1HE2 GLN A 159       3.468  17.013 -12.780  1.00 20.00           H  
ATOM   1486 2HE2 GLN A 159       4.692  17.224 -11.590  1.00 20.00           H  
ATOM   1487  N   CYS A 160       2.396  12.617  -8.688  1.00 24.25           N  
ATOM   1488  CA  CYS A 160       1.831  11.497  -7.943  1.00 20.79           C  
ATOM   1489  C   CYS A 160       1.875  11.670  -6.419  1.00 23.95           C  
ATOM   1490  O   CYS A 160       1.813  10.630  -5.715  1.00 23.95           O  
ATOM   1491  CB  CYS A 160       2.498  10.176  -8.350  1.00 25.12           C  
ATOM   1492  SG  CYS A 160       1.915   9.523  -9.954  1.00 25.62           S  
ATOM   1493  OXT CYS A 160       1.894  12.853  -5.938  1.00 25.56           O  
ATOM   1494  H   CYS A 160       1.823  13.141  -9.233  1.00 20.00           H  
TER    1495      CYS A 160                                                      
