# Supplementary material for: Bluues: a program for the analysis of the electrostatic properties of proteins based on generalized Born radii
Source: BMC Bioinformatics. 2012 Mar 28;13(Suppl 4):S18. doi: 10.1186/1471-2105-13-S4-S18 (PMC3434445; doi:10.1186/1471-2105-13-S4-S18)
Supplement: Additional file 1 — Executable and examples. Zipped folder with the executable compiled for Linux x86_64 and 80386 machines and including example input and output files. [file 1471-2105-13-S4-S18-S1.ZIP › S18 additional file/1bebA.pqr]

REMARK   1 PQR file generated by PDB2PQR (Version 1.7)
REMARK   1
REMARK   1 Forcefield Used: AMBER
REMARK   1
REMARK   5
REMARK   6 Total charge on this protein: -8.0000 e
REMARK   6
ATOM      1  N   GLN A   5     -25.924  14.212  -4.336  0.1493 1.8240
ATOM      2  CA  GLN A   5     -26.461  15.615  -4.427  0.0536 1.9080
ATOM      3  C   GLN A   5     -25.502  16.486  -5.217  0.6123 1.9080
ATOM      4  O   GLN A   5     -24.374  16.703  -4.806 -0.5713 1.6612
ATOM      5  CB  GLN A   5     -26.655  16.188  -3.021  0.0651 1.9080
ATOM      6  CG  GLN A   5     -27.607  15.317  -2.137 -0.0903 1.9080
ATOM      7  CD  GLN A   5     -29.006  15.255  -2.710  0.7354 1.9080
ATOM      8  H   GLN A   5     -25.794  13.867  -5.306  0.1996 0.6000
ATOM      9  H2  GLN A   5     -24.989  14.280  -3.867  0.1996 0.6000
ATOM     10  H3  GLN A   5     -26.569  13.636  -3.803  0.1996 0.6000
ATOM     11  HG3 GLN A   5     -27.636  15.727  -1.234  0.0331 1.4870
ATOM     12  HB3 GLN A   5     -27.061  17.092  -3.084  0.0050 1.4870
ATOM     13  HA  GLN A   5     -27.327  15.561  -4.922  0.1015 1.1000
ATOM     14  HG2 GLN A   5     -27.225  14.402  -2.096  0.0331 1.4870
ATOM     15  HB2 GLN A   5     -25.780  16.228  -2.556  0.0050 1.4870
ATOM     16 HE22 GLN A   5     -28.993  13.230  -2.879  0.4429 0.6000
ATOM     17  OE1 GLN A   5     -29.668  16.318  -2.918 -0.6133 1.6612
ATOM     18  NE2 GLN A   5     -29.491  14.031  -3.034 -1.0031 1.8240
ATOM     19 HE21 GLN A   5     -30.425  14.040  -3.397  0.4429 0.6000
ATOM     20  N   THR A   6     -25.935  16.903  -6.409 -0.4157 1.8240
ATOM     21  CA  THR A   6     -25.054  17.507  -7.381 -0.0389 1.9080
ATOM     22  C   THR A   6     -25.130  19.031  -7.448  0.5973 1.9080
ATOM     23  O   THR A   6     -26.039  19.642  -6.903 -0.5679 1.6612
ATOM     24  CB  THR A   6     -25.371  16.960  -8.760  0.3654 1.9080
ATOM     25  OG1 THR A   6     -26.804  16.962  -8.940 -0.6761 1.7210
ATOM     26  CG2 THR A   6     -24.789  15.556  -8.924 -0.2438 1.9080
ATOM     27  H   THR A   6     -26.853  16.701  -6.671  0.2719 0.6000
ATOM     28  HA  THR A   6     -24.090  17.253  -7.149  0.1007 1.3870
ATOM     29 HG22 THR A   6     -25.482  14.948  -9.315  0.0642 1.4870
ATOM     30 HG21 THR A   6     -23.995  15.590  -9.535  0.0642 1.4870
ATOM     31  HB  THR A   6     -24.970  17.570  -9.470  0.0043 1.3870
ATOM     32 HG23 THR A   6     -24.505  15.203  -8.031  0.0642 1.4870
ATOM     33  HG1 THR A   6     -27.238  16.371  -8.254  0.4102 0.0000
ATOM     34  N   MET A   7     -24.201  19.619  -8.192 -0.4157 1.8240
ATOM     35  CA  MET A   7     -24.189  21.052  -8.437 -0.0237 1.9080
ATOM     36  C   MET A   7     -25.242  21.483  -9.467  0.5973 1.9080
ATOM     37  O   MET A   7     -25.310  20.946 -10.562 -0.5679 1.6612
ATOM     38  CB  MET A   7     -22.797  21.469  -8.910  0.0342 1.9080
ATOM     39  CG  MET A   7     -22.727  22.804  -9.544  0.0018 1.9080
ATOM     40  SD  MET A   7     -21.470  23.707  -8.666 -0.2737 2.0000
ATOM     41  CE  MET A   7     -21.815  25.462  -9.293 -0.0536 1.9080
ATOM     42  H   MET A   7     -23.509  19.072  -8.595  0.2719 0.6000
ATOM     43  HG2 MET A   7     -22.487  22.712 -10.514  0.0440 1.3870
ATOM     44  HE1 MET A   7     -22.715  25.705  -8.975  0.0684 1.3870
ATOM     45  HE2 MET A   7     -21.118  26.042  -8.910  0.0684 1.3870
ATOM     46  HE3 MET A   7     -21.768  25.427 -10.276  0.0684 1.3870
ATOM     47  HB2 MET A   7     -22.170  21.444  -8.109  0.0241 1.4870
ATOM     48  HG3 MET A   7     -23.614  23.268  -9.472  0.0440 1.3870
ATOM     49  HA  MET A   7     -24.401  21.526  -7.568  0.0880 1.3870
ATOM     50  HB3 MET A   7     -22.462  20.767  -9.567  0.0241 1.4870
ATOM     51  N   LYS A   8     -26.041  22.481  -9.113 -0.3479 1.8240
ATOM     52  CA  LYS A   8     -27.036  23.037 -10.024 -0.2400 1.9080
ATOM     53  C   LYS A   8     -26.464  24.246 -10.737  0.7341 1.9080
ATOM     54  O   LYS A   8     -25.906  25.134 -10.103 -0.5894 1.6612
ATOM     55  CB  LYS A   8     -28.280  23.442  -9.227 -0.0094 1.9080
ATOM     56  CG  LYS A   8     -28.798  22.317  -8.351  0.0187 1.9080
ATOM     57  CD  LYS A   8     -28.827  20.972  -9.112 -0.0479 1.9080
ATOM     58  CE  LYS A   8     -29.421  19.838  -8.266 -0.0143 1.9080
ATOM     59  NZ  LYS A   8     -28.870  19.848  -6.872 -0.3854 1.8240
ATOM     60  H   LYS A   8     -25.927  22.896  -8.223  0.2747 0.6000
ATOM     61  HZ1 LYS A   8     -29.067  20.752  -6.413  0.3400 0.6000
ATOM     62  HZ2 LYS A   8     -29.283  19.070  -6.329  0.3400 0.6000
ATOM     63  HZ3 LYS A   8     -27.835  19.708  -6.930  0.3400 0.6000
ATOM     64  HA  LYS A   8     -27.277  22.340 -10.705  0.1426 1.3870
ATOM     65  HE2 LYS A   8     -30.413  19.952  -8.227  0.1135 1.1000
ATOM     66  HE3 LYS A   8     -29.201  18.964  -8.699  0.1135 1.1000
ATOM     67  HG2 LYS A   8     -28.203  22.212  -7.556  0.0103 1.4870
ATOM     68  HG3 LYS A   8     -29.727  22.526  -8.052  0.0103 1.4870
ATOM     69  HD3 LYS A   8     -27.895  20.729  -9.358  0.0621 1.4870
ATOM     70  HD2 LYS A   8     -29.384  21.085  -9.927  0.0621 1.4870
ATOM     71  HB3 LYS A   8     -28.991  23.695  -9.871  0.0362 1.4870
ATOM     72  HB2 LYS A   8     -28.040  24.209  -8.647  0.0362 1.4870
ATOM     73  N   GLY A   9     -26.598  24.287 -12.050 -0.4157 1.8240
ATOM     74  CA  GLY A   9     -26.126  25.439 -12.771 -0.0252 1.9080
ATOM     75  C   GLY A   9     -24.629  25.402 -12.968  0.5973 1.9080
ATOM     76  O   GLY A   9     -24.029  26.456 -13.139 -0.5679 1.6612
ATOM     77  H   GLY A   9     -26.999  23.549 -12.518  0.2719 0.6000
ATOM     78  HA2 GLY A   9     -26.580  25.485 -13.676  0.0698 1.3870
ATOM     79  HA3 GLY A   9     -26.375  26.283 -12.267  0.0698 1.3870
ATOM     80  N   LEU A  10     -24.020  24.214 -12.961 -0.4157 1.8240
ATOM     81  CA  LEU A  10     -22.603  24.084 -13.280 -0.0518 1.9080
ATOM     82  C   LEU A  10     -22.319  24.610 -14.687  0.5973 1.9080
ATOM     83  O   LEU A  10     -22.962  24.227 -15.671 -0.5679 1.6612
ATOM     84  CB  LEU A  10     -22.128  22.642 -13.169 -0.1102 1.9080
ATOM     85  CG  LEU A  10     -20.659  22.530 -13.547  0.3531 1.9080
ATOM     86  CD1 LEU A  10     -19.829  23.016 -12.392 -0.4121 1.9080
ATOM     87  CD2 LEU A  10     -20.279  21.128 -13.910 -0.4121 1.9080
ATOM     88  H   LEU A  10     -24.542  23.407 -12.784  0.2719 0.6000
ATOM     89 HD22 LEU A  10     -20.822  20.813 -14.694  0.1000 1.4870
ATOM     90 HD23 LEU A  10     -19.306  21.084 -14.155  0.1000 1.4870
ATOM     91 HD21 LEU A  10     -20.444  20.512 -13.134  0.1000 1.4870
ATOM     92 HD13 LEU A  10     -20.011  22.458 -11.578  0.1000 1.4870
ATOM     93 HD12 LEU A  10     -18.853  22.952 -12.618  0.1000 1.4870
ATOM     94 HD11 LEU A  10     -20.052  23.973 -12.186  0.1000 1.4870
ATOM     95  HA  LEU A  10     -22.073  24.632 -12.626  0.0922 1.3870
ATOM     96  HG  LEU A  10     -20.487  23.093 -14.348 -0.0361 1.4870
ATOM     97  HB3 LEU A  10     -22.641  22.101 -13.796  0.0457 1.4870
ATOM     98  HB2 LEU A  10     -22.220  22.360 -12.240  0.0457 1.4870
ATOM     99  N   ASP A  11     -21.347  25.503 -14.770 -0.5163 1.8240
ATOM    100  CA  ASP A  11     -20.866  26.032 -16.023  0.0381 1.9080
ATOM    101  C   ASP A  11     -19.479  25.450 -16.237  0.5366 1.9080
ATOM    102  O   ASP A  11     -18.505  25.914 -15.650 -0.5819 1.6612
ATOM    103  CB  ASP A  11     -20.770  27.551 -15.894 -0.0303 1.9080
ATOM    104  CG  ASP A  11     -20.436  28.245 -17.204  0.7994 1.9080
ATOM    105  OD1 ASP A  11     -20.049  27.599 -18.204 -0.8014 1.6612
ATOM    106  OD2 ASP A  11     -20.549  29.478 -17.215 -0.8014 1.6612
ATOM    107  H   ASP A  11     -20.925  25.814 -13.953  0.2936 0.6000
ATOM    108  HA  ASP A  11     -21.446  25.674 -16.746  0.0880 1.3870
ATOM    109  HB3 ASP A  11     -20.057  27.761 -15.232 -0.0122 1.4870
ATOM    110  HB2 ASP A  11     -21.649  27.890 -15.570 -0.0122 1.4870
ATOM    111  N   ILE A  12     -19.385  24.437 -17.085 -0.4157 1.8240
ATOM    112  CA  ILE A  12     -18.148  23.681 -17.254 -0.0597 1.9080
ATOM    113  C   ILE A  12     -16.951  24.444 -17.832  0.5973 1.9080
ATOM    114  O   ILE A  12     -15.806  24.037 -17.642 -0.5679 1.6612
ATOM    115  CB  ILE A  12     -18.392  22.361 -18.058  0.1303 1.9080
ATOM    116  CG1 ILE A  12     -17.283  21.356 -17.760 -0.0430 1.9080
ATOM    117  CG2 ILE A  12     -18.481  22.627 -19.542 -0.3204 1.9080
ATOM    118  CD1 ILE A  12     -17.275  20.876 -16.320 -0.0660 1.9080
ATOM    119  H   ILE A  12     -20.202  24.143 -17.545  0.2719 0.6000
ATOM    120  HA  ILE A  12     -17.868  23.380 -16.315  0.0869 1.3870
ATOM    121 HG22 ILE A  12     -18.679  21.771 -20.019  0.0882 1.4870
ATOM    122 HG21 ILE A  12     -19.212  23.287 -19.715  0.0882 1.4870
ATOM    123  HB  ILE A  12     -19.253  21.982 -17.748  0.0187 1.4870
ATOM    124 HG12 ILE A  12     -17.396  20.569 -18.361  0.0236 1.4870
ATOM    125 HG13 ILE A  12     -16.405  21.788 -17.956  0.0236 1.4870
ATOM    126 HD13 ILE A  12     -18.146  20.433 -16.116  0.0186 1.4870
ATOM    127 HD12 ILE A  12     -16.529  20.225 -16.195  0.0186 1.4870
ATOM    128 HG23 ILE A  12     -17.609  22.998 -19.863  0.0882 1.4870
ATOM    129 HD11 ILE A  12     -17.145  21.658 -15.713  0.0186 1.4870
ATOM    130  N   GLN A  13     -17.204  25.530 -18.554 -0.4157 1.8240
ATOM    131  CA  GLN A  13     -16.104  26.287 -19.132 -0.0031 1.9080
ATOM    132  C   GLN A  13     -15.283  27.004 -18.060  0.5973 1.9080
ATOM    133  O   GLN A  13     -14.092  27.244 -18.245 -0.5679 1.6612
ATOM    134  CB  GLN A  13     -16.593  27.294 -20.172 -0.0036 1.9080
ATOM    135  CG  GLN A  13     -17.280  26.657 -21.371 -0.0645 1.9080
ATOM    136  CD  GLN A  13     -16.427  25.637 -22.082  0.6951 1.9080
ATOM    137  H   GLN A  13     -18.122  25.844 -18.676  0.2719 0.6000
ATOM    138  HG2 GLN A  13     -18.121  26.209 -21.054  0.0352 1.4870
ATOM    139  HA  GLN A  13     -15.490  25.638 -19.603  0.0850 1.3870
ATOM    140  HG3 GLN A  13     -17.524  27.383 -22.020  0.0352 1.4870
ATOM    141  HB3 GLN A  13     -15.808  27.819 -20.507  0.0171 1.4870
ATOM    142  HB2 GLN A  13     -17.244  27.917 -19.736  0.0171 1.4870
ATOM    143 HE22 GLN A  13     -17.744  24.199 -21.660  0.4251 0.6000
ATOM    144  OE1 GLN A  13     -15.382  25.958 -22.644 -0.6086 1.6612
ATOM    145  NE2 GLN A  13     -16.887  24.394 -22.089 -0.9407 1.8240
ATOM    146 HE21 GLN A  13     -16.357  23.722 -22.554  0.4251 0.6000
ATOM    147  N   LYS A  14     -15.900  27.290 -16.918 -0.3479 1.8240
ATOM    148  CA  LYS A  14     -15.230  28.021 -15.842 -0.2400 1.9080
ATOM    149  C   LYS A  14     -14.267  27.175 -15.004  0.7341 1.9080
ATOM    150  O   LYS A  14     -13.657  27.696 -14.077 -0.5894 1.6612
ATOM    151  CB  LYS A  14     -16.266  28.672 -14.897 -0.0094 1.9080
ATOM    152  CG  LYS A  14     -16.765  30.081 -15.233  0.0187 1.9080
ATOM    153  CD  LYS A  14     -17.492  30.692 -14.004 -0.0479 1.9080
ATOM    154  CE  LYS A  14     -18.025  32.100 -14.233 -0.0143 1.9080
ATOM    155  NZ  LYS A  14     -19.248  32.086 -15.055 -0.3854 1.8240
ATOM    156  H   LYS A  14     -16.839  27.054 -16.802  0.2747 0.6000
ATOM    157  HZ1 LYS A  14     -19.986  31.506 -14.587  0.3400 0.6000
ATOM    158  HZ2 LYS A  14     -19.603  33.046 -15.192  0.3400 0.6000
ATOM    159  HZ3 LYS A  14     -19.040  31.655 -15.987  0.3400 0.6000
ATOM    160  HA  LYS A  14     -14.703  28.793 -16.253  0.1426 1.3870
ATOM    161  HE2 LYS A  14     -18.223  32.517 -13.342  0.1135 1.1000
ATOM    162  HE3 LYS A  14     -17.316  32.640 -14.694  0.1135 1.1000
ATOM    163  HG2 LYS A  14     -15.994  30.658 -15.457  0.0103 1.4870
ATOM    164  HG3 LYS A  14     -17.408  30.033 -15.983  0.0103 1.4870
ATOM    165  HD3 LYS A  14     -16.844  30.712 -13.240  0.0621 1.4870
ATOM    166  HD2 LYS A  14     -18.258  30.090 -13.769  0.0621 1.4870
ATOM    167  HB3 LYS A  14     -15.859  28.698 -13.969  0.0362 1.4870
ATOM    168  HB2 LYS A  14     -17.071  28.058 -14.856  0.0362 1.4870
ATOM    169  N   VAL A  15     -14.186  25.875 -15.262 -0.4157 1.8240
ATOM    170  CA  VAL A  15     -13.324  25.004 -14.467 -0.0875 1.9080
ATOM    171  C   VAL A  15     -12.022  24.702 -15.182  0.5973 1.9080
ATOM    172  O   VAL A  15     -11.236  23.877 -14.724 -0.5679 1.6612
ATOM    173  CB  VAL A  15     -14.002  23.660 -14.141  0.2985 1.9080
ATOM    174  CG1 VAL A  15     -15.390  23.896 -13.593 -0.3192 1.9080
ATOM    175  CG2 VAL A  15     -14.074  22.795 -15.367 -0.3192 1.9080
ATOM    176  H   VAL A  15     -14.694  25.501 -16.000  0.2719 0.6000
ATOM    177  HA  VAL A  15     -13.106  25.485 -13.606  0.0969 1.3870
ATOM    178 HG11 VAL A  15     -15.334  24.160 -12.628  0.0791 1.4870
ATOM    179 HG21 VAL A  15     -13.809  23.327 -16.175  0.0791 1.4870
ATOM    180  HB  VAL A  15     -13.470  23.222 -13.423 -0.0297 1.4870
ATOM    181 HG12 VAL A  15     -15.838  24.629 -14.108  0.0791 1.4870
ATOM    182 HG13 VAL A  15     -15.934  23.058 -13.673  0.0791 1.4870
ATOM    183 HG23 VAL A  15     -13.452  22.014 -15.269  0.0791 1.4870
ATOM    184 HG22 VAL A  15     -15.010  22.456 -15.490  0.0791 1.4870
ATOM    185  N   ALA A  16     -11.826  25.321 -16.340 -0.4157 1.8240
ATOM    186  CA  ALA A  16     -10.669  25.041 -17.165  0.0337 1.9080
ATOM    187  C   ALA A  16      -9.443  25.434 -16.383  0.5973 1.9080
ATOM    188  O   ALA A  16      -9.459  26.451 -15.709 -0.5679 1.6612
ATOM    189  CB  ALA A  16     -10.737  25.831 -18.434 -0.1825 1.9080
ATOM    190  H   ALA A  16     -12.487  25.971 -16.648  0.2719 0.6000
ATOM    191  HA  ALA A  16     -10.634  24.062 -17.355  0.0823 1.3870
ATOM    192  HB1 ALA A  16     -11.488  25.497 -19.011  0.0603 1.4870
ATOM    193  HB3 ALA A  16     -10.894  26.802 -18.231  0.0603 1.4870
ATOM    194  HB2 ALA A  16      -9.876  25.744 -18.943  0.0603 1.4870
ATOM    195  N   GLY A  17      -8.419  24.592 -16.411 -0.4157 1.8240
ATOM    196  CA  GLY A  17      -7.173  24.933 -15.769 -0.0252 1.9080
ATOM    197  C   GLY A  17      -6.627  23.822 -14.905  0.5973 1.9080
ATOM    198  O   GLY A  17      -7.174  22.711 -14.856 -0.5679 1.6612
ATOM    199  H   GLY A  17      -8.498  23.766 -16.909  0.2719 0.6000
ATOM    200  HA2 GLY A  17      -6.482  25.176 -16.478  0.0698 1.3870
ATOM    201  HA3 GLY A  17      -7.303  25.767 -15.198  0.0698 1.3870
ATOM    202  N   THR A  18      -5.500  24.137 -14.272 -0.4157 1.8240
ATOM    203  CA  THR A  18      -4.802  23.278 -13.326 -0.0389 1.9080
ATOM    204  C   THR A  18      -5.566  23.227 -11.987  0.5973 1.9080
ATOM    205  O   THR A  18      -6.158  24.217 -11.552 -0.5679 1.6612
ATOM    206  CB  THR A  18      -3.328  23.805 -13.128  0.3654 1.9080
ATOM    207  OG1 THR A  18      -2.584  23.619 -14.341 -0.6761 1.7210
ATOM    208  CG2 THR A  18      -2.603  23.080 -12.019 -0.2438 1.9080
ATOM    209  H   THR A  18      -5.137  25.035 -14.422  0.2719 0.6000
ATOM    210  HA  THR A  18      -4.768  22.347 -13.696  0.1007 1.3870
ATOM    211 HG22 THR A  18      -3.081  22.225 -11.795  0.0642 1.4870
ATOM    212 HG21 THR A  18      -1.664  22.862 -12.304  0.0642 1.4870
ATOM    213  HB  THR A  18      -3.376  24.799 -12.924  0.0043 1.3870
ATOM    214 HG23 THR A  18      -2.566  23.656 -11.196  0.0642 1.4870
ATOM    215  HG1 THR A  18      -2.432  22.640 -14.510  0.4102 0.0000
ATOM    216  N   TRP A  19      -5.592  22.040 -11.385 -0.4157 1.8240
ATOM    217  CA  TRP A  19      -6.180  21.804 -10.068 -0.0275 1.9080
ATOM    218  C   TRP A  19      -5.279  20.783  -9.363  0.5973 1.9080
ATOM    219  O   TRP A  19      -4.551  20.066 -10.029 -0.5679 1.6612
ATOM    220  CB  TRP A  19      -7.551  21.182 -10.235 -0.0050 1.9080
ATOM    221  CG  TRP A  19      -8.577  22.068 -10.824 -0.1415 1.9080
ATOM    222  CD1 TRP A  19      -8.871  22.216 -12.137 -0.1638 1.9080
ATOM    223  CD2 TRP A  19      -9.482  22.870 -10.085  0.1243 1.9080
ATOM    224  NE1 TRP A  19      -9.927  23.077 -12.277 -0.3418 1.8240
ATOM    225  CE2 TRP A  19     -10.329  23.510 -11.044  0.1380 1.9080
ATOM    226  CE3 TRP A  19      -9.706  23.137  -8.734 -0.2387 1.9080
ATOM    227  CZ2 TRP A  19     -11.355  24.380 -10.662 -0.2601 1.9080
ATOM    228  CZ3 TRP A  19     -10.715  23.990  -8.351 -0.1972 1.9080
ATOM    229  CH2 TRP A  19     -11.532  24.611  -9.316 -0.1134 1.9080
ATOM    230  H   TRP A  19      -5.162  21.295 -11.839  0.2719 0.6000
ATOM    231  HE1 TRP A  19     -10.337  23.357 -13.120  0.3412 0.6000
ATOM    232  HH2 TRP A  19     -12.252  25.230  -9.008  0.1417 1.4590
ATOM    233  HA  TRP A  19      -6.131  22.648  -9.555  0.1123 1.3870
ATOM    234  HE3 TRP A  19      -9.126  22.702  -8.030  0.1700 1.4590
ATOM    235  HZ3 TRP A  19     -10.871  24.172  -7.388  0.1447 1.4590
ATOM    236  HZ2 TRP A  19     -11.935  24.815 -11.357  0.1572 1.4590
ATOM    237  HD1 TRP A  19      -8.395  21.769 -12.893  0.2062 1.4090
ATOM    238  HB3 TRP A  19      -7.886  20.891  -9.335  0.0339 1.4870
ATOM    239  HB2 TRP A  19      -7.471  20.378 -10.830  0.0339 1.4870
ATOM    240  N   TYR A  20      -5.319  20.705  -8.038 -0.4157 1.8240
ATOM    241  CA  TYR A  20      -4.498  19.740  -7.304 -0.0014 1.9080
ATOM    242  C   TYR A  20      -5.428  18.927  -6.424  0.5973 1.9080
ATOM    243  O   TYR A  20      -6.376  19.504  -5.877 -0.5679 1.6612
ATOM    244  CB  TYR A  20      -3.472  20.453  -6.408 -0.0152 1.9080
ATOM    245  CG  TYR A  20      -2.501  21.365  -7.149 -0.0011 1.9080
ATOM    246  CD1 TYR A  20      -2.834  22.690  -7.441 -0.1906 1.9080
ATOM    247  CD2 TYR A  20      -1.283  20.882  -7.619 -0.1906 1.9080
ATOM    248  CE1 TYR A  20      -1.989  23.497  -8.185 -0.2341 1.9080
ATOM    249  CE2 TYR A  20      -0.433  21.695  -8.374 -0.2341 1.9080
ATOM    250  CZ  TYR A  20      -0.800  22.993  -8.654  0.3226 1.9080
ATOM    251  OH  TYR A  20       0.000  23.779  -9.441 -0.5579 1.7210
ATOM    252  H   TYR A  20      -5.924  21.290  -7.561  0.2719 0.6000
ATOM    253  HA  TYR A  20      -4.071  19.129  -7.962  0.0876 1.3870
ATOM    254  HE1 TYR A  20      -2.248  24.449  -8.378  0.1656 1.4590
ATOM    255  HE2 TYR A  20       0.436  21.329  -8.707  0.1656 1.4590
ATOM    256  HD2 TYR A  20      -1.010  19.947  -7.416  0.1699 1.4590
ATOM    257  HD1 TYR A  20      -3.702  23.062  -7.105  0.1699 1.4590
ATOM    258  HB3 TYR A  20      -2.937  19.757  -5.931  0.0295 1.4870
ATOM    259  HB2 TYR A  20      -3.970  21.007  -5.743  0.0295 1.4870
ATOM    260  HH  TYR A  20      -0.560  24.229 -10.136  0.3992 0.0000
ATOM    261  N   SER A  21      -5.171  17.620  -6.260 -0.4157 1.8240
ATOM    262  CA  SER A  21      -5.970  16.803  -5.331 -0.0249 1.9080
ATOM    263  C   SER A  21      -5.517  16.993  -3.883  0.5973 1.9080
ATOM    264  O   SER A  21      -4.470  16.493  -3.482 -0.5679 1.6612
ATOM    265  CB  SER A  21      -5.922  15.323  -5.703  0.2117 1.9080
ATOM    266  OG  SER A  21      -6.391  15.128  -7.015 -0.6546 1.7210
ATOM    267  H   SER A  21      -4.444  17.207  -6.759  0.2719 0.6000
ATOM    268  HA  SER A  21      -6.927  17.108  -5.399  0.0843 1.3870
ATOM    269  HB3 SER A  21      -6.498  14.816  -5.070  0.0352 1.3870
ATOM    270  HB2 SER A  21      -4.981  15.008  -5.640  0.0352 1.3870
ATOM    271  HG  SER A  21      -6.345  14.156  -7.250  0.4275 0.0000
ATOM    272  N   LEU A  22      -6.300  17.757  -3.127 -0.4157 1.8240
ATOM    273  CA  LEU A  22      -6.032  18.058  -1.728 -0.0518 1.9080
ATOM    274  C   LEU A  22      -6.458  16.895  -0.828  0.5973 1.9080
ATOM    275  O   LEU A  22      -5.784  16.552   0.137 -0.5679 1.6612
ATOM    276  CB  LEU A  22      -6.800  19.311  -1.303 -0.1102 1.9080
ATOM    277  CG  LEU A  22      -6.201  20.227  -0.240  0.3531 1.9080
ATOM    278  CD1 LEU A  22      -7.326  21.015   0.332 -0.4121 1.9080
ATOM    279  CD2 LEU A  22      -5.464  19.490   0.834 -0.4121 1.9080
ATOM    280  H   LEU A  22      -7.104  18.144  -3.536  0.2719 0.6000
ATOM    281 HD22 LEU A  22      -4.705  18.965   0.437  0.1000 1.4870
ATOM    282 HD23 LEU A  22      -5.091  20.137   1.506  0.1000 1.4870
ATOM    283 HD21 LEU A  22      -6.082  18.855   1.307  0.1000 1.4870
ATOM    284 HD13 LEU A  22      -8.011  20.403   0.743  0.1000 1.4870
ATOM    285 HD12 LEU A  22      -6.990  21.642   1.044  0.1000 1.4870
ATOM    286 HD11 LEU A  22      -7.775  21.559  -0.386  0.1000 1.4870
ATOM    287  HA  LEU A  22      -5.043  18.200  -1.611  0.0922 1.3870
ATOM    288  HG  LEU A  22      -5.543  20.826  -0.670 -0.0361 1.4870
ATOM    289  HB3 LEU A  22      -7.703  19.013  -0.965  0.0457 1.4870
ATOM    290  HB2 LEU A  22      -6.947  19.872  -2.130  0.0457 1.4870
ATOM    291  N   ALA A  23      -7.618  16.333  -1.117 -0.4157 1.8240
ATOM    292  CA  ALA A  23      -8.118  15.260  -0.306  0.0337 1.9080
ATOM    293  C   ALA A  23      -8.903  14.300  -1.173  0.5973 1.9080
ATOM    294  O   ALA A  23      -9.397  14.666  -2.233 -0.5679 1.6612
ATOM    295  CB  ALA A  23      -8.964  15.813   0.797 -0.1825 1.9080
ATOM    296  H   ALA A  23      -8.112  16.633  -1.909  0.2719 0.6000
ATOM    297  HA  ALA A  23      -7.346  14.764   0.103  0.0823 1.3870
ATOM    298  HB1 ALA A  23      -9.815  16.194   0.424  0.0603 1.4870
ATOM    299  HB3 ALA A  23      -9.196  15.089   1.453  0.0603 1.4870
ATOM    300  HB2 ALA A  23      -8.470  16.541   1.282  0.0603 1.4870
ATOM    301  N   MET A  24      -8.965  13.050  -0.737 -0.4157 1.8240
ATOM    302  CA  MET A  24      -9.789  12.035  -1.380 -0.0237 1.9080
ATOM    303  C   MET A  24     -10.342  11.021  -0.358  0.5973 1.9080
ATOM    304  O   MET A  24      -9.797  10.870   0.737 -0.5679 1.6612
ATOM    305  CB  MET A  24      -9.013  11.348  -2.518  0.0342 1.9080
ATOM    306  CG  MET A  24      -7.599  10.946  -2.215  0.0018 1.9080
ATOM    307  SD  MET A  24      -6.785  10.234  -3.694 -0.2737 2.0000
ATOM    308  CE  MET A  24      -6.410  11.637  -4.679 -0.0536 1.9080
ATOM    309  H   MET A  24      -8.487  12.814   0.076  0.2719 0.6000
ATOM    310  HG2 MET A  24      -7.075  11.755  -1.890  0.0440 1.3870
ATOM    311  HE1 MET A  24      -6.600  12.486  -4.172  0.0684 1.3870
ATOM    312  HE2 MET A  24      -5.438  11.635  -4.942  0.0684 1.3870
ATOM    313  HE3 MET A  24      -6.966  11.639  -5.519  0.0684 1.3870
ATOM    314  HB2 MET A  24      -9.536  10.519  -2.803  0.0241 1.4870
ATOM    315  HG3 MET A  24      -7.590  10.267  -1.457  0.0440 1.3870
ATOM    316  HA  MET A  24     -10.578  12.490  -1.811  0.0880 1.3870
ATOM    317  HB3 MET A  24      -9.011  11.975  -3.323  0.0241 1.4870
ATOM    318  N   ALA A  25     -11.466  10.393  -0.683 -0.4157 1.8240
ATOM    319  CA  ALA A  25     -12.072   9.388   0.184  0.0337 1.9080
ATOM    320  C   ALA A  25     -12.770   8.341  -0.680  0.5973 1.9080
ATOM    321  O   ALA A  25     -13.166   8.622  -1.805 -0.5679 1.6612
ATOM    322  CB  ALA A  25     -13.062  10.051   1.146 -0.1825 1.9080
ATOM    323  H   ALA A  25     -11.891  10.595  -1.534  0.2719 0.6000
ATOM    324  HA  ALA A  25     -11.353   8.938   0.713  0.0823 1.3870
ATOM    325  HB1 ALA A  25     -13.644   9.350   1.555  0.0603 1.4870
ATOM    326  HB3 ALA A  25     -12.556  10.528   1.863  0.0603 1.4870
ATOM    327  HB2 ALA A  25     -13.625  10.703   0.642  0.0603 1.4870
ATOM    328  N   ALA A  26     -12.880   7.127  -0.174 -0.4157 1.8240
ATOM    329  CA  ALA A  26     -13.577   6.086  -0.893  0.0337 1.9080
ATOM    330  C   ALA A  26     -14.452   5.243   0.021  0.5973 1.9080
ATOM    331  O   ALA A  26     -14.241   5.168   1.229 -0.5679 1.6612
ATOM    332  CB  ALA A  26     -12.587   5.214  -1.627 -0.1825 1.9080
ATOM    333  H   ALA A  26     -12.498   6.933   0.702  0.2719 0.6000
ATOM    334  HA  ALA A  26     -14.169   6.512  -1.598  0.0823 1.3870
ATOM    335  HB1 ALA A  26     -12.389   4.394  -1.087  0.0603 1.4870
ATOM    336  HB3 ALA A  26     -12.967   4.939  -2.512  0.0603 1.4870
ATOM    337  HB2 ALA A  26     -11.735   5.719  -1.779  0.0603 1.4870
ATOM    338  N   SER A  27     -15.418   4.569  -0.586 -0.4157 1.8240
ATOM    339  CA  SER A  27     -16.386   3.756   0.136 -0.0249 1.9080
ATOM    340  C   SER A  27     -15.731   2.461   0.620  0.5973 1.9080
ATOM    341  O   SER A  27     -16.135   1.869   1.611 -0.5679 1.6612
ATOM    342  CB  SER A  27     -17.566   3.437  -0.797  0.2117 1.9080
ATOM    343  OG  SER A  27     -17.086   2.983  -2.054 -0.6546 1.7210
ATOM    344  H   SER A  27     -15.503   4.641  -1.555  0.2719 0.6000
ATOM    345  HA  SER A  27     -16.686   4.267   0.945  0.0843 1.3870
ATOM    346  HB3 SER A  27     -18.097   4.263  -0.931  0.0352 1.3870
ATOM    347  HB2 SER A  27     -18.116   2.725  -0.382  0.0352 1.3870
ATOM    348  HG  SER A  27     -17.459   2.076  -2.244  0.4275 0.0000
ATOM    349  N   ASP A  28     -14.701   2.034  -0.086 -0.5163 1.8240
ATOM    350  CA  ASP A  28     -14.032   0.765   0.168  0.0381 1.9080
ATOM    351  C   ASP A  28     -12.559   1.106   0.295  0.5366 1.9080
ATOM    352  O   ASP A  28     -11.973   1.729  -0.581 -0.5819 1.6612
ATOM    353  CB  ASP A  28     -14.245  -0.175  -1.037 -0.0303 1.9080
ATOM    354  CG  ASP A  28     -14.086  -1.661  -0.699  0.7994 1.9080
ATOM    355  OD1 ASP A  28     -14.147  -2.074   0.479 -0.8014 1.6612
ATOM    356  OD2 ASP A  28     -13.936  -2.439  -1.663 -0.8014 1.6612
ATOM    357  H   ASP A  28     -14.395   2.586  -0.848  0.2936 0.6000
ATOM    358  HA  ASP A  28     -14.336   0.442   1.051  0.0880 1.3870
ATOM    359  HB3 ASP A  28     -13.576   0.064  -1.733 -0.0122 1.4870
ATOM    360  HB2 ASP A  28     -15.167  -0.026  -1.381 -0.0122 1.4870
ATOM    361  N   ILE A  29     -11.957   0.685   1.386 -0.4157 1.8240
ATOM    362  CA  ILE A  29     -10.536   0.896   1.653 -0.0597 1.9080
ATOM    363  C   ILE A  29      -9.594   0.511   0.476  0.5973 1.9080
ATOM    364  O   ILE A  29      -8.601   1.196   0.198 -0.5679 1.6612
ATOM    365  CB  ILE A  29     -10.135   0.075   2.914  0.1303 1.9080
ATOM    366  CG1 ILE A  29     -11.034   0.479   4.086 -0.0430 1.9080
ATOM    367  CG2 ILE A  29      -8.637   0.211   3.214 -0.3204 1.9080
ATOM    368  CD1 ILE A  29     -10.662  -0.146   5.389 -0.0660 1.9080
ATOM    369  H   ILE A  29     -12.477   0.188   2.032  0.2719 0.6000
ATOM    370  HA  ILE A  29     -10.412   1.894   1.790  0.0869 1.3870
ATOM    371 HG22 ILE A  29      -8.413  -0.376   3.987  0.0882 1.4870
ATOM    372 HG21 ILE A  29      -8.125  -0.069   2.407  0.0882 1.4870
ATOM    373  HB  ILE A  29     -10.295  -0.878   2.713  0.0187 1.4870
ATOM    374 HG12 ILE A  29     -11.000   1.478   4.172  0.0236 1.4870
ATOM    375 HG13 ILE A  29     -11.976   0.221   3.853  0.0236 1.4870
ATOM    376 HD13 ILE A  29      -9.727   0.115   5.639  0.0186 1.4870
ATOM    377 HD12 ILE A  29     -11.290   0.162   6.107  0.0186 1.4870
ATOM    378 HG23 ILE A  29      -8.442   1.163   3.434  0.0882 1.4870
ATOM    379 HD11 ILE A  29     -10.714  -1.144   5.316  0.0186 1.4870
ATOM    380  N   SER A  30      -9.905  -0.585  -0.213 -0.4157 1.8240
ATOM    381  CA  SER A  30      -9.044  -1.102  -1.257 -0.0249 1.9080
ATOM    382  C   SER A  30      -8.964  -0.190  -2.458  0.5973 1.9080
ATOM    383  O   SER A  30      -8.041  -0.298  -3.258 -0.5679 1.6612
ATOM    384  CB  SER A  30      -9.509  -2.490  -1.705  0.2117 1.9080
ATOM    385  OG  SER A  30     -10.860  -2.464  -2.150 -0.6546 1.7210
ATOM    386  H   SER A  30     -10.718  -1.079   0.032  0.2719 0.6000
ATOM    387  HA  SER A  30      -8.107  -1.197  -0.873  0.0843 1.3870
ATOM    388  HB3 SER A  30      -9.436  -3.117  -0.935  0.0352 1.3870
ATOM    389  HB2 SER A  30      -8.929  -2.798  -2.454  0.0352 1.3870
ATOM    390  HG  SER A  30     -11.465  -2.352  -1.364  0.4275 0.0000
ATOM    391  N   LEU A  31      -9.918   0.719  -2.594 -0.4157 1.8240
ATOM    392  CA  LEU A  31      -9.909   1.640  -3.739 -0.0518 1.9080
ATOM    393  C   LEU A  31      -8.749   2.658  -3.629  0.5973 1.9080
ATOM    394  O   LEU A  31      -8.229   3.150  -4.614 -0.5679 1.6612
ATOM    395  CB  LEU A  31     -11.249   2.371  -3.846 -0.1102 1.9080
ATOM    396  CG  LEU A  31     -12.506   1.511  -4.007  0.3531 1.9080
ATOM    397  CD1 LEU A  31     -13.724   2.397  -3.949 -0.4121 1.9080
ATOM    398  CD2 LEU A  31     -12.447   0.728  -5.299 -0.4121 1.9080
ATOM    399  H   LEU A  31     -10.626   0.769  -1.937  0.2719 0.6000
ATOM    400 HD22 LEU A  31     -11.644   0.129  -5.297  0.1000 1.4870
ATOM    401 HD23 LEU A  31     -13.273   0.169  -5.396  0.1000 1.4870
ATOM    402 HD21 LEU A  31     -12.385   1.358  -6.076  0.1000 1.4870
ATOM    403 HD13 LEU A  31     -13.689   3.076  -4.687  0.1000 1.4870
ATOM    404 HD12 LEU A  31     -14.554   1.844  -4.053  0.1000 1.4870
ATOM    405 HD11 LEU A  31     -13.758   2.874  -3.068  0.1000 1.4870
ATOM    406  HA  LEU A  31      -9.775   1.107  -4.579  0.0922 1.3870
ATOM    407  HG  LEU A  31     -12.536   0.845  -3.268 -0.0361 1.4870
ATOM    408  HB3 LEU A  31     -11.203   2.980  -4.638  0.0457 1.4870
ATOM    409  HB2 LEU A  31     -11.367   2.915  -3.014  0.0457 1.4870
ATOM    410  N   LEU A  32      -8.314   2.934  -2.411 -0.4157 1.8240
ATOM    411  CA  LEU A  32      -7.334   3.981  -2.174 -0.0518 1.9080
ATOM    412  C   LEU A  32      -6.140   3.476  -1.386  0.5973 1.9080
ATOM    413  O   LEU A  32      -5.153   4.190  -1.263 -0.5679 1.6612
ATOM    414  CB  LEU A  32      -7.976   5.121  -1.399 -0.1102 1.9080
ATOM    415  CG  LEU A  32      -8.359   6.402  -2.131  0.3531 1.9080
ATOM    416  CD1 LEU A  32      -8.861   6.090  -3.510 -0.4121 1.9080
ATOM    417  CD2 LEU A  32      -9.391   7.159  -1.308 -0.4121 1.9080
ATOM    418  H   LEU A  32      -8.672   2.424  -1.655  0.2719 0.6000
ATOM    419 HD22 LEU A  32      -9.005   7.387  -0.414  0.1000 1.4870
ATOM    420 HD23 LEU A  32      -9.646   8.001  -1.783  0.1000 1.4870
ATOM    421 HD21 LEU A  32     -10.203   6.589  -1.183  0.1000 1.4870
ATOM    422 HD13 LEU A  32      -9.670   5.497  -3.457  0.1000 1.4870
ATOM    423 HD12 LEU A  32      -9.111   6.938  -3.986  0.1000 1.4870
ATOM    424 HD11 LEU A  32      -8.149   5.620  -4.039  0.1000 1.4870
ATOM    425  HA  LEU A  32      -7.005   4.322  -3.069  0.0922 1.3870
ATOM    426  HG  LEU A  32      -7.552   6.994  -2.188 -0.0361 1.4870
ATOM    427  HB3 LEU A  32      -7.342   5.383  -0.656  0.0457 1.4870
ATOM    428  HB2 LEU A  32      -8.820   4.763  -0.969  0.0457 1.4870
ATOM    429  N   ASP A  33      -6.248   2.271  -0.819 -0.5163 1.8240
ATOM    430  CA  ASP A  33      -5.178   1.717   0.010  0.0381 1.9080
ATOM    431  C   ASP A  33      -3.936   1.412  -0.814  0.5366 1.9080
ATOM    432  O   ASP A  33      -3.972   0.546  -1.675 -0.5819 1.6612
ATOM    433  CB  ASP A  33      -5.648   0.432   0.693 -0.0303 1.9080
ATOM    434  CG  ASP A  33      -4.846   0.098   1.935  0.7994 1.9080
ATOM    435  OD1 ASP A  33      -4.212   1.009   2.508 -0.8014 1.6612
ATOM    436  OD2 ASP A  33      -4.858  -1.078   2.346 -0.8014 1.6612
ATOM    437  H   ASP A  33      -7.068   1.756  -0.950  0.2936 0.6000
ATOM    438  HA  ASP A  33      -4.924   2.428   0.679  0.0880 1.3870
ATOM    439  HB3 ASP A  33      -5.556  -0.313   0.042 -0.0122 1.4870
ATOM    440  HB2 ASP A  33      -6.601   0.552   0.950 -0.0122 1.4870
ATOM    441  N   ALA A  34      -2.840   2.102  -0.513 -0.4157 1.8240
ATOM    442  CA  ALA A  34      -1.588   1.984  -1.260  0.0337 1.9080
ATOM    443  C   ALA A  34      -1.544   2.852  -2.524  0.5973 1.9080
ATOM    444  O   ALA A  34      -2.536   3.031  -3.213 -0.5679 1.6612
ATOM    445  CB  ALA A  34      -1.285   0.522  -1.595 -0.1825 1.9080
ATOM    446  H   ALA A  34      -2.884   2.734   0.208  0.2719 0.6000
ATOM    447  HA  ALA A  34      -0.821   2.266  -0.655  0.0823 1.3870
ATOM    448  HB1 ALA A  34      -1.769  -0.071  -0.954  0.0603 1.4870
ATOM    449  HB3 ALA A  34      -1.588   0.327  -2.526  0.0603 1.4870
ATOM    450  HB2 ALA A  34      -0.302   0.363  -1.522  0.0603 1.4870
ATOM    451  N   GLN A  35      -0.371   3.420  -2.794 -0.4157 1.8240
ATOM    452  CA  GLN A  35      -0.132   4.277  -3.965 -0.0031 1.9080
ATOM    453  C   GLN A  35      -0.647   3.646  -5.233  0.5973 1.9080
ATOM    454  O   GLN A  35      -1.011   4.341  -6.175 -0.5679 1.6612
ATOM    455  CB  GLN A  35       1.360   4.521  -4.138 -0.0036 1.9080
ATOM    456  CG  GLN A  35       1.802   5.861  -3.619 -0.0645 1.9080
ATOM    457  CD  GLN A  35       1.171   7.036  -4.390  0.6951 1.9080
ATOM    458  OE1 GLN A  35       0.771   6.883  -5.560 -0.6086 1.6612
ATOM    459  NE2 GLN A  35       1.072   8.202  -3.739 -0.9407 1.8240
ATOM    460  H   GLN A  35       0.385   3.264  -2.178  0.2719 0.6000
ATOM    461 HE21 GLN A  35       0.678   8.958  -4.237  0.4251 0.6000
ATOM    462 HE22 GLN A  35       1.393   8.281  -2.828  0.4251 0.6000
ATOM    463  HG2 GLN A  35       1.538   5.952  -2.659  0.0352 1.4870
ATOM    464  HA  GLN A  35      -0.633   5.141  -3.813  0.0850 1.3870
ATOM    465  HG3 GLN A  35       2.795   5.941  -3.702  0.0352 1.4870
ATOM    466  HB3 GLN A  35       1.583   4.469  -5.113  0.0171 1.4870
ATOM    467  HB2 GLN A  35       1.861   3.809  -3.645  0.0171 1.4870
ATOM    468  N   SER A  36      -0.605   2.320  -5.264 -0.4157 1.8240
ATOM    469  CA  SER A  36      -1.035   1.552  -6.426 -0.0249 1.9080
ATOM    470  C   SER A  36      -2.541   1.224  -6.429  0.5973 1.9080
ATOM    471  O   SER A  36      -3.001   0.605  -7.400 -0.5679 1.6612
ATOM    472  CB  SER A  36      -0.219   0.257  -6.517  0.2117 1.9080
ATOM    473  OG  SER A  36      -0.350  -0.503  -5.324 -0.6546 1.7210
ATOM    474  H   SER A  36      -0.286   1.844  -4.467  0.2719 0.6000
ATOM    475  HA  SER A  36      -0.845   2.103  -7.258  0.0843 1.3870
ATOM    476  HB3 SER A  36       0.737   0.491  -6.648  0.0352 1.3870
ATOM    477  HB2 SER A  36      -0.555  -0.280  -7.282  0.0352 1.3870
ATOM    478  HG  SER A  36      -0.988  -0.045  -4.707  0.4275 0.0000
ATOM    479  N   ALA A  37      -3.275   1.564  -5.362 -0.4157 1.8240
ATOM    480  CA  ALA A  37      -4.702   1.321  -5.315  0.0337 1.9080
ATOM    481  C   ALA A  37      -5.314   1.800  -6.635  0.5973 1.9080
ATOM    482  O   ALA A  37      -4.851   2.795  -7.236 -0.5679 1.6612
ATOM    483  CB  ALA A  37      -5.326   1.999  -4.170 -0.1825 1.9080
ATOM    484  H   ALA A  37      -2.822   2.020  -4.643  0.2719 0.6000
ATOM    485  HA  ALA A  37      -4.869   0.342  -5.228  0.0823 1.3870
ATOM    486  HB1 ALA A  37      -6.138   2.522  -4.460  0.0603 1.4870
ATOM    487  HB3 ALA A  37      -5.618   1.332  -3.472  0.0603 1.4870
ATOM    488  HB2 ALA A  37      -4.681   2.641  -3.736  0.0603 1.4870
ATOM    489  N   PRO A  38      -6.329   1.064  -7.146 -0.2548 1.8240
ATOM    490  CA  PRO A  38      -7.047   1.491  -8.359 -0.0266 1.9080
ATOM    491  C   PRO A  38      -7.807   2.623  -7.856  0.5896 1.9080
ATOM    492  O   PRO A  38      -8.432   2.391  -6.821 -0.5748 1.6612
ATOM    493  CB  PRO A  38      -8.045   0.349  -8.623 -0.0070 1.9080
ATOM    494  CG  PRO A  38      -8.026  -0.523  -7.377  0.0189 1.9080
ATOM    495  CD  PRO A  38      -6.925  -0.107  -6.470  0.0192 1.9080
ATOM    496  HG2 PRO A  38      -8.937  -0.461  -6.910  0.0213 1.4870
ATOM    497  HA  PRO A  38      -6.415   1.725  -9.063  0.0641 1.3870
ATOM    498  HD3 PRO A  38      -6.235  -0.830  -6.359  0.0391 1.3870
ATOM    499  HD2 PRO A  38      -7.264   0.155  -5.562  0.0391 1.3870
ATOM    500  HG3 PRO A  38      -7.927  -1.504  -7.657  0.0213 1.4870
ATOM    501  HB3 PRO A  38      -7.770  -0.186  -9.427  0.0253 1.4870
ATOM    502  HB2 PRO A  38      -8.969   0.713  -8.780  0.0253 1.4870
ATOM    503  N   LEU A  39      -7.835   3.775  -8.491 -0.4157 1.8240
ATOM    504  CA  LEU A  39      -8.649   4.917  -8.028 -0.0518 1.9080
ATOM    505  C   LEU A  39      -7.858   5.864  -7.208  0.5973 1.9080
ATOM    506  O   LEU A  39      -8.326   6.942  -6.942 -0.5679 1.6612
ATOM    507  CB  LEU A  39      -9.943   4.504  -7.256 -0.1102 1.9080
ATOM    508  CG  LEU A  39     -10.942   3.624  -8.027  0.3531 1.9080
ATOM    509  CD1 LEU A  39     -12.331   3.829  -7.496 -0.4121 1.9080
ATOM    510  CD2 LEU A  39     -10.870   4.018  -9.488 -0.4121 1.9080
ATOM    511  H   LEU A  39      -7.242   3.868  -9.283  0.2719 0.6000
ATOM    512 HD22 LEU A  39      -9.941   3.871  -9.833  0.1000 1.4870
ATOM    513 HD23 LEU A  39     -11.510   3.462 -10.020  0.1000 1.4870
ATOM    514 HD21 LEU A  39     -11.110   4.985  -9.590  0.1000 1.4870
ATOM    515 HD13 LEU A  39     -12.601   4.790  -7.598  0.1000 1.4870
ATOM    516 HD12 LEU A  39     -12.982   3.254  -8.000  0.1000 1.4870
ATOM    517 HD11 LEU A  39     -12.368   3.584  -6.523  0.1000 1.4870
ATOM    518  HA  LEU A  39      -9.001   5.391  -8.851  0.0922 1.3870
ATOM    519  HG  LEU A  39     -10.670   2.668  -7.919 -0.0361 1.4870
ATOM    520  HB3 LEU A  39     -10.411   5.339  -7.000  0.0457 1.4870
ATOM    521  HB2 LEU A  39      -9.656   3.999  -6.451  0.0457 1.4870
ATOM    522  N   ARG A  40      -6.632   5.503  -6.902 -0.3479 1.8240
ATOM    523  CA  ARG A  40      -5.705   6.453  -6.301 -0.2637 1.9080
ATOM    524  C   ARG A  40      -5.091   7.279  -7.423  0.7341 1.9080
ATOM    525  O   ARG A  40      -4.037   6.944  -7.939 -0.5894 1.6612
ATOM    526  CB  ARG A  40      -4.631   5.716  -5.489 -0.0007 1.9080
ATOM    527  CG  ARG A  40      -3.696   6.621  -4.764  0.0390 1.9080
ATOM    528  CD  ARG A  40      -3.997   6.746  -3.279  0.0486 1.9080
ATOM    529  NE  ARG A  40      -2.872   7.310  -2.532 -0.5295 1.8240
ATOM    530  CZ  ARG A  40      -2.221   6.696  -1.564  0.8076 1.9080
ATOM    531  NH1 ARG A  40      -2.611   5.504  -1.160 -0.8627 1.8240
ATOM    532  NH2 ARG A  40      -1.173   7.259  -0.995 -0.8627 1.8240
ATOM    533  H   ARG A  40      -6.324   4.608  -7.108  0.2747 0.6000
ATOM    534  HE  ARG A  40      -2.583   8.217  -2.812  0.3456 0.6000
ATOM    535 HH11 ARG A  40      -3.384   5.044  -1.558  0.4478 0.6000
ATOM    536 HH12 ARG A  40      -2.106   5.071  -0.395  0.4478 0.6000
ATOM    537 HH21 ARG A  40      -0.838   8.160  -1.220  0.4478 0.6000
ATOM    538 HH22 ARG A  40      -0.727   6.763  -0.213  0.4478 0.6000
ATOM    539  HG3 ARG A  40      -3.736   7.549  -5.159  0.0285 1.4870
ATOM    540  HA  ARG A  40      -6.208   7.060  -5.694  0.1560 1.3870
ATOM    541  HG2 ARG A  40      -2.749   6.285  -4.854  0.0285 1.4870
ATOM    542  HD3 ARG A  40      -4.201   5.835  -2.927  0.0687 1.3870
ATOM    543  HD2 ARG A  40      -4.792   7.338  -3.172  0.0687 1.3870
ATOM    544  HB3 ARG A  40      -4.108   5.151  -6.123  0.0327 1.4870
ATOM    545  HB2 ARG A  40      -5.100   5.135  -4.827  0.0327 1.4870
ATOM    546  N   VAL A  41      -5.835   8.286  -7.875 -0.4157 1.8240
ATOM    547  CA  VAL A  41      -5.436   9.115  -9.021 -0.0875 1.9080
ATOM    548  C   VAL A  41      -5.428  10.608  -8.674  0.5973 1.9080
ATOM    549  O   VAL A  41      -6.335  11.084  -7.979 -0.5679 1.6612
ATOM    550  CB  VAL A  41      -6.383   8.908 -10.253  0.2985 1.9080
ATOM    551  CG1 VAL A  41      -6.255   7.495 -10.767 -0.3192 1.9080
ATOM    552  CG2 VAL A  41      -7.836   9.239  -9.900 -0.3192 1.9080
ATOM    553  H   VAL A  41      -6.684   8.450  -7.430  0.2719 0.6000
ATOM    554  HA  VAL A  41      -4.497   8.853  -9.282  0.0969 1.3870
ATOM    555 HG11 VAL A  41      -5.522   7.446 -11.448  0.0791 1.4870
ATOM    556 HG21 VAL A  41      -8.430   8.524 -10.264  0.0791 1.4870
ATOM    557  HB  VAL A  41      -6.065   9.520 -10.965 -0.0297 1.4870
ATOM    558 HG12 VAL A  41      -6.040   6.875 -10.009  0.0791 1.4870
ATOM    559 HG13 VAL A  41      -7.116   7.208 -11.191  0.0791 1.4870
ATOM    560 HG23 VAL A  41      -7.927   9.284  -8.907  0.0791 1.4870
ATOM    561 HG22 VAL A  41      -8.076  10.119 -10.304  0.0791 1.4870
ATOM    562  N   TYR A  42      -4.413  11.328  -9.161 -0.4157 1.8240
ATOM    563  CA  TYR A  42      -4.268  12.762  -8.890 -0.0014 1.9080
ATOM    564  C   TYR A  42      -4.566  13.591 -10.131  0.5973 1.9080
ATOM    565  O   TYR A  42      -3.925  13.431 -11.167 -0.5679 1.6612
ATOM    566  CB  TYR A  42      -2.862  13.087  -8.384 -0.0152 1.9080
ATOM    567  CG  TYR A  42      -2.386  12.103  -7.367 -0.0011 1.9080
ATOM    568  CD1 TYR A  42      -2.659  12.298  -6.019 -0.1906 1.9080
ATOM    569  CD2 TYR A  42      -1.720  10.949  -7.752 -0.1906 1.9080
ATOM    570  CE1 TYR A  42      -2.295  11.349  -5.078 -0.2341 1.9080
ATOM    571  CE2 TYR A  42      -1.343   9.995  -6.831 -0.2341 1.9080
ATOM    572  CZ  TYR A  42      -1.633  10.194  -5.484  0.3226 1.9080
ATOM    573  OH  TYR A  42      -1.327   9.223  -4.550 -0.5579 1.7210
ATOM    574  H   TYR A  42      -3.737  10.876  -9.700  0.2719 0.6000
ATOM    575  HA  TYR A  42      -4.932  13.014  -8.175  0.0876 1.3870
ATOM    576  HE1 TYR A  42      -2.506  11.489  -4.109  0.1656 1.4590
ATOM    577  HE2 TYR A  42      -0.866   9.167  -7.119  0.1656 1.4590
ATOM    578  HD2 TYR A  42      -1.510  10.807  -8.723  0.1699 1.4590
ATOM    579  HD1 TYR A  42      -3.123  13.133  -5.723  0.1699 1.4590
ATOM    580  HB3 TYR A  42      -2.884  13.989  -7.971  0.0295 1.4870
ATOM    581  HB2 TYR A  42      -2.244  13.071  -9.160  0.0295 1.4870
ATOM    582  HH  TYR A  42      -0.695   8.568  -4.958  0.3992 0.0000
ATOM    583  N   VAL A  43      -5.555  14.460 -10.013 -0.4157 1.8240
ATOM    584  CA  VAL A  43      -5.928  15.365 -11.081 -0.0875 1.9080
ATOM    585  C   VAL A  43      -4.789  16.364 -11.324  0.5973 1.9080
ATOM    586  O   VAL A  43      -4.177  16.862 -10.379 -0.5679 1.6612
ATOM    587  CB  VAL A  43      -7.243  16.108 -10.728  0.2985 1.9080
ATOM    588  CG1 VAL A  43      -7.739  16.940 -11.903 -0.3192 1.9080
ATOM    589  CG2 VAL A  43      -8.295  15.116 -10.313 -0.3192 1.9080
ATOM    590  H   VAL A  43      -6.024  14.523  -9.151  0.2719 0.6000
ATOM    591  HA  VAL A  43      -6.051  14.836 -11.922  0.0969 1.3870
ATOM    592 HG11 VAL A  43      -6.969  17.425 -12.317  0.0791 1.4870
ATOM    593 HG21 VAL A  43      -8.074  14.747  -9.407  0.0791 1.4870
ATOM    594  HB  VAL A  43      -7.038  16.741  -9.986 -0.0297 1.4870
ATOM    595 HG12 VAL A  43      -8.159  16.340 -12.583  0.0791 1.4870
ATOM    596 HG13 VAL A  43      -8.415  17.603 -11.581  0.0791 1.4870
ATOM    597 HG23 VAL A  43      -9.190  15.567 -10.276  0.0791 1.4870
ATOM    598 HG22 VAL A  43      -8.331  14.364 -10.975  0.0791 1.4870
ATOM    599  N   GLU A  44      -4.468  16.577 -12.597 -0.5163 1.8240
ATOM    600  CA  GLU A  44      -3.521  17.585 -13.035  0.0397 1.9080
ATOM    601  C   GLU A  44      -4.289  18.748 -13.627  0.5366 1.9080
ATOM    602  O   GLU A  44      -4.039  19.907 -13.289 -0.5819 1.6612
ATOM    603  CB  GLU A  44      -2.647  17.016 -14.127  0.0560 1.9080
ATOM    604  CG  GLU A  44      -1.532  16.162 -13.615  0.0136 1.9080
ATOM    605  CD  GLU A  44      -0.348  16.094 -14.592  0.8054 1.9080
ATOM    606  OE1 GLU A  44      -0.443  16.684 -15.712 -0.8188 1.6612
ATOM    607  OE2 GLU A  44       0.685  15.460 -14.247 -0.8188 1.6612
ATOM    608  H   GLU A  44      -4.938  16.066 -13.291  0.2936 0.6000
ATOM    609  HG2 GLU A  44      -1.186  16.546 -12.779 -0.0425 1.4870
ATOM    610  HA  GLU A  44      -2.976  17.901 -12.259  0.1105 1.3870
ATOM    611  HG3 GLU A  44      -1.854  15.241 -13.498 -0.0425 1.4870
ATOM    612  HB3 GLU A  44      -2.250  17.772 -14.621 -0.0173 1.4870
ATOM    613  HB2 GLU A  44      -3.216  16.458 -14.709 -0.0173 1.4870
ATOM    614  N   GLU A  45      -5.199  18.429 -14.546 -0.5163 1.8240
ATOM    615  CA  GLU A  45      -5.915  19.442 -15.327  0.0397 1.9080
ATOM    616  C   GLU A  45      -7.357  19.079 -15.660  0.5366 1.9080
ATOM    617  O   GLU A  45      -7.680  17.910 -15.821 -0.5819 1.6612
ATOM    618  CB  GLU A  45      -5.157  19.781 -16.624  0.0560 1.9080
ATOM    619  CG  GLU A  45      -5.015  21.287 -16.872  0.0136 1.9080
ATOM    620  CD  GLU A  45      -4.506  21.615 -18.250  0.8054 1.9080
ATOM    621  OE1 GLU A  45      -3.672  20.836 -18.777 -0.8188 1.6612
ATOM    622  OE2 GLU A  45      -4.949  22.645 -18.800 -0.8188 1.6612
ATOM    623  H   GLU A  45      -5.402  17.487 -14.713  0.2936 0.6000
ATOM    624  HG2 GLU A  45      -5.906  21.693 -16.771 -0.0425 1.4870
ATOM    625  HA  GLU A  45      -5.900  20.327 -14.818  0.1105 1.3870
ATOM    626  HG3 GLU A  45      -4.371  21.641 -16.217 -0.0425 1.4870
ATOM    627  HB3 GLU A  45      -5.663  19.405 -17.373 -0.0173 1.4870
ATOM    628  HB2 GLU A  45      -4.255  19.408 -16.548 -0.0173 1.4870
ATOM    629  N   LEU A  46      -8.194  20.105 -15.778 -0.4157 1.8240
ATOM    630  CA  LEU A  46      -9.561  19.986 -16.260 -0.0518 1.9080
ATOM    631  C   LEU A  46      -9.659  20.758 -17.567  0.5973 1.9080
ATOM    632  O   LEU A  46      -9.346  21.933 -17.604 -0.5679 1.6612
ATOM    633  CB  LEU A  46     -10.523  20.585 -15.226 -0.1102 1.9080
ATOM    634  CG  LEU A  46     -11.320  19.597 -14.376  0.3531 1.9080
ATOM    635  CD1 LEU A  46     -10.480  18.393 -14.056 -0.4121 1.9080
ATOM    636  CD2 LEU A  46     -11.790  20.254 -13.101 -0.4121 1.9080
ATOM    637  H   LEU A  46      -7.872  21.010 -15.591  0.2719 0.6000
ATOM    638 HD22 LEU A  46     -12.376  21.038 -13.317  0.1000 1.4870
ATOM    639 HD23 LEU A  46     -12.311  19.598 -12.551  0.1000 1.4870
ATOM    640 HD21 LEU A  46     -11.001  20.572 -12.570  0.1000 1.4870
ATOM    641 HD13 LEU A  46      -9.661  18.670 -13.547  0.1000 1.4870
ATOM    642 HD12 LEU A  46     -11.005  17.745 -13.498  0.1000 1.4870
ATOM    643 HD11 LEU A  46     -10.197  17.936 -14.903  0.1000 1.4870
ATOM    644  HA  LEU A  46      -9.757  19.028 -16.443  0.0922 1.3870
ATOM    645  HG  LEU A  46     -12.134  19.318 -14.886 -0.0361 1.4870
ATOM    646  HB3 LEU A  46     -11.179  21.155 -15.716  0.0457 1.4870
ATOM    647  HB2 LEU A  46      -9.984  21.149 -14.602  0.0457 1.4870
ATOM    648  N   LYS A  47     -10.060  20.109 -18.649 -0.3479 1.8240
ATOM    649  CA  LYS A  47     -10.143  20.802 -19.914 -0.2400 1.9080
ATOM    650  C   LYS A  47     -11.539  20.653 -20.506  0.7341 1.9080
ATOM    651  O   LYS A  47     -11.872  19.611 -21.076 -0.5894 1.6612
ATOM    652  CB  LYS A  47      -9.084  20.274 -20.882 -0.0094 1.9080
ATOM    653  CG  LYS A  47      -7.723  19.943 -20.243  0.0187 1.9080
ATOM    654  CD  LYS A  47      -6.534  20.455 -21.047 -0.0479 1.9080
ATOM    655  CE  LYS A  47      -6.201  19.538 -22.214 -0.0143 1.9080
ATOM    656  NZ  LYS A  47      -7.234  19.671 -23.320 -0.3854 1.8240
ATOM    657  H   LYS A  47     -10.307  19.167 -18.586  0.2747 0.6000
ATOM    658  HZ1 LYS A  47      -7.272  20.658 -23.639  0.3400 0.6000
ATOM    659  HZ2 LYS A  47      -6.988  19.049 -24.108  0.3400 0.6000
ATOM    660  HZ3 LYS A  47      -8.163  19.397 -22.935  0.3400 0.6000
ATOM    661  HA  LYS A  47      -9.960  21.781 -19.770  0.1426 1.3870
ATOM    662  HE2 LYS A  47      -5.309  19.782 -22.584  0.1135 1.1000
ATOM    663  HE3 LYS A  47      -6.193  18.592 -21.902  0.1135 1.1000
ATOM    664  HG2 LYS A  47      -7.695  20.352 -19.323  0.0103 1.4870
ATOM    665  HG3 LYS A  47      -7.648  18.944 -20.150  0.0103 1.4870
ATOM    666  HD3 LYS A  47      -5.740  20.508 -20.448  0.0621 1.4870
ATOM    667  HD2 LYS A  47      -6.754  21.358 -21.405  0.0621 1.4870
ATOM    668  HB3 LYS A  47      -8.929  20.965 -21.590  0.0362 1.4870
ATOM    669  HB2 LYS A  47      -9.432  19.438 -21.308  0.0362 1.4870
ATOM    670  N   PRO A  48     -12.393  21.673 -20.349 -0.2548 1.8240
ATOM    671  CA  PRO A  48     -13.708  21.574 -20.978 -0.0266 1.9080
ATOM    672  C   PRO A  48     -13.527  21.760 -22.488  0.5896 1.9080
ATOM    673  O   PRO A  48     -12.666  22.523 -22.932 -0.5748 1.6612
ATOM    674  CB  PRO A  48     -14.464  22.743 -20.377 -0.0070 1.9080
ATOM    675  CG  PRO A  48     -13.410  23.780 -20.187  0.0189 1.9080
ATOM    676  CD  PRO A  48     -12.169  23.010 -19.776  0.0192 1.9080
ATOM    677  HG2 PRO A  48     -13.246  24.282 -21.039  0.0213 1.4870
ATOM    678  HA  PRO A  48     -14.140  20.702 -20.779  0.0641 1.3870
ATOM    679  HD3 PRO A  48     -12.089  22.960 -18.780  0.0391 1.3870
ATOM    680  HD2 PRO A  48     -11.345  23.425 -20.158  0.0391 1.3870
ATOM    681  HG3 PRO A  48     -13.674  24.429 -19.470  0.0213 1.4870
ATOM    682  HB3 PRO A  48     -14.880  22.491 -19.502  0.0253 1.4870
ATOM    683  HB2 PRO A  48     -15.177  23.068 -21.000  0.0253 1.4870
ATOM    684  N   THR A  49     -14.285  21.019 -23.284 -0.4157 1.8240
ATOM    685  CA  THR A  49     -14.261  21.223 -24.720 -0.0389 1.9080
ATOM    686  C   THR A  49     -15.354  22.227 -25.047  0.5973 1.9080
ATOM    687  O   THR A  49     -16.316  22.389 -24.298 -0.5679 1.6612
ATOM    688  CB  THR A  49     -14.503  19.904 -25.457  0.3654 1.9080
ATOM    689  OG1 THR A  49     -15.901  19.590 -25.403 -0.6761 1.7210
ATOM    690  CG2 THR A  49     -13.685  18.755 -24.805 -0.2438 1.9080
ATOM    691  H   THR A  49     -14.863  20.337 -22.905  0.2719 0.6000
ATOM    692  HA  THR A  49     -13.385  21.616 -24.976  0.1007 1.3870
ATOM    693 HG22 THR A  49     -13.775  18.815 -23.813  0.0642 1.4870
ATOM    694 HG21 THR A  49     -14.041  17.880 -25.127  0.0642 1.4870
ATOM    695  HB  THR A  49     -14.242  20.016 -26.435  0.0043 1.3870
ATOM    696 HG23 THR A  49     -12.727  18.850 -25.067  0.0642 1.4870
ATOM    697  HG1 THR A  49     -16.198  19.482 -24.449  0.4102 0.0000
ATOM    698  N   PRO A  50     -15.235  22.921 -26.178 -0.2548 1.8240
ATOM    699  CA  PRO A  50     -16.255  23.917 -26.550 -0.0266 1.9080
ATOM    700  C   PRO A  50     -17.687  23.348 -26.587  0.5896 1.9080
ATOM    701  O   PRO A  50     -18.657  24.090 -26.417 -0.5748 1.6612
ATOM    702  CB  PRO A  50     -15.808  24.379 -27.940 -0.0070 1.9080
ATOM    703  CG  PRO A  50     -14.934  23.288 -28.452  0.0189 1.9080
ATOM    704  CD  PRO A  50     -14.197  22.807 -27.214  0.0192 1.9080
ATOM    705  HG2 PRO A  50     -15.476  22.549 -28.845  0.0213 1.4870
ATOM    706  HA  PRO A  50     -16.212  24.719 -25.928  0.0641 1.3870
ATOM    707  HD3 PRO A  50     -13.422  23.395 -27.007  0.0391 1.3870
ATOM    708  HD2 PRO A  50     -13.901  21.865 -27.317  0.0391 1.3870
ATOM    709  HG3 PRO A  50     -14.290  23.634 -29.130  0.0213 1.4870
ATOM    710  HB3 PRO A  50     -15.304  25.247 -27.878  0.0253 1.4870
ATOM    711  HB2 PRO A  50     -16.605  24.515 -28.539  0.0253 1.4870
ATOM    712  N   GLU A  51     -17.803  22.034 -26.796 -0.5163 1.8240
ATOM    713  CA  GLU A  51     -19.091  21.376 -26.921  0.0397 1.9080
ATOM    714  C   GLU A  51     -19.705  20.925 -25.607  0.5366 1.9080
ATOM    715  O   GLU A  51     -20.789  20.365 -25.609 -0.5819 1.6612
ATOM    716  CB  GLU A  51     -18.963  20.174 -27.853  0.0560 1.9080
ATOM    717  CG  GLU A  51     -19.303  20.522 -29.276  0.0136 1.9080
ATOM    718  CD  GLU A  51     -20.585  21.373 -29.348  0.8054 1.9080
ATOM    719  OE1 GLU A  51     -21.650  20.890 -28.822 -0.8188 1.6612
ATOM    720  OE2 GLU A  51     -20.517  22.526 -29.901 -0.8188 1.6612
ATOM    721  H   GLU A  51     -16.993  21.489 -26.897  0.2936 0.6000
ATOM    722  HG2 GLU A  51     -18.584  21.062 -29.655 -0.0425 1.4870
ATOM    723  HA  GLU A  51     -19.746  22.003 -27.399  0.1105 1.3870
ATOM    724  HG3 GLU A  51     -19.480  19.703 -29.775 -0.0425 1.4870
ATOM    725  HB3 GLU A  51     -19.593  19.492 -27.547 -0.0173 1.4870
ATOM    726  HB2 GLU A  51     -18.031  19.876 -27.826 -0.0173 1.4870
ATOM    727  N   GLY A  52     -19.009  21.130 -24.491 -0.4157 1.8240
ATOM    728  CA  GLY A  52     -19.628  20.894 -23.192 -0.0252 1.9080
ATOM    729  C   GLY A  52     -19.125  19.669 -22.461  0.5973 1.9080
ATOM    730  O   GLY A  52     -19.552  19.405 -21.337 -0.5679 1.6612
ATOM    731  H   GLY A  52     -18.116  21.500 -24.534  0.2719 0.6000
ATOM    732  HA2 GLY A  52     -19.485  21.720 -22.602  0.0698 1.3870
ATOM    733  HA3 GLY A  52     -20.642  20.818 -23.318  0.0698 1.3870
ATOM    734  N   ASP A  53     -18.241  18.907 -23.105 -0.5163 1.8240
ATOM    735  CA  ASP A  53     -17.625  17.735 -22.479  0.0381 1.9080
ATOM    736  C   ASP A  53     -16.383  18.132 -21.681  0.5366 1.9080
ATOM    737  O   ASP A  53     -15.941  19.296 -21.705 -0.5819 1.6612
ATOM    738  CB  ASP A  53     -17.256  16.685 -23.533 -0.0303 1.9080
ATOM    739  CG  ASP A  53     -18.463  16.265 -24.401  0.7994 1.9080
ATOM    740  OD1 ASP A  53     -19.618  16.310 -23.915 -0.8014 1.6612
ATOM    741  OD2 ASP A  53     -18.247  15.890 -25.579 -0.8014 1.6612
ATOM    742  H   ASP A  53     -18.004  19.128 -24.030  0.2936 0.6000
ATOM    743  HA  ASP A  53     -18.291  17.365 -21.822  0.0880 1.3870
ATOM    744  HB3 ASP A  53     -16.916  15.881 -23.068 -0.0122 1.4870
ATOM    745  HB2 ASP A  53     -16.567  17.070 -24.130 -0.0122 1.4870
ATOM    746  N   LEU A  54     -15.829  17.175 -20.953 -0.4157 1.8240
ATOM    747  CA  LEU A  54     -14.723  17.492 -20.082 -0.0518 1.9080
ATOM    748  C   LEU A  54     -13.649  16.469 -20.275  0.5973 1.9080
ATOM    749  O   LEU A  54     -13.907  15.273 -20.373 -0.5679 1.6612
ATOM    750  CB  LEU A  54     -15.189  17.523 -18.645 -0.1102 1.9080
ATOM    751  CG  LEU A  54     -14.193  17.922 -17.581  0.3531 1.9080
ATOM    752  CD1 LEU A  54     -13.682  19.324 -17.864 -0.4121 1.9080
ATOM    753  CD2 LEU A  54     -14.921  17.857 -16.257 -0.4121 1.9080
ATOM    754  H   LEU A  54     -16.170  16.257 -20.998  0.2719 0.6000
ATOM    755 HD22 LEU A  54     -15.254  16.926 -16.098  0.1000 1.4870
ATOM    756 HD23 LEU A  54     -14.300  18.114 -15.515  0.1000 1.4870
ATOM    757 HD21 LEU A  54     -15.700  18.487 -16.266  0.1000 1.4870
ATOM    758 HD13 LEU A  54     -14.448  19.968 -17.860  0.1000 1.4870
ATOM    759 HD12 LEU A  54     -13.022  19.590 -17.160  0.1000 1.4870
ATOM    760 HD11 LEU A  54     -13.237  19.345 -18.760  0.1000 1.4870
ATOM    761  HA  LEU A  54     -14.363  18.394 -20.333  0.0922 1.3870
ATOM    762  HG  LEU A  54     -13.426  17.285 -17.588 -0.0361 1.4870
ATOM    763  HB3 LEU A  54     -15.526  16.603 -18.410  0.0457 1.4870
ATOM    764  HB2 LEU A  54     -15.964  18.167 -18.586  0.0457 1.4870
ATOM    765  N   GLU A  55     -12.442  16.966 -20.425 -0.5163 1.8240
ATOM    766  CA  GLU A  55     -11.272  16.133 -20.519  0.0397 1.9080
ATOM    767  C   GLU A  55     -10.564  16.289 -19.180  0.5366 1.9080
ATOM    768  O   GLU A  55     -10.307  17.394 -18.724 -0.5819 1.6612
ATOM    769  CB  GLU A  55     -10.439  16.684 -21.648  0.0560 1.9080
ATOM    770  CG  GLU A  55      -9.367  15.825 -22.125  0.0136 1.9080
ATOM    771  CD  GLU A  55      -8.830  16.338 -23.455  0.8054 1.9080
ATOM    772  OE1 GLU A  55      -9.598  16.328 -24.463 -0.8188 1.6612
ATOM    773  OE2 GLU A  55      -7.647  16.769 -23.486 -0.8188 1.6612
ATOM    774  H   GLU A  55     -12.331  17.934 -20.434  0.2936 0.6000
ATOM    775  HG2 GLU A  55      -8.615  15.840 -21.497 -0.0425 1.4870
ATOM    776  HA  GLU A  55     -11.526  15.189 -20.650  0.1105 1.3870
ATOM    777  HG3 GLU A  55      -9.704  14.920 -22.293 -0.0425 1.4870
ATOM    778  HB3 GLU A  55     -10.043  17.545 -21.326 -0.0173 1.4870
ATOM    779  HB2 GLU A  55     -11.064  16.871 -22.407 -0.0173 1.4870
ATOM    780  N   ILE A  56     -10.328  15.191 -18.495 -0.4157 1.8240
ATOM    781  CA  ILE A  56      -9.678  15.273 -17.216 -0.0597 1.9080
ATOM    782  C   ILE A  56      -8.330  14.568 -17.261  0.5973 1.9080
ATOM    783  O   ILE A  56      -8.249  13.400 -17.609 -0.5679 1.6612
ATOM    784  CB  ILE A  56     -10.619  14.754 -16.089  0.1303 1.9080
ATOM    785  CG1 ILE A  56      -9.878  13.813 -15.164 -0.0430 1.9080
ATOM    786  CG2 ILE A  56     -11.900  14.143 -16.648 -0.3204 1.9080
ATOM    787  CD1 ILE A  56      -9.135  14.552 -14.087 -0.0660 1.9080
ATOM    788  H   ILE A  56     -10.582  14.319 -18.858  0.2719 0.6000
ATOM    789  HA  ILE A  56      -9.483  16.245 -17.050  0.0869 1.3870
ATOM    790 HG22 ILE A  56     -12.505  13.913 -15.889  0.0882 1.4870
ATOM    791 HG21 ILE A  56     -12.340  14.809 -17.247  0.0882 1.4870
ATOM    792  HB  ILE A  56     -10.919  15.546 -15.567  0.0187 1.4870
ATOM    793 HG12 ILE A  56     -10.533  13.195 -14.743  0.0236 1.4870
ATOM    794 HG13 ILE A  56      -9.226  13.287 -15.702  0.0236 1.4870
ATOM    795 HD13 ILE A  56      -9.780  15.084 -13.538  0.0186 1.4870
ATOM    796 HD12 ILE A  56      -8.659  13.898 -13.497  0.0186 1.4870
ATOM    797 HG23 ILE A  56     -11.667  13.321 -17.162  0.0882 1.4870
ATOM    798 HD11 ILE A  56      -8.467  15.170 -14.503  0.0186 1.4870
ATOM    799  N   LEU A  57      -7.261  15.312 -17.014 -0.4157 1.8240
ATOM    800  CA  LEU A  57      -5.913  14.749 -17.011 -0.0518 1.9080
ATOM    801  C   LEU A  57      -5.489  14.347 -15.614  0.5973 1.9080
ATOM    802  O   LEU A  57      -5.706  15.084 -14.671 -0.5679 1.6612
ATOM    803  CB  LEU A  57      -4.884  15.753 -17.520 -0.1102 1.9080
ATOM    804  CG  LEU A  57      -5.265  16.481 -18.807  0.3531 1.9080
ATOM    805  CD1 LEU A  57      -4.075  17.291 -19.322 -0.4121 1.9080
ATOM    806  CD2 LEU A  57      -5.743  15.486 -19.850 -0.4121 1.9080
ATOM    807  H   LEU A  57      -7.385  16.264 -16.820  0.2719 0.6000
ATOM    808 HD22 LEU A  57      -6.543  14.994 -19.504  0.1000 1.4870
ATOM    809 HD23 LEU A  57      -5.990  15.971 -20.689  0.1000 1.4870
ATOM    810 HD21 LEU A  57      -5.013  14.831 -20.050  0.1000 1.4870
ATOM    811 HD13 LEU A  57      -3.310  16.675 -19.506  0.1000 1.4870
ATOM    812 HD12 LEU A  57      -4.335  17.763 -20.164  0.1000 1.4870
ATOM    813 HD11 LEU A  57      -3.807  17.961 -18.631  0.1000 1.4870
ATOM    814  HA  LEU A  57      -5.910  13.929 -17.598  0.0922 1.3870
ATOM    815  HG  LEU A  57      -6.026  17.097 -18.622 -0.0361 1.4870
ATOM    816  HB3 LEU A  57      -4.038  15.265 -17.693  0.0457 1.4870
ATOM    817  HB2 LEU A  57      -4.753  16.442 -16.816  0.0457 1.4870
ATOM    818  N   LEU A  58      -4.857  13.191 -15.490 -0.4157 1.8240
ATOM    819  CA  LEU A  58      -4.481  12.697 -14.191 -0.0518 1.9080
ATOM    820  C   LEU A  58      -3.146  11.997 -14.188  0.5973 1.9080
ATOM    821  O   LEU A  58      -2.590  11.687 -15.252 -0.5679 1.6612
ATOM    822  CB  LEU A  58      -5.561  11.789 -13.593 -0.1102 1.9080
ATOM    823  CG  LEU A  58      -6.584  11.056 -14.442  0.3531 1.9080
ATOM    824  CD1 LEU A  58      -6.240   9.595 -14.473 -0.4121 1.9080
ATOM    825  CD2 LEU A  58      -7.925  11.236 -13.797 -0.4121 1.9080
ATOM    826  H   LEU A  58      -4.633  12.670 -16.288  0.2719 0.6000
ATOM    827 HD22 LEU A  58      -8.157  12.212 -13.746  0.1000 1.4870
ATOM    828 HD23 LEU A  58      -8.632  10.764 -14.331  0.1000 1.4870
ATOM    829 HD21 LEU A  58      -7.916  10.857 -12.867  0.1000 1.4870
ATOM    830 HD13 LEU A  58      -6.249   9.219 -13.542  0.1000 1.4870
ATOM    831 HD12 LEU A  58      -6.908   9.095 -15.031  0.1000 1.4870
ATOM    832 HD11 LEU A  58      -5.326   9.464 -14.867  0.1000 1.4870
ATOM    833  HA  LEU A  58      -4.432  13.484 -13.546  0.0922 1.3870
ATOM    834  HG  LEU A  58      -6.566  11.428 -15.367 -0.0361 1.4870
ATOM    835  HB3 LEU A  58      -6.085  12.356 -12.916  0.0457 1.4870
ATOM    836  HB2 LEU A  58      -5.075  11.078 -13.032  0.0457 1.4870
ATOM    837  N   GLN A  59      -2.605  11.855 -12.979 -0.4157 1.8240
ATOM    838  CA  GLN A  59      -1.356  11.156 -12.691 -0.0031 1.9080
ATOM    839  C   GLN A  59      -1.749   9.940 -11.887  0.5973 1.9080
ATOM    840  O   GLN A  59      -2.549  10.027 -10.951 -0.5679 1.6612
ATOM    841  CB  GLN A  59      -0.442  11.986 -11.790 -0.0036 1.9080
ATOM    842  CG  GLN A  59      -0.084  13.352 -12.299 -0.0645 1.9080
ATOM    843  CD  GLN A  59       0.414  14.249 -11.196  0.6951 1.9080
ATOM    844  H   GLN A  59      -3.092  12.233 -12.231  0.2719 0.6000
ATOM    845  HG2 GLN A  59       0.635  13.266 -12.988  0.0352 1.4870
ATOM    846  HA  GLN A  59      -0.971  10.851 -13.548  0.0850 1.3870
ATOM    847  HG3 GLN A  59      -0.893  13.770 -12.710  0.0352 1.4870
ATOM    848  HB3 GLN A  59       0.415  11.466 -11.643  0.0171 1.4870
ATOM    849  HB2 GLN A  59      -0.894  12.089 -10.890  0.0171 1.4870
ATOM    850 HE22 GLN A  59       0.607  15.803 -12.421  0.4251 0.6000
ATOM    851  OE1 GLN A  59       0.509  13.832 -10.052 -0.6086 1.6612
ATOM    852  NE2 GLN A  59       0.720  15.494 -11.520 -0.9407 1.8240
ATOM    853 HE21 GLN A  59       1.035  16.086 -10.800  0.4251 0.6000
ATOM    854  N   LYS A  60      -1.161   8.814 -12.256 -0.3479 1.8240
ATOM    855  CA  LYS A  60      -1.392   7.542 -11.598 -0.2400 1.9080
ATOM    856  C   LYS A  60      -0.062   6.781 -11.580  0.7341 1.9080
ATOM    857  O   LYS A  60       0.617   6.688 -12.623 -0.5894 1.6612
ATOM    858  CB  LYS A  60      -2.451   6.729 -12.347 -0.0094 1.9080
ATOM    859  CG  LYS A  60      -2.909   5.514 -11.561  0.0187 1.9080
ATOM    860  CD  LYS A  60      -3.786   4.566 -12.431 -0.0479 1.9080
ATOM    861  CE  LYS A  60      -4.079   3.229 -11.639 -0.0143 1.9080
ATOM    862  NZ  LYS A  60      -4.998   2.307 -12.404 -0.3854 1.8240
ATOM    863  H   LYS A  60      -0.566   8.821 -13.029  0.2747 0.6000
ATOM    864  HZ1 LYS A  60      -4.551   2.086 -13.322  0.3400 0.6000
ATOM    865  HZ2 LYS A  60      -5.123   1.454 -11.851  0.3400 0.6000
ATOM    866  HZ3 LYS A  60      -5.890   2.799 -12.555  0.3400 0.6000
ATOM    867  HA  LYS A  60      -1.678   7.701 -10.659  0.1426 1.3870
ATOM    868  HE2 LYS A  60      -3.207   2.775 -11.479  0.1135 1.1000
ATOM    869  HE3 LYS A  60      -4.501   3.477 -10.771  0.1135 1.1000
ATOM    870  HG2 LYS A  60      -2.116   4.996 -11.249  0.0103 1.4870
ATOM    871  HG3 LYS A  60      -3.455   5.804 -10.779  0.0103 1.4870
ATOM    872  HD3 LYS A  60      -3.295   4.330 -13.242  0.0621 1.4870
ATOM    873  HD2 LYS A  60      -4.644   5.000 -12.611  0.0621 1.4870
ATOM    874  HB3 LYS A  60      -2.057   6.421 -13.204  0.0362 1.4870
ATOM    875  HB2 LYS A  60      -3.235   7.314 -12.509  0.0362 1.4870
ATOM    876  N   TRP A  61       0.316   6.290 -10.401 -0.4157 1.8240
ATOM    877  CA  TRP A  61       1.562   5.524 -10.221 -0.0275 1.9080
ATOM    878  C   TRP A  61       1.411   4.102 -10.766  0.5973 1.9080
ATOM    879  O   TRP A  61       0.540   3.334 -10.265 -0.5679 1.6612
ATOM    880  CB  TRP A  61       1.847   5.458  -8.732 -0.0050 1.9080
ATOM    881  CG  TRP A  61       3.201   4.959  -8.384 -0.1415 1.9080
ATOM    882  CD1 TRP A  61       3.524   3.675  -7.941 -0.1638 1.9080
ATOM    883  CD2 TRP A  61       4.400   5.724  -8.357  0.1243 1.9080
ATOM    884  NE1 TRP A  61       4.880   3.635  -7.621 -0.3418 1.8240
ATOM    885  CE2 TRP A  61       5.419   4.861  -7.884  0.1380 1.9080
ATOM    886  CE3 TRP A  61       4.721   7.067  -8.668 -0.2387 1.9080
ATOM    887  CZ2 TRP A  61       6.767   5.281  -7.718 -0.2601 1.9080
ATOM    888  CZ3 TRP A  61       5.999   7.480  -8.515 -0.1972 1.9080
ATOM    889  CH2 TRP A  61       7.022   6.620  -8.053 -0.1134 1.9080
ATOM    890  H   TRP A  61      -0.296   6.413  -9.654  0.2719 0.6000
ATOM    891  HE1 TRP A  61       5.419   2.885  -7.352  0.3412 0.6000
ATOM    892  HH2 TRP A  61       7.948   6.974  -7.964  0.1417 1.4590
ATOM    893  HA  TRP A  61       2.277   5.981 -10.757  0.1123 1.3870
ATOM    894  HE3 TRP A  61       4.005   7.684  -8.994  0.1700 1.4590
ATOM    895  HZ3 TRP A  61       6.247   8.432  -8.733  0.1447 1.4590
ATOM    896  HZ2 TRP A  61       7.457   4.670  -7.392  0.1572 1.4590
ATOM    897  HD1 TRP A  61       2.896   2.925  -7.868  0.2062 1.4090
ATOM    898  HB3 TRP A  61       1.183   4.846  -8.302  0.0339 1.4870
ATOM    899  HB2 TRP A  61       1.758   6.375  -8.344  0.0339 1.4870
ATOM    900  N   GLU A  62       2.203   3.729 -11.786 -0.5163 1.8240
ATOM    901  CA  GLU A  62       1.986   2.409 -12.370  0.0397 1.9080
ATOM    902  C   GLU A  62       3.098   1.372 -12.140  0.5366 1.9080
ATOM    903  O   GLU A  62       3.008   0.503 -11.211 -0.5819 1.6612
ATOM    904  CB  GLU A  62       1.589   2.533 -13.827  0.0560 1.9080
ATOM    905  CG  GLU A  62       0.177   3.165 -13.937  0.0136 1.9080
ATOM    906  CD  GLU A  62      -0.660   2.633 -15.092  0.8054 1.9080
ATOM    907  OE1 GLU A  62      -0.166   2.791 -16.259 -0.8188 1.6612
ATOM    908  OE2 GLU A  62      -1.812   2.135 -14.818 -0.8188 1.6612
ATOM    909  H   GLU A  62       2.924   4.269 -12.112  0.2936 0.6000
ATOM    910  HG2 GLU A  62      -0.302   2.966 -13.099 -0.0425 1.4870
ATOM    911  HA  GLU A  62       1.100   2.024 -12.015  0.1105 1.3870
ATOM    912  HG3 GLU A  62       0.295   4.134 -14.071 -0.0425 1.4870
ATOM    913  HB3 GLU A  62       1.531   1.649 -14.212 -0.0173 1.4870
ATOM    914  HB2 GLU A  62       2.201   3.137 -14.267 -0.0173 1.4870
ATOM    915  N   ASN A  63       4.149   1.442 -12.929 -0.4157 1.8240
ATOM    916  CA  ASN A  63       5.399   0.656 -12.631  0.0143 1.9080
ATOM    917  C   ASN A  63       6.156   1.847 -12.073  0.5973 1.9080
ATOM    918  O   ASN A  63       5.640   2.985 -12.414 -0.5679 1.6612
ATOM    919  CB  ASN A  63       5.969   0.179 -13.975 -0.2041 1.9080
ATOM    920  CG  ASN A  63       7.294  -0.601 -13.884  0.7130 1.9080
ATOM    921  H   ASN A  63       4.078   2.039 -13.703  0.2719 0.6000
ATOM    922  HA  ASN A  63       5.181   0.089 -11.902  0.1048 1.3870
ATOM    923  HB3 ASN A  63       6.123   0.982 -14.557  0.0797 1.4870
ATOM    924  HB2 ASN A  63       5.290  -0.416 -14.415  0.0797 1.4870
ATOM    925  OD1 ASN A  63       7.401  -1.677 -13.211 -0.5931 1.6612
ATOM    926  ND2 ASN A  63       8.315  -0.129 -14.604 -0.9191 1.8240
ATOM    927 HD22 ASN A  63       8.210   0.687 -15.127  0.4196 0.6000
ATOM    928 HD21 ASN A  63       9.141  -0.635 -14.527  0.4196 0.6000
ATOM    929  N   GLY A  64       7.099   1.734 -11.143 -0.4157 1.8240
ATOM    930  CA  GLY A  64       7.826   2.951 -10.640 -0.0252 1.9080
ATOM    931  C   GLY A  64       7.564   4.387 -11.105  0.5973 1.9080
ATOM    932  O   GLY A  64       7.705   5.291 -10.296 -0.5679 1.6612
ATOM    933  H   GLY A  64       7.205   0.836 -10.811  0.2719 0.6000
ATOM    934  HA2 GLY A  64       7.752   2.929  -9.577  0.0698 1.3870
ATOM    935  HA3 GLY A  64       8.867   2.751 -10.756  0.0698 1.3870
ATOM    936  N   GLU A  65       7.275   4.607 -12.388 -0.5163 1.8240
ATOM    937  CA  GLU A  65       6.912   5.940 -12.894  0.0397 1.9080
ATOM    938  C   GLU A  65       5.555   6.491 -12.433  0.5366 1.9080
ATOM    939  O   GLU A  65       4.629   5.752 -12.068 -0.5819 1.6612
ATOM    940  CB  GLU A  65       6.950   5.899 -14.416  0.0560 1.9080
ATOM    941  CG  GLU A  65       8.222   5.334 -15.019  0.0136 1.9080
ATOM    942  CD  GLU A  65       8.020   4.807 -16.452  0.8054 1.9080
ATOM    943  OE1 GLU A  65       7.139   3.922 -16.689 -0.8188 1.6612
ATOM    944  OE2 GLU A  65       8.767   5.285 -17.344 -0.8188 1.6612
ATOM    945  H   GLU A  65       7.174   3.907 -13.012  0.2936 0.6000
ATOM    946  HG2 GLU A  65       8.892   6.049 -15.069 -0.0425 1.4870
ATOM    947  HA  GLU A  65       7.648   6.607 -12.631  0.1105 1.3870
ATOM    948  HG3 GLU A  65       8.521   4.574 -14.475 -0.0425 1.4870
ATOM    949  HB3 GLU A  65       6.850   6.827 -14.746 -0.0173 1.4870
ATOM    950  HB2 GLU A  65       6.198   5.331 -14.721 -0.0173 1.4870
ATOM    951  N   CYS A  66       5.448   7.808 -12.498 -0.4157 1.8240
ATOM    952  CA  CYS A  66       4.186   8.490 -12.306  0.0429 1.9080
ATOM    953  C   CYS A  66       3.616   8.754 -13.693  0.5973 1.9080
ATOM    954  O   CYS A  66       4.090   9.623 -14.430 -0.5679 1.6612
ATOM    955  CB  CYS A  66       4.411   9.802 -11.575 -0.0790 1.9080
ATOM    956  SG  CYS A  66       2.865  10.712 -11.281 -0.1081 2.0000
ATOM    957  H   CYS A  66       6.231   8.355 -12.747  0.2719 0.6000
ATOM    958  HB3 CYS A  66       5.002  10.376 -12.126  0.0910 1.3870
ATOM    959  HA  CYS A  66       3.564   7.884 -11.827  0.0766 1.3870
ATOM    960  HB2 CYS A  66       4.824   9.610 -10.695  0.0910 1.3870
ATOM    961  N   ALA A  67       2.643   7.940 -14.069 -0.4157 1.8240
ATOM    962  CA  ALA A  67       2.038   7.974 -15.399  0.0337 1.9080
ATOM    963  C   ALA A  67       0.927   9.013 -15.535  0.5973 1.9080
ATOM    964  O   ALA A  67       0.285   9.403 -14.568 -0.5679 1.6612
ATOM    965  CB  ALA A  67       1.496   6.568 -15.738 -0.1825 1.9080
ATOM    966  H   ALA A  67       2.355   7.247 -13.440  0.2719 0.6000
ATOM    967  HA  ALA A  67       2.763   8.190 -16.079  0.0823 1.3870
ATOM    968  HB1 ALA A  67       2.256   5.925 -15.759  0.0603 1.4870
ATOM    969  HB3 ALA A  67       0.840   6.298 -15.039  0.0603 1.4870
ATOM    970  HB2 ALA A  67       1.052   6.599 -16.629  0.0603 1.4870
ATOM    971  N   GLN A  68       0.659   9.410 -16.765 -0.4157 1.8240
ATOM    972  CA  GLN A  68      -0.431  10.329 -17.021 -0.0031 1.9080
ATOM    973  C   GLN A  68      -1.552   9.653 -17.804  0.5973 1.9080
ATOM    974  O   GLN A  68      -1.283   9.010 -18.809 -0.5679 1.6612
ATOM    975  CB  GLN A  68       0.109  11.513 -17.802 -0.0036 1.9080
ATOM    976  CG  GLN A  68      -0.652  12.814 -17.583 -0.0645 1.9080
ATOM    977  CD  GLN A  68       0.029  13.982 -18.269  0.6951 1.9080
ATOM    978  H   GLN A  68       1.169   9.046 -17.509  0.2719 0.6000
ATOM    979  HG2 GLN A  68      -1.569  12.715 -17.957  0.0352 1.4870
ATOM    980  HA  GLN A  68      -0.813  10.621 -16.134  0.0850 1.3870
ATOM    981  HG3 GLN A  68      -0.696  12.998 -16.606  0.0352 1.4870
ATOM    982  HB3 GLN A  68       0.076  11.300 -18.784  0.0171 1.4870
ATOM    983  HB2 GLN A  68       1.066  11.669 -17.539  0.0171 1.4870
ATOM    984 HE22 GLN A  68       1.572  13.909 -16.963  0.4251 0.6000
ATOM    985  OE1 GLN A  68      -0.464  14.498 -19.274 -0.6086 1.6612
ATOM    986  NE2 GLN A  68       1.215  14.368 -17.763 -0.9407 1.8240
ATOM    987 HE21 GLN A  68       1.666  15.126 -18.170  0.4251 0.6000
ATOM    988  N   LYS A  69      -2.789   9.777 -17.333 -0.3479 1.8240
ATOM    989  CA  LYS A  69      -3.953   9.227 -18.009 -0.2400 1.9080
ATOM    990  C   LYS A  69      -4.902  10.345 -18.344  0.7341 1.9080
ATOM    991  O   LYS A  69      -5.088  11.282 -17.572 -0.5894 1.6612
ATOM    992  CB  LYS A  69      -4.700   8.252 -17.110 -0.0094 1.9080
ATOM    993  CG  LYS A  69      -3.830   7.190 -16.522  0.0187 1.9080
ATOM    994  CD  LYS A  69      -3.310   6.285 -17.616 -0.0479 1.9080
ATOM    995  CE  LYS A  69      -2.237   5.351 -17.099 -0.0143 1.9080
ATOM    996  NZ  LYS A  69      -2.708   4.547 -15.900 -0.3854 1.8240
ATOM    997  H   LYS A  69      -2.911  10.264 -16.497  0.2747 0.6000
ATOM    998  HZ1 LYS A  69      -2.991   5.180 -15.125  0.3400 0.6000
ATOM    999  HZ2 LYS A  69      -3.542   3.965 -16.173  0.3400 0.6000
ATOM   1000  HZ3 LYS A  69      -1.970   3.932 -15.586  0.3400 0.6000
ATOM   1001  HA  LYS A  69      -3.655   8.782 -18.857  0.1426 1.3870
ATOM   1002  HE2 LYS A  69      -1.973   4.710 -17.823  0.1135 1.1000
ATOM   1003  HE3 LYS A  69      -1.433   5.883 -16.824  0.1135 1.1000
ATOM   1004  HG2 LYS A  69      -3.053   7.610 -16.057  0.0103 1.4870
ATOM   1005  HG3 LYS A  69      -4.356   6.642 -15.875  0.0103 1.4870
ATOM   1006  HD3 LYS A  69      -2.921   6.844 -18.343  0.0621 1.4870
ATOM   1007  HD2 LYS A  69      -4.064   5.738 -17.970  0.0621 1.4870
ATOM   1008  HB3 LYS A  69      -5.418   7.818 -17.656  0.0362 1.4870
ATOM   1009  HB2 LYS A  69      -5.119   8.776 -16.368  0.0362 1.4870
ATOM   1010  N   LYS A  70      -5.562  10.208 -19.476 -0.3479 1.8240
ATOM   1011  CA  LYS A  70      -6.510  11.202 -19.944 -0.2400 1.9080
ATOM   1012  C   LYS A  70      -7.883  10.556 -20.093  0.7341 1.9080
ATOM   1013  O   LYS A  70      -8.060   9.624 -20.878 -0.5894 1.6612
ATOM   1014  CB  LYS A  70      -6.046  11.761 -21.293 -0.0094 1.9080
ATOM   1015  CG  LYS A  70      -6.995  12.805 -21.905  0.0187 1.9080
ATOM   1016  CD  LYS A  70      -6.424  13.380 -23.217 -0.0479 1.9080
ATOM   1017  CE  LYS A  70      -5.057  14.117 -23.018 -0.0143 1.9080
ATOM   1018  NZ  LYS A  70      -4.758  15.107 -24.163 -0.3854 1.8240
ATOM   1019  H   LYS A  70      -5.415   9.412 -20.023  0.2747 0.6000
ATOM   1020  HZ1 LYS A  70      -5.520  15.803 -24.204  0.3400 0.6000
ATOM   1021  HZ2 LYS A  70      -3.853  15.560 -23.968  0.3400 0.6000
ATOM   1022  HZ3 LYS A  70      -4.711  14.571 -25.053  0.3400 0.6000
ATOM   1023  HA  LYS A  70      -6.575  11.940 -19.270  0.1426 1.3870
ATOM   1024  HE2 LYS A  70      -5.090  14.624 -22.163  0.1135 1.1000
ATOM   1025  HE3 LYS A  70      -4.331  13.438 -22.990  0.1135 1.1000
ATOM   1026  HG2 LYS A  70      -7.869  12.372 -22.102  0.0103 1.4870
ATOM   1027  HG3 LYS A  70      -7.118  13.551 -21.258  0.0103 1.4870
ATOM   1028  HD3 LYS A  70      -7.069  14.037 -23.591  0.0621 1.4870
ATOM   1029  HD2 LYS A  70      -6.275  12.635 -23.859  0.0621 1.4870
ATOM   1030  HB3 LYS A  70      -5.966  11.003 -21.937  0.0362 1.4870
ATOM   1031  HB2 LYS A  70      -5.156  12.193 -21.166  0.0362 1.4870
ATOM   1032  N   ILE A  71      -8.837  11.043 -19.310 -0.4157 1.8240
ATOM   1033  CA  ILE A  71     -10.196  10.507 -19.299 -0.0597 1.9080
ATOM   1034  C   ILE A  71     -11.093  11.530 -19.997  0.5973 1.9080
ATOM   1035  O   ILE A  71     -11.017  12.723 -19.727 -0.5679 1.6612
ATOM   1036  CB  ILE A  71     -10.664  10.267 -17.861  0.1303 1.9080
ATOM   1037  CG1 ILE A  71      -9.886   9.108 -17.271 -0.0430 1.9080
ATOM   1038  CG2 ILE A  71     -12.128   9.949 -17.810 -0.3204 1.9080
ATOM   1039  CD1 ILE A  71     -10.061   8.995 -15.773 -0.0660 1.9080
ATOM   1040  H   ILE A  71      -8.609  11.799 -18.731  0.2719 0.6000
ATOM   1041  HA  ILE A  71     -10.185   9.701 -19.876  0.0869 1.3870
ATOM   1042 HG22 ILE A  71     -12.407   9.805 -16.858  0.0882 1.4870
ATOM   1043 HG21 ILE A  71     -12.650  10.711 -18.198  0.0882 1.4870
ATOM   1044  HB  ILE A  71     -10.461  11.081 -17.332  0.0187 1.4870
ATOM   1045 HG12 ILE A  71     -10.195   8.263 -17.696  0.0236 1.4870
ATOM   1046 HG13 ILE A  71      -8.919   9.240 -17.469  0.0236 1.4870
ATOM   1047 HD13 ILE A  71     -11.028   8.857 -15.562  0.0186 1.4870
ATOM   1048 HD12 ILE A  71      -9.530   8.219 -15.435  0.0186 1.4870
ATOM   1049 HG23 ILE A  71     -12.309   9.117 -18.339  0.0882 1.4870
ATOM   1050 HD11 ILE A  71      -9.740   9.835 -15.337  0.0186 1.4870
ATOM   1051  N   ILE A  72     -11.868  11.055 -20.965 -0.4157 1.8240
ATOM   1052  CA  ILE A  72     -12.901  11.864 -21.601 -0.0597 1.9080
ATOM   1053  C   ILE A  72     -14.222  11.621 -20.883  0.5973 1.9080
ATOM   1054  O   ILE A  72     -14.662  10.471 -20.713 -0.5679 1.6612
ATOM   1055  CB  ILE A  72     -13.064  11.492 -23.086  0.1303 1.9080
ATOM   1056  CG1 ILE A  72     -11.808  11.891 -23.861 -0.0430 1.9080
ATOM   1057  CG2 ILE A  72     -14.300  12.181 -23.689 -0.3204 1.9080
ATOM   1058  CD1 ILE A  72     -10.694  10.874 -23.806 -0.0660 1.9080
ATOM   1059  H   ILE A  72     -11.800  10.123 -21.209  0.2719 0.6000
ATOM   1060  HA  ILE A  72     -12.656  12.816 -21.434  0.0869 1.3870
ATOM   1061 HG22 ILE A  72     -14.388  11.896 -24.639  0.0882 1.4870
ATOM   1062 HG21 ILE A  72     -15.101  11.905 -23.167  0.0882 1.4870
ATOM   1063  HB  ILE A  72     -13.164  10.507 -23.146  0.0187 1.4870
ATOM   1064 HG12 ILE A  72     -12.063  12.044 -24.817  0.0236 1.4870
ATOM   1065 HG13 ILE A  72     -11.472  12.757 -23.485  0.0236 1.4870
ATOM   1066 HD13 ILE A  72     -11.013  10.009 -24.192  0.0186 1.4870
ATOM   1067 HD12 ILE A  72      -9.913  11.207 -24.334  0.0186 1.4870
ATOM   1068 HG23 ILE A  72     -14.171  13.167 -23.632  0.0882 1.4870
ATOM   1069 HD11 ILE A  72     -10.418  10.733 -22.856  0.0186 1.4870
ATOM   1070  N   ALA A  73     -14.831  12.711 -20.440 -0.4157 1.8240
ATOM   1071  CA  ALA A  73     -16.101  12.656 -19.754  0.0337 1.9080
ATOM   1072  C   ALA A  73     -17.151  13.309 -20.641  0.5973 1.9080
ATOM   1073  O   ALA A  73     -16.987  14.439 -21.076 -0.5679 1.6612
ATOM   1074  CB  ALA A  73     -16.000  13.368 -18.421 -0.1825 1.9080
ATOM   1075  H   ALA A  73     -14.418  13.574 -20.585  0.2719 0.6000
ATOM   1076  HA  ALA A  73     -16.357  11.702 -19.608  0.0823 1.3870
ATOM   1077  HB1 ALA A  73     -15.171  13.074 -17.943  0.0603 1.4870
ATOM   1078  HB3 ALA A  73     -15.962  14.357 -18.568  0.0603 1.4870
ATOM   1079  HB2 ALA A  73     -16.799  13.149 -17.860  0.0603 1.4870
ATOM   1080  N   GLU A  74     -18.200  12.567 -20.965 -0.5163 1.8240
ATOM   1081  CA  GLU A  74     -19.244  13.069 -21.838  0.0397 1.9080
ATOM   1082  C   GLU A  74     -20.353  13.733 -21.029  0.5366 1.9080
ATOM   1083  O   GLU A  74     -20.800  13.210 -20.002 -0.5819 1.6612
ATOM   1084  CB  GLU A  74     -19.828  11.926 -22.650  0.0560 1.9080
ATOM   1085  CG  GLU A  74     -18.834  11.240 -23.565  0.0136 1.9080
ATOM   1086  CD  GLU A  74     -19.215  11.369 -25.031  0.8054 1.9080
ATOM   1087  OE1 GLU A  74     -20.441  11.491 -25.340 -0.8188 1.6612
ATOM   1088  OE2 GLU A  74     -18.273  11.374 -25.867 -0.8188 1.6612
ATOM   1089  H   GLU A  74     -18.256  11.652 -20.626  0.2936 0.6000
ATOM   1090  HG2 GLU A  74     -17.958  11.667 -23.450 -0.0425 1.4870
ATOM   1091  HA  GLU A  74     -18.858  13.738 -22.485  0.1105 1.3870
ATOM   1092  HG3 GLU A  74     -18.818  10.283 -23.348 -0.0425 1.4870
ATOM   1093  HB3 GLU A  74     -20.549  12.292 -23.214 -0.0173 1.4870
ATOM   1094  HB2 GLU A  74     -20.168  11.248 -22.018 -0.0173 1.4870
ATOM   1095  N   LYS A  75     -20.818  14.869 -21.524 -0.3479 1.8240
ATOM   1096  CA  LYS A  75     -21.908  15.593 -20.910 -0.2400 1.9080
ATOM   1097  C   LYS A  75     -23.185  14.812 -20.982  0.7341 1.9080
ATOM   1098  O   LYS A  75     -23.317  13.909 -21.786 -0.5894 1.6612
ATOM   1099  CB  LYS A  75     -22.113  16.923 -21.619 -0.0094 1.9080
ATOM   1100  CG  LYS A  75     -22.883  16.803 -22.902  0.0187 1.9080
ATOM   1101  CD  LYS A  75     -22.876  18.079 -23.710 -0.0479 1.9080
ATOM   1102  CE  LYS A  75     -23.251  17.750 -25.154 -0.0143 1.9080
ATOM   1103  NZ  LYS A  75     -23.106  18.898 -26.098 -0.3854 1.8240
ATOM   1104  H   LYS A  75     -20.436  15.204 -22.352  0.2747 0.6000
ATOM   1105  HZ1 LYS A  75     -22.132  19.241 -26.098  0.3400 0.6000
ATOM   1106  HZ2 LYS A  75     -23.382  18.606 -27.053  0.3400 0.6000
ATOM   1107  HZ3 LYS A  75     -23.742  19.674 -25.785  0.3400 0.6000
ATOM   1108  HA  LYS A  75     -21.679  15.765 -19.939  0.1426 1.3870
ATOM   1109  HE2 LYS A  75     -22.668  16.987 -25.473  0.1135 1.1000
ATOM   1110  HE3 LYS A  75     -24.211  17.429 -25.173  0.1135 1.1000
ATOM   1111  HG2 LYS A  75     -22.484  16.064 -23.462  0.0103 1.4870
ATOM   1112  HG3 LYS A  75     -23.839  16.557 -22.695  0.0103 1.4870
ATOM   1113  HD3 LYS A  75     -21.972  18.467 -23.704  0.0621 1.4870
ATOM   1114  HD2 LYS A  75     -23.548  18.700 -23.348  0.0621 1.4870
ATOM   1115  HB3 LYS A  75     -21.214  17.310 -21.819  0.0362 1.4870
ATOM   1116  HB2 LYS A  75     -22.610  17.531 -21.002  0.0362 1.4870
ATOM   1117  N   THR A  76     -24.121  15.152 -20.115 -0.4157 1.8240
ATOM   1118  CA  THR A  76     -25.450  14.572 -20.140 -0.0389 1.9080
ATOM   1119  C   THR A  76     -26.392  15.739 -19.993  0.5973 1.9080
ATOM   1120  O   THR A  76     -25.970  16.892 -20.148 -0.5679 1.6612
ATOM   1121  CB  THR A  76     -25.674  13.526 -18.990  0.3654 1.9080
ATOM   1122  OG1 THR A  76     -25.800  14.190 -17.727 -0.6761 1.7210
ATOM   1123  CG2 THR A  76     -24.537  12.521 -18.933 -0.2438 1.9080
ATOM   1124  H   THR A  76     -23.927  15.834 -19.433  0.2719 0.6000
ATOM   1125  HA  THR A  76     -25.598  14.151 -21.021  0.1007 1.3870
ATOM   1126 HG22 THR A  76     -24.631  11.945 -18.117  0.0642 1.4870
ATOM   1127 HG21 THR A  76     -24.555  11.937 -19.749  0.0642 1.4870
ATOM   1128  HB  THR A  76     -26.543  13.026 -19.183  0.0043 1.3870
ATOM   1129 HG23 THR A  76     -23.657  13.002 -18.895  0.0642 1.4870
ATOM   1130  HG1 THR A  76     -24.892  14.407 -17.354  0.4102 0.0000
ATOM   1131  N   LYS A  77     -27.667  15.460 -19.728 -0.3479 1.8240
ATOM   1132  CA  LYS A  77     -28.677  16.510 -19.543 -0.2400 1.9080
ATOM   1133  C   LYS A  77     -28.355  17.402 -18.360  0.7341 1.9080
ATOM   1134  O   LYS A  77     -28.641  18.601 -18.370 -0.5894 1.6612
ATOM   1135  CB  LYS A  77     -30.049  15.890 -19.294 -0.0094 1.9080
ATOM   1136  CG  LYS A  77     -30.820  15.496 -20.552  0.0187 1.9080
ATOM   1137  CD  LYS A  77     -32.229  15.029 -20.153 -0.0479 1.9080
ATOM   1138  CE  LYS A  77     -33.182  14.960 -21.366 -0.0143 1.9080
ATOM   1139  NZ  LYS A  77     -34.593  14.630 -20.919 -0.3854 1.8240
ATOM   1140  H   LYS A  77     -27.972  14.521 -19.666  0.2747 0.6000
ATOM   1141  HZ1 LYS A  77     -34.577  13.726 -20.410  0.3400 0.6000
ATOM   1142  HZ2 LYS A  77     -34.922  15.382 -20.270  0.3400 0.6000
ATOM   1143  HZ3 LYS A  77     -35.211  14.577 -21.738  0.3400 0.6000
ATOM   1144  HA  LYS A  77     -28.708  17.074 -20.381  0.1426 1.3870
ATOM   1145  HE2 LYS A  77     -33.186  15.842 -21.822  0.1135 1.1000
ATOM   1146  HE3 LYS A  77     -32.865  14.250 -21.984  0.1135 1.1000
ATOM   1147  HG2 LYS A  77     -30.903  16.282 -21.145  0.0103 1.4870
ATOM   1148  HG3 LYS A  77     -30.354  14.751 -21.002  0.0103 1.4870
ATOM   1149  HD3 LYS A  77     -32.607  15.672 -19.498  0.0621 1.4870
ATOM   1150  HD2 LYS A  77     -32.165  14.121 -19.756  0.0621 1.4870
ATOM   1151  HB3 LYS A  77     -30.605  16.551 -18.784  0.0362 1.4870
ATOM   1152  HB2 LYS A  77     -29.926  15.067 -18.736  0.0362 1.4870
ATOM   1153  N   ILE A  78     -27.840  16.781 -17.302 -0.4157 1.8240
ATOM   1154  CA  ILE A  78     -27.446  17.490 -16.097 -0.0597 1.9080
ATOM   1155  C   ILE A  78     -26.000  17.924 -16.235  0.5973 1.9080
ATOM   1156  O   ILE A  78     -25.099  17.082 -16.370 -0.5679 1.6612
ATOM   1157  CB  ILE A  78     -27.575  16.573 -14.879  0.1303 1.9080
ATOM   1158  CG1 ILE A  78     -28.978  15.965 -14.824 -0.0430 1.9080
ATOM   1159  CG2 ILE A  78     -27.321  17.370 -13.587 -0.3204 1.9080
ATOM   1160  CD1 ILE A  78     -30.094  17.009 -14.866 -0.0660 1.9080
ATOM   1161  H   ILE A  78     -27.695  15.810 -17.349  0.2719 0.6000
ATOM   1162  HA  ILE A  78     -27.995  18.324 -16.067  0.0869 1.3870
ATOM   1163 HG22 ILE A  78     -27.395  16.748 -12.813  0.0882 1.4870
ATOM   1164 HG21 ILE A  78     -26.407  17.761 -13.633  0.0882 1.4870
ATOM   1165  HB  ILE A  78     -26.923  15.829 -14.979  0.0187 1.4870
ATOM   1166 HG12 ILE A  78     -29.090  15.349 -15.597  0.0236 1.4870
ATOM   1167 HG13 ILE A  78     -29.065  15.447 -13.978  0.0236 1.4870
ATOM   1168 HD13 ILE A  78     -30.020  17.527 -15.714  0.0186 1.4870
ATOM   1169 HD12 ILE A  78     -30.974  16.543 -14.827  0.0186 1.4870
ATOM   1170 HG23 ILE A  78     -28.005  18.090 -13.522  0.0882 1.4870
ATOM   1171 HD11 ILE A  78     -29.996  17.619 -14.084  0.0186 1.4870
ATOM   1172  N   PRO A  79     -25.754  19.244 -16.223 -0.2548 1.8240
ATOM   1173  CA  PRO A  79     -24.424  19.863 -16.326 -0.0266 1.9080
ATOM   1174  C   PRO A  79     -23.399  19.284 -15.356  0.5896 1.9080
ATOM   1175  O   PRO A  79     -22.225  19.204 -15.690 -0.5748 1.6612
ATOM   1176  CB  PRO A  79     -24.702  21.333 -16.027 -0.0070 1.9080
ATOM   1177  CG  PRO A  79     -26.057  21.532 -16.575  0.0189 1.9080
ATOM   1178  CD  PRO A  79     -26.810  20.268 -16.207  0.0192 1.9080
ATOM   1179  HG2 PRO A  79     -26.501  22.333 -16.166  0.0213 1.4870
ATOM   1180  HA  PRO A  79     -24.082  19.805 -17.284  0.0641 1.3870
ATOM   1181  HD3 PRO A  79     -27.516  20.060 -16.881  0.0391 1.3870
ATOM   1182  HD2 PRO A  79     -27.217  20.343 -15.301  0.0391 1.3870
ATOM   1183  HG3 PRO A  79     -26.033  21.645 -17.571  0.0213 1.4870
ATOM   1184  HB3 PRO A  79     -24.032  21.918 -16.483  0.0253 1.4870
ATOM   1185  HB2 PRO A  79     -24.677  21.502 -15.042  0.0253 1.4870
ATOM   1186  N   ALA A  80     -23.859  18.880 -14.170 -0.4157 1.8240
ATOM   1187  CA  ALA A  80     -22.979  18.367 -13.118  0.0337 1.9080
ATOM   1188  C   ALA A  80     -22.694  16.864 -13.217  0.5973 1.9080
ATOM   1189  O   ALA A  80     -21.885  16.326 -12.449 -0.5679 1.6612
ATOM   1190  CB  ALA A  80     -23.556  18.692 -11.741 -0.1825 1.9080
ATOM   1191  H   ALA A  80     -24.810  18.990 -13.974  0.2719 0.6000
ATOM   1192  HA  ALA A  80     -22.091  18.864 -13.169  0.0823 1.3870
ATOM   1193  HB1 ALA A  80     -23.121  18.112 -11.054  0.0603 1.4870
ATOM   1194  HB3 ALA A  80     -23.382  19.652 -11.527  0.0603 1.4870
ATOM   1195  HB2 ALA A  80     -24.540  18.524 -11.746  0.0603 1.4870
ATOM   1196  N   VAL A  81     -23.360  16.174 -14.133 -0.4157 1.8240
ATOM   1197  CA  VAL A  81     -23.068  14.763 -14.269 -0.0875 1.9080
ATOM   1198  C   VAL A  81     -22.525  14.466 -15.641  0.5973 1.9080
ATOM   1199  O   VAL A  81     -23.041  14.959 -16.638 -0.5679 1.6612
ATOM   1200  CB  VAL A  81     -24.300  13.879 -14.024  0.2985 1.9080
ATOM   1201  CG1 VAL A  81     -23.925  12.398 -14.129 -0.3192 1.9080
ATOM   1202  CG2 VAL A  81     -24.896  14.172 -12.658 -0.3192 1.9080
ATOM   1203  H   VAL A  81     -24.015  16.615 -14.709  0.2719 0.6000
ATOM   1204  HA  VAL A  81     -22.362  14.521 -13.591  0.0969 1.3870
ATOM   1205 HG11 VAL A  81     -22.945  12.318 -14.301  0.0791 1.4870
ATOM   1206 HG21 VAL A  81     -25.330  15.073 -12.672  0.0791 1.4870
ATOM   1207  HB  VAL A  81     -24.956  14.060 -14.749 -0.0297 1.4870
ATOM   1208 HG12 VAL A  81     -24.155  11.939 -13.273  0.0791 1.4870
ATOM   1209 HG13 VAL A  81     -24.434  11.982 -14.881  0.0791 1.4870
ATOM   1210 HG23 VAL A  81     -25.578  13.474 -12.437  0.0791 1.4870
ATOM   1211 HG22 VAL A  81     -24.170  14.161 -11.970  0.0791 1.4870
ATOM   1212  N   PHE A  82     -21.508  13.613 -15.664 -0.4157 1.8240
ATOM   1213  CA  PHE A  82     -20.854  13.159 -16.873 -0.0024 1.9080
ATOM   1214  C   PHE A  82     -20.772  11.655 -16.869  0.5973 1.9080
ATOM   1215  O   PHE A  82     -20.777  11.016 -15.818 -0.5679 1.6612
ATOM   1216  CB  PHE A  82     -19.443  13.735 -16.970 -0.0343 1.9080
ATOM   1217  CG  PHE A  82     -19.419  15.211 -17.078  0.0118 1.9080
ATOM   1218  CD1 PHE A  82     -19.577  16.003 -15.941 -0.1256 1.9080
ATOM   1219  CD2 PHE A  82     -19.306  15.825 -18.320 -0.1256 1.9080
ATOM   1220  CE1 PHE A  82     -19.630  17.395 -16.057 -0.1704 1.9080
ATOM   1221  CE2 PHE A  82     -19.355  17.212 -18.445 -0.1704 1.9080
ATOM   1222  CZ  PHE A  82     -19.518  18.004 -17.322 -0.1072 1.9080
ATOM   1223  H   PHE A  82     -21.184  13.260 -14.812  0.2719 0.6000
ATOM   1224  HZ  PHE A  82     -19.557  18.994 -17.392  0.1297 1.4590
ATOM   1225  HA  PHE A  82     -21.443  13.420 -17.643  0.0978 1.3870
ATOM   1226  HE1 PHE A  82     -19.749  17.959 -15.236  0.1430 1.4590
ATOM   1227  HE2 PHE A  82     -19.272  17.632 -19.364  0.1430 1.4590
ATOM   1228  HD2 PHE A  82     -19.186  15.262 -19.140  0.1330 1.4590
ATOM   1229  HD1 PHE A  82     -19.651  15.585 -15.048  0.1330 1.4590
ATOM   1230  HB3 PHE A  82     -19.020  13.352 -17.778  0.0295 1.4870
ATOM   1231  HB2 PHE A  82     -18.956  13.470 -16.151  0.0295 1.4870
ATOM   1232  N   LYS A  83     -20.607  11.128 -18.071 -0.3479 1.8240
ATOM   1233  CA  LYS A  83     -20.421   9.716 -18.337 -0.2400 1.9080
ATOM   1234  C   LYS A  83     -18.968   9.486 -18.699  0.7341 1.9080
ATOM   1235  O   LYS A  83     -18.418  10.214 -19.523 -0.5894 1.6612
ATOM   1236  CB  LYS A  83     -21.285   9.307 -19.541 -0.0094 1.9080
ATOM   1237  CG  LYS A  83     -22.766   9.172 -19.232  0.0187 1.9080
ATOM   1238  CD  LYS A  83     -23.162   7.710 -18.962 -0.0479 1.9080
ATOM   1239  CE  LYS A  83     -22.880   7.284 -17.504 -0.0143 1.9080
ATOM   1240  NZ  LYS A  83     -22.946   5.802 -17.249 -0.3854 1.8240
ATOM   1241  H   LYS A  83     -20.589  11.724 -18.842  0.2747 0.6000
ATOM   1242  HZ1 LYS A  83     -22.296   5.298 -17.862  0.3400 0.6000
ATOM   1243  HZ2 LYS A  83     -22.756   5.613 -16.254  0.3400 0.6000
ATOM   1244  HZ3 LYS A  83     -23.935   5.484 -17.467  0.3400 0.6000
ATOM   1245  HA  LYS A  83     -20.636   9.195 -17.512  0.1426 1.3870
ATOM   1246  HE2 LYS A  83     -21.959   7.619 -17.248  0.1135 1.1000
ATOM   1247  HE3 LYS A  83     -23.549   7.749 -16.902  0.1135 1.1000
ATOM   1248  HG2 LYS A  83     -22.986   9.713 -18.420  0.0103 1.4870
ATOM   1249  HG3 LYS A  83     -23.299   9.504 -20.009  0.0103 1.4870
ATOM   1250  HD3 LYS A  83     -22.638   7.119 -19.565  0.0621 1.4870
ATOM   1251  HD2 LYS A  83     -24.136   7.606 -19.133  0.0621 1.4870
ATOM   1252  HB3 LYS A  83     -20.949   8.427 -19.876  0.0362 1.4870
ATOM   1253  HB2 LYS A  83     -21.172  10.000 -20.251  0.0362 1.4870
ATOM   1254  N   ILE A  84     -18.357   8.462 -18.107 -0.4157 1.8240
ATOM   1255  CA  ILE A  84     -16.996   8.038 -18.452 -0.0597 1.9080
ATOM   1256  C   ILE A  84     -16.928   6.512 -18.605  0.5973 1.9080
ATOM   1257  O   ILE A  84     -17.836   5.778 -18.185 -0.5679 1.6612
ATOM   1258  CB  ILE A  84     -15.924   8.506 -17.398  0.1303 1.9080
ATOM   1259  CG1 ILE A  84     -16.179   7.850 -16.048 -0.0430 1.9080
ATOM   1260  CG2 ILE A  84     -15.903  10.033 -17.275 -0.3204 1.9080
ATOM   1261  CD1 ILE A  84     -15.077   8.042 -15.079 -0.0660 1.9080
ATOM   1262  H   ILE A  84     -18.843   7.947 -17.419  0.2719 0.6000
ATOM   1263  HA  ILE A  84     -16.802   8.423 -19.356  0.0869 1.3870
ATOM   1264 HG22 ILE A  84     -15.176  10.292 -16.645  0.0882 1.4870
ATOM   1265 HG21 ILE A  84     -15.734  10.423 -18.176  0.0882 1.4870
ATOM   1266  HB  ILE A  84     -15.039   8.211 -17.735  0.0187 1.4870
ATOM   1267 HG12 ILE A  84     -17.028   8.229 -15.674  0.0236 1.4870
ATOM   1268 HG13 ILE A  84     -16.319   6.869 -16.205  0.0236 1.4870
ATOM   1269 HD13 ILE A  84     -14.932   9.021 -14.906  0.0186 1.4870
ATOM   1270 HD12 ILE A  84     -15.296   7.591 -14.209  0.0186 1.4870
ATOM   1271 HG23 ILE A  84     -16.786  10.337 -16.927  0.0882 1.4870
ATOM   1272 HD11 ILE A  84     -14.225   7.650 -15.439  0.0186 1.4870
ATOM   1273  N   ASP A  85     -15.856   6.054 -19.232 -0.5163 1.8240
ATOM   1274  CA  ASP A  85     -15.577   4.648 -19.390  0.0381 1.9080
ATOM   1275  C   ASP A  85     -14.130   4.465 -18.971  0.5366 1.9080
ATOM   1276  O   ASP A  85     -13.257   4.298 -19.812 -0.5819 1.6612
ATOM   1277  CB  ASP A  85     -15.767   4.252 -20.846 -0.0303 1.9080
ATOM   1278  CG  ASP A  85     -15.836   2.753 -21.034  0.7994 1.9080
ATOM   1279  OD1 ASP A  85     -16.219   2.055 -20.081 -0.8014 1.6612
ATOM   1280  OD2 ASP A  85     -15.515   2.270 -22.137 -0.8014 1.6612
ATOM   1281  H   ASP A  85     -15.227   6.696 -19.576  0.2936 0.6000
ATOM   1282  HA  ASP A  85     -16.133   4.153 -18.736  0.0880 1.3870
ATOM   1283  HB3 ASP A  85     -14.998   4.604 -21.367 -0.0122 1.4870
ATOM   1284  HB2 ASP A  85     -16.617   4.654 -21.168 -0.0122 1.4870
ATOM   1285  N   ALA A  86     -13.869   4.612 -17.673 -0.4157 1.8240
ATOM   1286  CA  ALA A  86     -12.505   4.549 -17.136  0.0337 1.9080
ATOM   1287  C   ALA A  86     -12.518   4.139 -15.679  0.5973 1.9080
ATOM   1288  O   ALA A  86     -13.409   4.512 -14.944 -0.5679 1.6612
ATOM   1289  CB  ALA A  86     -11.783   5.924 -17.291 -0.1825 1.9080
ATOM   1290  H   ALA A  86     -14.618   4.754 -17.056  0.2719 0.6000
ATOM   1291  HA  ALA A  86     -11.986   3.866 -17.664  0.0823 1.3870
ATOM   1292  HB1 ALA A  86     -12.049   6.323 -18.161  0.0603 1.4870
ATOM   1293  HB3 ALA A  86     -12.061   6.512 -16.540  0.0603 1.4870
ATOM   1294  HB2 ALA A  86     -10.802   5.769 -17.265  0.0603 1.4870
ATOM   1295  N   LEU A  87     -11.512   3.346 -15.311 -0.4157 1.8240
ATOM   1296  CA  LEU A  87     -11.235   2.912 -13.929 -0.0518 1.9080
ATOM   1297  C   LEU A  87     -12.401   2.145 -13.367  0.5973 1.9080
ATOM   1298  O   LEU A  87     -12.689   2.216 -12.164 -0.5679 1.6612
ATOM   1299  CB  LEU A  87     -10.899   4.093 -13.011 -0.1102 1.9080
ATOM   1300  CG  LEU A  87      -9.765   5.016 -13.484  0.3531 1.9080
ATOM   1301  CD1 LEU A  87      -9.784   6.390 -12.798 -0.4121 1.9080
ATOM   1302  CD2 LEU A  87      -8.452   4.300 -13.244 -0.4121 1.9080
ATOM   1303  H   LEU A  87     -10.893   3.076 -16.009  0.2719 0.6000
ATOM   1304 HD22 LEU A  87      -8.435   3.442 -13.760  0.1000 1.4870
ATOM   1305 HD23 LEU A  87      -7.691   4.878 -13.543  0.1000 1.4870
ATOM   1306 HD21 LEU A  87      -8.349   4.100 -12.268  0.1000 1.4870
ATOM   1307 HD13 LEU A  87      -9.686   6.266 -11.812  0.1000 1.4870
ATOM   1308 HD12 LEU A  87      -9.027   6.940 -13.146  0.1000 1.4870
ATOM   1309 HD11 LEU A  87     -10.651   6.844 -12.997  0.1000 1.4870
ATOM   1310  HA  LEU A  87     -10.426   2.315 -13.949  0.0922 1.3870
ATOM   1311  HG  LEU A  87      -9.846   5.146 -14.480 -0.0361 1.4870
ATOM   1312  HB3 LEU A  87     -10.632   3.727 -12.126  0.0457 1.4870
ATOM   1313  HB2 LEU A  87     -11.717   4.653 -12.922  0.0457 1.4870
ATOM   1314  N   ASN A  88     -13.078   1.425 -14.254 -0.4157 1.8240
ATOM   1315  CA  ASN A  88     -14.237   0.643 -13.870  0.0143 1.9080
ATOM   1316  C   ASN A  88     -15.362   1.514 -13.386  0.5973 1.9080
ATOM   1317  O   ASN A  88     -16.303   1.014 -12.778 -0.5679 1.6612
ATOM   1318  CB  ASN A  88     -13.876  -0.336 -12.752 -0.2041 1.9080
ATOM   1319  CG  ASN A  88     -12.718  -1.205 -13.113  0.7130 1.9080
ATOM   1320  H   ASN A  88     -12.811   1.414 -15.188  0.2719 0.6000
ATOM   1321  HA  ASN A  88     -14.561   0.165 -14.701  0.1048 1.3870
ATOM   1322  HB3 ASN A  88     -14.674  -0.908 -12.573  0.0797 1.4870
ATOM   1323  HB2 ASN A  88     -13.648   0.194 -11.939  0.0797 1.4870
ATOM   1324  OD1 ASN A  88     -11.628  -1.107 -12.518 -0.5931 1.6612
ATOM   1325  ND2 ASN A  88     -12.911  -2.038 -14.138 -0.9191 1.8240
ATOM   1326 HD22 ASN A  88     -13.758  -2.061 -14.619  0.4196 0.6000
ATOM   1327 HD21 ASN A  88     -12.161  -2.632 -14.394  0.4196 0.6000
ATOM   1328  N   GLU A  89     -15.260   2.815 -13.625 -0.5163 1.8240
ATOM   1329  CA  GLU A  89     -16.298   3.757 -13.215  0.0397 1.9080
ATOM   1330  C   GLU A  89     -17.067   4.168 -14.453  0.5366 1.9080
ATOM   1331  O   GLU A  89     -16.577   3.964 -15.566 -0.5819 1.6612
ATOM   1332  CB  GLU A  89     -15.696   5.002 -12.570  0.0560 1.9080
ATOM   1333  CG  GLU A  89     -14.675   4.722 -11.484  0.0136 1.9080
ATOM   1334  CD  GLU A  89     -15.312   4.375 -10.162  0.8054 1.9080
ATOM   1335  OE1 GLU A  89     -16.244   3.564 -10.171 -0.8188 1.6612
ATOM   1336  OE2 GLU A  89     -14.872   4.889  -9.113 -0.8188 1.6612
ATOM   1337  H   GLU A  89     -14.484   3.161 -14.093  0.2936 0.6000
ATOM   1338  HG2 GLU A  89     -14.129   3.953 -11.766 -0.0425 1.4870
ATOM   1339  HA  GLU A  89     -16.911   3.320 -12.564  0.1105 1.3870
ATOM   1340  HG3 GLU A  89     -14.133   5.533 -11.352 -0.0425 1.4870
ATOM   1341  HB3 GLU A  89     -16.433   5.516 -12.162 -0.0173 1.4870
ATOM   1342  HB2 GLU A  89     -15.243   5.519 -13.280 -0.0173 1.4870
ATOM   1343  N   ASN A  90     -18.273   4.696 -14.265 -0.4157 1.8240
ATOM   1344  CA  ASN A  90     -19.073   5.128 -15.401  0.0143 1.9080
ATOM   1345  C   ASN A  90     -19.775   6.478 -15.199  0.5973 1.9080
ATOM   1346  O   ASN A  90     -20.447   6.983 -16.104 -0.5679 1.6612
ATOM   1347  CB  ASN A  90     -20.043   4.006 -15.890 -0.2041 1.9080
ATOM   1348  CG  ASN A  90     -21.210   3.741 -14.928  0.7130 1.9080
ATOM   1349  H   ASN A  90     -18.634   4.766 -13.363  0.2719 0.6000
ATOM   1350  HA  ASN A  90     -18.440   5.246 -16.189  0.1048 1.3870
ATOM   1351  HB3 ASN A  90     -19.515   3.168 -15.988  0.0797 1.4870
ATOM   1352  HB2 ASN A  90     -20.414   4.286 -16.770  0.0797 1.4870
ATOM   1353  OD1 ASN A  90     -21.226   4.222 -13.799 -0.5931 1.6612
ATOM   1354  ND2 ASN A  90     -22.175   2.938 -15.372 -0.9191 1.8240
ATOM   1355 HD22 ASN A  90     -22.119   2.538 -16.263  0.4196 0.6000
ATOM   1356 HD21 ASN A  90     -22.922   2.750 -14.762  0.4196 0.6000
ATOM   1357  N   LYS A  91     -19.538   7.116 -14.057 -0.3479 1.8240
ATOM   1358  CA  LYS A  91     -20.154   8.410 -13.792 -0.2400 1.9080
ATOM   1359  C   LYS A  91     -19.223   9.344 -13.033  0.7341 1.9080
ATOM   1360  O   LYS A  91     -18.521   8.923 -12.102 -0.5894 1.6612
ATOM   1361  CB  LYS A  91     -21.457   8.238 -13.011 -0.0094 1.9080
ATOM   1362  CG  LYS A  91     -22.696   8.111 -13.884  0.0187 1.9080
ATOM   1363  CD  LYS A  91     -23.873   8.781 -13.245 -0.0479 1.9080
ATOM   1364  CE  LYS A  91     -24.665   7.794 -12.411 -0.0143 1.9080
ATOM   1365  NZ  LYS A  91     -24.019   7.513 -11.098 -0.3854 1.8240
ATOM   1366  H   LYS A  91     -18.943   6.708 -13.393  0.2747 0.6000
ATOM   1367  HZ1 LYS A  91     -23.910   8.381 -10.553  0.3400 0.6000
ATOM   1368  HZ2 LYS A  91     -24.608   6.833 -10.567  0.3400 0.6000
ATOM   1369  HZ3 LYS A  91     -23.087   7.080 -11.274  0.3400 0.6000
ATOM   1370  HA  LYS A  91     -20.397   8.842 -14.675  0.1426 1.3870
ATOM   1371  HE2 LYS A  91     -25.586   8.166 -12.250  0.1135 1.1000
ATOM   1372  HE3 LYS A  91     -24.756   6.932 -12.922  0.1135 1.1000
ATOM   1373  HG2 LYS A  91     -22.509   8.538 -14.770  0.0103 1.4870
ATOM   1374  HG3 LYS A  91     -22.896   7.140 -14.019  0.0103 1.4870
ATOM   1375  HD3 LYS A  91     -24.471   9.146 -13.951  0.0621 1.4870
ATOM   1376  HD2 LYS A  91     -23.555   9.511 -12.649  0.0621 1.4870
ATOM   1377  HB3 LYS A  91     -21.572   9.033 -12.417  0.0362 1.4870
ATOM   1378  HB2 LYS A  91     -21.380   7.413 -12.454  0.0362 1.4870
ATOM   1379  N   VAL A  92     -19.242  10.611 -13.433 -0.4157 1.8240
ATOM   1380  CA  VAL A  92     -18.559  11.668 -12.702 -0.0875 1.9080
ATOM   1381  C   VAL A  92     -19.642  12.620 -12.218  0.5973 1.9080
ATOM   1382  O   VAL A  92     -20.490  13.034 -12.999 -0.5679 1.6612
ATOM   1383  CB  VAL A  92     -17.584  12.421 -13.622  0.2985 1.9080
ATOM   1384  CG1 VAL A  92     -16.984  13.585 -12.912 -0.3192 1.9080
ATOM   1385  CG2 VAL A  92     -16.476  11.482 -14.122 -0.3192 1.9080
ATOM   1386  H   VAL A  92     -19.770  10.840 -14.216  0.2719 0.6000
ATOM   1387  HA  VAL A  92     -18.122  11.269 -11.908  0.0969 1.3870
ATOM   1388 HG11 VAL A  92     -15.993  13.455 -12.802  0.0791 1.4870
ATOM   1389 HG21 VAL A  92     -16.549  11.396 -15.113  0.0791 1.4870
ATOM   1390  HB  VAL A  92     -18.115  12.773 -14.392 -0.0297 1.4870
ATOM   1391 HG12 VAL A  92     -17.140  14.431 -13.432  0.0791 1.4870
ATOM   1392 HG13 VAL A  92     -17.396  13.689 -12.001  0.0791 1.4870
ATOM   1393 HG23 VAL A  92     -15.590  11.869 -13.877  0.0791 1.4870
ATOM   1394 HG22 VAL A  92     -16.591  10.589 -13.692  0.0791 1.4870
ATOM   1395  N   LEU A  93     -19.661  12.908 -10.921 -0.4157 1.8240
ATOM   1396  CA  LEU A  93     -20.625  13.847 -10.330 -0.0518 1.9080
ATOM   1397  C   LEU A  93     -19.900  15.066  -9.732  0.5973 1.9080
ATOM   1398  O   LEU A  93     -19.089  14.907  -8.817 -0.5679 1.6612
ATOM   1399  CB  LEU A  93     -21.406  13.170  -9.201 -0.1102 1.9080
ATOM   1400  CG  LEU A  93     -22.001  11.755  -9.297  0.3531 1.9080
ATOM   1401  CD1 LEU A  93     -22.841  11.603 -10.553 -0.4121 1.9080
ATOM   1402  CD2 LEU A  93     -20.911  10.713  -9.235 -0.4121 1.9080
ATOM   1403  H   LEU A  93     -18.969  12.521 -10.349  0.2719 0.6000
ATOM   1404 HD22 LEU A  93     -20.412  10.792  -8.370  0.1000 1.4870
ATOM   1405 HD23 LEU A  93     -21.311   9.796  -9.298  0.1000 1.4870
ATOM   1406 HD21 LEU A  93     -20.271  10.843  -9.995  0.1000 1.4870
ATOM   1407 HD13 LEU A  93     -22.272  11.766 -11.360  0.1000 1.4870
ATOM   1408 HD12 LEU A  93     -23.218  10.677 -10.595  0.1000 1.4870
ATOM   1409 HD11 LEU A  93     -23.591  12.265 -10.538  0.1000 1.4870
ATOM   1410  HA  LEU A  93     -21.240  14.171 -11.053  0.0922 1.3870
ATOM   1411  HG  LEU A  93     -22.571  11.592  -8.491 -0.0361 1.4870
ATOM   1412  HB3 LEU A  93     -22.187  13.795  -8.956  0.0457 1.4870
ATOM   1413  HB2 LEU A  93     -20.797  13.170  -8.369  0.0457 1.4870
ATOM   1414  N   VAL A  94     -20.165  16.270 -10.237 -0.4157 1.8240
ATOM   1415  CA  VAL A  94     -19.642  17.467  -9.599 -0.0875 1.9080
ATOM   1416  C   VAL A  94     -20.576  17.875  -8.460  0.5973 1.9080
ATOM   1417  O   VAL A  94     -21.757  18.093  -8.672 -0.5679 1.6612
ATOM   1418  CB  VAL A  94     -19.453  18.600 -10.627  0.2985 1.9080
ATOM   1419  CG1 VAL A  94     -18.897  19.845  -9.973 -0.3192 1.9080
ATOM   1420  CG2 VAL A  94     -18.514  18.135 -11.698 -0.3192 1.9080
ATOM   1421  H   VAL A  94     -20.738  16.353 -11.018  0.2719 0.6000
ATOM   1422  HA  VAL A  94     -18.750  17.251  -9.202  0.0969 1.3870
ATOM   1423 HG11 VAL A  94     -17.949  19.685  -9.691  0.0791 1.4870
ATOM   1424 HG21 VAL A  94     -17.933  17.396 -11.346  0.0791 1.4870
ATOM   1425  HB  VAL A  94     -20.355  18.832 -10.987 -0.0297 1.4870
ATOM   1426 HG12 VAL A  94     -18.924  20.609 -10.621  0.0791 1.4870
ATOM   1427 HG13 VAL A  94     -19.445  20.078  -9.167  0.0791 1.4870
ATOM   1428 HG23 VAL A  94     -19.035  17.795 -12.486  0.0791 1.4870
ATOM   1429 HG22 VAL A  94     -17.931  18.896 -11.995  0.0791 1.4870
ATOM   1430  N   LEU A  95     -20.062  17.896  -7.235 -0.4157 1.8240
ATOM   1431  CA  LEU A  95     -20.859  18.192  -6.042 -0.0518 1.9080
ATOM   1432  C   LEU A  95     -20.997  19.686  -5.792  0.5973 1.9080
ATOM   1433  O   LEU A  95     -22.058  20.149  -5.410 -0.5679 1.6612
ATOM   1434  CB  LEU A  95     -20.245  17.538  -4.790 -0.1102 1.9080
ATOM   1435  CG  LEU A  95     -20.636  16.094  -4.439  0.3531 1.9080
ATOM   1436  CD1 LEU A  95     -20.485  15.193  -5.650 -0.4121 1.9080
ATOM   1437  CD2 LEU A  95     -19.756  15.608  -3.326 -0.4121 1.9080
ATOM   1438  H   LEU A  95     -19.109  17.698  -7.113  0.2719 0.6000
ATOM   1439 HD22 LEU A  95     -19.869  16.190  -2.516  0.1000 1.4870
ATOM   1440 HD23 LEU A  95     -19.996  14.664  -3.082  0.1000 1.4870
ATOM   1441 HD21 LEU A  95     -18.793  15.633  -3.610  0.1000 1.4870
ATOM   1442 HD13 LEU A  95     -19.534  15.204  -5.962  0.1000 1.4870
ATOM   1443 HD12 LEU A  95     -20.743  14.256  -5.408  0.1000 1.4870
ATOM   1444 HD11 LEU A  95     -21.078  15.518  -6.388  0.1000 1.4870
ATOM   1445  HA  LEU A  95     -21.784  17.802  -6.174  0.0922 1.3870
ATOM   1446  HG  LEU A  95     -21.586  16.085  -4.130 -0.0361 1.4870
ATOM   1447  HB3 LEU A  95     -20.488  18.111  -4.000  0.0457 1.4870
ATOM   1448  HB2 LEU A  95     -19.244  17.554  -4.901  0.0457 1.4870
ATOM   1449  N   ASP A  96     -19.906  20.427  -5.961 -0.5163 1.8240
ATOM   1450  CA  ASP A  96     -19.889  21.857  -5.641  0.0381 1.9080
ATOM   1451  C   ASP A  96     -18.560  22.483  -6.081  0.5366 1.9080
ATOM   1452  O   ASP A  96     -17.528  21.807  -6.148 -0.5819 1.6612
ATOM   1453  CB  ASP A  96     -20.090  22.045  -4.129 -0.0303 1.9080
ATOM   1454  CG  ASP A  96     -20.151  23.506  -3.706  0.7994 1.9080
ATOM   1455  OD1 ASP A  96     -20.815  24.308  -4.398 -0.8014 1.6612
ATOM   1456  OD2 ASP A  96     -19.532  23.840  -2.662 -0.8014 1.6612
ATOM   1457  H   ASP A  96     -19.078  20.012  -6.298  0.2936 0.6000
ATOM   1458  HA  ASP A  96     -20.611  22.292  -6.184  0.0880 1.3870
ATOM   1459  HB3 ASP A  96     -19.328  21.609  -3.663 -0.0122 1.4870
ATOM   1460  HB2 ASP A  96     -20.946  21.604  -3.878 -0.0122 1.4870
ATOM   1461  N   THR A  97     -18.604  23.763  -6.416 -0.4157 1.8240
ATOM   1462  CA  THR A  97     -17.420  24.497  -6.819 -0.0389 1.9080
ATOM   1463  C   THR A  97     -17.728  25.987  -6.825  0.5973 1.9080
ATOM   1464  O   THR A  97     -18.855  26.412  -7.098 -0.5679 1.6612
ATOM   1465  CB  THR A  97     -16.949  24.072  -8.218  0.3654 1.9080
ATOM   1466  OG1 THR A  97     -15.710  24.717  -8.514 -0.6761 1.7210
ATOM   1467  CG2 THR A  97     -17.956  24.448  -9.269 -0.2438 1.9080
ATOM   1468  H   THR A  97     -19.467  24.242  -6.362  0.2719 0.6000
ATOM   1469  HA  THR A  97     -16.692  24.328  -6.151  0.1007 1.3870
ATOM   1470 HG22 THR A  97     -18.453  23.632  -9.584  0.0642 1.4870
ATOM   1471 HG21 THR A  97     -18.621  25.105  -8.897  0.0642 1.4870
ATOM   1472  HB  THR A  97     -16.794  23.064  -8.221  0.0043 1.3870
ATOM   1473 HG23 THR A  97     -17.496  24.869 -10.059  0.0642 1.4870
ATOM   1474  HG1 THR A  97     -15.095  24.680  -7.718  0.4102 0.0000
ATOM   1475  N   ASP A  98     -16.727  26.765  -6.459 -0.5163 1.8240
ATOM   1476  CA  ASP A  98     -16.836  28.196  -6.551  0.0381 1.9080
ATOM   1477  C   ASP A  98     -15.990  28.699  -7.730  0.5366 1.9080
ATOM   1478  O   ASP A  98     -15.742  29.891  -7.873 -0.5819 1.6612
ATOM   1479  CB  ASP A  98     -16.410  28.812  -5.219 -0.0303 1.9080
ATOM   1480  CG  ASP A  98     -14.930  28.630  -4.923  0.7994 1.9080
ATOM   1481  OD1 ASP A  98     -14.200  27.903  -5.626 -0.8014 1.6612
ATOM   1482  OD2 ASP A  98     -14.483  29.251  -3.949 -0.8014 1.6612
ATOM   1483  H   ASP A  98     -15.903  26.359  -6.127  0.2936 0.6000
ATOM   1484  HA  ASP A  98     -17.788  28.421  -6.768  0.0880 1.3870
ATOM   1485  HB3 ASP A  98     -16.935  28.377  -4.495 -0.0122 1.4870
ATOM   1486  HB2 ASP A  98     -16.610  29.786  -5.251 -0.0122 1.4870
ATOM   1487  N   TYR A  99     -15.522  27.762  -8.552 -0.4157 1.8240
ATOM   1488  CA  TYR A  99     -14.683  28.009  -9.751 -0.0014 1.9080
ATOM   1489  C   TYR A  99     -13.307  28.609  -9.493  0.5973 1.9080
ATOM   1490  O   TYR A  99     -12.335  28.299 -10.207 -0.5679 1.6612
ATOM   1491  CB  TYR A  99     -15.406  28.876 -10.776 -0.0152 1.9080
ATOM   1492  CG  TYR A  99     -16.763  28.375 -11.169 -0.0011 1.9080
ATOM   1493  CD1 TYR A  99     -16.905  27.336 -12.083 -0.1906 1.9080
ATOM   1494  CD2 TYR A  99     -17.911  28.937 -10.630 -0.1906 1.9080
ATOM   1495  CE1 TYR A  99     -18.150  26.882 -12.458 -0.2341 1.9080
ATOM   1496  CE2 TYR A  99     -19.154  28.482 -10.998 -0.2341 1.9080
ATOM   1497  CZ  TYR A  99     -19.263  27.456 -11.901  0.3226 1.9080
ATOM   1498  OH  TYR A  99     -20.505  27.005 -12.230 -0.5579 1.7210
ATOM   1499  H   TYR A  99     -15.705  26.826  -8.311  0.2719 0.6000
ATOM   1500  HA  TYR A  99     -14.555  27.107 -10.223  0.0876 1.3870
ATOM   1501  HE1 TYR A  99     -18.239  26.142 -13.127  0.1656 1.4590
ATOM   1502  HE2 TYR A  99     -19.981  28.900 -10.607  0.1656 1.4590
ATOM   1503  HD2 TYR A  99     -17.828  29.679  -9.967  0.1699 1.4590
ATOM   1504  HD1 TYR A  99     -16.084  26.912 -12.475  0.1699 1.4590
ATOM   1505  HB3 TYR A  99     -14.837  28.925 -11.599  0.0295 1.4870
ATOM   1506  HB2 TYR A  99     -15.507  29.795 -10.391  0.0295 1.4870
ATOM   1507  HH  TYR A  99     -20.867  26.445 -11.483  0.3992 0.0000
ATOM   1508  N   LYS A 100     -13.215  29.429  -8.453 -0.3479 1.8240
ATOM   1509  CA  LYS A 100     -12.004  30.185  -8.180 -0.2400 1.9080
ATOM   1510  C   LYS A 100     -11.011  29.488  -7.254  0.7341 1.9080
ATOM   1511  O   LYS A 100      -9.817  29.768  -7.291 -0.5894 1.6612
ATOM   1512  CB  LYS A 100     -12.376  31.571  -7.644 -0.0094 1.9080
ATOM   1513  CG  LYS A 100     -13.159  32.404  -8.667  0.0187 1.9080
ATOM   1514  CD  LYS A 100     -14.152  33.338  -7.991 -0.0479 1.9080
ATOM   1515  CE  LYS A 100     -13.430  34.285  -7.034 -0.0143 1.9080
ATOM   1516  NZ  LYS A 100     -14.344  35.296  -6.394 -0.3854 1.8240
ATOM   1517  H   LYS A 100     -13.996  29.581  -7.900  0.2747 0.6000
ATOM   1518  HZ1 LYS A 100     -15.089  34.812  -5.869  0.3400 0.6000
ATOM   1519  HZ2 LYS A 100     -13.813  35.931  -5.770  0.3400 0.6000
ATOM   1520  HZ3 LYS A 100     -14.797  35.885  -7.150  0.3400 0.6000
ATOM   1521  HA  LYS A 100     -11.532  30.379  -9.067  0.1426 1.3870
ATOM   1522  HE2 LYS A 100     -12.990  33.742  -6.308  0.1135 1.1000
ATOM   1523  HE3 LYS A 100     -12.711  34.775  -7.541  0.1135 1.1000
ATOM   1524  HG2 LYS A 100     -12.511  32.948  -9.201  0.0103 1.4870
ATOM   1525  HG3 LYS A 100     -13.655  31.784  -9.274  0.0103 1.4870
ATOM   1526  HD3 LYS A 100     -14.800  32.800  -7.471  0.0621 1.4870
ATOM   1527  HD2 LYS A 100     -14.609  33.879  -8.683  0.0621 1.4870
ATOM   1528  HB3 LYS A 100     -11.542  32.057  -7.424  0.0362 1.4870
ATOM   1529  HB2 LYS A 100     -12.943  31.456  -6.841  0.0362 1.4870
ATOM   1530  N   LYS A 101     -11.478  28.586  -6.409 -0.3479 1.8240
ATOM   1531  CA  LYS A 101     -10.518  27.867  -5.586 -0.2400 1.9080
ATOM   1532  C   LYS A 101     -10.712  26.367  -5.413  0.7341 1.9080
ATOM   1533  O   LYS A 101      -9.741  25.627  -5.478 -0.5894 1.6612
ATOM   1534  CB  LYS A 101     -10.310  28.553  -4.224 -0.0094 1.9080
ATOM   1535  CG  LYS A 101     -11.504  29.308  -3.681  0.0187 1.9080
ATOM   1536  CD  LYS A 101     -11.555  30.713  -4.257 -0.0479 1.9080
ATOM   1537  CE  LYS A 101     -12.604  31.601  -3.558 -0.0143 1.9080
ATOM   1538  NZ  LYS A 101     -13.816  31.898  -4.435 -0.3854 1.8240
ATOM   1539  H   LYS A 101     -12.407  28.384  -6.352  0.2747 0.6000
ATOM   1540  HZ1 LYS A 101     -13.502  32.380  -5.298  0.3400 0.6000
ATOM   1541  HZ2 LYS A 101     -14.270  30.997  -4.690  0.3400 0.6000
ATOM   1542  HZ3 LYS A 101     -14.480  32.492  -3.914  0.3400 0.6000
ATOM   1543  HA  LYS A 101      -9.572  28.024  -5.981  0.1426 1.3870
ATOM   1544  HE2 LYS A 101     -12.919  31.137  -2.727  0.1135 1.1000
ATOM   1545  HE3 LYS A 101     -12.175  32.471  -3.304  0.1135 1.1000
ATOM   1546  HG2 LYS A 101     -12.341  28.826  -3.933  0.0103 1.4870
ATOM   1547  HG3 LYS A 101     -11.433  29.369  -2.688  0.0103 1.4870
ATOM   1548  HD3 LYS A 101     -11.791  30.663  -5.225  0.0621 1.4870
ATOM   1549  HD2 LYS A 101     -10.663  31.145  -4.146  0.0621 1.4870
ATOM   1550  HB3 LYS A 101      -9.542  29.195  -4.320  0.0362 1.4870
ATOM   1551  HB2 LYS A 101     -10.053  27.843  -3.561  0.0362 1.4870
ATOM   1552  N   TYR A 102     -11.940  25.909  -5.216 -0.4157 1.8240
ATOM   1553  CA  TYR A 102     -12.160  24.490  -4.942 -0.0014 1.9080
ATOM   1554  C   TYR A 102     -13.209  23.880  -5.850  0.5973 1.9080
ATOM   1555  O   TYR A 102     -14.063  24.586  -6.393 -0.5679 1.6612
ATOM   1556  CB  TYR A 102     -12.553  24.265  -3.482 -0.0152 1.9080
ATOM   1557  CG  TYR A 102     -13.965  24.649  -3.163 -0.0011 1.9080
ATOM   1558  CD1 TYR A 102     -14.300  25.972  -2.907 -0.1906 1.9080
ATOM   1559  CD2 TYR A 102     -14.976  23.715  -3.173 -0.1906 1.9080
ATOM   1560  CE1 TYR A 102     -15.595  26.348  -2.684 -0.2341 1.9080
ATOM   1561  CE2 TYR A 102     -16.293  24.087  -2.941 -0.2341 1.9080
ATOM   1562  CZ  TYR A 102     -16.591  25.405  -2.705  0.3226 1.9080
ATOM   1563  OH  TYR A 102     -17.895  25.775  -2.522 -0.5579 1.7210
ATOM   1564  H   TYR A 102     -12.693  26.521  -5.234  0.2719 0.6000
ATOM   1565  HA  TYR A 102     -11.285  24.002  -5.095  0.0876 1.3870
ATOM   1566  HE1 TYR A 102     -15.821  27.314  -2.506  0.1656 1.4590
ATOM   1567  HE2 TYR A 102     -17.016  23.394  -2.947  0.1656 1.4590
ATOM   1568  HD2 TYR A 102     -14.766  22.754  -3.350  0.1699 1.4590
ATOM   1569  HD1 TYR A 102     -13.569  26.665  -2.886  0.1699 1.4590
ATOM   1570  HB3 TYR A 102     -11.939  24.808  -2.909  0.0295 1.4870
ATOM   1571  HB2 TYR A 102     -12.432  23.295  -3.275  0.0295 1.4870
ATOM   1572  HH  TYR A 102     -18.483  24.970  -2.602  0.3992 0.0000
ATOM   1573  N   LEU A 103     -13.170  22.558  -5.957 -0.4157 1.8240
ATOM   1574  CA  LEU A 103     -14.145  21.810  -6.736 -0.0518 1.9080
ATOM   1575  C   LEU A 103     -14.224  20.450  -6.078  0.5973 1.9080
ATOM   1576  O   LEU A 103     -13.201  19.881  -5.722 -0.5679 1.6612
ATOM   1577  CB  LEU A 103     -13.670  21.667  -8.177 -0.1102 1.9080
ATOM   1578  CG  LEU A 103     -14.604  20.960  -9.148  0.3531 1.9080
ATOM   1579  CD1 LEU A 103     -14.495  21.611 -10.522 -0.4121 1.9080
ATOM   1580  CD2 LEU A 103     -14.224  19.502  -9.231 -0.4121 1.9080
ATOM   1581  H   LEU A 103     -12.475  22.068  -5.477  0.2719 0.6000
ATOM   1582 HD22 LEU A 103     -14.301  19.077  -8.326  0.1000 1.4870
ATOM   1583 HD23 LEU A 103     -14.834  19.026  -9.869  0.1000 1.4870
ATOM   1584 HD21 LEU A 103     -13.279  19.413  -9.554  0.1000 1.4870
ATOM   1585 HD13 LEU A 103     -13.554  21.538 -10.852  0.1000 1.4870
ATOM   1586 HD12 LEU A 103     -15.109  21.147 -11.161  0.1000 1.4870
ATOM   1587 HD11 LEU A 103     -14.751  22.575 -10.455  0.1000 1.4870
ATOM   1588  HA  LEU A 103     -15.023  22.253  -6.660  0.0922 1.3870
ATOM   1589  HG  LEU A 103     -15.541  21.039  -8.820 -0.0361 1.4870
ATOM   1590  HB3 LEU A 103     -12.808  21.158  -8.166  0.0457 1.4870
ATOM   1591  HB2 LEU A 103     -13.506  22.587  -8.537  0.0457 1.4870
ATOM   1592  N   LEU A 104     -15.434  19.968  -5.858 -0.4157 1.8240
ATOM   1593  CA  LEU A 104     -15.629  18.679  -5.209 -0.0518 1.9080
ATOM   1594  C   LEU A 104     -16.329  17.765  -6.191  0.5973 1.9080
ATOM   1595  O   LEU A 104     -17.325  18.153  -6.804 -0.5679 1.6612
ATOM   1596  CB  LEU A 104     -16.476  18.835  -3.923 -0.1102 1.9080
ATOM   1597  CG  LEU A 104     -16.068  19.977  -2.963  0.3531 1.9080
ATOM   1598  CD1 LEU A 104     -16.991  20.062  -1.782 -0.4121 1.9080
ATOM   1599  CD2 LEU A 104     -14.677  19.770  -2.481 -0.4121 1.9080
ATOM   1600  H   LEU A 104     -16.205  20.480  -6.132  0.2719 0.6000
ATOM   1601 HD22 LEU A 104     -14.034  19.757  -3.255  0.1000 1.4870
ATOM   1602 HD23 LEU A 104     -14.407  20.511  -1.856  0.1000 1.4870
ATOM   1603 HD21 LEU A 104     -14.601  18.895  -1.989  0.1000 1.4870
ATOM   1604 HD13 LEU A 104     -16.972  19.200  -1.267  0.1000 1.4870
ATOM   1605 HD12 LEU A 104     -16.706  20.809  -1.175  0.1000 1.4870
ATOM   1606 HD11 LEU A 104     -17.931  20.235  -2.090  0.1000 1.4870
ATOM   1607  HA  LEU A 104     -14.737  18.293  -4.990  0.0922 1.3870
ATOM   1608  HG  LEU A 104     -16.086  20.839  -3.478 -0.0361 1.4870
ATOM   1609  HB3 LEU A 104     -16.411  17.985  -3.414  0.0457 1.4870
ATOM   1610  HB2 LEU A 104     -17.416  19.005  -4.199  0.0457 1.4870
ATOM   1611  N   PHE A 105     -15.804  16.563  -6.363 -0.4157 1.8240
ATOM   1612  CA  PHE A 105     -16.435  15.609  -7.250 -0.0024 1.9080
ATOM   1613  C   PHE A 105     -16.257  14.169  -6.776  0.5973 1.9080
ATOM   1614  O   PHE A 105     -15.408  13.867  -5.952 -0.5679 1.6612
ATOM   1615  CB  PHE A 105     -15.892  15.779  -8.666 -0.0343 1.9080
ATOM   1616  CG  PHE A 105     -14.566  15.123  -8.887  0.0118 1.9080
ATOM   1617  CD1 PHE A 105     -13.395  15.785  -8.568 -0.1256 1.9080
ATOM   1618  CD2 PHE A 105     -14.486  13.840  -9.414 -0.1256 1.9080
ATOM   1619  CE1 PHE A 105     -12.175  15.181  -8.772 -0.1704 1.9080
ATOM   1620  CE2 PHE A 105     -13.269  13.228  -9.623 -0.1704 1.9080
ATOM   1621  CZ  PHE A 105     -12.109  13.899  -9.301 -0.1072 1.9080
ATOM   1622  H   PHE A 105     -14.990  16.310  -5.885  0.2719 0.6000
ATOM   1623  HZ  PHE A 105     -11.216  13.470  -9.445  0.1297 1.4590
ATOM   1624  HA  PHE A 105     -17.430  15.796  -7.233  0.0978 1.3870
ATOM   1625  HE1 PHE A 105     -11.325  15.674  -8.537  0.1430 1.4590
ATOM   1626  HE2 PHE A 105     -13.233  12.294 -10.012  0.1430 1.4590
ATOM   1627  HD2 PHE A 105     -15.334  13.353  -9.645  0.1330 1.4590
ATOM   1628  HD1 PHE A 105     -13.432  16.705  -8.187  0.1330 1.4590
ATOM   1629  HB3 PHE A 105     -15.788  16.749  -8.836  0.0295 1.4870
ATOM   1630  HB2 PHE A 105     -16.544  15.374  -9.291  0.0295 1.4870
ATOM   1631  N   CYS A 106     -17.046  13.287  -7.356 -0.4157 1.8240
ATOM   1632  CA  CYS A 106     -16.988  11.871  -7.070  0.0429 1.9080
ATOM   1633  C   CYS A 106     -17.101  11.141  -8.396  0.5973 1.9080
ATOM   1634  O   CYS A 106     -17.696  11.646  -9.340 -0.5679 1.6612
ATOM   1635  CB  CYS A 106     -18.167  11.464  -6.184 -0.0790 1.9080
ATOM   1636  SG  CYS A 106     -18.297  12.337  -4.595 -0.1081 2.0000
ATOM   1637  H   CYS A 106     -17.672  13.608  -8.037  0.2719 0.6000
ATOM   1638  HB3 CYS A 106     -18.087  10.481  -5.993  0.0910 1.3870
ATOM   1639  HA  CYS A 106     -16.101  11.660  -6.674  0.0766 1.3870
ATOM   1640  HB2 CYS A 106     -19.013  11.626  -6.698  0.0910 1.3870
ATOM   1641  N   MET A 107     -16.515   9.960  -8.462 -0.4157 1.8240
ATOM   1642  CA  MET A 107     -16.739   9.038  -9.564 -0.0237 1.9080
ATOM   1643  C   MET A 107     -17.395   7.825  -8.951  0.5973 1.9080
ATOM   1644  O   MET A 107     -17.231   7.555  -7.749 -0.5679 1.6612
ATOM   1645  CB  MET A 107     -15.427   8.576 -10.156  0.0342 1.9080
ATOM   1646  CG  MET A 107     -14.642   9.634 -10.816  0.0018 1.9080
ATOM   1647  SD  MET A 107     -13.016   9.015 -10.931 -0.2737 2.0000
ATOM   1648  CE  MET A 107     -13.262   7.736 -12.028 -0.0536 1.9080
ATOM   1649  H   MET A 107     -15.955   9.654  -7.727  0.2719 0.6000
ATOM   1650  HG2 MET A 107     -15.029   9.828 -11.725  0.0440 1.3870
ATOM   1651  HE1 MET A 107     -13.186   6.828 -11.576  0.0684 1.3870
ATOM   1652  HE2 MET A 107     -14.182   7.776 -12.458  0.0684 1.3870
ATOM   1653  HE3 MET A 107     -12.582   7.748 -12.784  0.0684 1.3870
ATOM   1654  HB2 MET A 107     -14.868   8.158  -9.414  0.0241 1.4870
ATOM   1655  HG3 MET A 107     -14.679  10.478 -10.268  0.0440 1.3870
ATOM   1656  HA  MET A 107     -17.376   9.454 -10.195  0.0880 1.3870
ATOM   1657  HB3 MET A 107     -15.620   7.834 -10.827  0.0241 1.4870
ATOM   1658  N   GLU A 108     -18.104   7.064  -9.767 -0.5163 1.8240
ATOM   1659  CA  GLU A 108     -18.722   5.856  -9.266  0.0397 1.9080
ATOM   1660  C   GLU A 108     -19.122   4.989 -10.432  0.5366 1.9080
ATOM   1661  O   GLU A 108     -19.122   5.454 -11.576 -0.5819 1.6612
ATOM   1662  CB  GLU A 108     -19.950   6.216  -8.442  0.0560 1.9080
ATOM   1663  CG  GLU A 108     -21.176   6.531  -9.286  0.0136 1.9080
ATOM   1664  CD  GLU A 108     -22.380   6.938  -8.447  0.8054 1.9080
ATOM   1665  OE1 GLU A 108     -22.945   6.083  -7.734 -0.8188 1.6612
ATOM   1666  OE2 GLU A 108     -22.763   8.131  -8.500 -0.8188 1.6612
ATOM   1667  H   GLU A 108     -18.162   7.285 -10.721  0.2936 0.6000
ATOM   1668  HG2 GLU A 108     -20.960   7.285  -9.876 -0.0425 1.4870
ATOM   1669  HA  GLU A 108     -18.077   5.361  -8.680  0.1105 1.3870
ATOM   1670  HG3 GLU A 108     -21.425   5.723  -9.786 -0.0425 1.4870
ATOM   1671  HB3 GLU A 108     -19.739   7.018  -7.916 -0.0173 1.4870
ATOM   1672  HB2 GLU A 108     -20.171   5.444  -7.875 -0.0173 1.4870
ATOM   1673  N   ASN A 109     -19.415   3.724 -10.141 -0.4157 1.8240
ATOM   1674  CA  ASN A 109     -20.074   2.843 -11.087  0.0143 1.9080
ATOM   1675  C   ASN A 109     -21.494   2.635 -10.611  0.5973 1.9080
ATOM   1676  O   ASN A 109     -21.734   2.037  -9.545 -0.5679 1.6612
ATOM   1677  CB  ASN A 109     -19.359   1.507 -11.206 -0.2041 1.9080
ATOM   1678  CG  ASN A 109     -19.847   0.711 -12.388  0.7130 1.9080
ATOM   1679  H   ASN A 109     -19.254   3.392  -9.246  0.2719 0.6000
ATOM   1680  HA  ASN A 109     -20.121   3.324 -11.959  0.1048 1.3870
ATOM   1681  HB3 ASN A 109     -19.526   0.984 -10.376  0.0797 1.4870
ATOM   1682  HB2 ASN A 109     -18.385   1.678 -11.315  0.0797 1.4870
ATOM   1683  OD1 ASN A 109     -21.039   0.477 -12.532 -0.5931 1.6612
ATOM   1684  ND2 ASN A 109     -18.937   0.278 -13.229 -0.9191 1.8240
ATOM   1685 HD22 ASN A 109     -17.998   0.507 -13.098  0.4196 0.6000
ATOM   1686 HD21 ASN A 109     -19.249  -0.242 -14.003  0.4196 0.6000
ATOM   1687  N   SER A 110     -22.422   3.187 -11.385 -0.4157 1.8240
ATOM   1688  CA  SER A 110     -23.838   3.167 -11.089 -0.0249 1.9080
ATOM   1689  C   SER A 110     -24.352   1.785 -10.682  0.5973 1.9080
ATOM   1690  O   SER A 110     -25.281   1.671  -9.881 -0.5679 1.6612
ATOM   1691  CB  SER A 110     -24.606   3.691 -12.301  0.2117 1.9080
ATOM   1692  OG  SER A 110     -24.235   2.977 -13.474 -0.6546 1.7210
ATOM   1693  H   SER A 110     -22.125   3.665 -12.193  0.2719 0.6000
ATOM   1694  HA  SER A 110     -24.010   3.797 -10.310  0.0843 1.3870
ATOM   1695  HB3 SER A 110     -24.391   4.652 -12.428  0.0352 1.3870
ATOM   1696  HB2 SER A 110     -25.579   3.569 -12.144  0.0352 1.3870
ATOM   1697  HG  SER A 110     -24.218   1.999 -13.274  0.4275 0.0000
ATOM   1698  N   ALA A 111     -23.731   0.745 -11.220 -0.4157 1.8240
ATOM   1699  CA  ALA A 111     -24.160  -0.630 -10.972  0.0337 1.9080
ATOM   1700  C   ALA A 111     -23.977  -1.025  -9.508  0.5973 1.9080
ATOM   1701  O   ALA A 111     -24.719  -1.865  -8.982 -0.5679 1.6612
ATOM   1702  CB  ALA A 111     -23.394  -1.592 -11.867 -0.1825 1.9080
ATOM   1703  H   ALA A 111     -22.979   0.904 -11.820  0.2719 0.6000
ATOM   1704  HA  ALA A 111     -25.139  -0.711 -11.205  0.0823 1.3870
ATOM   1705  HB1 ALA A 111     -22.426  -1.343 -11.875  0.0603 1.4870
ATOM   1706  HB3 ALA A 111     -23.494  -2.524 -11.520  0.0603 1.4870
ATOM   1707  HB2 ALA A 111     -23.757  -1.544 -12.798  0.0603 1.4870
ATOM   1708  N   GLU A 112     -22.989  -0.417  -8.857 -0.5163 1.8240
ATOM   1709  CA  GLU A 112     -22.613  -0.805  -7.504  0.0397 1.9080
ATOM   1710  C   GLU A 112     -21.799   0.322  -6.876  0.5366 1.9080
ATOM   1711  O   GLU A 112     -20.576   0.217  -6.782 -0.5819 1.6612
ATOM   1712  CB  GLU A 112     -21.783  -2.101  -7.538  0.0560 1.9080
ATOM   1713  CG  GLU A 112     -21.393  -2.629  -6.158  0.0136 1.9080
ATOM   1714  CD  GLU A 112     -22.596  -2.874  -5.270  0.8054 1.9080
ATOM   1715  OE1 GLU A 112     -23.517  -3.615  -5.677 -0.8188 1.6612
ATOM   1716  OE2 GLU A 112     -22.623  -2.317  -4.154 -0.8188 1.6612
ATOM   1717  H   GLU A 112     -22.481   0.287  -9.310  0.2936 0.6000
ATOM   1718  HG2 GLU A 112     -20.930  -3.485  -6.280 -0.0425 1.4870
ATOM   1719  HA  GLU A 112     -23.432  -0.970  -6.957  0.1105 1.3870
ATOM   1720  HG3 GLU A 112     -20.830  -1.955  -5.721 -0.0425 1.4870
ATOM   1721  HB3 GLU A 112     -20.954  -1.911  -8.029 -0.0173 1.4870
ATOM   1722  HB2 GLU A 112     -22.328  -2.791  -7.977 -0.0173 1.4870
ATOM   1723  N   PRO A 113     -22.467   1.419  -6.444 -0.2548 1.8240
ATOM   1724  CA  PRO A 113     -21.801   2.589  -5.845 -0.0266 1.9080
ATOM   1725  C   PRO A 113     -20.996   2.281  -4.572  0.5896 1.9080
ATOM   1726  O   PRO A 113     -19.980   2.931  -4.300 -0.5748 1.6612
ATOM   1727  CB  PRO A 113     -22.955   3.552  -5.555 -0.0070 1.9080
ATOM   1728  CG  PRO A 113     -23.988   3.166  -6.505  0.0189 1.9080
ATOM   1729  CD  PRO A 113     -23.902   1.676  -6.615  0.0192 1.9080
ATOM   1730  HG2 PRO A 113     -24.907   3.444  -6.184  0.0213 1.4870
ATOM   1731  HA  PRO A 113     -21.207   3.049  -6.535  0.0641 1.3870
ATOM   1732  HD3 PRO A 113     -24.213   1.353  -7.510  0.0391 1.3870
ATOM   1733  HD2 PRO A 113     -24.429   1.222  -5.897  0.0391 1.3870
ATOM   1734  HG3 PRO A 113     -23.837   3.596  -7.408  0.0213 1.4870
ATOM   1735  HB3 PRO A 113     -22.654   4.502  -5.690  0.0253 1.4870
ATOM   1736  HB2 PRO A 113     -23.261   3.447  -4.602  0.0253 1.4870
ATOM   1737  N   GLU A 114     -21.434   1.275  -3.815 -0.5163 1.8240
ATOM   1738  CA  GLU A 114     -20.811   0.915  -2.549  0.0397 1.9080
ATOM   1739  C   GLU A 114     -19.366   0.439  -2.676  0.5366 1.9080
ATOM   1740  O   GLU A 114     -18.564   0.570  -1.736 -0.5819 1.6612
ATOM   1741  CB  GLU A 114     -21.628  -0.174  -1.866  0.0560 1.9080
ATOM   1742  CG  GLU A 114     -22.266   0.257  -0.553  0.0136 1.9080
ATOM   1743  CD  GLU A 114     -23.702  -0.248  -0.395  0.8054 1.9080
ATOM   1744  OE1 GLU A 114     -23.876  -1.499  -0.451 -0.8188 1.6612
ATOM   1745  OE2 GLU A 114     -24.643   0.599  -0.217 -0.8188 1.6612
ATOM   1746  H   GLU A 114     -22.224   0.767  -4.087  0.2936 0.6000
ATOM   1747  HG2 GLU A 114     -21.741  -0.120   0.186 -0.0425 1.4870
ATOM   1748  HA  GLU A 114     -20.843   1.716  -1.916  0.1105 1.3870
ATOM   1749  HG3 GLU A 114     -22.298   1.238  -0.528 -0.0425 1.4870
ATOM   1750  HB3 GLU A 114     -21.025  -0.927  -1.669 -0.0173 1.4870
ATOM   1751  HB2 GLU A 114     -22.356  -0.435  -2.477 -0.0173 1.4870
ATOM   1752  N   GLN A 115     -19.054  -0.180  -3.806 -0.4157 1.8240
ATOM   1753  CA  GLN A 115     -17.705  -0.651  -4.076 -0.0031 1.9080
ATOM   1754  C   GLN A 115     -17.014   0.280  -5.085  0.5973 1.9080
ATOM   1755  O   GLN A 115     -15.984  -0.089  -5.662 -0.5679 1.6612
ATOM   1756  CB  GLN A 115     -17.748  -2.078  -4.654 -0.0036 1.9080
ATOM   1757  CG  GLN A 115     -18.564  -3.080  -3.856 -0.0645 1.9080
ATOM   1758  CD  GLN A 115     -18.045  -3.283  -2.440  0.6951 1.9080
ATOM   1759  H   GLN A 115     -19.722  -0.281  -4.489  0.2719 0.6000
ATOM   1760  HG2 GLN A 115     -19.510  -2.756  -3.802  0.0352 1.4870
ATOM   1761  HA  GLN A 115     -17.180  -0.612  -3.223  0.0850 1.3870
ATOM   1762  HG3 GLN A 115     -18.545  -3.962  -4.330  0.0352 1.4870
ATOM   1763  HB3 GLN A 115     -16.803  -2.422  -4.718  0.0171 1.4870
ATOM   1764  HB2 GLN A 115     -18.131  -2.031  -5.584  0.0171 1.4870
ATOM   1765 HE22 GLN A 115     -19.601  -2.261  -1.676  0.4251 0.6000
ATOM   1766  OE1 GLN A 115     -16.990  -3.898  -2.226 -0.6086 1.6612
ATOM   1767  NE2 GLN A 115     -18.777  -2.743  -1.459 -0.9407 1.8240
ATOM   1768 HE21 GLN A 115     -18.463  -2.864  -0.539  0.4251 0.6000
ATOM   1769  N   SER A 116     -17.594   1.451  -5.335 -0.4157 1.8240
ATOM   1770  CA  SER A 116     -17.204   2.255  -6.482 -0.0249 1.9080
ATOM   1771  C   SER A 116     -16.929   3.697  -6.157  0.5973 1.9080
ATOM   1772  O   SER A 116     -16.165   4.354  -6.850 -0.5679 1.6612
ATOM   1773  CB  SER A 116     -18.264   2.180  -7.565  0.2117 1.9080
ATOM   1774  OG  SER A 116     -17.696   1.518  -8.661 -0.6546 1.7210
ATOM   1775  H   SER A 116     -18.314   1.745  -4.757  0.2719 0.6000
ATOM   1776  HA  SER A 116     -16.350   1.848  -6.868  0.0843 1.3870
ATOM   1777  HB3 SER A 116     -18.519   3.094  -7.827  0.0352 1.3870
ATOM   1778  HB2 SER A 116     -19.031   1.664  -7.228  0.0352 1.3870
ATOM   1779  HG  SER A 116     -17.149   2.160  -9.202  0.4275 0.0000
ATOM   1780  N   LEU A 117     -17.590   4.187  -5.125 -0.4157 1.8240
ATOM   1781  CA  LEU A 117     -17.570   5.593  -4.794 -0.0518 1.9080
ATOM   1782  C   LEU A 117     -16.213   6.096  -4.274  0.5973 1.9080
ATOM   1783  O   LEU A 117     -15.692   5.617  -3.272 -0.5679 1.6612
ATOM   1784  CB  LEU A 117     -18.697   5.888  -3.805 -0.1102 1.9080
ATOM   1785  CG  LEU A 117     -19.155   7.320  -3.509  0.3531 1.9080
ATOM   1786  CD1 LEU A 117     -19.432   8.122  -4.756 -0.4121 1.9080
ATOM   1787  CD2 LEU A 117     -20.406   7.227  -2.688 -0.4121 1.9080
ATOM   1788  H   LEU A 117     -18.142   3.587  -4.582  0.2719 0.6000
ATOM   1789 HD22 LEU A 117     -20.222   6.737  -1.831  0.1000 1.4870
ATOM   1790 HD23 LEU A 117     -20.745   8.146  -2.468  0.1000 1.4870
ATOM   1791 HD21 LEU A 117     -21.117   6.733  -3.196  0.1000 1.4870
ATOM   1792 HD13 LEU A 117     -20.155   7.681  -5.292  0.1000 1.4870
ATOM   1793 HD12 LEU A 117     -19.727   9.048  -4.508  0.1000 1.4870
ATOM   1794 HD11 LEU A 117     -18.602   8.182  -5.315  0.1000 1.4870
ATOM   1795  HA  LEU A 117     -17.799   6.132  -5.629  0.0922 1.3870
ATOM   1796  HG  LEU A 117     -18.437   7.779  -2.964 -0.0361 1.4870
ATOM   1797  HB3 LEU A 117     -18.433   5.474  -2.910  0.0457 1.4870
ATOM   1798  HB2 LEU A 117     -19.522   5.377  -4.123  0.0457 1.4870
ATOM   1799  N   VAL A 118     -15.643   7.041  -5.009 -0.4157 1.8240
ATOM   1800  CA  VAL A 118     -14.434   7.749  -4.611 -0.0875 1.9080
ATOM   1801  C   VAL A 118     -14.578   9.241  -4.934  0.5973 1.9080
ATOM   1802  O   VAL A 118     -14.928   9.618  -6.054 -0.5679 1.6612
ATOM   1803  CB  VAL A 118     -13.190   7.158  -5.317  0.2985 1.9080
ATOM   1804  CG1 VAL A 118     -13.374   7.185  -6.817 -0.3192 1.9080
ATOM   1805  CG2 VAL A 118     -11.930   7.925  -4.951 -0.3192 1.9080
ATOM   1806  H   VAL A 118     -16.057   7.268  -5.849  0.2719 0.6000
ATOM   1807  HA  VAL A 118     -14.327   7.661  -3.619  0.0969 1.3870
ATOM   1808 HG11 VAL A 118     -12.606   6.720  -7.261  0.0791 1.4870
ATOM   1809 HG21 VAL A 118     -11.417   8.135  -5.783  0.0791 1.4870
ATOM   1810  HB  VAL A 118     -13.118   6.204  -5.043 -0.0297 1.4870
ATOM   1811 HG12 VAL A 118     -14.227   6.720  -7.063  0.0791 1.4870
ATOM   1812 HG13 VAL A 118     -13.413   8.133  -7.137  0.0791 1.4870
ATOM   1813 HG23 VAL A 118     -12.182   8.775  -4.489  0.0791 1.4870
ATOM   1814 HG22 VAL A 118     -11.367   7.366  -4.342  0.0791 1.4870
ATOM   1815  N   CYS A 119     -14.327  10.087  -3.944 -0.4157 1.8240
ATOM   1816  CA  CYS A 119     -14.542  11.512  -4.079  0.0429 1.9080
ATOM   1817  C   CYS A 119     -13.265  12.244  -3.782  0.5973 1.9080
ATOM   1818  O   CYS A 119     -12.411  11.731  -3.086 -0.5679 1.6612
ATOM   1819  CB  CYS A 119     -15.640  12.007  -3.127 -0.0790 1.9080
ATOM   1820  SG  CYS A 119     -17.236  11.159  -3.308 -0.1081 2.0000
ATOM   1821  H   CYS A 119     -14.040   9.734  -3.074  0.2719 0.6000
ATOM   1822  HB3 CYS A 119     -15.783  12.980  -3.300  0.0910 1.3870
ATOM   1823  HA  CYS A 119     -14.806  11.703  -5.029  0.0766 1.3870
ATOM   1824  HB2 CYS A 119     -15.321  11.875  -2.191  0.0910 1.3870
ATOM   1825  N   GLN A 120     -13.130  13.437  -4.349 -0.4157 1.8240
ATOM   1826  CA  GLN A 120     -11.931  14.237  -4.190 -0.0031 1.9080
ATOM   1827  C   GLN A 120     -12.274  15.695  -3.963  0.5973 1.9080
ATOM   1828  O   GLN A 120     -13.309  16.188  -4.405 -0.5679 1.6612
ATOM   1829  CB  GLN A 120     -11.051  14.146  -5.418 -0.0036 1.9080
ATOM   1830  CG  GLN A 120     -10.427  12.797  -5.643 -0.0645 1.9080
ATOM   1831  CD  GLN A 120      -9.262  12.869  -6.572  0.6951 1.9080
ATOM   1832  H   GLN A 120     -13.867  13.781  -4.886  0.2719 0.6000
ATOM   1833  HG2 GLN A 120     -10.119  12.433  -4.762  0.0352 1.4870
ATOM   1834  HA  GLN A 120     -11.439  13.904  -3.374  0.0850 1.3870
ATOM   1835  HG3 GLN A 120     -11.117  12.183  -6.031  0.0352 1.4870
ATOM   1836  HB3 GLN A 120     -10.310  14.826  -5.337  0.0171 1.4870
ATOM   1837  HB2 GLN A 120     -11.602  14.377  -6.230  0.0171 1.4870
ATOM   1838 HE22 GLN A 120      -9.308  10.917  -6.860  0.4251 0.6000
ATOM   1839  OE1 GLN A 120      -8.738  13.939  -6.815 -0.6086 1.6612
ATOM   1840  NE2 GLN A 120      -8.837  11.735  -7.088 -0.9407 1.8240
ATOM   1841 HE21 GLN A 120      -8.086  11.773  -7.710  0.4251 0.6000
ATOM   1842  N   CYS A 121     -11.387  16.359  -3.246 -0.4157 1.8240
ATOM   1843  CA  CYS A 121     -11.460  17.783  -3.056  0.0213 1.9080
ATOM   1844  C   CYS A 121     -10.295  18.359  -3.839  0.5973 1.9080
ATOM   1845  O   CYS A 121      -9.143  18.010  -3.603 -0.5679 1.6612
ATOM   1846  CB  CYS A 121     -11.330  18.119  -1.572 -0.1231 1.9080
ATOM   1847  SG  CYS A 121     -11.215  19.891  -1.187 -0.3119 2.0000
ATOM   1848  H   CYS A 121     -10.646  15.857  -2.876  0.2719 0.6000
ATOM   1849  HA  CYS A 121     -12.298  18.120  -3.458  0.1124 1.3870
ATOM   1850  HB3 CYS A 121     -10.504  17.671  -1.222  0.1112 1.3870
ATOM   1851  HB2 CYS A 121     -12.130  17.749  -1.096  0.1112 1.3870
ATOM   1852  HG  CYS A 121     -11.942  20.136  -0.549  0.1933 0.6000
ATOM   1853  N   LEU A 122     -10.613  19.192  -4.814 -0.4157 1.8240
ATOM   1854  CA  LEU A 122      -9.619  19.823  -5.660 -0.0518 1.9080
ATOM   1855  C   LEU A 122      -9.462  21.295  -5.304  0.5973 1.9080
ATOM   1856  O   LEU A 122     -10.445  21.971  -5.033 -0.5679 1.6612
ATOM   1857  CB  LEU A 122     -10.030  19.713  -7.124 -0.1102 1.9080
ATOM   1858  CG  LEU A 122     -10.329  18.353  -7.736  0.3531 1.9080
ATOM   1859  CD1 LEU A 122     -10.418  18.542  -9.234 -0.4121 1.9080
ATOM   1860  CD2 LEU A 122      -9.234  17.365  -7.398 -0.4121 1.9080
ATOM   1861  H   LEU A 122     -11.559  19.395  -4.963  0.2719 0.6000
ATOM   1862 HD22 LEU A 122      -9.165  17.262  -6.404  0.1000 1.4870
ATOM   1863 HD23 LEU A 122      -9.443  16.474  -7.806  0.1000 1.4870
ATOM   1864 HD21 LEU A 122      -8.358  17.693  -7.756  0.1000 1.4870
ATOM   1865 HD13 LEU A 122      -9.549  18.898  -9.583  0.1000 1.4870
ATOM   1866 HD12 LEU A 122     -10.615  17.664  -9.676  0.1000 1.4870
ATOM   1867 HD11 LEU A 122     -11.150  19.191  -9.451  0.1000 1.4870
ATOM   1868  HA  LEU A 122      -8.733  19.367  -5.516  0.0922 1.3870
ATOM   1869  HG  LEU A 122     -11.193  18.022  -7.389 -0.0361 1.4870
ATOM   1870  HB3 LEU A 122      -9.292  20.134  -7.679  0.0457 1.4870
ATOM   1871  HB2 LEU A 122     -10.861  20.285  -7.250  0.0457 1.4870
ATOM   1872  N   VAL A 123      -8.217  21.776  -5.326 -0.4157 1.8240
ATOM   1873  CA  VAL A 123      -7.897  23.190  -5.158 -0.0875 1.9080
ATOM   1874  C   VAL A 123      -7.085  23.725  -6.344  0.5973 1.9080
ATOM   1875  O   VAL A 123      -6.345  22.986  -7.003 -0.5679 1.6612
ATOM   1876  CB  VAL A 123      -7.122  23.455  -3.840  0.2985 1.9080
ATOM   1877  CG1 VAL A 123      -8.081  23.525  -2.695 -0.3192 1.9080
ATOM   1878  CG2 VAL A 123      -6.070  22.382  -3.594 -0.3192 1.9080
ATOM   1879  H   VAL A 123      -7.480  21.155  -5.486  0.2719 0.6000
ATOM   1880  HA  VAL A 123      -8.761  23.707  -5.120  0.0969 1.3870
ATOM   1881 HG11 VAL A 123      -9.016  23.669  -3.033  0.0791 1.4870
ATOM   1882 HG21 VAL A 123      -5.540  22.620  -2.780  0.0791 1.4870
ATOM   1883  HB  VAL A 123      -6.689  24.345  -3.931 -0.0297 1.4870
ATOM   1884 HG12 VAL A 123      -8.057  22.670  -2.169  0.0791 1.4870
ATOM   1885 HG13 VAL A 123      -7.839  24.285  -2.085  0.0791 1.4870
ATOM   1886 HG23 VAL A 123      -6.523  21.502  -3.455  0.0791 1.4870
ATOM   1887 HG22 VAL A 123      -5.463  22.327  -4.387  0.0791 1.4870
ATOM   1888  N   ARG A 124      -7.224  25.018  -6.615 -0.3479 1.8240
ATOM   1889  CA  ARG A 124      -6.552  25.655  -7.742 -0.2637 1.9080
ATOM   1890  C   ARG A 124      -5.048  25.823  -7.558  0.7341 1.9080
ATOM   1891  O   ARG A 124      -4.273  25.636  -8.500 -0.5894 1.6612
ATOM   1892  CB  ARG A 124      -7.169  27.016  -8.017 -0.0007 1.9080
ATOM   1893  CG  ARG A 124      -8.472  26.951  -8.723  0.0390 1.9080
ATOM   1894  CD  ARG A 124      -8.317  26.831 -10.194  0.0486 1.9080
ATOM   1895  NE  ARG A 124      -9.598  27.119 -10.798 -0.5295 1.8240
ATOM   1896  CZ  ARG A 124      -9.805  27.266 -12.102  0.8076 1.9080
ATOM   1897  NH1 ARG A 124      -8.822  27.051 -12.967 -0.8627 1.8240
ATOM   1898  NH2 ARG A 124     -11.005  27.639 -12.546 -0.8627 1.8240
ATOM   1899  H   ARG A 124      -7.825  25.558  -6.074  0.2747 0.6000
ATOM   1900  HE  ARG A 124     -10.365  27.256 -10.208  0.3456 0.6000
ATOM   1901 HH11 ARG A 124      -7.934  26.766 -12.635  0.4478 0.6000
ATOM   1902 HH12 ARG A 124      -9.006  27.131 -13.945  0.4478 0.6000
ATOM   1903 HH21 ARG A 124     -11.748  27.800 -11.893  0.4478 0.6000
ATOM   1904 HH22 ARG A 124     -11.179  27.720 -13.524  0.4478 0.6000
ATOM   1905  HG3 ARG A 124      -9.007  27.784  -8.527  0.0285 1.4870
ATOM   1906  HA  ARG A 124      -6.712  25.090  -8.576  0.1560 1.3870
ATOM   1907  HG2 ARG A 124      -8.999  26.157  -8.393  0.0285 1.4870
ATOM   1908  HD3 ARG A 124      -8.050  25.908 -10.415  0.0687 1.3870
ATOM   1909  HD2 ARG A 124      -7.653  27.490 -10.503  0.0687 1.3870
ATOM   1910  HB3 ARG A 124      -6.525  27.538  -8.575  0.0327 1.4870
ATOM   1911  HB2 ARG A 124      -7.299  27.477  -7.140  0.0327 1.4870
ATOM   1912  N   THR A 125      -4.635  26.230  -6.368 -0.4157 1.8240
ATOM   1913  CA  THR A 125      -3.230  26.457  -6.083 -0.0389 1.9080
ATOM   1914  C   THR A 125      -2.758  25.390  -5.095  0.5973 1.9080
ATOM   1915  O   THR A 125      -3.566  24.851  -4.337 -0.5679 1.6612
ATOM   1916  CB  THR A 125      -3.036  27.851  -5.503  0.3654 1.9080
ATOM   1917  OG1 THR A 125      -3.799  27.967  -4.301 -0.6761 1.7210
ATOM   1918  CG2 THR A 125      -3.508  28.911  -6.489 -0.2438 1.9080
ATOM   1919  H   THR A 125      -5.300  26.401  -5.663  0.2719 0.6000
ATOM   1920  HA  THR A 125      -2.707  26.354  -6.926  0.1007 1.3870
ATOM   1921 HG22 THR A 125      -3.031  29.775  -6.313  0.0642 1.4870
ATOM   1922 HG21 THR A 125      -3.314  28.613  -7.427  0.0642 1.4870
ATOM   1923  HB  THR A 125      -2.052  27.982  -5.267  0.0043 1.3870
ATOM   1924 HG23 THR A 125      -4.495  29.054  -6.387  0.0642 1.4870
ATOM   1925  HG1 THR A 125      -3.289  28.491  -3.610  0.4102 0.0000
ATOM   1926  N   PRO A 126      -1.444  25.073  -5.080 -0.2548 1.8240
ATOM   1927  CA  PRO A 126      -0.904  24.019  -4.212 -0.0266 1.9080
ATOM   1928  C   PRO A 126      -0.807  24.439  -2.739  0.5896 1.9080
ATOM   1929  O   PRO A 126       0.271  24.441  -2.166 -0.5748 1.6612
ATOM   1930  CB  PRO A 126       0.473  23.756  -4.807 -0.0070 1.9080
ATOM   1931  CG  PRO A 126       0.894  25.089  -5.360  0.0189 1.9080
ATOM   1932  CD  PRO A 126      -0.385  25.706  -5.893  0.0192 1.9080
ATOM   1933  HG2 PRO A 126       1.289  25.659  -4.640  0.0213 1.4870
ATOM   1934  HA  PRO A 126      -1.452  23.169  -4.301  0.0641 1.3870
ATOM   1935  HD3 PRO A 126      -0.512  25.495  -6.863  0.0391 1.3870
ATOM   1936  HD2 PRO A 126      -0.389  26.697  -5.765  0.0391 1.3870
ATOM   1937  HG3 PRO A 126       1.562  24.969  -6.094  0.0213 1.4870
ATOM   1938  HB3 PRO A 126       0.426  23.071  -5.535  0.0253 1.4870
ATOM   1939  HB2 PRO A 126       1.115  23.447  -4.104  0.0253 1.4870
ATOM   1940  N   GLU A 127      -1.931  24.840  -2.156 -0.5163 1.8240
ATOM   1941  CA  GLU A 127      -1.990  25.226  -0.751  0.0397 1.9080
ATOM   1942  C   GLU A 127      -3.162  24.489  -0.169  0.5366 1.9080
ATOM   1943  O   GLU A 127      -4.058  24.083  -0.894 -0.5819 1.6612
ATOM   1944  CB  GLU A 127      -2.263  26.715  -0.581  0.0560 1.9080
ATOM   1945  CG  GLU A 127      -1.217  27.633  -1.190  0.0136 1.9080
ATOM   1946  CD  GLU A 127      -1.691  29.094  -1.214  0.8054 1.9080
ATOM   1947  OE1 GLU A 127      -2.757  29.360  -1.842 -0.8188 1.6612
ATOM   1948  OE2 GLU A 127      -1.011  29.972  -0.599 -0.8188 1.6612
ATOM   1949  H   GLU A 127      -2.751  24.815  -2.671  0.2936 0.6000
ATOM   1950  HG2 GLU A 127      -0.412  27.600  -0.638 -0.0425 1.4870
ATOM   1951  HA  GLU A 127      -1.154  24.958  -0.295  0.1105 1.3870
ATOM   1952  HG3 GLU A 127      -1.064  27.365  -2.116 -0.0425 1.4870
ATOM   1953  HB3 GLU A 127      -2.299  26.907   0.388 -0.0173 1.4870
ATOM   1954  HB2 GLU A 127      -3.126  26.916  -1.020 -0.0173 1.4870
ATOM   1955  N   VAL A 128      -3.161  24.284   1.136 -0.4157 1.8240
ATOM   1956  CA  VAL A 128      -4.292  23.638   1.747 -0.0875 1.9080
ATOM   1957  C   VAL A 128      -5.289  24.694   2.154  0.5973 1.9080
ATOM   1958  O   VAL A 128      -4.935  25.653   2.830 -0.5679 1.6612
ATOM   1959  CB  VAL A 128      -3.888  22.711   2.920  0.2985 1.9080
ATOM   1960  CG1 VAL A 128      -2.534  23.099   3.485 -0.3192 1.9080
ATOM   1961  CG2 VAL A 128      -4.963  22.699   4.005 -0.3192 1.9080
ATOM   1962  H   VAL A 128      -2.403  24.586   1.672  0.2719 0.6000
ATOM   1963  HA  VAL A 128      -4.727  23.044   1.067  0.0969 1.3870
ATOM   1964 HG11 VAL A 128      -2.574  23.098   4.485  0.0791 1.4870
ATOM   1965 HG21 VAL A 128      -5.621  21.974   3.806  0.0791 1.4870
ATOM   1966  HB  VAL A 128      -3.802  21.787   2.554 -0.0297 1.4870
ATOM   1967 HG12 VAL A 128      -1.842  22.443   3.181  0.0791 1.4870
ATOM   1968 HG13 VAL A 128      -2.286  24.014   3.165  0.0791 1.4870
ATOM   1969 HG23 VAL A 128      -4.532  22.531   4.891  0.0791 1.4870
ATOM   1970 HG22 VAL A 128      -5.427  23.584   4.016  0.0791 1.4870
ATOM   1971  N   ASP A 129      -6.514  24.538   1.673 -0.5163 1.8240
ATOM   1972  CA  ASP A 129      -7.600  25.467   1.892  0.0381 1.9080
ATOM   1973  C   ASP A 129      -8.525  24.806   2.920  0.5366 1.9080
ATOM   1974  O   ASP A 129      -9.203  23.824   2.602 -0.5819 1.6612
ATOM   1975  CB  ASP A 129      -8.334  25.642   0.558 -0.0303 1.9080
ATOM   1976  CG  ASP A 129      -9.308  26.820   0.543  0.7994 1.9080
ATOM   1977  OD1 ASP A 129      -9.873  27.199   1.602 -0.8014 1.6612
ATOM   1978  OD2 ASP A 129      -9.535  27.361  -0.567 -0.8014 1.6612
ATOM   1979  H   ASP A 129      -6.691  23.748   1.131  0.2936 0.6000
ATOM   1980  HA  ASP A 129      -7.227  26.276   2.324  0.0880 1.3870
ATOM   1981  HB3 ASP A 129      -8.845  24.808   0.375 -0.0122 1.4870
ATOM   1982  HB2 ASP A 129      -7.652  25.788  -0.153 -0.0122 1.4870
ATOM   1983  N   ASP A 130      -8.561  25.315   4.153 -0.5163 1.8240
ATOM   1984  CA  ASP A 130      -9.368  24.679   5.207  0.0381 1.9080
ATOM   1985  C   ASP A 130     -10.877  24.813   4.947  0.5366 1.9080
ATOM   1986  O   ASP A 130     -11.677  24.008   5.413 -0.5819 1.6612
ATOM   1987  CB  ASP A 130      -9.006  25.279   6.576 -0.0303 1.9080
ATOM   1988  CG  ASP A 130      -7.664  24.777   7.115  0.7994 1.9080
ATOM   1989  OD1 ASP A 130      -7.438  23.547   7.168 -0.8014 1.6612
ATOM   1990  OD2 ASP A 130      -6.842  25.624   7.533 -0.8014 1.6612
ATOM   1991  H   ASP A 130      -8.013  26.097   4.361  0.2936 0.6000
ATOM   1992  HA  ASP A 130      -9.154  23.693   5.189  0.0880 1.3870
ATOM   1993  HB3 ASP A 130      -9.718  25.028   7.219 -0.0122 1.4870
ATOM   1994  HB2 ASP A 130      -8.956  26.265   6.475 -0.0122 1.4870
ATOM   1995  N   GLU A 131     -11.259  25.819   4.169 -0.5163 1.8240
ATOM   1996  CA  GLU A 131     -12.660  26.003   3.791  0.0397 1.9080
ATOM   1997  C   GLU A 131     -13.088  24.918   2.827  0.5366 1.9080
ATOM   1998  O   GLU A 131     -14.105  24.261   3.056 -0.5819 1.6612
ATOM   1999  CB  GLU A 131     -12.900  27.390   3.179  0.0560 1.9080
ATOM   2000  CG  GLU A 131     -12.279  28.564   3.968  0.0136 1.9080
ATOM   2001  CD  GLU A 131     -12.709  28.649   5.445  0.8054 1.9080
ATOM   2002  OE1 GLU A 131     -13.913  28.431   5.756 -0.8188 1.6612
ATOM   2003  OE2 GLU A 131     -11.840  28.948   6.308 -0.8188 1.6612
ATOM   2004  H   GLU A 131     -10.603  26.447   3.825  0.2936 0.6000
ATOM   2005  HG2 GLU A 131     -11.299  28.454   3.954 -0.0425 1.4870
ATOM   2006  HA  GLU A 131     -13.235  25.974   4.614  0.1105 1.3870
ATOM   2007  HG3 GLU A 131     -12.558  29.405   3.534 -0.0425 1.4870
ATOM   2008  HB3 GLU A 131     -13.871  27.545   3.148 -0.0173 1.4870
ATOM   2009  HB2 GLU A 131     -12.495  27.400   2.281 -0.0173 1.4870
ATOM   2010  N   ALA A 132     -12.279  24.678   1.796 -0.4157 1.8240
ATOM   2011  CA  ALA A 132     -12.530  23.605   0.837  0.0337 1.9080
ATOM   2012  C   ALA A 132     -12.640  22.238   1.527  0.5973 1.9080
ATOM   2013  O   ALA A 132     -13.515  21.433   1.195 -0.5679 1.6612
ATOM   2014  CB  ALA A 132     -11.442  23.576  -0.209 -0.1825 1.9080
ATOM   2015  H   ALA A 132     -11.481  25.218   1.683  0.2719 0.6000
ATOM   2016  HA  ALA A 132     -13.401  23.790   0.361  0.0823 1.3870
ATOM   2017  HB1 ALA A 132     -11.826  23.299  -1.092  0.0603 1.4870
ATOM   2018  HB3 ALA A 132     -11.034  24.486  -0.301  0.0603 1.4870
ATOM   2019  HB2 ALA A 132     -10.730  22.923   0.058  0.0603 1.4870
ATOM   2020  N   LEU A 133     -11.764  21.976   2.489 -0.4157 1.8240
ATOM   2021  CA  LEU A 133     -11.772  20.701   3.204 -0.0518 1.9080
ATOM   2022  C   LEU A 133     -13.036  20.577   4.060  0.5973 1.9080
ATOM   2023  O   LEU A 133     -13.667  19.528   4.122 -0.5679 1.6612
ATOM   2024  CB  LEU A 133     -10.523  20.573   4.088 -0.1102 1.9080
ATOM   2025  CG  LEU A 133      -9.182  20.164   3.461  0.3531 1.9080
ATOM   2026  CD1 LEU A 133      -8.104  20.093   4.506 -0.4121 1.9080
ATOM   2027  CD2 LEU A 133      -9.283  18.817   2.807 -0.4121 1.9080
ATOM   2028  H   LEU A 133     -11.088  22.656   2.716  0.2719 0.6000
ATOM   2029 HD22 LEU A 133      -9.978  18.836   2.083  0.1000 1.4870
ATOM   2030 HD23 LEU A 133      -8.401  18.563   2.402  0.1000 1.4870
ATOM   2031 HD21 LEU A 133      -9.540  18.122   3.484  0.1000 1.4870
ATOM   2032 HD13 LEU A 133      -8.348  19.417   5.206  0.1000 1.4870
ATOM   2033 HD12 LEU A 133      -7.233  19.825   4.085  0.1000 1.4870
ATOM   2034 HD11 LEU A 133      -7.991  20.989   4.945  0.1000 1.4870
ATOM   2035  HA  LEU A 133     -11.772  19.956   2.533  0.0922 1.3870
ATOM   2036  HG  LEU A 133      -8.938  20.841   2.763 -0.0361 1.4870
ATOM   2037  HB3 LEU A 133     -10.730  19.896   4.809  0.0457 1.4870
ATOM   2038  HB2 LEU A 133     -10.377  21.467   4.537  0.0457 1.4870
ATOM   2039  N   GLU A 134     -13.433  21.673   4.675 -0.5163 1.8240
ATOM   2040  CA  GLU A 134     -14.646  21.727   5.471  0.0397 1.9080
ATOM   2041  C   GLU A 134     -15.905  21.395   4.635  0.5366 1.9080
ATOM   2042  O   GLU A 134     -16.717  20.573   5.029 -0.5819 1.6612
ATOM   2043  CB  GLU A 134     -14.744  23.133   6.061  0.0560 1.9080
ATOM   2044  CG  GLU A 134     -15.471  23.240   7.375  0.0136 1.9080
ATOM   2045  CD  GLU A 134     -15.426  24.668   7.959  0.8054 1.9080
ATOM   2046  OE1 GLU A 134     -15.487  25.666   7.160 -0.8188 1.6612
ATOM   2047  OE2 GLU A 134     -15.326  24.771   9.224 -0.8188 1.6612
ATOM   2048  H   GLU A 134     -12.898  22.489   4.575  0.2936 0.6000
ATOM   2049  HG2 GLU A 134     -16.417  23.022   7.238 -0.0425 1.4870
ATOM   2050  HA  GLU A 134     -14.587  21.073   6.239  0.1105 1.3870
ATOM   2051  HG3 GLU A 134     -15.039  22.654   8.032 -0.0425 1.4870
ATOM   2052  HB3 GLU A 134     -15.222  23.699   5.401 -0.0173 1.4870
ATOM   2053  HB2 GLU A 134     -13.817  23.462   6.198 -0.0173 1.4870
ATOM   2054  N   LYS A 135     -16.055  22.047   3.491 -0.3479 1.8240
ATOM   2055  CA  LYS A 135     -17.094  21.722   2.513 -0.2400 1.9080
ATOM   2056  C   LYS A 135     -17.043  20.250   2.101  0.7341 1.9080
ATOM   2057  O   LYS A 135     -18.067  19.634   1.872 -0.5894 1.6612
ATOM   2058  CB  LYS A 135     -16.894  22.592   1.271 -0.0094 1.9080
ATOM   2059  CG  LYS A 135     -17.934  23.678   1.048  0.0187 1.9080
ATOM   2060  CD  LYS A 135     -17.483  25.032   1.597 -0.0479 1.9080
ATOM   2061  CE  LYS A 135     -18.562  26.093   1.406 -0.0143 1.9080
ATOM   2062  NZ  LYS A 135     -18.551  26.576  -0.007 -0.3854 1.8240
ATOM   2063  H   LYS A 135     -15.384  22.716   3.257  0.2747 0.6000
ATOM   2064  HZ1 LYS A 135     -17.616  26.953  -0.252  0.3400 0.6000
ATOM   2065  HZ2 LYS A 135     -18.752  25.755  -0.643  0.3400 0.6000
ATOM   2066  HZ3 LYS A 135     -19.279  27.292  -0.152  0.3400 0.6000
ATOM   2067  HA  LYS A 135     -17.997  21.910   2.923  0.1426 1.3870
ATOM   2068  HE2 LYS A 135     -19.449  25.693   1.610  0.1135 1.1000
ATOM   2069  HE3 LYS A 135     -18.378  26.856   2.015  0.1135 1.1000
ATOM   2070  HG2 LYS A 135     -18.104  23.773   0.064  0.0103 1.4870
ATOM   2071  HG3 LYS A 135     -18.787  23.416   1.504  0.0103 1.4870
ATOM   2072  HD3 LYS A 135     -16.667  25.319   1.111  0.0621 1.4870
ATOM   2073  HD2 LYS A 135     -17.299  24.938   2.568  0.0621 1.4870
ATOM   2074  HB3 LYS A 135     -16.892  21.988   0.466  0.0362 1.4870
ATOM   2075  HB2 LYS A 135     -15.992  23.031   1.341  0.0362 1.4870
ATOM   2076  N   PHE A 136     -15.836  19.708   1.983 -0.4157 1.8240
ATOM   2077  CA  PHE A 136     -15.620  18.334   1.554 -0.0024 1.9080
ATOM   2078  C   PHE A 136     -16.146  17.392   2.647  0.5973 1.9080
ATOM   2079  O   PHE A 136     -16.974  16.521   2.389 -0.5679 1.6612
ATOM   2080  CB  PHE A 136     -14.116  18.116   1.277 -0.0343 1.9080
ATOM   2081  CG  PHE A 136     -13.768  16.750   0.725  0.0118 1.9080
ATOM   2082  CD1 PHE A 136     -14.322  16.281  -0.459 -0.1256 1.9080
ATOM   2083  CD2 PHE A 136     -12.884  15.931   1.401 -0.1256 1.9080
ATOM   2084  CE1 PHE A 136     -14.001  15.032  -0.947 -0.1704 1.9080
ATOM   2085  CE2 PHE A 136     -12.565  14.678   0.904 -0.1704 1.9080
ATOM   2086  CZ  PHE A 136     -13.130  14.235  -0.271 -0.1072 1.9080
ATOM   2087  H   PHE A 136     -15.068  20.269   2.155  0.2719 0.6000
ATOM   2088  HZ  PHE A 136     -12.896  13.323  -0.626  0.1297 1.4590
ATOM   2089  HA  PHE A 136     -16.189  18.180   0.750  0.0978 1.3870
ATOM   2090  HE1 PHE A 136     -14.425  14.719  -1.815  0.1430 1.4590
ATOM   2091  HE2 PHE A 136     -11.912  14.090   1.416  0.1430 1.4590
ATOM   2092  HD2 PHE A 136     -12.469  16.244   2.256  0.1330 1.4590
ATOM   2093  HD1 PHE A 136     -14.962  16.857  -0.966  0.1330 1.4590
ATOM   2094  HB3 PHE A 136     -13.635  18.230   2.134  0.0295 1.4870
ATOM   2095  HB2 PHE A 136     -13.833  18.794   0.614  0.0295 1.4870
ATOM   2096  N   ASP A 137     -15.744  17.635   3.885 -0.5163 1.8240
ATOM   2097  CA  ASP A 137     -16.233  16.829   4.981  0.0381 1.9080
ATOM   2098  C   ASP A 137     -17.760  16.832   5.123  0.5366 1.9080
ATOM   2099  O   ASP A 137     -18.367  15.801   5.408 -0.5819 1.6612
ATOM   2100  CB  ASP A 137     -15.562  17.267   6.283 -0.0303 1.9080
ATOM   2101  CG  ASP A 137     -14.136  16.705   6.435  0.7994 1.9080
ATOM   2102  OD1 ASP A 137     -13.808  15.659   5.813 -0.8014 1.6612
ATOM   2103  OD2 ASP A 137     -13.340  17.331   7.181 -0.8014 1.6612
ATOM   2104  H   ASP A 137     -15.110  18.350   4.055  0.2936 0.6000
ATOM   2105  HA  ASP A 137     -15.962  15.864   4.797  0.0880 1.3870
ATOM   2106  HB3 ASP A 137     -16.106  16.938   7.042 -0.0122 1.4870
ATOM   2107  HB2 ASP A 137     -15.506  18.256   6.289 -0.0122 1.4870
ATOM   2108  N   LYS A 138     -18.390  17.963   4.871 -0.3479 1.8240
ATOM   2109  CA  LYS A 138     -19.830  18.059   4.980 -0.2400 1.9080
ATOM   2110  C   LYS A 138     -20.528  17.248   3.914  0.7341 1.9080
ATOM   2111  O   LYS A 138     -21.500  16.533   4.194 -0.5894 1.6612
ATOM   2112  CB  LYS A 138     -20.262  19.512   4.879 -0.0094 1.9080
ATOM   2113  CG  LYS A 138     -19.911  20.327   6.123  0.0187 1.9080
ATOM   2114  CD  LYS A 138     -19.545  21.794   5.807 -0.0479 1.9080
ATOM   2115  CE  LYS A 138     -19.102  22.516   7.086 -0.0143 1.9080
ATOM   2116  NZ  LYS A 138     -18.016  21.769   7.859 -0.3854 1.8240
ATOM   2117  H   LYS A 138     -17.871  18.756   4.621  0.2747 0.6000
ATOM   2118  HZ1 LYS A 138     -18.344  20.827   8.141  0.3400 0.6000
ATOM   2119  HZ2 LYS A 138     -17.165  21.679   7.267  0.3400 0.6000
ATOM   2120  HZ3 LYS A 138     -17.765  22.312   8.723  0.3400 0.6000
ATOM   2121  HA  LYS A 138     -20.114  17.714   5.890  0.1426 1.3870
ATOM   2122  HE2 LYS A 138     -18.748  23.424   6.845  0.1135 1.1000
ATOM   2123  HE3 LYS A 138     -19.896  22.630   7.691  0.1135 1.1000
ATOM   2124  HG2 LYS A 138     -20.697  20.327   6.749  0.0103 1.4870
ATOM   2125  HG3 LYS A 138     -19.129  19.901   6.587  0.0103 1.4870
ATOM   2126  HD3 LYS A 138     -20.343  22.247   5.448  0.0621 1.4870
ATOM   2127  HD2 LYS A 138     -18.798  21.800   5.165  0.0621 1.4870
ATOM   2128  HB3 LYS A 138     -21.249  19.543   4.758  0.0362 1.4870
ATOM   2129  HB2 LYS A 138     -19.805  19.927   4.100  0.0362 1.4870
ATOM   2130  N   ALA A 139     -20.016  17.336   2.692 -0.4157 1.8240
ATOM   2131  CA  ALA A 139     -20.625  16.658   1.553  0.0337 1.9080
ATOM   2132  C   ALA A 139     -20.493  15.166   1.708  0.5973 1.9080
ATOM   2133  O   ALA A 139     -21.296  14.401   1.189 -0.5679 1.6612
ATOM   2134  CB  ALA A 139     -19.969  17.102   0.279 -0.1825 1.9080
ATOM   2135  H   ALA A 139     -19.216  17.883   2.550  0.2719 0.6000
ATOM   2136  HA  ALA A 139     -21.601  16.900   1.520  0.0823 1.3870
ATOM   2137  HB1 ALA A 139     -19.002  16.834   0.277  0.0603 1.4870
ATOM   2138  HB3 ALA A 139     -20.424  16.679  -0.509  0.0603 1.4870
ATOM   2139  HB2 ALA A 139     -20.029  18.100   0.190  0.0603 1.4870
ATOM   2140  N   LEU A 140     -19.474  14.749   2.441 -0.4157 1.8240
ATOM   2141  CA  LEU A 140     -19.205  13.334   2.650 -0.0518 1.9080
ATOM   2142  C   LEU A 140     -19.821  12.784   3.914  0.5973 1.9080
ATOM   2143  O   LEU A 140     -19.804  11.572   4.118 -0.5679 1.6612
ATOM   2144  CB  LEU A 140     -17.704  13.067   2.677 -0.1102 1.9080
ATOM   2145  CG  LEU A 140     -17.096  12.893   1.299  0.3531 1.9080
ATOM   2146  CD1 LEU A 140     -17.387  14.135   0.449 -0.4121 1.9080
ATOM   2147  CD2 LEU A 140     -15.626  12.650   1.456 -0.4121 1.9080
ATOM   2148  H   LEU A 140     -18.869  15.403   2.850  0.2719 0.6000
ATOM   2149 HD22 LEU A 140     -15.468  11.822   2.001  0.1000 1.4870
ATOM   2150 HD23 LEU A 140     -15.196  12.531   0.556  0.1000 1.4870
ATOM   2151 HD21 LEU A 140     -15.193  13.429   1.919  0.1000 1.4870
ATOM   2152 HD13 LEU A 140     -16.989  14.937   0.891  0.1000 1.4870
ATOM   2153 HD12 LEU A 140     -16.985  14.015  -0.457  0.1000 1.4870
ATOM   2154 HD11 LEU A 140     -18.375  14.253   0.366  0.1000 1.4870
ATOM   2155  HA  LEU A 140     -19.581  12.818   1.856  0.0922 1.3870
ATOM   2156  HG  LEU A 140     -17.496  12.096   0.856 -0.0361 1.4870
ATOM   2157  HB3 LEU A 140     -17.552  12.234   3.183  0.0457 1.4870
ATOM   2158  HB2 LEU A 140     -17.265  13.840   3.105  0.0457 1.4870
ATOM   2159  N   LYS A 141     -20.390  13.655   4.751 -0.3479 1.8240
ATOM   2160  CA  LYS A 141     -20.945  13.224   6.033 -0.2400 1.9080
ATOM   2161  C   LYS A 141     -22.031  12.202   5.885  0.7341 1.9080
ATOM   2162  O   LYS A 141     -22.242  11.401   6.794 -0.5894 1.6612
ATOM   2163  CB  LYS A 141     -21.476  14.408   6.821 -0.0094 1.9080
ATOM   2164  CG  LYS A 141     -20.366  15.192   7.525  0.0187 1.9080
ATOM   2165  CD  LYS A 141     -20.804  16.602   7.920 -0.0479 1.9080
ATOM   2166  CE  LYS A 141     -21.849  16.538   9.012 -0.0143 1.9080
ATOM   2167  NZ  LYS A 141     -21.339  15.790  10.246 -0.3854 1.8240
ATOM   2168  H   LYS A 141     -20.419  14.601   4.529  0.2747 0.6000
ATOM   2169  HZ1 LYS A 141     -21.101  14.825   9.994  0.3400 0.6000
ATOM   2170  HZ2 LYS A 141     -20.537  16.296  10.642  0.3400 0.6000
ATOM   2171  HZ3 LYS A 141     -22.122  15.777  10.961  0.3400 0.6000
ATOM   2172  HA  LYS A 141     -20.189  12.831   6.591  0.1426 1.3870
ATOM   2173  HE2 LYS A 141     -22.101  17.464   9.295  0.1135 1.1000
ATOM   2174  HE3 LYS A 141     -22.662  16.061   8.676  0.1135 1.1000
ATOM   2175  HG2 LYS A 141     -20.094  14.696   8.353  0.0103 1.4870
ATOM   2176  HG3 LYS A 141     -19.577  15.260   6.911  0.0103 1.4870
ATOM   2177  HD3 LYS A 141     -21.193  17.047   7.127  0.0621 1.4870
ATOM   2178  HD2 LYS A 141     -20.015  17.096   8.257  0.0621 1.4870
ATOM   2179  HB3 LYS A 141     -22.104  14.074   7.514  0.0362 1.4870
ATOM   2180  HB2 LYS A 141     -21.939  15.025   6.197  0.0362 1.4870
ATOM   2181  N   ALA A 142     -22.724  12.218   4.752 -0.4157 1.8240
ATOM   2182  CA  ALA A 142     -23.813  11.264   4.511  0.0337 1.9080
ATOM   2183  C   ALA A 142     -23.422   9.997   3.753  0.5973 1.9080
ATOM   2184  O   ALA A 142     -24.204   9.015   3.690 -0.5679 1.6612
ATOM   2185  CB  ALA A 142     -24.971  11.961   3.796 -0.1825 1.9080
ATOM   2186  H   ALA A 142     -22.509  12.874   4.066  0.2719 0.6000
ATOM   2187  HA  ALA A 142     -24.203  10.988   5.418  0.0823 1.3870
ATOM   2188  HB1 ALA A 142     -25.336  12.682   4.383  0.0603 1.4870
ATOM   2189  HB3 ALA A 142     -24.641  12.359   2.942  0.0603 1.4870
ATOM   2190  HB2 ALA A 142     -25.688  11.294   3.599  0.0603 1.4870
ATOM   2191  N   LEU A 143     -22.234  10.026   3.151 -0.4157 1.8240
ATOM   2192  CA  LEU A 143     -21.751   8.918   2.333 -0.0518 1.9080
ATOM   2193  C   LEU A 143     -21.022   7.845   3.161  0.5973 1.9080
ATOM   2194  O   LEU A 143     -20.544   8.133   4.253 -0.5679 1.6612
ATOM   2195  CB  LEU A 143     -20.853   9.461   1.220 -0.1102 1.9080
ATOM   2196  CG  LEU A 143     -21.596  10.381   0.250  0.3531 1.9080
ATOM   2197  CD1 LEU A 143     -20.604  10.908  -0.775 -0.4121 1.9080
ATOM   2198  CD2 LEU A 143     -22.777   9.636  -0.415 -0.4121 1.9080
ATOM   2199  H   LEU A 143     -21.649  10.806   3.263  0.2719 0.6000
ATOM   2200 HD22 LEU A 143     -23.407   9.332   0.294  0.1000 1.4870
ATOM   2201 HD23 LEU A 143     -23.240  10.258  -1.039  0.1000 1.4870
ATOM   2202 HD21 LEU A 143     -22.422   8.851  -0.916  0.1000 1.4870
ATOM   2203 HD13 LEU A 143     -20.200  10.141  -1.276  0.1000 1.4870
ATOM   2204 HD12 LEU A 143     -21.076  11.513  -1.418  0.1000 1.4870
ATOM   2205 HD11 LEU A 143     -19.880  11.419  -0.309  0.1000 1.4870
ATOM   2206  HA  LEU A 143     -22.543   8.479   1.882  0.0922 1.3870
ATOM   2207  HG  LEU A 143     -21.985  11.140   0.756 -0.0361 1.4870
ATOM   2208  HB3 LEU A 143     -20.510   8.699   0.705  0.0457 1.4870
ATOM   2209  HB2 LEU A 143     -20.134   9.987   1.636  0.0457 1.4870
ATOM   2210  N   PRO A 144     -20.977   6.579   2.672 -0.2548 1.8240
ATOM   2211  CA  PRO A 144     -20.270   5.445   3.318 -0.0266 1.9080
ATOM   2212  C   PRO A 144     -18.740   5.303   3.063  0.5896 1.9080
ATOM   2213  O   PRO A 144     -18.296   4.280   2.548 -0.5748 1.6612
ATOM   2214  CB  PRO A 144     -21.018   4.231   2.777 -0.0070 1.9080
ATOM   2215  CG  PRO A 144     -21.375   4.665   1.370  0.0189 1.9080
ATOM   2216  CD  PRO A 144     -21.762   6.126   1.504  0.0192 1.9080
ATOM   2217  HG2 PRO A 144     -20.588   4.559   0.765  0.0213 1.4870
ATOM   2218  HA  PRO A 144     -20.449   5.455   4.335  0.0641 1.3870
ATOM   2219  HD3 PRO A 144     -22.740   6.227   1.677  0.0391 1.3870
ATOM   2220  HD2 PRO A 144     -21.509   6.643   0.689  0.0391 1.3870
ATOM   2221  HG3 PRO A 144     -22.140   4.124   1.026  0.0213 1.4870
ATOM   2222  HB3 PRO A 144     -21.839   4.050   3.304  0.0253 1.4870
ATOM   2223  HB2 PRO A 144     -20.433   3.428   2.755  0.0253 1.4870
ATOM   2224  N   MET A 145     -17.953   6.312   3.461 -0.4157 1.8240
ATOM   2225  CA  MET A 145     -16.498   6.342   3.247 -0.0237 1.9080
ATOM   2226  C   MET A 145     -15.783   5.580   4.355  0.5973 1.9080
ATOM   2227  O   MET A 145     -16.111   5.742   5.520 -0.5679 1.6612
ATOM   2228  CB  MET A 145     -15.992   7.789   3.241  0.0342 1.9080
ATOM   2229  CG  MET A 145     -16.616   8.653   2.166  0.0018 1.9080
ATOM   2230  SD  MET A 145     -16.743   7.785   0.590 -0.2737 2.0000
ATOM   2231  CE  MET A 145     -16.948   9.147  -0.507 -0.0536 1.9080
ATOM   2232  H   MET A 145     -18.364   7.081   3.901  0.2719 0.6000
ATOM   2233  HG2 MET A 145     -17.539   8.959   2.485  0.0440 1.3870
ATOM   2234  HE1 MET A 145     -17.202   8.823  -1.425  0.0684 1.3870
ATOM   2235  HE2 MET A 145     -17.672   9.761  -0.173  0.0684 1.3870
ATOM   2236  HE3 MET A 145     -16.093   9.672  -0.578  0.0684 1.3870
ATOM   2237  HB2 MET A 145     -16.185   8.203   4.140  0.0241 1.4870
ATOM   2238  HG3 MET A 145     -16.059   9.506   2.064  0.0440 1.3870
ATOM   2239  HA  MET A 145     -16.305   5.884   2.376  0.0880 1.3870
ATOM   2240  HB3 MET A 145     -14.992   7.781   3.108  0.0241 1.4870
ATOM   2241  N   HIS A 146     -14.823   4.742   3.988 -0.4157 1.8240
ATOM   2242  CA  HIS A 146     -14.074   3.966   4.967  0.0188 1.9080
ATOM   2243  C   HIS A 146     -12.616   4.299   4.948  0.5973 1.9080
ATOM   2244  O   HIS A 146     -11.842   3.750   5.698 -0.5679 1.6612
ATOM   2245  CB  HIS A 146     -14.268   2.481   4.721 -0.0462 1.9080
ATOM   2246  CG  HIS A 146     -15.614   2.008   5.120 -0.0266 1.9080
ATOM   2247  H   HIS A 146     -14.635   4.619   3.029  0.2719 0.6000
ATOM   2248  HA  HIS A 146     -14.447   4.178   5.886  0.0881 1.3870
ATOM   2249  HB3 HIS A 146     -13.580   1.969   5.245  0.0402 1.4870
ATOM   2250  HB2 HIS A 146     -14.137   2.290   3.744  0.0402 1.4870
ATOM   2251  CD2 HIS A 146     -16.147   1.768   6.349  0.1292 1.9080
ATOM   2252  HD1 HIS A 146     -16.588   1.937   3.271  0.3649 0.6000
ATOM   2253  HE1 HIS A 146     -18.635   1.347   4.468  0.1392 1.3590
ATOM   2254  CE1 HIS A 146     -17.748   1.518   4.876  0.2057 1.9080
ATOM   2255  ND1 HIS A 146     -16.638   1.835   4.225 -0.3811 1.8240
ATOM   2256  NE2 HIS A 146     -17.461   1.472   6.165 -0.5727 1.8240
ATOM   2257  HD2 HIS A 146     -15.657   1.806   7.217  0.1147 1.4090
ATOM   2258  N   ILE A 147     -12.246   5.211   4.070 -0.4157 1.8240
ATOM   2259  CA  ILE A 147     -10.880   5.663   3.988 -0.0597 1.9080
ATOM   2260  C   ILE A 147     -10.861   7.104   3.489  0.5973 1.9080
ATOM   2261  O   ILE A 147     -11.604   7.474   2.571 -0.5679 1.6612
ATOM   2262  CB  ILE A 147     -10.031   4.743   3.076  0.1303 1.9080
ATOM   2263  CG1 ILE A 147      -8.609   5.296   2.990 -0.0430 1.9080
ATOM   2264  CG2 ILE A 147     -10.699   4.532   1.695 -0.3204 1.9080
ATOM   2265  CD1 ILE A 147      -7.605   4.342   2.373 -0.0660 1.9080
ATOM   2266  H   ILE A 147     -12.907   5.601   3.462  0.2719 0.6000
ATOM   2267  HA  ILE A 147     -10.525   5.684   4.922  0.0869 1.3870
ATOM   2268 HG22 ILE A 147     -10.148   3.886   1.179  0.0882 1.4870
ATOM   2269 HG21 ILE A 147     -11.614   4.173   1.844  0.0882 1.4870
ATOM   2270  HB  ILE A 147      -9.992   3.851   3.500  0.0187 1.4870
ATOM   2271 HG12 ILE A 147      -8.628   6.138   2.450  0.0236 1.4870
ATOM   2272 HG13 ILE A 147      -8.305   5.524   3.917  0.0236 1.4870
ATOM   2273 HD13 ILE A 147      -7.890   4.119   1.443  0.0186 1.4870
ATOM   2274 HD12 ILE A 147      -6.706   4.776   2.354  0.0186 1.4870
ATOM   2275 HG23 ILE A 147     -10.737   5.410   1.231  0.0882 1.4870
ATOM   2276 HD11 ILE A 147      -7.563   3.508   2.920  0.0186 1.4870
ATOM   2277  N   ARG A 148     -10.064   7.924   4.154 -0.3479 1.8240
ATOM   2278  CA  ARG A 148      -9.931   9.331   3.825 -0.2637 1.9080
ATOM   2279  C   ARG A 148      -8.459   9.742   3.929  0.7341 1.9080
ATOM   2280  O   ARG A 148      -7.739   9.299   4.832 -0.5894 1.6612
ATOM   2281  CB  ARG A 148     -10.801  10.163   4.769 -0.0007 1.9080
ATOM   2282  CG  ARG A 148     -10.858  11.632   4.435  0.0390 1.9080
ATOM   2283  CD  ARG A 148     -11.592  12.404   5.540  0.0486 1.9080
ATOM   2284  NE  ARG A 148     -11.722  13.830   5.231 -0.5295 1.8240
ATOM   2285  CZ  ARG A 148     -10.718  14.704   5.254  0.8076 1.9080
ATOM   2286  NH1 ARG A 148      -9.501  14.282   5.561 -0.8627 1.8240
ATOM   2287  NH2 ARG A 148     -10.930  15.996   4.982 -0.8627 1.8240
ATOM   2288  H   ARG A 148      -9.555   7.542   4.893  0.2747 0.6000
ATOM   2289  HE  ARG A 148     -12.614  14.157   4.986  0.3456 0.6000
ATOM   2290 HH11 ARG A 148      -9.334  13.315   5.768  0.4478 0.6000
ATOM   2291 HH12 ARG A 148      -8.734  14.926   5.577  0.4478 0.6000
ATOM   2292 HH21 ARG A 148     -11.845  16.327   4.756  0.4478 0.6000
ATOM   2293 HH22 ARG A 148     -10.160  16.642   5.001  0.4478 0.6000
ATOM   2294  HG3 ARG A 148     -11.357  11.771   3.589  0.0285 1.4870
ATOM   2295  HA  ARG A 148     -10.235   9.481   2.883  0.1560 1.3870
ATOM   2296  HG2 ARG A 148      -9.941  12.003   4.367  0.0285 1.4870
ATOM   2297  HD3 ARG A 148     -11.073  12.294   6.383  0.0687 1.3870
ATOM   2298  HD2 ARG A 148     -12.498  12.003   5.641  0.0687 1.3870
ATOM   2299  HB3 ARG A 148     -10.435  10.065   5.693  0.0327 1.4870
ATOM   2300  HB2 ARG A 148     -11.730   9.796   4.736  0.0327 1.4870
ATOM   2301  N   LEU A 149      -8.008  10.547   2.978 -0.4157 1.8240
ATOM   2302  CA  LEU A 149      -6.637  11.034   2.946 -0.0518 1.9080
ATOM   2303  C   LEU A 149      -6.662  12.530   2.667  0.5973 1.9080
ATOM   2304  O   LEU A 149      -7.559  13.018   1.980 -0.5679 1.6612
ATOM   2305  CB  LEU A 149      -5.850  10.346   1.839 -0.1102 1.9080
ATOM   2306  CG  LEU A 149      -5.935   8.826   1.654  0.3531 1.9080
ATOM   2307  CD1 LEU A 149      -5.382   8.445   0.300 -0.4121 1.9080
ATOM   2308  CD2 LEU A 149      -5.157   8.126   2.725 -0.4121 1.9080
ATOM   2309  H   LEU A 149      -8.626  10.848   2.297  0.2719 0.6000
ATOM   2310 HD22 LEU A 149      -5.524   8.360   3.630  0.1000 1.4870
ATOM   2311 HD23 LEU A 149      -5.214   7.131   2.602  0.1000 1.4870
ATOM   2312 HD21 LEU A 149      -4.192   8.400   2.688  0.1000 1.4870
ATOM   2313 HD13 LEU A 149      -4.424   8.732   0.231  0.1000 1.4870
ATOM   2314 HD12 LEU A 149      -5.437   7.452   0.178  0.1000 1.4870
ATOM   2315 HD11 LEU A 149      -5.912   8.894  -0.422  0.1000 1.4870
ATOM   2316  HA  LEU A 149      -6.221  10.885   3.840  0.0922 1.3870
ATOM   2317  HG  LEU A 149      -6.890   8.548   1.719 -0.0361 1.4870
ATOM   2318  HB3 LEU A 149      -4.869  10.569   1.974  0.0457 1.4870
ATOM   2319  HB2 LEU A 149      -6.132  10.763   0.956  0.0457 1.4870
ATOM   2320  N   SER A 150      -5.710  13.261   3.227 -0.4157 1.8240
ATOM   2321  CA  SER A 150      -5.524  14.667   2.904 -0.0249 1.9080
ATOM   2322  C   SER A 150      -4.018  14.917   2.789  0.5973 1.9080
ATOM   2323  O   SER A 150      -3.217  14.328   3.529 -0.5679 1.6612
ATOM   2324  CB  SER A 150      -6.112  15.553   3.990  0.2117 1.9080
ATOM   2325  OG  SER A 150      -5.608  15.187   5.243 -0.6546 1.7210
ATOM   2326  H   SER A 150      -5.091  12.836   3.838  0.2719 0.6000
ATOM   2327  HA  SER A 150      -5.930  14.843   2.015  0.0843 1.3870
ATOM   2328  HB3 SER A 150      -7.102  15.447   3.988  0.0352 1.3870
ATOM   2329  HB2 SER A 150      -5.868  16.499   3.799  0.0352 1.3870
ATOM   2330  HG  SER A 150      -5.960  14.285   5.503  0.4275 0.0000
ATOM   2331  N   PHE A 151      -3.621  15.734   1.824 -0.4157 1.8240
ATOM   2332  CA  PHE A 151      -2.205  15.925   1.522 -0.0024 1.9080
ATOM   2333  C   PHE A 151      -1.720  17.273   2.014  0.5973 1.9080
ATOM   2334  O   PHE A 151      -2.530  18.159   2.279 -0.5679 1.6612
ATOM   2335  CB  PHE A 151      -1.958  15.785   0.021 -0.0343 1.9080
ATOM   2336  CG  PHE A 151      -2.367  14.450  -0.528  0.0118 1.9080
ATOM   2337  CD1 PHE A 151      -1.606  13.332  -0.287 -0.1256 1.9080
ATOM   2338  CD2 PHE A 151      -3.551  14.305  -1.234 -0.1256 1.9080
ATOM   2339  CE1 PHE A 151      -2.023  12.086  -0.737 -0.1704 1.9080
ATOM   2340  CE2 PHE A 151      -3.972  13.063  -1.685 -0.1704 1.9080
ATOM   2341  CZ  PHE A 151      -3.207  11.952  -1.435 -0.1072 1.9080
ATOM   2342  H   PHE A 151      -4.300  16.190   1.286  0.2719 0.6000
ATOM   2343  HZ  PHE A 151      -3.498  11.049  -1.752  0.1297 1.4590
ATOM   2344  HA  PHE A 151      -1.700  15.223   2.039  0.0978 1.3870
ATOM   2345  HE1 PHE A 151      -1.447  11.276  -0.548  0.1430 1.4590
ATOM   2346  HE2 PHE A 151      -4.844  12.989  -2.198  0.1430 1.4590
ATOM   2347  HD2 PHE A 151      -4.115  15.114  -1.422  0.1330 1.4590
ATOM   2348  HD1 PHE A 151      -0.748  13.403   0.214  0.1330 1.4590
ATOM   2349  HB3 PHE A 151      -0.990  15.899  -0.139  0.0295 1.4870
ATOM   2350  HB2 PHE A 151      -2.486  16.481  -0.439  0.0295 1.4870
ATOM   2351  N   ASN A 152      -0.410  17.394   2.203 -0.4157 1.8240
ATOM   2352  CA  ASN A 152       0.188  18.669   2.574  0.0143 1.9080
ATOM   2353  C   ASN A 152       0.752  19.301   1.331  0.5973 1.9080
ATOM   2354  O   ASN A 152       0.804  18.656   0.287 -0.5679 1.6612
ATOM   2355  CB  ASN A 152       1.285  18.471   3.624 -0.2041 1.9080
ATOM   2356  CG  ASN A 152       2.376  17.481   3.183  0.7130 1.9080
ATOM   2357  H   ASN A 152       0.140  16.625   2.086  0.2719 0.6000
ATOM   2358  HA  ASN A 152      -0.550  19.256   2.902  0.1048 1.3870
ATOM   2359  HB3 ASN A 152       0.868  18.120   4.458  0.0797 1.4870
ATOM   2360  HB2 ASN A 152       1.719  19.350   3.802  0.0797 1.4870
ATOM   2361  OD1 ASN A 152       2.644  17.292   1.997 -0.5931 1.6612
ATOM   2362  ND2 ASN A 152       3.025  16.860   4.155 -0.9191 1.8240
ATOM   2363 HD22 ASN A 152       2.812  17.040   5.091  0.4196 0.6000
ATOM   2364 HD21 ASN A 152       3.740  16.226   3.896  0.4196 0.6000
ATOM   2365  N   PRO A 153       1.140  20.585   1.398 -0.2548 1.8240
ATOM   2366  CA  PRO A 153       1.654  21.322   0.220 -0.0266 1.9080
ATOM   2367  C   PRO A 153       2.865  20.687  -0.448  0.5896 1.9080
ATOM   2368  O   PRO A 153       3.040  20.782  -1.668 -0.5748 1.6612
ATOM   2369  CB  PRO A 153       1.992  22.703   0.777 -0.0070 1.9080
ATOM   2370  CG  PRO A 153       0.979  22.879   1.889  0.0189 1.9080
ATOM   2371  CD  PRO A 153       0.908  21.483   2.540  0.0192 1.9080
ATOM   2372  HG2 PRO A 153       1.293  23.550   2.547  0.0213 1.4870
ATOM   2373  HA  PRO A 153       0.900  21.461  -0.456  0.0641 1.3870
ATOM   2374  HD3 PRO A 153       0.011  21.331   2.941  0.0391 1.3870
ATOM   2375  HD2 PRO A 153       1.618  21.383   3.226  0.0391 1.3870
ATOM   2376  HG3 PRO A 153       0.095  23.132   1.520  0.0213 1.4870
ATOM   2377  HB3 PRO A 153       1.876  23.408   0.085  0.0253 1.4870
ATOM   2378  HB2 PRO A 153       2.917  22.726   1.142  0.0253 1.4870
ATOM   2379  N   THR A 154       3.680  20.017   0.359 -0.4157 1.8240
ATOM   2380  CA  THR A 154       4.855  19.318  -0.114 -0.0389 1.9080
ATOM   2381  C   THR A 154       4.440  18.230  -1.070  0.5973 1.9080
ATOM   2382  O   THR A 154       4.997  18.119  -2.148 -0.5679 1.6612
ATOM   2383  CB  THR A 154       5.581  18.676   1.055  0.3654 1.9080
ATOM   2384  OG1 THR A 154       6.290  19.690   1.780 -0.6761 1.7210
ATOM   2385  CG2 THR A 154       6.549  17.643   0.578 -0.2438 1.9080
ATOM   2386  H   THR A 154       3.474  19.976   1.310  0.2719 0.6000
ATOM   2387  HA  THR A 154       5.441  19.969  -0.604  0.1007 1.3870
ATOM   2388 HG22 THR A 154       6.884  17.089   1.350  0.0642 1.4870
ATOM   2389 HG21 THR A 154       6.110  17.027  -0.088  0.0642 1.4870
ATOM   2390  HB  THR A 154       4.899  18.257   1.688  0.0043 1.3870
ATOM   2391 HG23 THR A 154       7.341  18.079   0.133  0.0642 1.4870
ATOM   2392  HG1 THR A 154       6.379  20.521   1.221  0.4102 0.0000
ATOM   2393  N   GLN A 155       3.464  17.423  -0.673 -0.4157 1.8240
ATOM   2394  CA  GLN A 155       2.945  16.363  -1.524 -0.0031 1.9080
ATOM   2395  C   GLN A 155       2.123  16.921  -2.706  0.5973 1.9080
ATOM   2396  O   GLN A 155       2.152  16.370  -3.803 -0.5679 1.6612
ATOM   2397  CB  GLN A 155       2.098  15.402  -0.688 -0.0036 1.9080
ATOM   2398  CG  GLN A 155       2.866  14.721   0.456 -0.0645 1.9080
ATOM   2399  CD  GLN A 155       1.931  14.033   1.445  0.6951 1.9080
ATOM   2400  OE1 GLN A 155       1.017  14.655   1.994 -0.6086 1.6612
ATOM   2401  NE2 GLN A 155       2.163  12.765   1.686 -0.9407 1.8240
ATOM   2402  H   GLN A 155       3.067  17.563   0.208  0.2719 0.6000
ATOM   2403 HE21 GLN A 155       1.570  12.353   2.316  0.4251 0.6000
ATOM   2404 HE22 GLN A 155       2.896  12.341   1.233  0.4251 0.6000
ATOM   2405  HG2 GLN A 155       3.474  14.038   0.065  0.0352 1.4870
ATOM   2406  HA  GLN A 155       3.727  15.860  -1.916  0.0850 1.3870
ATOM   2407  HG3 GLN A 155       3.390  15.414   0.941  0.0352 1.4870
ATOM   2408  HB3 GLN A 155       1.739  14.682  -1.284  0.0171 1.4870
ATOM   2409  HB2 GLN A 155       1.336  15.908  -0.283  0.0171 1.4870
ATOM   2410  N   LEU A 156       1.415  18.024  -2.481 -0.4157 1.8240
ATOM   2411  CA  LEU A 156       0.629  18.667  -3.528 -0.0518 1.9080
ATOM   2412  C   LEU A 156       1.468  19.043  -4.773  0.5973 1.9080
ATOM   2413  O   LEU A 156       0.956  19.070  -5.903 -0.5679 1.6612
ATOM   2414  CB  LEU A 156      -0.075  19.916  -2.981 -0.1102 1.9080
ATOM   2415  CG  LEU A 156      -1.281  19.755  -2.049  0.3531 1.9080
ATOM   2416  CD1 LEU A 156      -1.664  21.096  -1.445 -0.4121 1.9080
ATOM   2417  CD2 LEU A 156      -2.460  19.196  -2.816 -0.4121 1.9080
ATOM   2418  H   LEU A 156       1.441  18.414  -1.588  0.2719 0.6000
ATOM   2419 HD22 LEU A 156      -2.222  18.302  -3.199  0.1000 1.4870
ATOM   2420 HD23 LEU A 156      -3.245  19.093  -2.203  0.1000 1.4870
ATOM   2421 HD21 LEU A 156      -2.705  19.818  -3.562  0.1000 1.4870
ATOM   2422 HD13 LEU A 156      -1.901  21.738  -2.175  0.1000 1.4870
ATOM   2423 HD12 LEU A 156      -2.452  20.979  -0.839  0.1000 1.4870
ATOM   2424 HD11 LEU A 156      -0.894  21.460  -0.920  0.1000 1.4870
ATOM   2425  HA  LEU A 156      -0.098  18.029  -3.829  0.0922 1.3870
ATOM   2426  HG  LEU A 156      -1.042  19.116  -1.320 -0.0361 1.4870
ATOM   2427  HB3 LEU A 156      -0.383  20.461  -3.772  0.0457 1.4870
ATOM   2428  HB2 LEU A 156       0.615  20.458  -2.480  0.0457 1.4870
ATOM   2429  N   GLU A 157       2.749  19.348  -4.583 -0.5163 1.8240
ATOM   2430  CA  GLU A 157       3.558  19.873  -5.679  0.0397 1.9080
ATOM   2431  C   GLU A 157       4.457  18.838  -6.363  0.5366 1.9080
ATOM   2432  O   GLU A 157       5.228  19.184  -7.263 -0.5819 1.6612
ATOM   2433  CB  GLU A 157       4.394  21.061  -5.191  0.0560 1.9080
ATOM   2434  CG  GLU A 157       5.163  20.819  -3.891  0.0136 1.9080
ATOM   2435  CD  GLU A 157       5.645  22.095  -3.244  0.8054 1.9080
ATOM   2436  OE1 GLU A 157       4.793  22.967  -2.926 -0.8188 1.6612
ATOM   2437  OE2 GLU A 157       6.884  22.202  -3.055 -0.8188 1.6612
ATOM   2438  H   GLU A 157       3.136  19.266  -3.682  0.2936 0.6000
ATOM   2439  HG2 GLU A 157       4.557  20.370  -3.260 -0.0425 1.4870
ATOM   2440  HA  GLU A 157       2.945  20.294  -6.380  0.1105 1.3870
ATOM   2441  HG3 GLU A 157       5.952  20.270  -4.102 -0.0425 1.4870
ATOM   2442  HB3 GLU A 157       3.780  21.817  -5.034 -0.0173 1.4870
ATOM   2443  HB2 GLU A 157       5.057  21.270  -5.891 -0.0173 1.4870
ATOM   2444  N   GLU A 158       4.365  17.587  -5.939 -0.5163 1.8240
ATOM   2445  CA  GLU A 158       5.150  16.509  -6.551  0.0397 1.9080
ATOM   2446  C   GLU A 158       4.286  15.604  -7.433  0.5366 1.9080
ATOM   2447  O   GLU A 158       3.115  15.350  -7.100 -0.5819 1.6612
ATOM   2448  CB  GLU A 158       5.823  15.670  -5.469  0.0560 1.9080
ATOM   2449  CG  GLU A 158       7.219  15.222  -5.858  0.0136 1.9080
ATOM   2450  CD  GLU A 158       8.147  16.377  -6.174  0.8054 1.9080
ATOM   2451  OE1 GLU A 158       8.156  17.372  -5.400 -0.8188 1.6612
ATOM   2452  OE2 GLU A 158       8.855  16.282  -7.201 -0.8188 1.6612
ATOM   2453  H   GLU A 158       3.723  17.369  -5.229  0.2936 0.6000
ATOM   2454  HG2 GLU A 158       7.607  14.727  -5.101 -0.0425 1.4870
ATOM   2455  HA  GLU A 158       5.892  16.908  -7.107  0.1105 1.3870
ATOM   2456  HG3 GLU A 158       7.153  14.665  -6.667 -0.0425 1.4870
ATOM   2457  HB3 GLU A 158       5.280  14.868  -5.329 -0.0173 1.4870
ATOM   2458  HB2 GLU A 158       5.900  16.224  -4.665 -0.0173 1.4870
ATOM   2459  N   GLN A 159       4.857  15.114  -8.538 -0.4157 1.8240
ATOM   2460  CA  GLN A 159       4.151  14.152  -9.400 -0.0031 1.9080
ATOM   2461  C   GLN A 159       3.679  12.938  -8.600  0.5973 1.9080
ATOM   2462  O   GLN A 159       4.491  12.289  -7.937 -0.5679 1.6612
ATOM   2463  CB  GLN A 159       5.066  13.682 -10.542 -0.0036 1.9080
ATOM   2464  CG  GLN A 159       5.566  14.781 -11.484 -0.0645 1.9080
ATOM   2465  CD  GLN A 159       4.471  15.350 -12.338  0.6951 1.9080
ATOM   2466  OE1 GLN A 159       4.187  16.586 -12.284 -0.6086 1.6612
ATOM   2467  NE2 GLN A 159       3.832  14.492 -13.175 -0.9407 1.8240
ATOM   2468  H   GLN A 159       5.777  15.339  -8.710  0.2719 0.6000
ATOM   2469 HE21 GLN A 159       3.119  14.911 -13.733  0.4251 0.6000
ATOM   2470 HE22 GLN A 159       4.070  13.570 -13.227  0.4251 0.6000
ATOM   2471  HG2 GLN A 159       5.962  15.512 -10.928  0.0352 1.4870
ATOM   2472  HA  GLN A 159       3.338  14.613  -9.770  0.0850 1.3870
ATOM   2473  HG3 GLN A 159       6.273  14.389 -12.073  0.0352 1.4870
ATOM   2474  HB3 GLN A 159       4.565  13.006 -11.096  0.0171 1.4870
ATOM   2475  HB2 GLN A 159       5.871  13.230 -10.142  0.0171 1.4870
ATOM   2476  N   CYS A 160       2.396  12.617  -8.688 -0.3821 1.8240
ATOM   2477  CA  CYS A 160       1.831  11.497  -7.943 -0.1318 1.9080
ATOM   2478  C   CYS A 160       1.875  11.670  -6.419  0.7618 1.9080
ATOM   2479  O   CYS A 160       1.813  10.630  -5.715 -0.8041 1.6612
ATOM   2480  CB  CYS A 160       2.498  10.176  -8.350 -0.1943 1.9080
ATOM   2481  SG  CYS A 160       1.915   9.523  -9.954 -0.0529 2.0000
ATOM   2482  OXT CYS A 160       1.894  12.853  -5.938 -0.8041 1.6612
ATOM   2483  H   CYS A 160       1.823  13.141  -9.233  0.2681 0.6000
ATOM   2484  HB3 CYS A 160       2.298   9.497  -7.653  0.1228 1.3870
ATOM   2485  HA  CYS A 160       0.854  11.396  -8.214  0.0938 1.3870
ATOM   2486  HB2 CYS A 160       3.477  10.328  -8.419  0.1228 1.3870
TER
END
