# Supplementary material for: Bluues: a program for the analysis of the electrostatic properties of proteins based on generalized Born radii
Source: BMC Bioinformatics. 2012 Mar 28;13(Suppl 4):S18. doi: 10.1186/1471-2105-13-S4-S18 (PMC3434445; doi:10.1186/1471-2105-13-S4-S18)
Supplement: Additional file 1 — Executable and examples. Zipped folder with the executable compiled for Linux x86_64 and 80386 machines and including example input and output files. [file 1471-2105-13-S4-S18-S1.ZIP › S18 additional file/LICENSE.TXT]

BLUUES (Biophysics Laboratory University of Udine ElectroStatics)
--------------------------------------------------------------

This software is copyrighted by the Biophysics Laboratory of the University
of Udine (Federico Fogolari, Sandra Corazza, Gennaro Esposito).

The following terms apply to all files associated with the software 
unless explicitly disclaimed in individual files.

       SOFTWARE LICENSE AGREEMENT (Version 1.1)

  1. Grant Of Limited License; Software Use Restrictions. The programs
     received by you will be used only for NON COMMERCIAL purposes.
     This non-transferrable license is issued to you as an individual.

     For COMMERCIAL use done with the software please contact the 
     authors for details about commercial usage license agreements.
     
     For any question regarding license agreements, please contact
             Prof. Federico Fogolari
             Department of Medical and Biological Sciences
             Universita' di Udine
             P.le M. Kolbe 4
             I-33100 Udine, Italy
             federico.fogolari@uniud.it
             tel +39 0432 494 325
             fax +39 0432 494 301

  2. COMMERCIAL USAGE is defined as revenues generating activities and/or 
     performed by commercial (for profit) entities. These include using 
     this software for consulting activities and selling applications or 
     databases built on top of, or using, this software. Scientific 
     research in an academic environment and teaching are considered 
     NON COMMERCIAL.

  3. Copying Restrictions. You will not sell or otherwise transfer these 
     programs or derivatives to any other party, whether with or without 
     consideration, for any purpose.

  4. Meta Server Restrictions. You will not use the software to build, 
     offer and/or distribute "meta" or "consensus" methods available to 
     third parties, e.g. as web servers, without the express purpose 
     written consent of the authors. This clause does not affect usage in  
     scientific publications and combining the software with other methods 
     for in-house usage.

  5. Ownership of Software. You will not obtain, and will not attempt to 
     obtain copyright coverage thereon without the express purpose written 
     consent of the authors.

  6. IN NO EVENT SHALL THE AUTHORS OR DISTRIBUTORS BE LIABLE TO ANY PARTY
     FOR DIRECT, INDIRECT, SPECIAL, INCIDENTAL, OR CONSEQUENTIAL DAMAGES
     ARISING OUT OF THE USE OF THIS SOFTWARE, ITS DOCUMENTATION, OR ANY
     DERIVATIVES THEREOF, EVEN IF THE AUTHORS HAVE BEEN ADVISED OF THE
     POSSIBILITY OF SUCH DAMAGE.

  7. THE AUTHORS AND DISTRIBUTORS SPECIFICALLY DISCLAIM ANY WARRANTIES,
     INCLUDING, BUT NOT LIMITED TO, THE IMPLIED WARRANTIES OF MERCHANTABILITY,
     FITNESS FOR A PARTICULAR PURPOSE, AND NON-INFRINGEMENT.  THIS SOFTWARE
     IS PROVIDED ON AN "AS IS" BASIS, AND THE AUTHORS AND DISTRIBUTORS HAVE
     NO OBLIGATION TO PROVIDE MAINTENANCE, SUPPORT, UPDATES, ENHANCEMENTS, OR
     MODIFICATIONS.
