# Supplementary material for: Bluues: a program for the analysis of the electrostatic properties of proteins based on generalized Born radii
Source: BMC Bioinformatics. 2012 Mar 28;13(Suppl 4):S18. doi: 10.1186/1471-2105-13-S4-S18 (PMC3434445; doi:10.1186/1471-2105-13-S4-S18)
Supplement: Additional file 1 — Executable and examples. Zipped folder with the executable compiled for Linux x86_64 and 80386 machines and including example input and output files. [file 1471-2105-13-S4-S18-S1.ZIP › S18 additional file/out.at_r_n]

ATNUM     X        Y        Z        VX       VY       VZ   
 1134  -30.695   20.821  -17.454   -0.650    0.703    0.290
 1134  -31.429   20.032  -17.959   -0.882    0.453    0.130
 1134  -30.238   21.326  -18.275   -0.505    0.862    0.030
 1134  -31.056   20.597  -18.781   -0.764    0.632   -0.130
 1134  -29.590   21.526  -19.097   -0.300    0.926   -0.230
 1134  -31.492   19.611  -19.286   -0.902    0.320   -0.290
 1134  -30.434   20.893  -19.602   -0.567    0.725   -0.390
 1134  -28.909   21.343  -19.918   -0.085    0.868   -0.490
 1134  -30.881   19.996  -20.108   -0.709    0.441   -0.550
 1134  -27.487   20.877  -20.234    0.365    0.720   -0.590
 1134  -29.680   20.766  -20.424   -0.329    0.685   -0.650
 1134  -28.393   20.676  -20.740    0.079    0.657   -0.750
 1134  -29.967   19.895  -20.930   -0.420    0.410   -0.810
 1134  -27.587   19.889  -21.056    0.334    0.408   -0.850
 1134  -28.941   19.876  -21.246   -0.095    0.404   -0.910
 1138  -33.779   18.244  -20.720   -0.176    0.966    0.190
 1138  -32.718   11.631  -21.876    0.137   -0.979   -0.150
 1138  -35.111   17.426  -22.692   -0.567    0.725   -0.390
 1138  -33.914   12.544  -23.644   -0.215   -0.710   -0.670
 1138  -31.098   14.894  -24.052    0.613   -0.019   -0.790
 1138  -34.609   16.353  -24.120   -0.420    0.410   -0.810
 1138  -32.048   16.346  -24.256    0.334    0.408   -0.850
 1138  -34.841   14.720  -24.324   -0.488   -0.071   -0.870
 1138  -33.505   16.332  -24.460   -0.095    0.404   -0.910
 1138  -33.793   13.870  -24.528   -0.180   -0.321   -0.930
 1138  -32.174   15.293  -24.596    0.297    0.098   -0.950
 1138  -33.936   15.299  -24.664   -0.222    0.100   -0.970
 1138  -32.993   14.519  -24.732    0.056   -0.130   -0.990
 1139  -35.188   15.175  -17.699   -0.179    0.164    0.970
 1139  -34.502   13.597  -17.765    0.027   -0.311    0.950
 1139  -35.948   14.390  -17.898   -0.408   -0.072    0.910
 1139  -35.399   13.078  -18.097   -0.243   -0.467    0.850
 1139  -36.393   15.373  -18.230   -0.542    0.224    0.810
 1139  -36.493   13.529  -18.429   -0.572   -0.332    0.750
 1139  -37.114   14.734  -18.761   -0.759    0.031    0.650
 1139  -36.310   12.572  -18.960   -0.517   -0.620    0.590
 1139  -37.350   13.750  -19.292   -0.830   -0.265    0.490
 1139  -37.549   15.409  -19.624   -0.890    0.235    0.390
 1139  -37.071   12.711  -19.823   -0.746   -0.578    0.330
 1139  -37.810   14.332  -20.155   -0.969   -0.090    0.230
 1139  -36.336   11.861  -20.355   -0.525   -0.834    0.170
 1139  -37.522   16.133  -20.487   -0.882    0.453    0.130
 1139  -37.586   13.212  -20.687   -0.901   -0.427    0.070
 1139  -36.271   17.493  -20.819   -0.505    0.862    0.030
 1139  -37.886   15.040  -21.019   -0.992    0.124   -0.030
 1139  -36.914   12.275  -21.218   -0.699   -0.709   -0.090
 1139  -37.131   16.727  -21.351   -0.764    0.632   -0.130
 1139  -34.139   11.379  -21.417    0.137   -0.979   -0.150
 1139  -37.770   13.899  -21.550   -0.957   -0.220   -0.190
 1139  -35.590   17.703  -21.683   -0.300    0.926   -0.230
 1139  -35.927   11.705  -21.749   -0.402   -0.881   -0.250
 1139  -37.588   15.691  -21.882   -0.902    0.320   -0.290
 1139  -37.201   12.935  -22.081   -0.785   -0.510   -0.350
 1139  -36.477   17.038  -22.214   -0.567    0.725   -0.390
 1139  -34.828   11.611  -22.280   -0.071   -0.909   -0.410
 1139  -36.308   12.347  -22.612   -0.517   -0.688   -0.510
 1139  -36.947   16.095  -22.745   -0.709    0.441   -0.550
 1139  -35.685   16.905  -23.077   -0.329    0.685   -0.650
 1139  -35.308   12.271  -23.143   -0.215   -0.710   -0.670
 1139  -34.489   12.781  -23.675    0.031   -0.557   -0.830
 1141  -34.509   12.948  -18.035    0.027   -0.311    0.950
 1141  -35.184   12.557  -18.285   -0.243   -0.467    0.850
 1141  -34.810   11.931  -18.685   -0.093   -0.718    0.690
 1141  -35.870   12.176  -18.935   -0.517   -0.620    0.590
 1141  -34.112   11.658  -19.085    0.186   -0.827    0.530
 1141  -35.341   11.602  -19.335   -0.306   -0.850    0.430
 1141  -34.565   11.319  -19.735    0.005   -0.963    0.270
 1141  -35.889   11.641  -19.985   -0.525   -0.834    0.170
 1141  -33.713   11.396  -20.135    0.346   -0.932    0.110
 1141  -35.102   11.282  -20.385   -0.210   -0.978    0.010
 1141  -34.235   11.278  -20.785    0.137   -0.979   -0.150
 1142  -35.370   15.793  -17.845   -0.179    0.164    0.970
 1142  -35.242   16.572  -18.095   -0.128    0.476    0.870
 1142  -36.277   15.941  -18.245   -0.542    0.224    0.810
 1142  -35.935   16.822  -18.495   -0.405    0.576    0.710
 1142  -35.014   17.361  -18.745   -0.037    0.792    0.610
 1142  -36.636   16.574  -18.895   -0.686    0.477    0.550
 1142  -35.784   17.441  -19.145   -0.345    0.824    0.450
 1142  -36.547   17.138  -19.545   -0.650    0.703    0.290
 1142  -35.361   17.797  -19.795   -0.176    0.966    0.190
 1142  -36.185   17.538  -20.195   -0.505    0.862    0.030
 1143  -37.603   14.027  -22.213   -0.957   -0.220   -0.190
 1143  -37.466   15.376  -22.463   -0.902    0.320   -0.290
 1143  -37.175   13.301  -22.613   -0.785   -0.510   -0.350
 1143  -37.443   14.555  -22.863   -0.893   -0.009   -0.450
 1143  -36.503   12.858  -23.013   -0.517   -0.688   -0.510
 1143  -36.984   15.680  -23.113   -0.709    0.441   -0.550
 1143  -37.065   13.879  -23.263   -0.742   -0.279   -0.610
 1143  -36.934   14.938  -23.513   -0.689    0.144   -0.710
 1143  -36.421   13.537  -23.663   -0.484   -0.416   -0.770
 1143  -36.260   15.601  -23.763   -0.420    0.410   -0.810
 1143  -36.431   14.401  -23.913   -0.488   -0.071   -0.870
 1143  -35.448   15.586  -24.013   -0.095    0.404   -0.910
 1143  -35.660   13.775  -24.063   -0.180   -0.321   -0.930
 1143  -35.765   14.827  -24.163   -0.222    0.100   -0.970
 1143  -35.072   14.253  -24.213    0.056   -0.130   -0.990
 1144  -28.028   19.706  -21.331    0.236    0.914   -0.330
 1144  -28.952   19.573  -21.792   -0.085    0.868   -0.490
 1144  -27.656   19.148  -22.080    0.365    0.720   -0.590
 1144  -29.655   19.047  -22.253   -0.329    0.685   -0.650
 1144  -28.482   18.965  -22.541    0.079    0.657   -0.750
 1144  -27.747   18.248  -22.829    0.334    0.408   -0.850
 1144  -28.981   18.236  -23.002   -0.095    0.404   -0.910
 1144  -27.854   17.356  -23.117    0.297    0.098   -0.950
 1144  -28.548   16.701  -23.232    0.056   -0.130   -0.990
 1145  -33.643   18.353  -21.328   -0.176    0.966    0.190
 1145  -34.500   18.084  -21.744   -0.505    0.862    0.030
 1145  -33.091   18.434  -22.004    0.036    0.997   -0.070
 1145  -33.967   18.249  -22.420   -0.300    0.926   -0.230
 1145  -34.661   17.728  -22.836   -0.567    0.725   -0.390
 1145  -33.406   18.098  -23.096   -0.085    0.868   -0.490
 1145  -34.041   17.623  -23.512   -0.329    0.685   -0.650
 1145  -32.982   17.550  -23.772    0.079    0.657   -0.750
 1145  -32.319   16.902  -24.032    0.334    0.408   -0.850
 1145  -33.433   16.891  -24.188   -0.095    0.404   -0.910
 1146  -32.510   11.704  -22.374    0.137   -0.979   -0.150
 1146  -31.704   12.068  -22.790    0.446   -0.839   -0.310
 1146  -33.049   11.886  -23.050   -0.071   -0.909   -0.410
 1146  -31.158   12.716  -23.206    0.657   -0.590   -0.470
 1146  -32.290   12.192  -23.466    0.221   -0.791   -0.570
 1146  -33.425   12.403  -23.726   -0.215   -0.710   -0.670
 1146  -31.829   12.806  -23.882    0.399   -0.555   -0.730
 1146  -32.784   12.802  -24.142    0.031   -0.557   -0.830
 1146  -31.885   13.582  -24.298    0.377   -0.257   -0.890
 1146  -33.332   13.416  -24.402   -0.180   -0.321   -0.930
 1147  -31.427   19.160  -20.579   -0.176    0.966    0.190
 1147  -32.409   18.852  -21.056   -0.505    0.862    0.030
 1147  -30.795   19.253  -21.354    0.036    0.997   -0.070
 1147  -31.798   19.041  -21.830   -0.300    0.926   -0.230
 1147  -30.199   19.006  -22.128    0.236    0.914   -0.330
 1147  -32.594   18.443  -22.307   -0.567    0.725   -0.390
 1147  -31.155   18.867  -22.605   -0.085    0.868   -0.490
 1147  -29.815   18.428  -22.903    0.365    0.720   -0.590
 1147  -31.883   18.324  -23.082   -0.329    0.685   -0.650
 1147  -30.669   18.239  -23.380    0.079    0.657   -0.750
 1147  -29.077   16.224  -23.499    0.613   -0.019   -0.790
 1147  -32.154   17.503  -23.559   -0.420    0.410   -0.810
 1147  -29.909   17.497  -23.678    0.334    0.408   -0.850
 1147  -31.186   17.485  -23.857   -0.095    0.404   -0.910
 1147  -30.019   16.573  -23.976    0.297    0.098   -0.950
 1147  -31.564   16.579  -24.036   -0.222    0.100   -0.970
 1147  -30.737   15.896  -24.095    0.056   -0.130   -0.990
 1148  -29.324   11.974  -20.674    0.346   -0.932    0.110
 1148  -29.947   11.833  -21.449    0.137   -0.979   -0.150
 1148  -29.024   12.250  -21.926    0.446   -0.839   -0.310
 1148  -30.565   12.041  -22.224   -0.071   -0.909   -0.410
 1148  -28.397   12.993  -22.403    0.657   -0.590   -0.470
 1148  -29.695   12.393  -22.701    0.221   -0.791   -0.570
 1148  -28.206   13.889  -22.879    0.721   -0.289   -0.630
 1148  -30.995   12.634  -22.999   -0.215   -0.710   -0.670
 1148  -28.498   15.851  -23.058    0.623    0.369   -0.690
 1148  -29.166   13.096  -23.177    0.399   -0.555   -0.730
 1148  -28.528   14.693  -23.356    0.613   -0.019   -0.790
 1148  -30.261   13.091  -23.475    0.031   -0.557   -0.830
 1148  -29.231   13.986  -23.654    0.377   -0.257   -0.890
 1148  -30.889   13.795  -23.773   -0.180   -0.321   -0.930
 1148  -29.470   15.042  -23.833    0.297    0.098   -0.950
 1148  -30.188   14.365  -23.952    0.056   -0.130   -0.990
 1149  -32.526   14.745  -16.667    0.027   -0.311    0.950
 1149  -33.824   15.457  -16.786   -0.408   -0.072    0.910
 1149  -33.331   14.279  -16.965   -0.243   -0.467    0.850
 1149  -34.222   16.339  -17.084   -0.542    0.224    0.810
 1149  -34.312   14.684  -17.263   -0.572   -0.332    0.750
 1149  -33.814   17.389  -17.382   -0.405    0.576    0.710
 1149  -34.870   15.766  -17.561   -0.759    0.031    0.650
 1149  -34.650   17.093  -17.859   -0.686    0.477    0.550
 1149  -33.634   18.127  -18.157   -0.345    0.824    0.450
 1149  -34.544   17.766  -18.634   -0.650    0.703    0.290
 1149  -33.131   18.550  -18.932   -0.176    0.966    0.190
 1149  -34.113   18.242  -19.409   -0.505    0.862    0.030
 1149  -33.502   18.431  -20.183   -0.300    0.926   -0.230
 1150  -32.084   13.194  -16.925    0.027   -0.311    0.950
 1150  -33.382   13.906  -17.044   -0.408   -0.072    0.910
 1150  -32.889   12.728  -17.223   -0.243   -0.467    0.850
 1150  -31.391   12.466  -17.402    0.260   -0.555    0.790
 1150  -33.870   13.133  -17.521   -0.572   -0.332    0.750
 1150  -32.442   11.982  -17.700   -0.093   -0.718    0.690
 1150  -33.707   12.274  -17.998   -0.517   -0.620    0.590
 1150  -31.610   11.656  -18.177    0.186   -0.827    0.530
 1150  -33.076   11.589  -18.475   -0.306   -0.850    0.430
 1150  -30.668   11.792  -18.653    0.502   -0.781    0.370
 1150  -32.151   11.252  -18.951    0.005   -0.963    0.270
 1150  -33.729   11.636  -19.249   -0.525   -0.834    0.170
 1150  -31.135   11.344  -19.428    0.346   -0.932    0.110
 1150  -32.791   11.208  -19.726   -0.210   -0.978    0.010
 1150  -30.236   11.855  -19.905    0.647   -0.761   -0.050
 1150  -31.758   11.203  -20.203    0.137   -0.979   -0.150
 1150  -33.362   11.496  -20.501   -0.402   -0.881   -0.250
 1150  -30.835   11.620  -20.680    0.446   -0.839   -0.310
 1150  -32.376   11.411  -20.978   -0.071   -0.909   -0.410
 1150  -31.506   11.763  -21.455    0.221   -0.791   -0.570
 1151  -32.648   17.972  -17.145   -0.686    0.477    0.550
 1151  -32.542   18.645  -17.920   -0.650    0.703    0.290
 1151  -32.111   19.121  -18.695   -0.505    0.862    0.030
 1151  -32.296   18.712  -19.946   -0.567    0.725   -0.390
 1152  -31.468   13.220  -16.978   -0.517   -0.620    0.590
 1152  -29.371   12.602  -17.157    0.186   -0.827    0.530
 1152  -30.837   12.535  -17.455   -0.306   -0.850    0.430
 1152  -29.912   12.198  -17.931    0.005   -0.963    0.270
 1152  -29.519   12.149  -19.183    0.137   -0.979   -0.150
 1160  -31.812   19.941  -14.764   -0.505    0.862    0.030
 1160  -32.693   19.156  -15.308   -0.764    0.632   -0.130
 1166  -29.076   12.480  -14.792    0.005   -0.963    0.270
 1166  -30.654   12.864  -15.090   -0.525   -0.834    0.170
 1166  -28.060   12.572  -15.269    0.346   -0.932    0.110
 1166  -29.716   12.436  -15.567   -0.210   -0.978    0.010
 1166  -31.173   13.235  -15.865   -0.699   -0.709   -0.090
 1166  -28.683   12.431  -16.044    0.137   -0.979   -0.150
 1166  -30.287   12.724  -16.342   -0.402   -0.881   -0.250
 1166  -29.301   12.639  -16.819   -0.071   -0.909   -0.410
 1168  -30.544   20.405  -15.148   -0.176    0.966    0.190
 1168  -31.526   20.097  -15.625   -0.505    0.862    0.030
 1168  -32.298   19.409  -16.101   -0.764    0.632   -0.130
 1168  -30.915   20.286  -16.399   -0.300    0.926   -0.230
 1168  -32.708   18.479  -16.578   -0.902    0.320   -0.290
 1168  -31.711   19.688  -16.876   -0.567    0.725   -0.390
 1168  -32.133   18.842  -17.353   -0.709    0.441   -0.550
 1169  -32.191   16.328  -12.115   -0.408   -0.072    0.910
 1169  -31.698   15.150  -12.294   -0.243   -0.467    0.850
 1169  -32.589   17.210  -12.413   -0.542    0.224    0.810
 1169  -32.679   15.555  -12.592   -0.572   -0.332    0.750
 1169  -33.237   16.637  -12.890   -0.759    0.031    0.650
 1169  -32.516   14.696  -13.069   -0.517   -0.620    0.590
 1169  -33.017   17.964  -13.188   -0.686    0.477    0.550
 1169  -33.449   15.753  -13.367   -0.830   -0.265    0.490
 1169  -31.885   14.011  -13.546   -0.306   -0.850    0.430
 1169  -33.627   17.242  -13.665   -0.890    0.235    0.390
 1169  -33.198   14.821  -13.844   -0.746   -0.578    0.330
 1169  -33.862   16.275  -14.142   -0.969   -0.090    0.230
 1169  -32.538   14.058  -14.320   -0.525   -0.834    0.170
 1169  -33.603   17.892  -14.440   -0.882    0.453    0.130
 1169  -33.660   15.270  -14.618   -0.901   -0.427    0.070
 1169  -31.600   13.630  -14.797   -0.210   -0.978    0.010
 1169  -33.930   16.911  -14.916   -0.992    0.124   -0.030
 1169  -33.057   14.429  -15.095   -0.699   -0.709   -0.090
 1169  -33.252   18.425  -15.214   -0.764    0.632   -0.130
 1169  -33.825   15.887  -15.393   -0.957   -0.220   -0.190
 1169  -32.171   13.918  -15.572   -0.402   -0.881   -0.250
 1169  -33.662   17.495  -15.691   -0.902    0.320   -0.290
 1169  -33.315   15.022  -15.870   -0.785   -0.510   -0.350
 1169  -33.635   16.517  -16.168   -0.893   -0.009   -0.450
 1169  -32.514   14.494  -16.347   -0.517   -0.688   -0.510
 1169  -33.087   17.858  -16.466   -0.709    0.441   -0.550
   66  -30.246   16.674   -9.349   -0.402   -0.881   -0.250
   66  -29.761   17.117  -10.441   -0.215   -0.710   -0.670
 1167  -28.984   14.520  -11.147    0.027   -0.311    0.950
 1167  -30.282   15.232  -11.266   -0.408   -0.072    0.910
 1167  -29.789   14.054  -11.445   -0.243   -0.467    0.850
 1167  -30.680   16.114  -11.564   -0.542    0.224    0.810
 1167  -30.770   14.459  -11.743   -0.572   -0.332    0.750
 1167  -29.342   13.308  -11.922   -0.093   -0.718    0.690
 1167  -30.607   13.600  -12.220   -0.517   -0.620    0.590
 1167  -31.540   14.657  -12.518   -0.830   -0.265    0.490
 1167  -29.976   12.915  -12.697   -0.306   -0.850    0.430
 1167  -31.289   13.725  -12.995   -0.746   -0.578    0.330
 1167  -29.051   12.578  -13.173    0.005   -0.963    0.270
 1167  -30.629   12.962  -13.471   -0.525   -0.834    0.170
 1167  -29.691   12.534  -13.948   -0.210   -0.978    0.010
 1167  -31.148   13.333  -14.246   -0.699   -0.709   -0.090
 1167  -28.658   12.529  -14.425    0.137   -0.979   -0.150
 1170  -29.511   20.660  -13.433   -0.505    0.862    0.030
 1171  -30.530   18.108  -11.193   -0.179    0.164    0.970
 1171  -31.213   17.404  -11.372   -0.408   -0.072    0.910
 1171  -30.720   16.226  -11.551   -0.243   -0.467    0.850
 1171  -31.611   18.286  -11.670   -0.542    0.224    0.810
 1171  -31.701   16.631  -11.849   -0.572   -0.332    0.750
 1171  -31.203   19.336  -11.968   -0.405    0.576    0.710
 1171  -32.259   17.713  -12.147   -0.759    0.031    0.650
 1171  -32.039   19.040  -12.445   -0.686    0.477    0.550
 1171  -31.023   20.074  -12.743   -0.345    0.824    0.450
 1171  -32.649   18.318  -12.922   -0.890    0.235    0.390
 1171  -31.933   19.713  -13.220   -0.650    0.703    0.290
 1171  -30.520   20.497  -13.518   -0.176    0.966    0.190
 1171  -31.502   20.189  -13.995   -0.505    0.862    0.030
 1171  -30.891   20.378  -14.769   -0.300    0.926   -0.230
    7  -30.394   15.009    0.384   -0.408   -0.072    0.910
    7  -30.849   16.016    0.044   -0.542    0.224    0.810
    7  -31.588   15.362   -0.500   -0.759    0.031    0.650
    7  -29.760   15.594   -6.008   -0.222    0.100   -0.970
   11  -27.216   15.727    1.716    0.141    0.000    0.990
   11  -28.170   16.216    1.657   -0.179    0.164    0.970
   11  -27.555   14.800    1.597    0.027   -0.311    0.950
   11  -26.970   16.596    1.537    0.224    0.292    0.930
   11  -28.853   15.512    1.478   -0.408   -0.072    0.910
   11  -26.490   14.998    1.418    0.385   -0.245    0.890
   11  -28.017   17.146    1.359   -0.128    0.476    0.870
   11  -28.360   14.334    1.299   -0.243   -0.467    0.850
   11  -26.075   16.297    1.239    0.524    0.191    0.830
   11  -29.251   16.394    1.180   -0.542    0.224    0.810
   11  -26.862   14.072    1.120    0.260   -0.555    0.790
   11  -27.067   17.541    1.061    0.191    0.609    0.770
   11  -29.341   14.739    1.001   -0.572   -0.332    0.750
   11  -25.647   15.290    0.941    0.668   -0.147    0.730
   11  -28.843   17.444    0.882   -0.405    0.576    0.710
   11  -27.913   13.588    0.822   -0.093   -0.718    0.690
   11  -25.944   17.153    0.763    0.568    0.478    0.670
   11  -29.899   15.821    0.703   -0.759    0.031    0.650
   11  -25.996   14.095    0.643    0.550   -0.548    0.630
   11  -27.745   18.086    0.584   -0.037    0.792    0.610
   11  -29.178   13.880    0.524   -0.517   -0.620    0.590
   11  -25.209   16.054    0.465    0.814    0.110    0.570
   11  -29.679   17.148    0.405   -0.686    0.477    0.550
   11  -26.362   17.951    0.286    0.428    0.746    0.510
   11  -28.663   18.182    0.107   -0.345    0.824    0.450
   11  -27.163   18.478   -0.191    0.159    0.923    0.350
   11  -28.160   18.605   -0.668   -0.176    0.966    0.190
   16  -28.528   11.162   -1.554    0.186   -0.827    0.530
   16  -27.737   11.276   -1.954    0.502   -0.781    0.370
   16  -28.981   10.823   -2.204    0.005   -0.963    0.270
   16  -28.129   10.900   -2.604    0.346   -0.932    0.110
   16  -27.375   11.329   -3.004    0.647   -0.761   -0.050
   16  -28.651   10.782   -3.254    0.137   -0.979   -0.150
   16  -27.877   11.131   -3.654    0.446   -0.839   -0.310
   17  -30.234   16.837    0.147   -0.179    0.164    0.970
   17  -30.958   16.090   -0.042   -0.408   -0.072    0.910
   17  -30.072   17.823   -0.169   -0.128    0.476    0.870
   17  -31.381   17.025   -0.358   -0.542    0.224    0.810
   17  -29.065   18.242   -0.485    0.191    0.609    0.770
   17  -30.948   18.138   -0.674   -0.405    0.576    0.710
   17  -32.067   16.417   -0.864   -0.759    0.031    0.650
   17  -29.784   18.819   -0.990   -0.037    0.792    0.610
   17  -31.834   17.825   -1.180   -0.686    0.477    0.550
   17  -32.292   15.481   -1.370   -0.830   -0.265    0.490
   17  -30.757   18.921   -1.496   -0.345    0.824    0.450
   17  -32.482   17.060   -1.686   -0.890    0.235    0.390
   17  -29.167   19.235   -1.812    0.159    0.923    0.350
   17  -31.722   18.538   -2.002   -0.650    0.703    0.290
   17  -32.730   16.034   -2.191   -0.969   -0.090    0.230
   17  -30.223   19.370   -2.318   -0.176    0.966    0.190
   17  -32.456   17.749   -2.507   -0.882    0.453    0.130
   17  -31.265   19.043   -2.823   -0.505    0.862    0.030
   17  -32.802   16.709   -3.013   -0.992    0.124   -0.030
   17  -29.553   19.468   -3.139    0.036    0.997   -0.070
   17  -32.083   18.314   -3.329   -0.764    0.632   -0.130
   17  -32.691   15.622   -3.518   -0.957   -0.220   -0.190
   17  -30.617   19.243   -3.645   -0.300    0.926   -0.230
   17  -32.519   17.328   -3.834   -0.902    0.320   -0.290
   17  -31.461   18.610   -4.150   -0.567    0.725   -0.390
   17  -32.490   16.290   -4.340   -0.893   -0.009   -0.450
   17  -31.908   17.713   -4.656   -0.709    0.441   -0.550
   17  -32.012   15.436   -4.846   -0.742   -0.279   -0.610
   17  -31.846   16.775   -5.162   -0.689    0.144   -0.710
   17  -31.210   16.095   -5.667   -0.488   -0.071   -0.870
   17  -30.368   16.633   -5.983   -0.222    0.100   -0.970
   18  -29.400   12.998    0.120    0.027   -0.311    0.950
   18  -30.846   13.791   -0.013   -0.408   -0.072    0.910
   18  -30.297   12.479   -0.212   -0.243   -0.467    0.850
   18  -28.628   12.187   -0.411    0.260   -0.555    0.790
   18  -31.391   12.930   -0.544   -0.572   -0.332    0.750
   18  -29.800   11.648   -0.743   -0.093   -0.718    0.690
   18  -32.012   14.135   -0.876   -0.759    0.031    0.650
   18  -31.208   11.973   -1.075   -0.517   -0.620    0.590
   18  -28.873   11.284   -1.274    0.186   -0.827    0.530
   18  -32.248   13.151   -1.407   -0.830   -0.265    0.490
   18  -30.505   11.211   -1.606   -0.306   -0.850    0.430
   18  -32.447   14.810   -1.739   -0.890    0.235    0.390
   18  -31.969   12.112   -1.938   -0.746   -0.578    0.330
   18  -29.475   10.834   -2.138    0.005   -0.963    0.270
   18  -32.708   13.733   -2.270   -0.969   -0.090    0.230
   18  -31.234   11.262   -2.470   -0.525   -0.834    0.170
   18  -32.484   12.613   -2.802   -0.901   -0.427    0.070
   18  -30.188   10.785   -3.001   -0.210   -0.978    0.010
   18  -31.812   11.676   -3.333   -0.699   -0.709   -0.090
   18  -29.037   10.780   -3.532    0.137   -0.979   -0.150
   18  -30.825   11.106   -3.864   -0.402   -0.881   -0.250
   18  -28.009   11.244   -4.063    0.446   -0.839   -0.310
   18  -32.099   12.336   -4.196   -0.785   -0.510   -0.350
   18  -29.726   11.012   -4.395   -0.071   -0.909   -0.410
   18  -31.206   11.748   -4.727   -0.517   -0.688   -0.510
   18  -28.757   11.404   -4.926    0.221   -0.791   -0.570
   18  -30.206   11.672   -5.258   -0.215   -0.710   -0.670
   18  -31.097   12.650   -5.590   -0.484   -0.416   -0.770
   18  -30.884   15.391   -5.723   -0.420    0.410   -0.810
   18  -29.387   12.182   -5.790    0.031   -0.557   -0.830
   18  -31.111   13.797   -5.922   -0.488   -0.071   -0.870
   18  -29.806   15.371   -6.055   -0.095    0.404   -0.910
   18  -30.087   12.966   -6.122   -0.180   -0.321   -0.930
   18  -30.227   14.362   -6.254   -0.222    0.100   -0.970
   18  -29.306   13.601   -6.321    0.056   -0.130   -0.990
   19  -32.848   13.815   -2.822   -0.969   -0.090    0.230
   19  -32.630   15.172   -3.072   -0.882    0.453    0.130
   19  -32.679   12.972   -3.222   -0.901   -0.427    0.070
   19  -32.905   14.349   -3.472   -0.992    0.124   -0.030
   19  -32.817   13.490   -3.872   -0.957   -0.220   -0.190
   19  -32.680   14.839   -4.122   -0.902    0.320   -0.290
   19  -32.389   12.764   -4.272   -0.785   -0.510   -0.350
   19  -32.657   14.018   -4.522   -0.893   -0.009   -0.450
   19  -32.198   15.143   -4.772   -0.709    0.441   -0.550
   19  -32.279   13.342   -4.922   -0.742   -0.279   -0.610
   19  -32.148   14.401   -5.172   -0.689    0.144   -0.710
   19  -31.645   13.864   -5.572   -0.488   -0.071   -0.870
   62  -31.359   18.408   -5.104   -0.830   -0.265    0.490
   62  -31.149   17.625   -5.504   -0.746   -0.578    0.330
   62  -30.595   16.985   -5.904   -0.525   -0.834    0.170
   62  -29.808   16.626   -6.304   -0.210   -0.978    0.010
   62  -31.031   17.297   -6.554   -0.699   -0.709   -0.090
 1181  -30.057   21.364  -16.507   -0.882    0.453    0.130
 1181  -29.717   21.879  -17.255   -0.764    0.632   -0.130
 1181  -29.150   22.149  -18.004   -0.567    0.725   -0.390
   58  -32.245   18.937   -6.600   -0.830   -0.265    0.490
   58  -31.959   17.873   -7.144   -0.746   -0.578    0.330
   58  -31.206   17.002   -7.688   -0.525   -0.834    0.170
   58  -32.486   18.385   -8.028   -0.901   -0.427    0.070
   58  -30.135   16.514   -8.232   -0.210   -0.978    0.010
   58  -31.798   17.426   -8.572   -0.699   -0.709   -0.090
   58  -30.787   16.843   -9.116   -0.402   -0.881   -0.250
   58  -32.092   18.102   -9.456   -0.785   -0.510   -0.350
   58  -31.178   17.500  -10.000   -0.517   -0.688   -0.510
   58  -31.943   18.889  -10.340   -0.742   -0.279   -0.610
   58  -31.066   18.424  -10.884   -0.484   -0.416   -0.770
   59  -28.402   19.848   -3.585    0.141    0.000    0.990
   59  -29.465   20.393   -3.652   -0.179    0.164    0.970
   59  -28.128   20.816   -3.784    0.224    0.292    0.930
   59  -30.225   19.608   -3.851   -0.408   -0.072    0.910
   59  -29.295   21.429   -3.984   -0.128    0.476    0.870
   59  -30.670   20.591   -4.183   -0.542    0.224    0.810
   59  -28.236   21.869   -4.316    0.191    0.609    0.770
   59  -31.391   19.952   -4.714   -0.759    0.031    0.650
   59  -31.146   21.432   -5.046   -0.686    0.477    0.550
   59  -31.627   18.968   -5.245   -0.830   -0.265    0.490
   59  -31.826   20.627   -5.577   -0.890    0.235    0.390
   59  -32.087   19.550   -6.108   -0.969   -0.090    0.230
   59  -29.567   16.602   -6.839   -0.210   -0.978    0.010
   65  -32.387   20.034   -6.537   -0.759    0.031    0.650
   65  -32.195   21.192   -6.797   -0.686    0.477    0.550
   65  -32.572   19.263   -6.953   -0.830   -0.265    0.490
   65  -32.728   20.562   -7.213   -0.890    0.235    0.390
   65  -32.932   19.718   -7.629   -0.969   -0.090    0.230
   65  -32.707   21.129   -7.889   -0.882    0.453    0.130
   65  -32.757   18.841   -8.045   -0.901   -0.427    0.070
   65  -32.992   20.273   -8.305   -0.992    0.124   -0.030
   65  -32.901   19.380   -8.721   -0.957   -0.220   -0.190
   65  -32.759   20.783   -8.981   -0.902    0.320   -0.290
   65  -32.735   19.929   -9.397   -0.893   -0.009   -0.450
   67  -27.783   22.212   -4.606    0.141    0.000    0.990
   67  -28.737   22.701   -4.665   -0.179    0.164    0.970
   67  -27.537   23.081   -4.785    0.224    0.292    0.930
   67  -28.584   23.631   -4.963   -0.128    0.476    0.870
   67  -26.642   22.782   -5.083    0.524    0.191    0.830
   67  -27.634   24.026   -5.261    0.191    0.609    0.770
   67  -26.511   23.638   -5.559    0.568    0.478    0.670
   68  -30.261   23.015   -5.161   -0.179    0.164    0.970
   68  -30.944   22.311   -5.340   -0.408   -0.072    0.910
   68  -30.108   23.945   -5.459   -0.128    0.476    0.870
   68  -31.342   23.193   -5.638   -0.542    0.224    0.810
   68  -30.934   24.243   -5.936   -0.405    0.576    0.710
   68  -31.990   22.620   -6.115   -0.759    0.031    0.650
   68  -29.836   24.885   -6.234   -0.037    0.792    0.610
   68  -31.770   23.947   -6.413   -0.686    0.477    0.550
   68  -32.202   21.736   -6.592   -0.830   -0.265    0.490
   68  -30.754   24.981   -6.711   -0.345    0.824    0.450
   68  -32.380   23.225   -6.890   -0.890    0.235    0.390
   68  -31.664   24.620   -7.188   -0.650    0.703    0.290
   68  -32.615   22.258   -7.367   -0.969   -0.090    0.230
   68  -32.356   23.875   -7.665   -0.882    0.453    0.130
   68  -31.233   25.096   -7.963   -0.505    0.862    0.030
   68  -32.683   22.894   -8.141   -0.992    0.124   -0.030
   68  -32.005   24.408   -8.439   -0.764    0.632   -0.130
   68  -32.578   21.870   -8.618   -0.957   -0.220   -0.190
   68  -32.415   23.478   -8.916   -0.902    0.320   -0.290
   68  -32.388   22.500   -9.393   -0.893   -0.009   -0.450
   70  -32.340   21.453  -10.016   -0.992    0.124   -0.030
   70  -32.235   20.429  -10.493   -0.957   -0.220   -0.190
   70  -32.072   22.037  -10.791   -0.902    0.320   -0.290
   70  -31.725   19.564  -10.970   -0.785   -0.510   -0.350
   70  -32.045   21.059  -11.268   -0.893   -0.009   -0.450
   70  -30.924   19.036  -11.447   -0.517   -0.688   -0.510
   70  -31.497   22.400  -11.566   -0.709    0.441   -0.550
   70  -31.594   20.253  -11.745   -0.742   -0.279   -0.610
   70  -31.438   21.516  -12.043   -0.689    0.144   -0.710
   70  -30.826   19.846  -12.222   -0.484   -0.416   -0.770
   70  -30.635   22.306  -12.341   -0.420    0.410   -0.810
   70  -30.838   20.875  -12.520   -0.488   -0.071   -0.870
   70  -29.667   22.288  -12.639   -0.095    0.404   -0.910
   70  -30.045   21.382  -12.818   -0.222    0.100   -0.970
   71  -30.928   25.789   -9.007   -0.650    0.703    0.290
   71  -31.620   25.044   -9.484   -0.882    0.453    0.130
   71  -30.497   26.265   -9.782   -0.505    0.862    0.030
   71  -31.947   24.063   -9.960   -0.992    0.124   -0.030
   71  -31.269   25.577  -10.258   -0.764    0.632   -0.130
   71  -31.842   23.039  -10.437   -0.957   -0.220   -0.190
   71  -29.886   26.454  -10.556   -0.300    0.926   -0.230
   71  -31.679   24.647  -10.735   -0.902    0.320   -0.290
   71  -30.682   25.856  -11.033   -0.567    0.725   -0.390
   71  -31.652   23.669  -11.212   -0.893   -0.009   -0.450
   71  -29.243   26.280  -11.331   -0.085    0.868   -0.490
   71  -31.104   25.010  -11.510   -0.709    0.441   -0.550
   71  -31.201   22.863  -11.689   -0.742   -0.279   -0.610
   71  -29.971   25.737  -11.808   -0.329    0.685   -0.650
   71  -31.045   24.126  -11.987   -0.689    0.144   -0.710
   71  -30.242   24.916  -12.285   -0.420    0.410   -0.810
   71  -30.445   23.485  -12.464   -0.488   -0.071   -0.870
   71  -29.526   22.739  -12.642   -0.180   -0.321   -0.930
   72  -28.574   24.698   -5.756   -0.179    0.164    0.970
   72  -27.374   25.078   -5.876    0.224    0.292    0.930
   72  -28.421   25.628   -6.054   -0.128    0.476    0.870
   72  -26.479   24.779   -6.174    0.524    0.191    0.830
   72  -27.471   26.023   -6.352    0.191    0.609    0.770
   72  -29.247   25.926   -6.531   -0.405    0.576    0.710
   72  -26.348   25.635   -6.650    0.568    0.478    0.670
   72  -28.149   26.568   -6.829   -0.037    0.792    0.610
   72  -30.083   25.630   -7.008   -0.686    0.477    0.550
   72  -26.766   26.433   -7.127    0.428    0.746    0.510
   72  -29.067   26.664   -7.306   -0.345    0.824    0.450
   72  -27.567   26.960   -7.604    0.159    0.923    0.350
   72  -29.977   26.303   -7.783   -0.650    0.703    0.290
   72  -28.564   27.087   -8.081   -0.176    0.966    0.190
   72  -29.546   26.779   -8.558   -0.505    0.862    0.030
   72  -28.935   26.968   -9.332   -0.300    0.926   -0.230
   61  -29.387   21.942   -4.238   -0.128    0.476    0.870
   61  -28.590   22.274   -4.488    0.191    0.609    0.770
   61  -30.080   22.192   -4.638   -0.405    0.576    0.710
   61  -30.781   21.944   -5.038   -0.686    0.477    0.550
 1354  -24.496    0.583  -15.671   -0.699   -0.709   -0.090
 1354  -21.721   -0.313  -15.870    0.137   -0.979   -0.150
 1354  -23.509    0.013  -16.202   -0.402   -0.881   -0.250
 1354  -20.693    0.151  -16.401    0.446   -0.839   -0.310
 1354  -24.783    1.243  -16.534   -0.785   -0.510   -0.350
 1354  -22.410   -0.081  -16.733   -0.071   -0.909   -0.410
 1354  -25.140    2.909  -16.866   -0.893   -0.009   -0.450
 1354  -23.890    0.655  -17.065   -0.517   -0.688   -0.510
 1354  -21.441    0.311  -17.264    0.221   -0.791   -0.570
 1354  -24.637    2.011  -17.397   -0.742   -0.279   -0.610
 1354  -23.781    1.557  -17.928   -0.484   -0.416   -0.770
 1354  -23.795    2.704  -18.260   -0.488   -0.071   -0.870
 1355  -21.566    0.560  -17.688    0.221   -0.791   -0.570
 1355  -22.657    0.762  -17.938   -0.215   -0.710   -0.670
 1355  -21.123    1.150  -18.088    0.399   -0.555   -0.730
 1355  -23.329    1.498  -18.188   -0.484   -0.416   -0.770
 1355  -22.041    1.146  -18.338    0.031   -0.557   -0.830
 1355  -23.339    2.362  -18.438   -0.488   -0.071   -0.870
 1355  -21.177    1.896  -18.488    0.377   -0.257   -0.890
 1355  -22.568    1.736  -18.588   -0.180   -0.321   -0.930
 1355  -22.673    2.788  -18.688   -0.222    0.100   -0.970
 1355  -21.980    2.214  -18.738    0.056   -0.130   -0.990
 1678  -19.214   -2.102  -10.586    0.186   -0.827    0.530
 1683  -21.607   -0.536  -15.471   -0.180   -0.321   -0.930
 1690  -27.089    0.623   -7.511   -0.572   -0.332    0.750
 1690  -27.680    1.770   -7.827   -0.759    0.031    0.650
 1690  -27.447    3.178   -8.143   -0.686    0.477    0.550
 1690  -27.905    0.834   -8.333   -0.830   -0.265    0.490
 1690  -28.095    2.413   -8.649   -0.890    0.235    0.390
 1690  -27.639   -0.155   -8.838   -0.746   -0.578    0.330
 1690  -27.335    3.891   -8.965   -0.650    0.703    0.290
 1690  -28.343    1.387   -9.154   -0.969   -0.090    0.230
 1690  -28.069    3.102   -9.470   -0.882    0.453    0.130
 1690  -28.130    0.321   -9.660   -0.901   -0.427    0.070
 1690  -28.415    2.062   -9.976   -0.992    0.124   -0.030
 1690  -28.304    0.975  -10.481   -0.957   -0.220   -0.190
 1690  -28.132    2.681  -10.797   -0.902    0.320   -0.290
 1690  -28.103    1.643  -11.303   -0.893   -0.009   -0.450
 1690  -27.625    0.789  -11.809   -0.742   -0.279   -0.610
 1691  -27.017    5.192  -14.171   -0.709    0.441   -0.550
 1692  -26.486    0.693  -13.764   -0.699   -0.709   -0.090
 1692  -27.316    2.268  -14.086   -0.957   -0.220   -0.190
 1692  -26.764    1.333  -14.601   -0.785   -0.510   -0.350
 1692  -27.110    2.949  -14.923   -0.893   -0.009   -0.450
 1692  -25.899    0.763  -15.116   -0.517   -0.688   -0.510
 1692  -26.518    4.398  -15.245   -0.709    0.441   -0.550
 1692  -26.623    2.078  -15.438   -0.742   -0.279   -0.610
 1692  -24.928    0.689  -15.631   -0.215   -0.710   -0.670
 1692  -26.454    3.442  -15.760   -0.689    0.144   -0.710
 1692  -25.793    1.638  -15.953   -0.484   -0.416   -0.770
 1692  -25.806    2.750  -16.275   -0.488   -0.071   -0.870
 1696  -26.745    5.228  -10.099   -0.405    0.576    0.710
 1696  -27.766    3.659  -10.272   -0.759    0.031    0.650
 1696  -27.553    4.943  -10.560   -0.686    0.477    0.550
 1696  -28.143    4.245  -11.021   -0.890    0.235    0.390
 1696  -27.451    5.592  -11.309   -0.650    0.703    0.290
 1696  -28.370    3.310  -11.482   -0.969   -0.090    0.230
 1696  -28.120    4.873  -11.770   -0.882    0.453    0.130
 1696  -28.175    2.339  -11.942   -0.901   -0.427    0.070
 1696  -28.436    3.925  -12.230   -0.992    0.124   -0.030
 1696  -27.592    1.526  -12.403   -0.699   -0.709   -0.090
 1696  -27.780    5.388  -12.518   -0.764    0.632   -0.130
 1696  -28.335    2.935  -12.691   -0.957   -0.220   -0.190
 1696  -28.177    4.489  -12.979   -0.902    0.320   -0.290
 1696  -27.841    2.099  -13.152   -0.785   -0.510   -0.350
 1696  -28.151    3.544  -13.440   -0.893   -0.009   -0.450
 1696  -27.621    4.840  -13.728   -0.709    0.441   -0.550
 1696  -27.715    2.765  -13.901   -0.742   -0.279   -0.610
 1696  -27.564    3.985  -14.189   -0.689    0.144   -0.710
 1701  -26.432   -1.158   -6.422   -0.542    0.224    0.810
 1701  -26.527   -2.913   -6.612   -0.572   -0.332    0.750
 1701  -27.118   -1.766   -6.928   -0.759    0.031    0.650
 1701  -26.354   -3.824   -7.118   -0.517   -0.620    0.590
 1701  -26.885   -0.358   -7.244   -0.686    0.477    0.550
 1701  -27.343   -2.702   -7.434   -0.830   -0.265    0.490
 1701  -27.533   -1.123   -7.750   -0.890    0.235    0.390
 1701  -27.077   -3.691   -7.939   -0.746   -0.578    0.330
 1701  -27.781   -2.149   -8.255   -0.969   -0.090    0.230
 1701  -26.378   -4.501   -8.445   -0.525   -0.834    0.170
 1701  -27.507   -0.434   -8.571   -0.882    0.453    0.130
 1701  -27.568   -3.215   -8.761   -0.901   -0.427    0.070
 1701  -25.382   -4.954   -8.950   -0.210   -0.978    0.010
 1701  -27.853   -1.474   -9.077   -0.992    0.124   -0.030
 1701  -26.928   -4.107   -9.266   -0.699   -0.709   -0.090
 1701  -24.287   -4.959   -9.456    0.137   -0.979   -0.150
 1701  -27.742   -2.561   -9.582   -0.957   -0.220   -0.190
 1701  -25.989   -4.649   -9.772   -0.402   -0.881   -0.250
 1701  -27.201   -3.478  -10.088   -0.785   -0.510   -0.350
 1701  -26.352   -4.038  -10.594   -0.517   -0.688   -0.510
 1702  -21.161   -3.598  -13.465    0.657   -0.590   -0.470
 1702  -22.642   -4.283  -13.805    0.221   -0.791   -0.570
 1702  -22.039   -3.480  -14.349    0.399   -0.555   -0.730
 1704  -27.930   -0.970  -10.543   -0.969   -0.090    0.230
 1704  -27.735   -1.941  -11.003   -0.901   -0.427    0.070
 1704  -27.996   -0.355  -11.291   -0.992    0.124   -0.030
 1704  -27.152   -2.754  -11.464   -0.699   -0.709   -0.090
 1704  -27.895   -1.345  -11.752   -0.957   -0.220   -0.190
 1704  -27.737    0.209  -12.040   -0.902    0.320   -0.290
 1704  -27.401   -2.181  -12.213   -0.785   -0.510   -0.350
 1704  -27.711   -0.736  -12.501   -0.893   -0.009   -0.450
 1704  -26.627   -2.692  -12.674   -0.517   -0.688   -0.510
 1704  -27.181    0.560  -12.789   -0.709    0.441   -0.550
 1704  -27.275   -1.515  -12.962   -0.742   -0.279   -0.610
 1704  -27.124   -0.295  -13.250   -0.689    0.144   -0.710
 1704  -26.348    0.469  -13.538   -0.420    0.410   -0.810
 1704  -26.544   -0.914  -13.711   -0.488   -0.071   -0.870
 1705  -20.105   -3.104  -11.249    0.779   -0.591    0.210
 1705  -20.497   -3.609  -12.024    0.647   -0.761   -0.050
 1705  -20.469   -3.101  -13.276    0.657   -0.590   -0.470
 1705  -21.303   -2.108  -14.527    0.377   -0.257   -0.890
 1706  -22.939   -4.989   -9.941    0.186   -0.827    0.530
 1706  -24.405   -5.056  -10.239   -0.306   -0.850    0.430
 1706  -21.997   -4.853  -10.417    0.502   -0.781    0.370
 1706  -23.480   -5.393  -10.715    0.005   -0.963    0.270
 1706  -21.173   -4.285  -10.894    0.779   -0.591    0.210
 1706  -25.058   -5.009  -11.013   -0.525   -0.834    0.170
 1706  -22.464   -5.301  -11.192    0.346   -0.932    0.110
 1706  -26.180   -3.797  -11.311   -0.901   -0.427    0.070
 1706  -24.120   -5.437  -11.490   -0.210   -0.978    0.010
 1706  -21.565   -4.790  -11.669    0.647   -0.761   -0.050
 1706  -25.577   -4.638  -11.788   -0.699   -0.709   -0.090
 1706  -23.087   -5.442  -11.967    0.137   -0.979   -0.150
 1706  -20.959   -3.960  -12.146    0.851   -0.482   -0.210
 1706  -24.691   -5.149  -12.265   -0.402   -0.881   -0.250
 1706  -22.164   -5.025  -12.444    0.446   -0.839   -0.310
 1706  -25.835   -4.045  -12.563   -0.785   -0.510   -0.350
 1706  -23.705   -5.234  -12.742   -0.071   -0.909   -0.410
 1706  -21.537   -4.282  -12.921    0.657   -0.590   -0.470
 1706  -25.034   -4.573  -13.040   -0.517   -0.688   -0.510
 1706  -22.835   -4.882  -13.219    0.221   -0.791   -0.570
 1706  -24.135   -4.641  -13.517   -0.215   -0.710   -0.670
 1707  -25.840   -3.658  -13.066   -0.699   -0.709   -0.090
 1707  -26.608   -2.200  -13.364   -0.957   -0.220   -0.190
 1707  -24.954   -4.169  -13.543   -0.402   -0.881   -0.250
 1707  -26.098   -3.065  -13.841   -0.785   -0.510   -0.350
 1707  -23.968   -4.254  -14.020   -0.071   -0.909   -0.410
 1707  -26.418   -1.570  -14.139   -0.893   -0.009   -0.450
 1707  -25.297   -3.593  -14.318   -0.517   -0.688   -0.510
 1707  -25.870   -0.229  -14.437   -0.709    0.441   -0.550
 1707  -23.098   -3.902  -14.497    0.221   -0.791   -0.570
 1707  -25.967   -2.376  -14.616   -0.742   -0.279   -0.610
 1707  -21.609   -2.406  -14.675    0.721   -0.289   -0.630
 1707  -24.398   -3.661  -14.795   -0.215   -0.710   -0.670
 1707  -25.811   -1.113  -14.914   -0.689    0.144   -0.710
 1707  -22.569   -3.199  -14.973    0.399   -0.555   -0.730
 1707  -25.199   -2.783  -15.093   -0.484   -0.416   -0.770
 1707  -21.931   -1.602  -15.152    0.613   -0.019   -0.790
 1707  -25.008   -0.323  -15.212   -0.420    0.410   -0.810
 1707  -23.664   -3.204  -15.271    0.031   -0.557   -0.830
 1707  -25.211   -1.754  -15.391   -0.488   -0.071   -0.870
 1707  -22.634   -2.309  -15.450    0.377   -0.257   -0.890
 1707  -24.040   -0.341  -15.510   -0.095    0.404   -0.910
 1707  -24.292   -2.500  -15.569   -0.180   -0.321   -0.930
 1707  -22.873   -1.253  -15.629    0.297    0.098   -0.950
 1707  -24.418   -1.247  -15.689   -0.222    0.100   -0.970
 1707  -23.591   -1.930  -15.748    0.056   -0.130   -0.990
 1721  -18.419   -3.347   -8.655    0.851   -0.482   -0.210
 1721  -19.624   -4.412   -8.953    0.446   -0.839   -0.310
 1721  -18.223   -2.367   -9.132    0.916   -0.153   -0.370
 1721  -18.997   -3.669   -9.430    0.657   -0.590   -0.470
 1721  -20.295   -4.269   -9.728    0.221   -0.791   -0.570
 1721  -18.806   -2.773   -9.906    0.721   -0.289   -0.630
 1721  -19.766   -3.566  -10.204    0.399   -0.555   -0.730
 1721  -20.861   -3.571  -10.502    0.031   -0.557   -0.830
 1721  -19.831   -2.676  -10.681    0.377   -0.257   -0.890
 1722  -21.921   -5.709   -8.424    0.137   -0.979   -0.150
 1722  -23.525   -5.416   -8.722   -0.402   -0.881   -0.250
 1722  -20.998   -5.292   -8.901    0.446   -0.839   -0.310
 1722  -22.539   -5.501   -9.199   -0.071   -0.909   -0.410
 1722  -21.669   -5.149   -9.676    0.221   -0.791   -0.570
 1722  -21.140   -4.446  -10.152    0.399   -0.555   -0.730
 1714  -22.912   -5.315   -2.924   -0.093   -0.718    0.690
 1714  -21.963   -5.687   -3.468    0.186   -0.827    0.530
 1714  -25.595   -1.335   -4.828   -0.882    0.453    0.130
 1715  -24.284   -5.092   -2.991   -0.243   -0.467    0.850
 1715  -25.325   -4.663   -3.307   -0.572   -0.332    0.750
 1715  -23.811   -5.883   -3.497   -0.093   -0.718    0.690
 1715  -25.916   -3.516   -3.623   -0.759    0.031    0.650
 1715  -25.152   -5.574   -3.813   -0.517   -0.620    0.590
 1715  -22.929   -6.229   -4.002    0.186   -0.827    0.530
 1715  -26.141   -4.452   -4.129   -0.830   -0.265    0.490
 1715  -24.483   -6.300   -4.318   -0.306   -0.850    0.430
 1715  -26.331   -2.873   -4.445   -0.890    0.235    0.390
 1715  -25.875   -5.441   -4.634   -0.746   -0.578    0.330
 1715  -23.502   -6.658   -4.824    0.005   -0.963    0.270
 1715  -26.579   -3.899   -4.950   -0.969   -0.090    0.230
 1715  -25.176   -6.251   -5.140   -0.525   -0.834    0.170
 1715  -26.305   -2.184   -5.266   -0.882    0.453    0.130
 1715  -22.425   -6.560   -5.329    0.346   -0.932    0.110
 1715  -26.366   -4.965   -5.456   -0.901   -0.427    0.070
 1715  -24.180   -6.704   -5.645   -0.210   -0.978    0.010
 1715  -26.651   -3.224   -5.772   -0.992    0.124   -0.030
 1715  -25.726   -5.857   -5.961   -0.699   -0.709   -0.090
 1715  -23.085   -6.709   -6.151    0.137   -0.979   -0.150
 1715  -26.540   -4.311   -6.277   -0.957   -0.220   -0.190
 1715  -24.787   -6.399   -6.467   -0.402   -0.881   -0.250
 1715  -22.106   -6.268   -6.657    0.446   -0.839   -0.310
 1715  -25.999   -5.228   -6.783   -0.785   -0.510   -0.350
 1715  -23.741   -6.488   -6.973   -0.071   -0.909   -0.410
 1715  -25.150   -5.788   -7.289   -0.517   -0.688   -0.510
 1715  -22.819   -6.116   -7.478    0.221   -0.791   -0.570
 1715  -25.861   -4.497   -7.605   -0.742   -0.279   -0.610
 1715  -24.197   -5.860   -7.794   -0.215   -0.710   -0.670
 1715  -25.046   -4.929   -8.110   -0.484   -0.416   -0.770
 1716  -22.917   -4.585   -1.974   -0.093   -0.718    0.690
 1716  -24.258   -4.276   -2.290   -0.517   -0.620    0.590
 1716  -22.035   -4.931   -2.479    0.186   -0.827    0.530
 1716  -23.589   -5.002   -2.795   -0.306   -0.850    0.430
 1716  -25.685   -2.601   -3.427   -0.969   -0.090    0.230
 1716  -25.411   -0.886   -3.743   -0.882    0.453    0.130
 1718  -20.916   -6.354   -5.475    0.005   -0.963    0.270
 1718  -19.900   -6.262   -5.952    0.346   -0.932    0.110
 1718  -21.556   -6.398   -6.250   -0.210   -0.978    0.010
 1718  -20.523   -6.403   -6.727    0.137   -0.979   -0.150
 1718  -19.600   -5.986   -7.204    0.446   -0.839   -0.310
 1718  -21.141   -6.195   -7.502   -0.071   -0.909   -0.410
 1718  -18.973   -5.243   -7.681    0.657   -0.590   -0.470
 1718  -20.271   -5.843   -7.979    0.221   -0.791   -0.570
 1718  -18.782   -4.347   -8.157    0.721   -0.289   -0.630
 1718  -19.742   -5.140   -8.455    0.399   -0.555   -0.730
 1729  -27.155    0.927   -7.261   -0.957   -0.220   -0.190
 1730  -26.124    3.229   -3.472   -0.408   -0.072    0.910
 1730  -26.522    4.111   -3.770   -0.542    0.224    0.810
 1730  -26.612    2.456   -3.949   -0.572   -0.332    0.750
 1730  -26.114    5.161   -4.068   -0.405    0.576    0.710
 1730  -27.170    3.538   -4.247   -0.759    0.031    0.650
 1730  -26.950    4.865   -4.545   -0.686    0.477    0.550
 1730  -27.382    2.654   -4.724   -0.830   -0.265    0.490
 1730  -25.934    5.899   -4.843   -0.345    0.824    0.450
 1730  -27.560    4.143   -5.022   -0.890    0.235    0.390
 1730  -26.844    5.538   -5.320   -0.650    0.703    0.290
 1730  -27.795    3.176   -5.499   -0.969   -0.090    0.230
 1730  -25.431    6.322   -5.618   -0.176    0.966    0.190
 1730  -27.536    4.793   -5.797   -0.882    0.453    0.130
 1730  -27.593    2.171   -5.975   -0.901   -0.427    0.070
 1730  -26.413    6.014   -6.095   -0.505    0.862    0.030
 1730  -27.863    3.812   -6.273   -0.992    0.124   -0.030
 1730  -27.185    5.326   -6.571   -0.764    0.632   -0.130
 1730  -27.758    2.788   -6.750   -0.957   -0.220   -0.190
 1730  -27.595    4.396   -7.048   -0.902    0.320   -0.290
 1730  -27.248    1.923   -7.227   -0.785   -0.510   -0.350
 1730  -26.598    5.605   -7.346   -0.567    0.725   -0.390
 1730  -27.568    3.418   -7.525   -0.893   -0.009   -0.450
 1730  -27.020    4.759   -7.823   -0.709    0.441   -0.550
 1730  -26.961    3.875   -8.300   -0.689    0.144   -0.710
 1733  -25.605    1.014   -3.276   -0.408   -0.072    0.910
 1733  -25.990    1.866   -3.564   -0.542    0.224    0.810
 1733  -26.077    0.267   -3.737   -0.572   -0.332    0.750
 1733  -26.616    1.312   -4.025   -0.759    0.031    0.650
 1733  -25.919   -0.563   -4.198   -0.517   -0.620    0.590
 1733  -26.821    0.459   -4.486   -0.830   -0.265    0.490
 1733  -26.578   -0.443   -4.947   -0.746   -0.578    0.330
 1733  -27.220    0.963   -5.235   -0.969   -0.090    0.230
 1733  -25.941   -1.180   -5.407   -0.525   -0.834    0.170
 1733  -27.025   -0.008   -5.695   -0.901   -0.427    0.070
 1733  -27.286    1.578   -5.983   -0.992    0.124   -0.030
 1733  -26.442   -0.821   -6.156   -0.699   -0.709   -0.090
 1733  -27.185    0.588   -6.444   -0.957   -0.220   -0.190
 1736  -23.795    3.936   -1.711   -0.179    0.164    0.970
 1736  -23.642    4.866   -2.009   -0.128    0.476    0.870
 1736  -24.876    4.114   -2.188   -0.542    0.224    0.810
 1736  -24.468    5.164   -2.486   -0.405    0.576    0.710
 1736  -25.524    3.541   -2.665   -0.759    0.031    0.650
 1736  -25.304    4.868   -2.963   -0.686    0.477    0.550
 1736  -25.736    2.657   -3.142   -0.830   -0.265    0.490
 1736  -24.288    5.902   -3.261   -0.345    0.824    0.450
 1736  -25.914    4.146   -3.440   -0.890    0.235    0.390
 1736  -25.198    5.541   -3.738   -0.650    0.703    0.290
 1743  -23.222   -0.248    2.971    0.141    0.000    0.990
 1743  -23.609   -1.306    2.835    0.027   -0.311    0.950
 1743  -25.361   -0.488   -3.353   -0.488   -0.071   -0.870
 1744  -23.790   -2.482    2.551    0.027   -0.311    0.950
 1744  -25.166   -1.727    2.425   -0.408   -0.072    0.910
 1744  -22.660   -2.272    2.361    0.385   -0.245    0.890
 1744  -24.643   -2.976    2.235   -0.243   -0.467    0.850
 1744  -23.055   -3.254    2.045    0.260   -0.555    0.790
 1744  -25.684   -2.547    1.919   -0.572   -0.332    0.750
 1744  -24.170   -3.767    1.729   -0.093   -0.718    0.690
 1744  -22.137   -3.230    1.540    0.550   -0.548    0.630
 1744  -25.511   -3.458    1.413   -0.517   -0.620    0.590
 1744  -23.288   -4.113    1.224    0.186   -0.827    0.530
 1744  -26.500   -2.336    1.097   -0.830   -0.265    0.490
 1744  -24.842   -4.184    0.908   -0.306   -0.850    0.430
 1744  -22.288   -3.968    0.718    0.502   -0.781    0.370
 1744  -26.234   -3.325    0.592   -0.746   -0.578    0.330
 1744  -23.861   -4.542    0.402    0.005   -0.963    0.270
 1744  -26.938   -1.783    0.276   -0.969   -0.090    0.230
 1744  -25.535   -4.135    0.086   -0.525   -0.834    0.170
 1744  -22.784   -4.444   -0.103    0.346   -0.932    0.110
 1744  -26.725   -2.849   -0.230   -0.901   -0.427    0.070
 1744  -24.539   -4.588   -0.419   -0.210   -0.978    0.010
 1744  -21.830   -3.902   -0.609    0.647   -0.761   -0.050
 1744  -26.085   -3.741   -0.735   -0.699   -0.709   -0.090
 1744  -23.444   -4.593   -0.925    0.137   -0.979   -0.150
 1744  -26.899   -2.195   -1.051   -0.957   -0.220   -0.190
 1744  -25.146   -4.283   -1.241   -0.402   -0.881   -0.250
 1744  -22.465   -4.152   -1.431    0.446   -0.839   -0.310
 1744  -26.358   -3.112   -1.557   -0.785   -0.510   -0.350
 1744  -24.100   -4.372   -1.747   -0.071   -0.909   -0.410
 1744  -26.698   -1.527   -1.873   -0.893   -0.009   -0.450
 1744  -25.509   -3.672   -2.063   -0.517   -0.688   -0.510
 1744  -26.220   -2.381   -2.379   -0.742   -0.279   -0.610
 1745  -24.197    0.599    2.911    0.141    0.000    0.990
 1745  -25.209    1.118    2.848   -0.179    0.164    0.970
 1745  -23.936    1.521    2.722    0.224    0.292    0.930
 1745  -25.933    0.371    2.659   -0.408   -0.072    0.910
 1745  -25.047    2.104    2.532   -0.128    0.476    0.870
 1745  -26.356    1.306    2.343   -0.542    0.224    0.810
 1745  -26.451   -0.449    2.153   -0.572   -0.332    0.750
 1745  -25.923    2.419    2.027   -0.405    0.576    0.710
 1745  -27.042    0.698    1.837   -0.759    0.031    0.650
 1745  -26.278   -1.360    1.647   -0.517   -0.620    0.590
 1745  -26.809    2.106    1.521   -0.686    0.477    0.550
 1745  -27.267   -0.238    1.331   -0.830   -0.265    0.490
 1745  -25.732    3.202    1.205   -0.345    0.824    0.450
 1745  -27.457    1.341    1.015   -0.890    0.235    0.390
 1745  -27.001   -1.227    0.826   -0.746   -0.578    0.330
 1745  -26.697    2.819    0.699   -0.650    0.703    0.290
 1745  -27.705    0.315    0.510   -0.969   -0.090    0.230
 1745  -25.198    3.651    0.383   -0.176    0.966    0.190
 1745  -27.431    2.030    0.194   -0.882    0.453    0.130
 1745  -27.492   -0.751    0.004   -0.901   -0.427    0.070
 1745  -26.240    3.324   -0.122   -0.505    0.862    0.030
 1745  -27.777    0.990   -0.312   -0.992    0.124   -0.030
 1745  -27.058    2.595   -0.628   -0.764    0.632   -0.130
 1745  -27.666   -0.097   -0.817   -0.957   -0.220   -0.190
 1745  -25.592    3.524   -0.944   -0.300    0.926   -0.230
 1745  -27.494    1.609   -1.133   -0.902    0.320   -0.290
 1745  -27.125   -1.014   -1.323   -0.785   -0.510   -0.350
 1745  -26.436    2.891   -1.449   -0.567    0.725   -0.390
 1745  -27.465    0.571   -1.639   -0.893   -0.009   -0.450
 1745  -24.911    3.341   -1.765   -0.085    0.868   -0.490
 1745  -26.883    1.994   -1.955   -0.709    0.441   -0.550
 1745  -26.987   -0.283   -2.145   -0.742   -0.279   -0.610
 1745  -25.682    2.764   -2.271   -0.329    0.685   -0.650
 1745  -26.821    1.056   -2.461   -0.689    0.144   -0.710
 1745  -25.969    1.893   -2.777   -0.420    0.410   -0.810
 1745  -26.185    0.376   -2.966   -0.488   -0.071   -0.870
 1747  -21.321   -0.120    3.136    0.141    0.000    0.990
 1747  -22.275    0.369    3.077   -0.179    0.164    0.970
 1747  -21.660   -1.047    3.017    0.027   -0.311    0.950
 1747  -20.595   -0.849    2.838    0.385   -0.245    0.890
 1747  -22.465   -1.513    2.719   -0.243   -0.467    0.850
 1747  -20.967   -1.775    2.540    0.260   -0.555    0.790
 1747  -19.752   -0.557    2.361    0.668   -0.147    0.730
 1747  -22.018   -2.259    2.242   -0.093   -0.718    0.690
 1747  -20.101   -1.752    2.063    0.550   -0.548    0.630
 1747  -19.314    0.207    1.885    0.814    0.110    0.570
 1747  -21.186   -2.585    1.765    0.186   -0.827    0.530
 1747  -19.353   -1.223    1.587    0.801   -0.370    0.470
 1749  -23.989    3.399   -1.690   -0.567    0.725   -0.390
 2223  -21.997    0.943    3.262   -0.525   -0.834    0.170
 1094  -22.509    9.727  -23.061   -0.785   -0.510   -0.350
 1094  -21.708    9.199  -23.538   -0.517   -0.688   -0.510
 1236  -21.896    8.217  -22.703   -0.180   -0.321   -0.930
 1239  -26.175    6.979  -16.722   -0.969   -0.090    0.230
 1240  -25.703    4.922  -15.622   -0.830   -0.265    0.490
 1240  -25.902    6.581  -15.954   -0.890    0.235    0.390
 1240  -24.280    2.877  -18.079   -0.402   -0.881   -0.250
 1240  -23.181    2.783  -18.610   -0.071   -0.909   -0.410
 1240  -24.661    3.519  -18.942   -0.517   -0.688   -0.510
 1240  -23.661    3.443  -19.473   -0.215   -0.710   -0.670
 1240  -24.552    4.421  -19.805   -0.484   -0.416   -0.770
 1240  -22.842    3.953  -20.005    0.031   -0.557   -0.830
 1242  -21.743    3.320  -19.287    0.221   -0.791   -0.570
 1242  -21.300    3.910  -19.687    0.399   -0.555   -0.730
 1242  -22.218    3.906  -19.937    0.031   -0.557   -0.830
 1244  -26.011    4.822  -16.242   -0.830   -0.265    0.490
 1244  -25.801    4.039  -16.642   -0.746   -0.578    0.330
 1244  -26.358    5.259  -16.892   -0.969   -0.090    0.230
 1244  -25.247    3.399  -17.042   -0.525   -0.834    0.170
 1244  -26.189    4.416  -17.292   -0.901   -0.427    0.070
 1244  -26.415    5.793  -17.542   -0.992    0.124   -0.030
 1244  -25.683    3.711  -17.692   -0.699   -0.709   -0.090
 1244  -26.327    4.934  -17.942   -0.957   -0.220   -0.190
 1244  -25.899    4.208  -18.342   -0.785   -0.510   -0.350
 1244  -26.167    5.462  -18.592   -0.893   -0.009   -0.450
 1244  -25.227    3.765  -18.742   -0.517   -0.688   -0.510
 1244  -25.789    4.786  -18.992   -0.742   -0.279   -0.610
 1244  -25.145    4.444  -19.392   -0.484   -0.416   -0.770
 1247  -26.068    7.515  -16.304   -0.969   -0.090    0.230
 1249  -25.960    9.478  -21.350   -0.893   -0.009   -0.450
 1249  -25.509    8.672  -21.827   -0.742   -0.279   -0.610
 1249  -25.353    9.935  -22.125   -0.689    0.144   -0.710
 1249  -24.741    8.265  -22.304   -0.484   -0.416   -0.770
 1249  -23.206    7.844  -22.482    0.031   -0.557   -0.830
 1249  -24.753    9.294  -22.602   -0.488   -0.071   -0.870
 1249  -23.582   10.707  -22.721   -0.095    0.404   -0.910
 1249  -23.834    8.548  -22.780   -0.180   -0.321   -0.930
 1249  -23.960    9.801  -22.900   -0.222    0.100   -0.970
 1249  -23.133    9.118  -22.959    0.056   -0.130   -0.990
 1250  -23.835    4.494  -20.310   -0.402   -0.881   -0.250
 1250  -21.308    4.618  -20.489    0.446   -0.839   -0.310
 1250  -22.849    4.409  -20.787   -0.071   -0.909   -0.410
 1250  -20.681    5.361  -20.966    0.657   -0.590   -0.470
 1250  -24.178    5.070  -21.085   -0.517   -0.688   -0.510
 1250  -21.979    4.761  -21.264    0.221   -0.791   -0.570
 1250  -23.279    5.002  -21.562   -0.215   -0.710   -0.670
 1250  -21.450    5.464  -21.740    0.399   -0.555   -0.730
 1250  -24.080    5.880  -21.860   -0.484   -0.416   -0.770
 1250  -22.545    5.459  -22.038    0.031   -0.557   -0.830
 1250  -24.092    6.909  -22.158   -0.488   -0.071   -0.870
 1250  -21.515    6.354  -22.217    0.377   -0.257   -0.890
 1250  -23.173    6.163  -22.336   -0.180   -0.321   -0.930
 1250  -23.299    7.416  -22.456   -0.222    0.100   -0.970
 1250  -22.472    6.733  -22.515    0.056   -0.130   -0.990
 1251  -26.399    7.700  -17.196   -0.759    0.031    0.650
 1251  -26.179    9.027  -17.494   -0.686    0.477    0.550
 1251  -26.611    6.816  -17.673   -0.830   -0.265    0.490
 1251  -26.789    8.305  -17.971   -0.890    0.235    0.390
 1251  -26.360    5.884  -18.150   -0.746   -0.578    0.330
 1251  -27.024    7.338  -18.448   -0.969   -0.090    0.230
 1251  -26.765    8.955  -18.746   -0.882    0.453    0.130
 1251  -26.822    6.333  -18.924   -0.901   -0.427    0.070
 1251  -27.092    7.974  -19.222   -0.992    0.124   -0.030
 1251  -26.219    5.492  -19.401   -0.699   -0.709   -0.090
 1251  -26.414    9.488  -19.520   -0.764    0.632   -0.130
 1251  -26.987    6.950  -19.699   -0.957   -0.220   -0.190
 1251  -25.333    4.981  -19.878   -0.402   -0.881   -0.250
 1251  -26.824    8.558  -19.997   -0.902    0.320   -0.290
 1251  -26.477    6.085  -20.176   -0.785   -0.510   -0.350
 1251  -26.797    7.580  -20.474   -0.893   -0.009   -0.450
 1251  -25.676    5.557  -20.653   -0.517   -0.688   -0.510
 1251  -26.249    8.921  -20.772   -0.709    0.441   -0.550
 1251  -26.346    6.774  -20.951   -0.742   -0.279   -0.610
 1251  -24.777    5.489  -21.130   -0.215   -0.710   -0.670
 1251  -26.190    8.037  -21.249   -0.689    0.144   -0.710
 1251  -25.578    6.367  -21.428   -0.484   -0.416   -0.770
 1251  -25.590    7.396  -21.726   -0.488   -0.071   -0.870
 1251  -24.671    6.650  -21.904   -0.180   -0.321   -0.930
 1252  -19.619    5.926  -20.800    0.446   -0.839   -0.310
 1252  -20.290    6.069  -21.575    0.221   -0.791   -0.570
 1252  -18.801    7.565  -21.753    0.721   -0.289   -0.630
 1252  -19.761    6.772  -22.051    0.399   -0.555   -0.730
 1252  -20.856    6.767  -22.349    0.031   -0.557   -0.830
 1252  -21.484    7.471  -22.647   -0.180   -0.321   -0.930
 1252  -20.783    8.041  -22.826    0.056   -0.130   -0.990
 1352  -21.055    2.169  -18.767   -0.215   -0.710   -0.670
 1352  -19.226    2.631  -18.945    0.399   -0.555   -0.730
 1352  -21.856    3.047  -19.065   -0.484   -0.416   -0.770
 1352  -20.321    2.626  -19.243    0.031   -0.557   -0.830
 1352  -20.949    3.330  -19.541   -0.180   -0.321   -0.930
 1352  -20.248    3.900  -19.720    0.056   -0.130   -0.990
 1364  -27.247    7.901  -10.201   -0.759    0.031    0.650
 1364  -27.489    6.893  -10.745   -0.830   -0.265    0.490
 1364  -27.203    5.829  -11.289   -0.746   -0.578    0.330
 1364  -27.730    6.341  -12.173   -0.901   -0.427    0.070
 1364  -27.918    7.045  -13.057   -0.957   -0.220   -0.190
 1364  -27.336    6.058  -13.601   -0.785   -0.510   -0.350
 1364  -27.701    7.764  -13.941   -0.893   -0.009   -0.450
 1364  -27.187    6.845  -14.485   -0.742   -0.279   -0.610
 1364  -26.310    6.380  -15.029   -0.484   -0.416   -0.770
 1365  -26.540    7.617   -8.940   -0.759    0.031    0.650
 1365  -26.295    9.097   -9.272   -0.686    0.477    0.550
 1365  -26.975    8.292   -9.803   -0.890    0.235    0.390
 1365  -26.177    9.845  -10.135   -0.650    0.703    0.290
 1368  -26.039    6.004   -8.692   -0.572   -0.332    0.750
 1368  -26.506    6.911   -8.942   -0.759    0.031    0.650
 1368  -26.684    6.171   -9.342   -0.830   -0.265    0.490
 1368  -26.474    5.388   -9.742   -0.746   -0.578    0.330
 1368  -27.031    6.608   -9.992   -0.969   -0.090    0.230
 1368  -26.862    5.765  -10.392   -0.901   -0.427    0.070
 1371  -27.560    8.248  -10.560   -0.759    0.031    0.650
 1371  -27.368    9.406  -10.820   -0.686    0.477    0.550
 1371  -27.745    7.477  -10.976   -0.830   -0.265    0.490
 1371  -27.901    8.776  -11.236   -0.890    0.235    0.390
 1371  -27.276    9.993  -11.496   -0.650    0.703    0.290
 1371  -28.105    7.932  -11.652   -0.969   -0.090    0.230
 1371  -27.880    9.343  -11.912   -0.882    0.453    0.130
 1371  -26.900   10.408  -12.172   -0.505    0.862    0.030
 1371  -28.165    8.487  -12.328   -0.992    0.124   -0.030
 1371  -27.573    9.808  -12.588   -0.764    0.632   -0.130
 1371  -28.074    7.594  -12.744   -0.957   -0.220   -0.190
 1371  -27.932    8.997  -13.004   -0.902    0.320   -0.290
 1371  -27.908    8.143  -13.420   -0.893   -0.009   -0.450
 1372  -26.014    5.851  -14.924   -0.484   -0.416   -0.770
 1375  -27.100   10.495  -13.564   -0.882    0.453    0.130
 1375  -27.427    9.514  -14.040   -0.992    0.124   -0.030
 1375  -27.322    8.490  -14.517   -0.957   -0.220   -0.190
 1375  -27.159   10.098  -14.815   -0.902    0.320   -0.290
 1375  -27.132    9.120  -15.292   -0.893   -0.009   -0.450
 1375  -26.011    7.097  -15.471   -0.517   -0.688   -0.510
 1375  -26.681    8.314  -15.769   -0.742   -0.279   -0.610
 1375  -26.525    9.577  -16.067   -0.689    0.144   -0.710
 1375  -25.925    8.936  -16.544   -0.488   -0.071   -0.870
 1408  -25.693    9.887   -9.135   -0.830   -0.265    0.490
 1408  -26.106   10.409   -9.910   -0.969   -0.090    0.230
 1665  -24.658    6.790   -5.174   -0.542    0.224    0.810
 1665  -24.225    7.903   -5.490   -0.405    0.576    0.710
 1665  -25.111    7.590   -5.996   -0.686    0.477    0.550
 1665  -25.759    6.825   -6.502   -0.890    0.235    0.390
 1665  -25.733    7.514   -7.323   -0.882    0.453    0.130
 1665  -26.079    6.474   -7.829   -0.992    0.124   -0.030
 1666  -23.329    8.650   -5.435   -0.179    0.164    0.970
 1666  -23.167    9.636   -5.751   -0.128    0.476    0.870
 1666  -24.476    8.838   -5.940   -0.542    0.224    0.810
 1666  -24.043    9.951   -6.256   -0.405    0.576    0.710
 1666  -25.162    8.230   -6.446   -0.759    0.031    0.650
 1666  -24.929    9.638   -6.762   -0.686    0.477    0.550
 1666  -25.577    8.873   -7.268   -0.890    0.235    0.390
 1666  -25.825    7.847   -7.773   -0.969   -0.090    0.230
 1666  -25.551    9.562   -8.089   -0.882    0.453    0.130
 1694  -26.574    4.473   -9.187   -0.890    0.235    0.390
 1735  -24.591    6.596   -4.826   -0.650    0.703    0.290
 1790  -22.858    9.461   -4.107   -0.709    0.441   -0.550
 1791  -23.592    5.943   -1.736   -0.830   -0.265    0.490
 1791  -24.005    6.465   -2.511   -0.969   -0.090    0.230
 1791  -24.073    7.101   -3.285   -0.992    0.124   -0.030
 1791  -23.805    7.685   -4.060   -0.902    0.320   -0.290
 1791  -23.230    8.048   -4.835   -0.709    0.441   -0.550
 1792  -22.784    9.030   -4.905   -0.882    0.453    0.130
 1792  -22.433    9.563   -5.679   -0.764    0.632   -0.130
 2198  -25.448    7.900   -1.605   -0.785   -0.510   -0.350
 2200  -26.295    9.064    0.979   -0.969   -0.090    0.230
 2200  -26.036   10.681    0.681   -0.882    0.453    0.130
 2200  -26.093    8.059    0.503   -0.901   -0.427    0.070
 2200  -26.363    9.700    0.205   -0.992    0.124   -0.030
 2200  -25.490    7.218    0.026   -0.699   -0.709   -0.090
 2200  -26.258    8.676   -0.272   -0.957   -0.220   -0.190
 2200  -25.748    7.811   -0.749   -0.785   -0.510   -0.350
 2201  -25.177   12.352   -0.175   -0.650    0.703    0.290
 2201  -25.869   11.607   -0.652   -0.882    0.453    0.130
 2201  -24.746   12.828   -0.950   -0.505    0.862    0.030
 2201  -26.196   10.626   -1.128   -0.992    0.124   -0.030
 2201  -26.091    9.602   -1.605   -0.957   -0.220   -0.190
 2201  -24.135   13.017   -1.724   -0.300    0.926   -0.230
 2201  -25.928   11.210   -1.903   -0.902    0.320   -0.290
 2201  -25.901   10.232   -2.380   -0.893   -0.009   -0.450
 2201  -25.450    9.426   -2.857   -0.742   -0.279   -0.610
 2201  -25.294   10.689   -3.155   -0.689    0.144   -0.710
 2201  -24.682    9.019   -3.334   -0.484   -0.416   -0.770
 2201  -24.694   10.048   -3.632   -0.488   -0.071   -0.870
 2201  -23.523   11.461   -3.751   -0.095    0.404   -0.910
 2201  -23.775    9.302   -3.810   -0.180   -0.321   -0.930
 2201  -23.901   10.555   -3.930   -0.222    0.100   -0.970
 2201  -23.074    9.872   -3.989    0.056   -0.130   -0.990
 2202  -24.505    6.737   -1.184   -0.699   -0.709   -0.090
 2202  -24.763    7.330   -1.959   -0.785   -0.510   -0.350
 2202  -23.876    8.641   -3.509   -0.488   -0.071   -0.870
 2162  -21.796   11.401    9.922    0.141    0.000    0.990
 2162  -22.808   11.920    9.859   -0.179    0.164    0.970
 2162  -22.156   10.418    9.796    0.027   -0.311    0.950
 2162  -23.532   11.173    9.670   -0.408   -0.072    0.910
 2162  -21.026   10.628    9.606    0.385   -0.245    0.890
 2162  -23.009    9.924    9.480   -0.243   -0.467    0.850
 2162  -23.955   12.108    9.354   -0.542    0.224    0.810
 2162  -21.421    9.646    9.290    0.260   -0.555    0.790
 2162  -24.050   10.353    9.164   -0.572   -0.332    0.750
 2162  -20.133   10.937    9.101    0.668   -0.147    0.730
 2162  -22.536    9.133    8.974   -0.093   -0.718    0.690
 2162  -24.641   11.500    8.848   -0.759    0.031    0.650
 2162  -20.503    9.670    8.785    0.550   -0.548    0.630
 2162  -23.877    9.442    8.658   -0.517   -0.620    0.590
 2162  -21.654    8.787    8.469    0.186   -0.827    0.530
 2162  -24.866   10.564    8.342   -0.830   -0.265    0.490
 2162  -19.710   10.231    8.279    0.801   -0.370    0.470
 2162  -23.208    8.716    8.153   -0.306   -0.850    0.430
 2162  -25.056   12.143    8.026   -0.890    0.235    0.390
 2162  -20.654    8.932    7.963    0.502   -0.781    0.370
 2162  -22.227    8.358    7.647    0.005   -0.963    0.270
 2162  -19.781    9.533    7.458    0.779   -0.591    0.210
 2162  -23.901    8.765    7.331   -0.525   -0.834    0.170
 2162  -22.905    8.312    6.826   -0.210   -0.978    0.010
 2184  -24.118    8.032    6.692    0.027   -0.311    0.950
 2184  -24.971    7.538    6.376   -0.243   -0.467    0.850
 2184  -23.383    7.260    6.186    0.260   -0.555    0.790
 2184  -26.012    7.967    6.060   -0.572   -0.332    0.750
 2184  -24.498    6.747    5.870   -0.093   -0.718    0.690
 2184  -26.603    9.114    5.744   -0.759    0.031    0.650
 2184  -25.839    7.056    5.554   -0.517   -0.620    0.590
 2184  -23.616    6.401    5.365    0.186   -0.827    0.530
 2184  -26.828    8.178    5.238   -0.830   -0.265    0.490
 2184  -25.170    6.330    5.049   -0.306   -0.850    0.430
 2184  -26.562    7.189    4.733   -0.746   -0.578    0.330
 2184  -24.189    5.972    4.543    0.005   -0.963    0.270
 2184  -27.266    8.731    4.417   -0.969   -0.090    0.230
 2184  -25.863    6.379    4.227   -0.525   -0.834    0.170
 2184  -27.053    7.665    3.911   -0.901   -0.427    0.070
 2184  -24.867    5.926    3.722   -0.210   -0.978    0.010
 2184  -26.413    6.773    3.406   -0.699   -0.709   -0.090
 2184  -27.227    8.319    3.090   -0.957   -0.220   -0.190
 2184  -25.474    6.231    2.900   -0.402   -0.881   -0.250
 2184  -26.686    7.402    2.584   -0.785   -0.510   -0.350
 2184  -25.837    6.842    2.078   -0.517   -0.688   -0.510
 2184  -26.548    8.133    1.762   -0.742   -0.279   -0.610
 2184  -25.733    7.701    1.257   -0.484   -0.416   -0.770
 2187  -25.379   10.780    8.039   -0.408   -0.072    0.910
 2187  -24.902    9.642    7.866   -0.243   -0.467    0.850
 2187  -25.764   11.632    7.751   -0.542    0.224    0.810
 2187  -25.851   10.033    7.578   -0.572   -0.332    0.750
 2187  -25.369   12.647    7.463   -0.405    0.576    0.710
 2187  -24.471    8.921    7.405   -0.093   -0.718    0.690
 2187  -26.390   11.078    7.290   -0.759    0.031    0.650
 2187  -25.693    9.203    7.117   -0.517   -0.620    0.590
 2187  -26.595   10.225    6.829   -0.830   -0.265    0.490
 2187  -26.352    9.323    6.368   -0.746   -0.578    0.330
 2190  -27.393   10.306    5.834   -0.572   -0.332    0.750
 2190  -27.951   11.388    5.536   -0.759    0.031    0.650
 2190  -27.230    9.447    5.357   -0.517   -0.620    0.590
 2190  -28.163   10.504    5.059   -0.830   -0.265    0.490
 2190  -28.341   11.993    4.761   -0.890    0.235    0.390
 2190  -27.912    9.572    4.582   -0.746   -0.578    0.330
 2190  -28.576   11.026    4.284   -0.969   -0.090    0.230
 2190  -28.317   12.643    3.986   -0.882    0.453    0.130
 2190  -28.374   10.021    3.808   -0.901   -0.427    0.070
 2190  -28.644   11.662    3.510   -0.992    0.124   -0.030
 2190  -27.771    9.180    3.331   -0.699   -0.709   -0.090
 2190  -28.539   10.638    3.033   -0.957   -0.220   -0.190
 2190  -28.376   12.246    2.735   -0.902    0.320   -0.290
 2190  -28.029    9.773    2.556   -0.785   -0.510   -0.350
 2190  -28.349   11.268    2.258   -0.893   -0.009   -0.450
 2190  -27.228    9.245    2.079   -0.517   -0.688   -0.510
 2190  -27.801   12.609    1.960   -0.709    0.441   -0.550
 2190  -27.898   10.462    1.781   -0.742   -0.279   -0.610
 2190  -27.742   11.725    1.483   -0.689    0.144   -0.710
 2190  -27.130   10.055    1.304   -0.484   -0.416   -0.770
 2190  -27.142   11.084    1.006   -0.488   -0.071   -0.870
 2190  -26.223   10.338    0.828   -0.180   -0.321   -0.930
 2193  -22.968    6.717    5.711   -0.572   -0.332    0.750
 2194  -20.098    8.133    7.381    0.141    0.000    0.990
 2194  -20.458    7.150    7.255    0.027   -0.311    0.950
 2194  -19.837    9.055    7.192    0.224    0.292    0.930
 2194  -21.834    7.905    7.129   -0.408   -0.072    0.910
 2194  -19.328    7.360    7.065    0.385   -0.245    0.890
 2194  -21.311    6.656    6.939   -0.243   -0.467    0.850
 2194  -18.888    8.738    6.876    0.524    0.191    0.830
 2194  -22.352    7.085    6.623   -0.572   -0.332    0.750
 2194  -18.435    7.669    6.560    0.668   -0.147    0.730
 2216  -23.421    5.886   -1.454   -0.488   -0.071   -0.870
 2218  -20.043    5.455    7.186    0.141    0.000    0.990
 2218  -20.965    5.928    7.129   -0.179    0.164    0.970
 2218  -20.370    4.559    7.071    0.027   -0.311    0.950
 2218  -19.805    6.295    7.013    0.224    0.292    0.930
 2218  -21.625    5.247    6.956   -0.408   -0.072    0.910
 2218  -19.341    4.750    6.898    0.385   -0.245    0.890
 2218  -21.148    4.109    6.783   -0.243   -0.467    0.850
 2218  -22.010    6.099    6.668   -0.542    0.224    0.810
 2218  -22.097    4.500    6.495   -0.572   -0.332    0.750
 2218  -20.717    3.388    6.322   -0.093   -0.718    0.690
 2218  -22.636    5.545    6.207   -0.759    0.031    0.650
 2218  -23.013    6.131    5.458   -0.890    0.235    0.390
 2219  -25.132    5.464    3.088   -0.830   -0.265    0.490
 2219  -24.889    4.562    2.627   -0.746   -0.578    0.330
 2219  -25.531    5.968    2.339   -0.969   -0.090    0.230
 2219  -25.336    4.997    1.879   -0.901   -0.427    0.070
 2219  -25.597    6.583    1.591   -0.992    0.124   -0.030
 2219  -25.496    5.593    1.130   -0.957   -0.220   -0.190
 2219  -25.312    6.202    0.381   -0.893   -0.009   -0.450
 2219  -24.876    5.423   -0.080   -0.742   -0.279   -0.610
 2219  -24.725    6.643   -0.368   -0.689    0.144   -0.710
 2221  -25.028    3.856    1.711   -0.969   -0.090    0.230
 2221  -25.096    4.492    0.937   -0.992    0.124   -0.030
 2221  -24.801    4.098   -0.315   -0.893   -0.009   -0.450
 2221  -24.194    4.555   -1.090   -0.689    0.144   -0.710
 2221  -23.391    5.345   -1.388   -0.420    0.410   -0.810
 2221  -23.594    3.914   -1.567   -0.488   -0.071   -0.870
 2222  -21.758    3.123    6.135    0.027   -0.311    0.950
 2222  -23.056    3.835    6.016   -0.408   -0.072    0.910
 2222  -22.563    2.657    5.837   -0.243   -0.467    0.850
 2222  -23.454    4.717    5.718   -0.542    0.224    0.810
 2222  -21.065    2.395    5.658    0.260   -0.555    0.790
 2222  -23.544    3.062    5.539   -0.572   -0.332    0.750
 2222  -22.116    1.911    5.360   -0.093   -0.718    0.690
 2222  -24.102    4.144    5.241   -0.759    0.031    0.650
 2222  -23.381    2.203    5.062   -0.517   -0.620    0.590
 2222  -23.882    5.471    4.943   -0.686    0.477    0.550
 2222  -24.314    3.260    4.764   -0.830   -0.265    0.490
 2222  -22.750    1.518    4.585   -0.306   -0.850    0.430
 2222  -24.492    4.749    4.466   -0.890    0.235    0.390
 2222  -24.063    2.328    4.287   -0.746   -0.578    0.330
 2222  -24.727    3.782    3.989   -0.969   -0.090    0.230
 2222  -23.403    1.565    3.811   -0.525   -0.834    0.170
 2222  -24.525    2.777    3.513   -0.901   -0.427    0.070
 2222  -22.465    1.137    3.334   -0.210   -0.978    0.010
 2222  -24.795    4.418    3.215   -0.992    0.124   -0.030
 2222  -23.922    1.936    3.036   -0.699   -0.709   -0.090
 2222  -24.690    3.394    2.738   -0.957   -0.220   -0.190
 2222  -23.036    1.425    2.559   -0.402   -0.881   -0.250
 1087  -23.065   10.654  -23.792   -0.830   -0.265    0.490
 1087  -21.407    8.806  -23.981   -0.306   -0.850    0.430
 1087  -22.799    9.665  -24.297   -0.746   -0.578    0.330
 1087  -23.503   11.207  -24.613   -0.969   -0.090    0.230
 1087  -22.100    8.855  -24.803   -0.525   -0.834    0.170
 1087  -23.229   12.922  -24.929   -0.882    0.453    0.130
 1087  -23.290   10.141  -25.119   -0.901   -0.427    0.070
 1087  -21.104    8.402  -25.308   -0.210   -0.978    0.010
 1087  -23.575   11.882  -25.435   -0.992    0.124   -0.030
 1087  -22.650    9.249  -25.624   -0.699   -0.709   -0.090
 1087  -22.856   13.487  -25.751   -0.764    0.632   -0.130
 1087  -23.464   10.795  -25.940   -0.957   -0.220   -0.190
 1087  -21.390   14.416  -26.067   -0.300    0.926   -0.230
 1087  -21.711    8.707  -26.130   -0.402   -0.881   -0.250
 1087  -23.292   12.501  -26.256   -0.902    0.320   -0.290
 1087  -22.923    9.878  -26.446   -0.785   -0.510   -0.350
 1087  -22.234   13.783  -26.572   -0.567    0.725   -0.390
 1087  -20.665    8.618  -26.636   -0.071   -0.909   -0.410
 1087  -23.263   11.463  -26.762   -0.893   -0.009   -0.450
 1087  -20.709   14.233  -26.888   -0.085    0.868   -0.490
 1087  -22.074    9.318  -26.952   -0.517   -0.688   -0.510
 1087  -22.681   12.886  -27.078   -0.709    0.441   -0.550
 1087  -22.785   10.609  -27.268   -0.742   -0.279   -0.610
 1087  -21.480   13.656  -27.394   -0.329    0.685   -0.650
 1087  -21.121    9.246  -27.457   -0.215   -0.710   -0.670
 1087  -22.619   11.948  -27.584   -0.689    0.144   -0.710
 1087  -20.193   13.566  -27.710    0.079    0.657   -0.750
 1087  -21.970   10.177  -27.773   -0.484   -0.416   -0.770
 1087  -21.767   12.785  -27.900   -0.420    0.410   -0.810
 1087  -20.342    9.731  -27.963    0.031   -0.557   -0.830
 1087  -21.983   11.268  -28.089   -0.488   -0.071   -0.870
 1087  -20.741   12.766  -28.216   -0.095    0.404   -0.910
 1087  -21.009   10.478  -28.279   -0.180   -0.321   -0.930
 1087  -21.141   11.806  -28.405   -0.222    0.100   -0.970
 1087  -20.265   11.081  -28.468    0.056   -0.130   -0.990
 1102  -26.250   19.289  -24.712   -0.882    0.453    0.130
 1102  -24.617   14.755  -26.004   -0.402   -0.881   -0.250
 1102  -23.492   14.658  -26.548   -0.071   -0.909   -0.410
 1102  -25.008   15.412  -26.888   -0.517   -0.688   -0.510
 1102  -25.773   16.801  -27.228   -0.742   -0.279   -0.610
 1102  -20.801   16.766  -27.296    0.721   -0.289   -0.630
 1102  -23.983   15.334  -27.432   -0.215   -0.710   -0.670
 1102  -24.896   16.336  -27.772   -0.484   -0.416   -0.770
 1102  -23.145   15.857  -27.976    0.031   -0.557   -0.830
 1103  -26.062   19.677  -24.803   -0.890    0.235    0.390
 1103  -26.399   19.308  -26.198   -0.992    0.124   -0.030
 1103  -26.283   18.167  -26.729   -0.957   -0.220   -0.190
 1103  -24.103   21.971  -26.862   -0.300    0.926   -0.230
 1103  -26.101   19.959  -27.061   -0.902    0.320   -0.290
 1103  -24.990   21.306  -27.393   -0.567    0.725   -0.390
 1103  -26.071   18.869  -27.592   -0.893   -0.009   -0.450
 1103  -25.460   20.363  -27.924   -0.709    0.441   -0.550
 1103  -25.568   17.971  -28.123   -0.742   -0.279   -0.610
 1103  -25.394   19.378  -28.455   -0.689    0.144   -0.710
 1103  -21.783   17.055  -28.522    0.399   -0.555   -0.730
 1106  -24.674   16.887  -28.328   -0.517   -0.688   -0.510
 1106  -25.236   17.908  -28.578   -0.742   -0.279   -0.610
 1106  -23.920   16.830  -28.728   -0.215   -0.710   -0.670
 1106  -25.105   18.967  -28.828   -0.689    0.144   -0.710
 1106  -22.386   17.218  -28.878    0.399   -0.555   -0.730
 1106  -24.592   17.566  -28.978   -0.484   -0.416   -0.770
 1106  -23.304   17.214  -29.128    0.031   -0.557   -0.830
 1106  -24.602   18.430  -29.228   -0.488   -0.071   -0.870
 1106  -23.831   17.804  -29.378   -0.180   -0.321   -0.930
 1109  -21.507   14.805  -26.279    0.446   -0.839   -0.310
 1109  -22.852   14.623  -26.539   -0.071   -0.909   -0.410
 1109  -22.093   14.929  -26.955    0.221   -0.791   -0.570
 1109  -21.632   15.543  -27.371    0.399   -0.555   -0.730
 1110  -26.526   18.039  -24.159   -0.890    0.235    0.390
 1110  -26.730   17.195  -24.575   -0.969   -0.090    0.230
 1110  -26.555   16.318  -24.991   -0.901   -0.427    0.070
 1110  -26.790   17.750  -25.251   -0.992    0.124   -0.030
 1110  -26.029   15.585  -25.407   -0.699   -0.709   -0.090
 1110  -26.699   16.857  -25.667   -0.957   -0.220   -0.190
 1110  -26.557   18.260  -25.927   -0.902    0.320   -0.290
 1110  -26.253   16.102  -26.083   -0.785   -0.510   -0.350
 1110  -26.533   17.406  -26.343   -0.893   -0.009   -0.450
 1110  -26.139   16.703  -26.759   -0.742   -0.279   -0.610
 1111  -24.024   14.015  -24.982   -0.517   -0.688   -0.510
 1111  -23.125   13.947  -25.459   -0.215   -0.710   -0.670
 1111  -22.391   14.404  -25.935    0.031   -0.557   -0.830
 1112  -26.527   17.509  -23.559   -0.902    0.320   -0.290
 1112  -26.180   15.036  -23.738   -0.785   -0.510   -0.350
 1112  -26.500   16.531  -24.036   -0.893   -0.009   -0.450
 1112  -25.379   14.508  -24.215   -0.517   -0.688   -0.510
 1114  -22.979   20.514  -21.053    0.191    0.609    0.770
 1114  -24.755   20.417  -21.232   -0.405    0.576    0.710
 1114  -23.657   21.059  -21.530   -0.037    0.792    0.610
 1114  -25.591   20.121  -21.709   -0.686    0.477    0.550
 1114  -24.575   21.155  -22.007   -0.345    0.824    0.450
 1114  -26.201   19.399  -22.186   -0.890    0.235    0.390
 1114  -25.485   20.794  -22.484   -0.650    0.703    0.290
 1114  -24.072   21.578  -22.782   -0.176    0.966    0.190
 1114  -26.177   20.049  -22.961   -0.882    0.453    0.130
 1114  -25.054   21.270  -23.259   -0.505    0.862    0.030
 1114  -26.504   19.068  -23.437   -0.992    0.124   -0.030
 1114  -23.440   21.671  -23.557    0.036    0.997   -0.070
 1114  -25.826   20.582  -23.735   -0.764    0.632   -0.130
 1114  -24.443   21.459  -24.033   -0.300    0.926   -0.230
 1114  -26.236   19.652  -24.212   -0.902    0.320   -0.290
 1098  -23.541   11.036  -23.082   -0.071   -0.909   -0.410
 1098  -24.950   11.736  -23.398   -0.517   -0.688   -0.510
 1098  -25.661   13.027  -23.714   -0.742   -0.279   -0.610
 1098  -23.997   11.664  -23.903   -0.215   -0.710   -0.670
 1098  -25.495   14.366  -24.030   -0.689    0.144   -0.710
 1098  -24.846   12.595  -24.219   -0.484   -0.416   -0.770
 1098  -24.859   13.686  -24.535   -0.488   -0.071   -0.870
 1098  -23.885   12.896  -24.725   -0.180   -0.321   -0.930
 1098  -23.141   13.499  -24.914    0.056   -0.130   -0.990
 1116  -23.134   20.409  -20.436   -0.176    0.966    0.190
 1119  -27.146   16.078  -23.291   -0.222    0.100   -0.970
 1120  -25.855   20.042  -20.369    0.036    0.997   -0.070
 1120  -26.919   19.817  -20.875   -0.300    0.926   -0.230
 1120  -26.238   19.634  -21.696   -0.085    0.868   -0.490
 1120  -27.009   19.057  -22.202   -0.329    0.685   -0.650
 1120  -27.296   18.186  -22.708   -0.420    0.410   -0.810
 1122  -27.466   12.194  -15.827   -0.517   -0.620    0.590
 1122  -28.203   12.329  -16.664   -0.746   -0.578    0.330
 1123  -26.914   10.109  -19.239   -0.699   -0.709   -0.090
 1125  -27.860   12.681  -22.029   -0.785   -0.510   -0.350
 1125  -27.086   12.170  -22.490   -0.517   -0.688   -0.510
 1125  -27.734   13.347  -22.778   -0.742   -0.279   -0.610
 1125  -26.218   12.105  -22.951   -0.215   -0.710   -0.670
 1125  -27.583   14.567  -23.066   -0.689    0.144   -0.710
 1125  -26.991   12.953  -23.239   -0.484   -0.416   -0.770
 1125  -26.807   15.331  -23.354   -0.420    0.410   -0.810
 1125  -27.003   13.948  -23.527   -0.488   -0.071   -0.870
 1125  -26.115   13.227  -23.699   -0.180   -0.321   -0.930
 1125  -26.236   14.438  -23.815   -0.222    0.100   -0.970
 1126  -27.106   11.155  -16.657   -0.830   -0.265    0.490
 1126  -26.855   10.223  -17.134   -0.746   -0.578    0.330
 1126  -26.195    9.460  -17.610   -0.525   -0.834    0.170
 1126  -26.714    9.831  -18.385   -0.699   -0.709   -0.090
 1127  -26.638    9.823  -20.017   -0.699   -0.709   -0.090
 1127  -26.896   10.416  -20.792   -0.785   -0.510   -0.350
 1127  -26.095    9.888  -21.269   -0.517   -0.688   -0.510
 1127  -26.765   11.105  -21.567   -0.742   -0.279   -0.610
 1127  -25.997   10.698  -22.044   -0.484   -0.416   -0.770
 1127  -25.090   10.981  -22.520   -0.180   -0.321   -0.930
 1128  -28.191   12.071  -17.023   -0.572   -0.332    0.750
 1128  -28.033   11.241  -17.484   -0.517   -0.620    0.590
 1128  -28.935   12.263  -17.772   -0.830   -0.265    0.490
 1128  -27.423   10.579  -17.945   -0.306   -0.850    0.430
 1128  -28.692   11.361  -18.233   -0.746   -0.578    0.330
 1128  -28.055   10.624  -18.693   -0.525   -0.834    0.170
 1128  -29.139   11.796  -18.981   -0.901   -0.427    0.070
 1128  -27.148   10.210  -19.154   -0.210   -0.978    0.010
 1128  -28.556   10.983  -19.442   -0.699   -0.709   -0.090
 1128  -27.700   10.489  -19.903   -0.402   -0.881   -0.250
 1128  -28.805   11.556  -20.191   -0.785   -0.510   -0.350
 1128  -28.031   11.045  -20.652   -0.517   -0.688   -0.510
 1128  -28.679   12.222  -20.940   -0.742   -0.279   -0.610
 1128  -27.163   10.980  -21.113   -0.215   -0.710   -0.670
 1128  -27.936   11.828  -21.401   -0.484   -0.416   -0.770
 1207  -27.642   12.787  -14.540   -0.901   -0.427    0.070
 1209  -27.322   11.714  -14.196   -0.969   -0.090    0.230
 1209  -27.120   10.709  -14.672   -0.901   -0.427    0.070
 1209  -27.285   11.326  -15.447   -0.957   -0.220   -0.190
 1209  -26.775   10.461  -15.924   -0.785   -0.510   -0.350
   25  -29.707   15.586   -8.715   -0.901   -0.427    0.070
   25  -29.055   14.678   -9.230   -0.699   -0.709   -0.090
   25  -29.885   16.253   -9.552   -0.957   -0.220   -0.190
   25  -29.333   15.318  -10.067   -0.785   -0.510   -0.350
   25  -29.679   16.934  -10.389   -0.893   -0.009   -0.450
   25  -28.468   14.748  -10.582   -0.517   -0.688   -0.510
   29  -27.024   13.101   -7.557   -0.517   -0.620    0.590
   29  -26.393   12.416   -8.034   -0.306   -0.850    0.430
   29  -27.706   13.226   -8.332   -0.746   -0.578    0.330
   29  -27.046   12.463   -8.808   -0.525   -0.834    0.170
   29  -28.168   13.675   -9.106   -0.901   -0.427    0.070
   29  -27.565   12.834   -9.583   -0.699   -0.709   -0.090
   29  -27.823   13.427  -10.358   -0.785   -0.510   -0.350
   33  -29.314   15.709   -7.029   -0.830   -0.265    0.490
   33  -28.002   14.247   -7.179   -0.306   -0.850    0.430
   33  -29.104   14.926   -7.429   -0.746   -0.578    0.330
   33  -29.661   16.146   -7.679   -0.969   -0.090    0.230
   33  -28.550   14.286   -7.829   -0.525   -0.834    0.170
   33  -29.492   15.303   -8.079   -0.901   -0.427    0.070
   33  -28.986   14.598   -8.479   -0.699   -0.709   -0.090
 1163  -29.658   16.842  -10.876   -0.759    0.031    0.650
 1210  -27.283   12.486  -10.202   -0.572   -0.332    0.750
 1210  -27.120   11.627  -10.679   -0.517   -0.620    0.590
 1210  -28.053   12.684  -10.977   -0.830   -0.265    0.490
 1210  -26.489   10.942  -11.156   -0.306   -0.850    0.430
 1210  -28.231   14.173  -11.275   -0.890    0.235    0.390
 1210  -27.802   11.752  -11.454   -0.746   -0.578    0.330
 1210  -28.466   13.206  -11.752   -0.969   -0.090    0.230
 1210  -27.142   10.989  -11.930   -0.525   -0.834    0.170
 1210  -28.264   12.201  -12.228   -0.901   -0.427    0.070
 1210  -27.661   11.360  -12.705   -0.699   -0.709   -0.090
 1210  -27.919   11.953  -13.480   -0.785   -0.510   -0.350
 1210  -27.788   12.642  -14.255   -0.742   -0.279   -0.610
 1409  -26.066   11.475   -9.078   -0.830   -0.265    0.490
 1409  -26.479   11.997   -9.853   -0.969   -0.090    0.230
 1409  -26.277   10.992  -10.329   -0.901   -0.427    0.070
 1411  -22.151   11.592   -5.541    0.141    0.000    0.990
 1411  -23.105   12.081   -5.600   -0.179    0.164    0.970
 1411  -22.490   10.665   -5.660    0.027   -0.311    0.950
 1411  -23.788   11.377   -5.779   -0.408   -0.072    0.910
 1411  -23.295   10.199   -5.958   -0.243   -0.467    0.850
 1411  -24.276   10.604   -6.256   -0.572   -0.332    0.750
 1411  -24.834   11.686   -6.554   -0.759    0.031    0.650
 1411  -25.046   10.802   -7.031   -0.830   -0.265    0.490
 1411  -25.224   12.291   -7.329   -0.890    0.235    0.390
 1411  -25.459   11.324   -7.806   -0.969   -0.090    0.230
 1411  -25.257   10.319   -8.282   -0.901   -0.427    0.070
    1  -25.908   11.015   -3.440    0.005   -0.963    0.270
    1  -23.338   12.250   -3.639    0.779   -0.591    0.210
    1  -24.777   11.118   -3.971    0.346   -0.932    0.110
    1  -26.621   10.966   -4.303   -0.210   -0.978    0.010
    1  -23.775   11.687   -4.502    0.647   -0.761   -0.050
    1  -25.470   10.961   -4.834    0.137   -0.979   -0.150
    1  -27.258   11.287   -5.166   -0.402   -0.881   -0.250
    1  -24.442   11.425   -5.365    0.446   -0.839   -0.310
    1  -26.159   11.193   -5.697   -0.071   -0.909   -0.410
    1  -27.639   11.929   -6.029   -0.517   -0.688   -0.510
    1  -25.190   11.585   -6.228    0.221   -0.791   -0.570
    1  -28.386   13.285   -6.361   -0.742   -0.279   -0.610
    1  -26.639   11.853   -6.560   -0.215   -0.710   -0.670
    1  -27.530   12.831   -6.892   -0.484   -0.416   -0.770
    1  -27.544   13.978   -7.224   -0.488   -0.071   -0.870
    2  -28.106   14.201   -7.045   -0.484   -0.416   -0.770
    4  -23.771   18.627   -2.373    0.191    0.609    0.770
    4  -24.490   19.204   -2.878   -0.037    0.792    0.610
    8  -25.241   11.889   -6.731    0.221   -0.791   -0.570
    8  -26.332   12.091   -6.981   -0.215   -0.710   -0.670
    8  -27.004   12.827   -7.231   -0.484   -0.416   -0.770
    8  -25.716   12.475   -7.381    0.031   -0.557   -0.830
    9  -24.027   13.668   -1.642    0.385   -0.245    0.890
    9  -23.320   13.913   -2.042    0.668   -0.147    0.730
    9  -23.042   12.802   -3.342    0.779   -0.591    0.210
   12  -26.492   18.906   -0.789    0.191    0.609    0.770
   12  -28.268   18.809   -0.968   -0.405    0.576    0.710
   12  -27.170   19.451   -1.266   -0.037    0.792    0.610
   12  -25.787   19.316   -1.564    0.428    0.746    0.510
   12  -28.088   19.547   -1.743   -0.345    0.824    0.450
   12  -26.588   19.843   -2.041    0.159    0.923    0.350
   12  -25.122   19.229   -2.339    0.651    0.717    0.250
   12  -27.585   19.970   -2.518   -0.176    0.966    0.190
   12  -25.942   19.841   -2.816    0.376    0.922    0.090
   12  -28.567   19.662   -2.995   -0.505    0.862    0.030
   12  -26.953   20.063   -3.293    0.036    0.997   -0.070
   12  -25.396   19.511   -3.591    0.559    0.812   -0.170
   13  -29.649   15.538   -6.092   -0.893   -0.009   -0.450
   13  -29.255   14.835   -6.508   -0.742   -0.279   -0.610
   13  -28.585   14.480   -6.924   -0.484   -0.416   -0.770
   14  -27.144   13.475    0.735    0.027   -0.311    0.950
   14  -26.079   13.673    0.556    0.385   -0.245    0.890
   14  -27.949   13.009    0.437   -0.243   -0.467    0.850
   14  -26.451   12.747    0.258    0.260   -0.555    0.790
   14  -25.236   13.965    0.079    0.668   -0.147    0.730
   14  -27.502   12.263   -0.040   -0.093   -0.718    0.690
   14  -25.585   12.770   -0.219    0.550   -0.548    0.630
   14  -26.670   11.937   -0.517    0.186   -0.827    0.530
   14  -24.837   13.299   -0.695    0.801   -0.370    0.470
   14  -28.136   11.870   -0.815   -0.306   -0.850    0.430
   14  -25.728   12.073   -0.993    0.502   -0.781    0.370
   14  -27.211   11.533   -1.291    0.005   -0.963    0.270
   14  -26.195   11.625   -1.768    0.346   -0.932    0.110
   14  -26.818   11.484   -2.543    0.137   -0.979   -0.150
   15  -25.114   17.097    0.215    0.224    0.292    0.930
   15  -24.634   15.499    0.096    0.385   -0.245    0.890
   15  -24.219   16.798   -0.083    0.524    0.191    0.830
   15  -25.211   18.042   -0.261    0.191    0.609    0.770
   15  -23.791   15.791   -0.381    0.668   -0.147    0.730
   15  -24.088   17.654   -0.559    0.568    0.478    0.670
   15  -24.140   14.596   -0.679    0.550   -0.548    0.630
   15  -24.506   18.452   -1.036    0.428    0.746    0.510
   15  -23.392   15.125   -1.155    0.801   -0.370    0.470
   15  -23.374   17.493   -1.334    0.807    0.424    0.410
   15  -24.283   13.899   -1.453    0.502   -0.781    0.370
   15  -25.307   18.979   -1.513    0.159    0.923    0.350
   15  -23.841   18.365   -1.811    0.651    0.717    0.250
   15  -24.661   18.977   -2.288    0.376    0.922    0.090
 1443  -22.967   12.534   -4.425   -0.746   -0.578    0.330
 1443  -22.307   11.771   -4.901   -0.525   -0.834    0.170
 1446  -22.793   17.802   -2.014   -0.405    0.576    0.710
 1447  -22.751   18.205   -2.063   -0.759    0.031    0.650
 2134  -23.036   18.188   -0.707   -0.902    0.320   -0.290
 2138  -23.112   17.631   -1.373   -0.902    0.320   -0.290
 2139  -21.966   20.194    1.054   -0.650    0.703    0.290
 2139  -22.658   19.449    0.577   -0.882    0.453    0.130
 2139  -21.535   20.670    0.279   -0.505    0.862    0.030
 2139  -22.307   19.982   -0.197   -0.764    0.632   -0.130
 2139  -20.924   20.859   -0.495   -0.300    0.926   -0.230
 2139  -22.717   19.052   -0.674   -0.902    0.320   -0.290
 2139  -21.720   20.261   -0.972   -0.567    0.725   -0.390
 2139  -22.142   19.415   -1.449   -0.709    0.441   -0.550
 2204  -23.354   13.395   -1.805   -0.764    0.632   -0.130
 2204  -23.130   11.944   -3.534   -0.689    0.144   -0.710
 2204  -22.530   11.303   -4.011   -0.488   -0.071   -0.870
 2111  -24.314   17.275    5.426   -0.890    0.235    0.390
 2111  -24.562   16.249    4.921   -0.969   -0.090    0.230
 2111  -24.288   17.964    4.605   -0.882    0.453    0.130
 2111  -24.634   16.924    4.099   -0.992    0.124   -0.030
 2111  -23.915   18.529    3.783   -0.764    0.632   -0.130
 2111  -24.523   15.837    3.594   -0.957   -0.220   -0.190
 2111  -24.351   17.543    3.278   -0.902    0.320   -0.290
 2111  -24.322   16.505    2.772   -0.893   -0.009   -0.450
 2133  -24.430   14.792    1.094   -0.992    0.124   -0.030
 2133  -24.147   15.411    0.273   -0.902    0.320   -0.290
 2133  -24.118   14.373   -0.233   -0.893   -0.009   -0.450
 2133  -23.536   15.796   -0.549   -0.709    0.441   -0.550
 2133  -23.640   13.519   -0.739   -0.742   -0.279   -0.610
 2133  -23.474   14.858   -1.055   -0.689    0.144   -0.710
 2133  -22.838   14.178   -1.560   -0.488   -0.071   -0.870
 2136  -24.165   17.576    2.643   -0.890    0.235    0.390
 2136  -23.473   18.923    2.355   -0.650    0.703    0.290
 2136  -24.392   16.641    2.182   -0.969   -0.090    0.230
 2136  -24.142   18.204    1.894   -0.882    0.453    0.130
 2136  -24.197   15.670    1.722   -0.901   -0.427    0.070
 2136  -23.057   19.384    1.606   -0.505    0.862    0.030
 2136  -24.458   17.256    1.434   -0.992    0.124   -0.030
 2136  -23.802   18.719    1.146   -0.764    0.632   -0.130
 2136  -24.357   16.266    0.973   -0.957   -0.220   -0.190
 2136  -24.199   17.820    0.685   -0.902    0.320   -0.290
 2136  -23.235   18.989    0.397   -0.567    0.725   -0.390
 2136  -24.173   16.875    0.224   -0.893   -0.009   -0.450
 2136  -23.643   18.171   -0.064   -0.709    0.441   -0.550
 2136  -23.737   16.096   -0.237   -0.742   -0.279   -0.610
 2136  -23.586   17.316   -0.525   -0.689    0.144   -0.710
 2172  -19.441   11.232    8.866    0.260   -0.555    0.790
 2172  -18.604   11.253    8.405    0.550   -0.548    0.630
 2172  -17.881   11.765    7.945    0.801   -0.370    0.470
 2172  -18.742   10.580    7.657    0.502   -0.781    0.370
 2172  -17.460   12.605    7.484    0.947   -0.078    0.310
 2172  -17.946   11.129    7.196    0.779   -0.591    0.210
 2172  -19.194   10.147    6.908    0.346   -0.932    0.110
 2172  -17.440   11.984    6.735    0.954   -0.294    0.050
 2175  -19.320   13.041   10.707    0.260   -0.555    0.790
 2175  -18.105   14.259   10.528    0.668   -0.147    0.730
 2175  -18.454   13.064   10.230    0.550   -0.548    0.630
 2175  -17.667   15.023   10.052    0.814    0.110    0.570
 2175  -19.539   12.231    9.932    0.186   -0.827    0.530
 2175  -17.706   13.593    9.754    0.801   -0.370    0.470
 2175  -21.005   12.164    9.634   -0.306   -0.850    0.430
 2175  -18.597   12.367    9.456    0.502   -0.781    0.370
 2175  -17.270   14.462    9.277    0.947   -0.078    0.310
 2175  -17.773   12.935    8.979    0.779   -0.591    0.210
 2175  -17.250   13.819    8.502    0.954   -0.294    0.050
 2177  -23.471   18.929    6.740   -0.764    0.632   -0.130
 2177  -23.881   17.999    6.263   -0.902    0.320   -0.290
 2178  -19.446   18.910   10.552    0.191    0.609    0.770
 2178  -18.026   16.659   10.432    0.668   -0.147    0.730
 2178  -18.323   18.522   10.254    0.568    0.478    0.670
 2178  -20.124   19.455   10.075   -0.037    0.792    0.610
 2178  -17.588   17.423    9.956    0.814    0.110    0.570
 2178  -17.627   15.993    9.658    0.801   -0.370    0.470
 2178  -17.609   18.361    9.479    0.807    0.424    0.410
 2179  -22.828   12.681   10.047   -0.243   -0.467    0.850
 2179  -23.809   13.086    9.749   -0.572   -0.332    0.750
 2179  -24.367   14.168    9.451   -0.759    0.031    0.650
 2179  -24.579   13.284    8.974   -0.830   -0.265    0.490
 2179  -24.992   13.806    8.199   -0.969   -0.090    0.230
 2179  -25.060   14.442    7.425   -0.992    0.124   -0.030
 2180  -24.568   16.374    6.584   -0.882    0.453    0.130
 2180  -24.895   15.393    6.108   -0.992    0.124   -0.030
 2180  -24.217   16.907    5.810   -0.764    0.632   -0.130
 2180  -24.627   15.977    5.333   -0.902    0.320   -0.290
 2185  -28.038   13.047    2.810   -0.902    0.320   -0.290
 2185  -26.900   14.427    2.470   -0.567    0.725   -0.390
 2185  -27.382   13.462    1.926   -0.709    0.441   -0.550
 2188  -25.870   13.171    7.274   -0.179    0.164    0.970
 2188  -26.553   12.467    7.095   -0.408   -0.072    0.910
 2188  -25.717   14.101    6.976   -0.128    0.476    0.870
 2188  -26.951   13.349    6.797   -0.542    0.224    0.810
 2188  -27.041   11.694    6.618   -0.572   -0.332    0.750
 2188  -26.543   14.399    6.499   -0.405    0.576    0.710
 2188  -27.599   12.776    6.320   -0.759    0.031    0.650
 2188  -25.445   15.041    6.201   -0.037    0.792    0.610
 2188  -27.379   14.103    6.022   -0.686    0.477    0.550
 2188  -27.811   11.892    5.843   -0.830   -0.265    0.490
 2188  -26.363   15.137    5.724   -0.345    0.824    0.450
 2188  -27.989   13.381    5.545   -0.890    0.235    0.390
 2188  -24.863   15.433    5.426    0.159    0.923    0.350
 2188  -27.273   14.776    5.247   -0.650    0.703    0.290
 2188  -28.224   12.414    5.068   -0.969   -0.090    0.230
 2188  -25.860   15.560    4.949   -0.176    0.966    0.190
 2188  -27.965   14.031    4.770   -0.882    0.453    0.130
 2188  -26.842   15.252    4.472   -0.505    0.862    0.030
 2188  -28.292   13.050    4.294   -0.992    0.124   -0.030
 2188  -25.228   15.653    4.174    0.036    0.997   -0.070
 2188  -27.614   14.564    3.996   -0.764    0.632   -0.130
 2188  -26.231   15.441    3.698   -0.300    0.926   -0.230
 2188  -28.024   13.634    3.519   -0.902    0.320   -0.290
 2188  -24.632   15.406    3.400    0.236    0.914   -0.330
 2188  -27.027   14.843    3.221   -0.567    0.725   -0.390
 2188  -25.588   15.267    2.923   -0.085    0.868   -0.490
 2189  -24.533   15.330    2.733    0.036    0.997   -0.070
 2189  -25.536   15.118    2.257   -0.300    0.926   -0.230
 2189  -26.332   14.520    1.780   -0.567    0.725   -0.390
 2189  -24.893   14.944    1.482   -0.085    0.868   -0.490
 2189  -26.754   13.674    1.303   -0.709    0.441   -0.550
 2189  -25.621   14.401    1.005   -0.329    0.685   -0.650
 2189  -26.695   12.790    0.826   -0.689    0.144   -0.710
 2189  -25.892   13.580    0.528   -0.420    0.410   -0.810
 2189  -26.095   12.149    0.349   -0.488   -0.071   -0.870
 2189  -24.924   13.562    0.230   -0.095    0.404   -0.910
 2189  -25.302   12.656    0.051   -0.222    0.100   -0.970
 2166  -23.226   18.497   11.426   -0.405    0.576    0.710
 2166  -24.180   18.160   10.882   -0.686    0.477    0.550
 2166  -20.395   19.076   10.746    0.428    0.746    0.510
 2166  -24.673   15.637   10.678   -0.830   -0.265    0.490
 2166  -24.876   17.336   10.338   -0.890    0.235    0.390
 2166  -25.144   16.233    9.794   -0.969   -0.090    0.230
 2166  -24.848   18.077    9.454   -0.882    0.453    0.130
 2166  -25.221   16.958    8.910   -0.992    0.124   -0.030
 2166  -24.448   18.685    8.570   -0.764    0.632   -0.130
 2166  -24.916   17.624    8.026   -0.902    0.320   -0.290
 2166  -23.778   19.004    7.686   -0.567    0.725   -0.390
 2166  -24.260   18.039    7.142   -0.709    0.441   -0.550
 2166  -24.192   17.029    6.598   -0.689    0.144   -0.710
 2167  -20.871   15.790   13.533    0.141    0.000    0.990
 2167  -21.934   16.335   13.466   -0.179    0.164    0.970
 2167  -21.248   14.757   13.400    0.027   -0.311    0.950
 2167  -20.597   16.758   13.334    0.224    0.292    0.930
 2167  -20.062   14.978   13.201    0.385   -0.245    0.890
 2167  -21.764   17.371   13.134   -0.128    0.476    0.870
 2167  -22.145   14.238   13.068   -0.243   -0.467    0.850
 2167  -19.600   16.425   13.002    0.524    0.191    0.830
 2167  -20.476   13.946   12.869    0.260   -0.555    0.790
 2167  -20.705   17.811   12.802    0.191    0.609    0.770
 2167  -19.123   15.303   12.670    0.668   -0.147    0.730
 2167  -22.684   17.703   12.603   -0.405    0.576    0.710
 2167  -21.648   13.407   12.537   -0.093   -0.718    0.690
 2167  -19.511   13.971   12.338    0.550   -0.548    0.630
 2167  -21.461   18.418   12.271   -0.037    0.792    0.610
 2167  -23.056   13.732   12.205   -0.517   -0.620    0.590
 2167  -20.721   13.043   12.006    0.186   -0.827    0.530
 2167  -18.679   14.561   11.806    0.801   -0.370    0.470
 2167  -22.484   18.525   11.740   -0.345    0.824    0.450
 2167  -22.353   12.970   11.674   -0.306   -0.850    0.430
 2167  -19.671   13.196   11.474    0.502   -0.781    0.370
 2167  -20.812   18.855   11.408    0.159    0.923    0.350
 2167  -23.817   13.871   11.342   -0.746   -0.578    0.330
 2167  -18.193   15.529   11.275    0.947   -0.078    0.310
 2167  -21.323   12.593   11.142    0.005   -0.963    0.270
 2167  -18.753   13.828   10.943    0.779   -0.591    0.210
 2167  -23.082   13.021   10.810   -0.525   -0.834    0.170
 2167  -24.332   14.372   10.478   -0.901   -0.427    0.070
 2169  -19.845   12.871   10.919    0.502   -0.781    0.370
 2169  -21.089   12.418   10.669    0.005   -0.963    0.270
 2169  -21.626   12.381   10.019   -0.210   -0.978    0.010
 2170  -19.227   16.774   12.717    0.524    0.191    0.830
 2170  -20.060   17.818   12.567    0.191    0.609    0.770
 2170  -18.868   15.929   12.467    0.668   -0.147    0.730
 2170  -19.118   17.492   12.317    0.568    0.478    0.670
 2170  -18.501   16.570   12.067    0.814    0.110    0.570
 2170  -19.468   18.162   11.917    0.428    0.746    0.510
 2170  -18.519   17.357   11.667    0.807    0.424    0.410
 2170  -18.168   16.100   11.417    0.947   -0.078    0.310
 2170  -18.911   18.089   11.267    0.651    0.717    0.250
 2170  -18.153   16.949   11.017    0.954    0.261    0.150
 2170  -19.598   18.602   10.867    0.376    0.922    0.090
 2171  -22.570   16.188   13.386   -0.179    0.164    0.970
 2171  -23.143   15.596   13.236   -0.408   -0.072    0.910
 2171  -22.729   14.608   13.086   -0.243   -0.467    0.850
 2171  -23.477   16.336   12.986   -0.542    0.224    0.810
 2171  -23.553   14.948   12.836   -0.572   -0.332    0.750
 2171  -23.135   17.217   12.736   -0.405    0.576    0.710
 2171  -24.020   15.855   12.586   -0.759    0.031    0.650
 2171  -23.415   14.227   12.436   -0.517   -0.620    0.590
 2171  -23.836   16.969   12.336   -0.686    0.477    0.550
 2171  -24.198   15.115   12.186   -0.830   -0.265    0.490
 2171  -24.348   16.364   11.936   -0.890    0.235    0.390
 2171  -23.988   14.332   11.786   -0.746   -0.578    0.330
 2171  -24.545   15.552   11.536   -0.969   -0.090    0.230
 2171  -24.376   14.709   11.136   -0.901   -0.427    0.070
 2173  -23.154   18.962   11.141   -0.405    0.576    0.710
 2173  -22.196   19.522   10.881   -0.037    0.792    0.610
 2173  -23.883   18.704   10.725   -0.686    0.477    0.550
 2173  -22.997   19.606   10.465   -0.345    0.824    0.450
 2173  -21.688   19.864   10.205    0.159    0.923    0.350
 2173  -23.791   19.291   10.049   -0.650    0.703    0.290
 2173  -22.558   19.975    9.789   -0.176    0.966    0.190
 2173  -23.415   19.706    9.373   -0.505    0.862    0.030
 2174  -24.602   14.558    9.534   -0.746   -0.578    0.330
 2174  -25.181   15.827    9.274   -0.969   -0.090    0.230
 2174  -25.006   14.950    8.858   -0.901   -0.427    0.070
 2174  -25.241   16.382    8.598   -0.992    0.124   -0.030
 2174  -25.150   15.489    8.182   -0.957   -0.220   -0.190
 2174  -24.984   16.038    7.506   -0.893   -0.009   -0.450
  715  -22.843   22.585  -24.693   -0.650    0.703    0.290
  715  -22.386   23.090  -25.514   -0.505    0.862    0.030
  715  -23.204   22.361  -26.020   -0.764    0.632   -0.130
  718  -22.230   19.959  -31.966   -0.484   -0.416   -0.770
  718  -22.244   21.133  -32.306   -0.488   -0.071   -0.870
  718  -21.196   20.283  -32.510   -0.180   -0.321   -0.930
  718  -20.396   20.932  -32.714    0.056   -0.130   -0.990
  719  -22.930   22.710  -26.578   -0.405    0.576    0.710
  719  -23.816   22.397  -27.084   -0.686    0.477    0.550
  719  -22.739   23.493  -27.400   -0.345    0.824    0.450
  719  -24.464   21.632  -27.590   -0.890    0.235    0.390
  719  -23.704   23.110  -27.906   -0.650    0.703    0.290
  719  -24.438   22.321  -28.411   -0.882    0.453    0.130
  719  -23.247   23.615  -28.727   -0.505    0.862    0.030
  719  -24.784   21.281  -28.917   -0.992    0.124   -0.030
  719  -24.065   22.886  -29.233   -0.764    0.632   -0.130
  719  -24.673   20.194  -29.422   -0.957   -0.220   -0.190
  719  -22.920   18.106  -29.612   -0.402   -0.881   -0.250
  719  -24.501   21.900  -29.738   -0.902    0.320   -0.290
  719  -24.132   19.277  -29.928   -0.785   -0.510   -0.350
  719  -24.472   20.862  -30.244   -0.893   -0.009   -0.450
  719  -23.283   18.717  -30.434   -0.517   -0.688   -0.510
  719  -23.890   22.285  -30.560   -0.709    0.441   -0.550
  719  -23.994   20.008  -30.750   -0.742   -0.279   -0.610
  719  -22.330   18.645  -30.939   -0.215   -0.710   -0.670
  719  -23.828   21.347  -31.066   -0.689    0.144   -0.710
  719  -23.179   19.576  -31.255   -0.484   -0.416   -0.770
  719  -23.192   20.667  -31.571   -0.488   -0.071   -0.870
  720  -21.797   24.346  -27.657   -0.405    0.576    0.710
  720  -22.683   24.033  -28.163   -0.686    0.477    0.550
  720  -21.606   25.129  -28.479   -0.345    0.824    0.450
  720  -22.571   24.746  -28.985   -0.650    0.703    0.290
  720  -21.072   25.578  -29.301   -0.176    0.966    0.190
  720  -23.305   23.957  -29.490   -0.882    0.453    0.130
  720  -19.330   25.441  -29.617    0.376    0.922    0.090
  720  -22.114   25.251  -29.806   -0.505    0.862    0.030
  720  -20.402   25.676  -30.122    0.036    0.997   -0.070
  720  -22.932   24.522  -30.312   -0.764    0.632   -0.130
  720  -21.466   25.451  -30.628   -0.300    0.926   -0.230
  720  -23.368   23.536  -30.817   -0.902    0.320   -0.290
  720  -19.771   25.414  -30.944    0.236    0.914   -0.330
  720  -22.310   24.818  -31.133   -0.567    0.725   -0.390
  720  -18.432   24.474  -31.260    0.660    0.616   -0.430
  720  -23.339   22.498  -31.323   -0.893   -0.009   -0.450
  720  -20.785   25.268  -31.449   -0.085    0.868   -0.490
  720  -22.757   23.921  -31.639   -0.709    0.441   -0.550
  720  -19.363   24.802  -31.765    0.365    0.720   -0.590
  720  -21.556   24.691  -31.955   -0.329    0.685   -0.650
  720  -18.549   23.692  -32.081    0.623    0.369   -0.690
  720  -22.695   22.983  -32.145   -0.689    0.144   -0.710
  720  -20.269   24.601  -32.271    0.079    0.657   -0.750
  720  -18.581   22.465  -32.397    0.613   -0.019   -0.790
  720  -21.843   23.820  -32.461   -0.420    0.410   -0.810
  720  -19.463   23.814  -32.587    0.334    0.408   -0.850
  720  -22.059   22.303  -32.650   -0.488   -0.071   -0.870
  720  -19.326   21.715  -32.713    0.377   -0.257   -0.890
  720  -20.817   23.801  -32.777   -0.095    0.404   -0.910
  720  -21.085   21.513  -32.840   -0.180   -0.321   -0.930
  720  -19.580   22.835  -32.903    0.297    0.098   -0.950
  720  -21.217   22.841  -32.966   -0.222    0.100   -0.970
  720  -20.341   22.116  -33.029    0.056   -0.130   -0.990
  733  -22.203   21.462  -20.985   -0.542    0.224    0.810
  733  -22.829   20.908  -21.446   -0.759    0.031    0.650
  733  -22.616   22.192  -21.734   -0.686    0.477    0.550
  733  -23.206   21.494  -22.195   -0.890    0.235    0.390
  733  -22.514   22.841  -22.483   -0.650    0.703    0.290
  733  -23.183   22.122  -22.944   -0.882    0.453    0.130
  733  -22.098   23.302  -23.232   -0.505    0.862    0.030
  733  -22.843   22.637  -23.692   -0.764    0.632   -0.130
  733  -23.240   21.738  -24.153   -0.902    0.320   -0.290
  733  -22.276   22.907  -24.441   -0.567    0.725   -0.390
 1107  -23.834   21.653  -24.260   -0.037    0.792    0.610
 1107  -25.456   20.866  -24.410   -0.686    0.477    0.550
 1107  -24.604   21.733  -24.660   -0.345    0.824    0.450
 1107  -25.968   20.261  -24.810   -0.890    0.235    0.390
 1107  -25.367   21.430  -25.060   -0.650    0.703    0.290
 1107  -24.181   22.089  -25.310   -0.176    0.966    0.190
 1107  -25.947   20.806  -25.460   -0.882    0.453    0.130
 1107  -25.005   21.830  -25.710   -0.505    0.862    0.030
 1107  -25.653   21.253  -26.110   -0.764    0.632   -0.130
 1107  -24.493   21.988  -26.360   -0.300    0.926   -0.230
 1107  -25.160   21.487  -26.760   -0.567    0.725   -0.390
   83  -25.813   25.237  -16.587   -0.902    0.320   -0.290
   83  -24.755   26.519  -16.903   -0.567    0.725   -0.390
   83  -25.202   25.622  -17.409   -0.709    0.441   -0.550
   83  -25.140   24.684  -17.915   -0.689    0.144   -0.710
   83  -24.288   25.521  -18.231   -0.420    0.410   -0.810
   83  -23.662   24.542  -18.736   -0.222    0.100   -0.970
   83  -22.786   23.817  -18.799    0.056   -0.130   -0.990
  108  -24.044   26.594  -17.581   -0.902    0.320   -0.290
  108  -23.488   26.945  -18.330   -0.709    0.441   -0.550
  108  -23.431   26.090  -18.791   -0.689    0.144   -0.710
  108  -22.839   24.476  -18.964   -0.484   -0.416   -0.770
  108  -22.851   25.471  -19.252   -0.488   -0.071   -0.870
  108  -21.963   24.750  -19.424   -0.180   -0.321   -0.930
 1178  -29.809   21.807  -15.765   -0.882    0.453    0.130
 1179  -29.154   23.032  -15.004   -0.890    0.235    0.390
 1179  -29.130   23.682  -15.779   -0.882    0.453    0.130
 1179  -29.457   22.701  -16.255   -0.992    0.124   -0.030
 1179  -28.779   24.215  -16.553   -0.764    0.632   -0.130
 1179  -27.396   25.092  -16.851   -0.300    0.926   -0.230
 1179  -29.189   23.285  -17.030   -0.902    0.320   -0.290
 1179  -25.797   25.057  -17.149    0.236    0.914   -0.330
 1179  -28.192   24.494  -17.328   -0.567    0.725   -0.390
 1179  -26.753   24.918  -17.626   -0.085    0.868   -0.490
 1179  -28.614   23.648  -17.805   -0.709    0.441   -0.550
 1179  -27.481   24.375  -18.103   -0.329    0.685   -0.650
 1180  -22.289   20.868  -19.271    0.623    0.369   -0.690
 1180  -23.121   20.979  -19.732    0.334    0.408   -0.850
 1180  -24.720   20.092  -20.078   -0.222    0.100   -0.970
 1182  -28.778   20.987  -12.968   -0.542    0.224    0.810
 1182  -29.191   21.717  -13.717   -0.686    0.477    0.550
 1182  -29.781   21.019  -14.178   -0.890    0.235    0.390
 1182  -29.089   22.366  -14.466   -0.650    0.703    0.290
 1182  -29.758   21.647  -14.927   -0.882    0.453    0.130
 1183  -28.721   22.597  -18.435   -0.902    0.320   -0.290
 1183  -25.329   24.369  -18.554    0.236    0.914   -0.330
 1183  -27.724   23.806  -18.733   -0.567    0.725   -0.390
 1183  -26.285   24.230  -19.031   -0.085    0.868   -0.490
 1183  -28.146   22.960  -19.210   -0.709    0.441   -0.550
 1183  -24.945   23.791  -19.329    0.365    0.720   -0.590
 1183  -27.013   23.687  -19.508   -0.329    0.685   -0.650
 1183  -24.177   22.745  -19.627    0.623    0.369   -0.690
 1183  -28.087   22.076  -19.687   -0.689    0.144   -0.710
 1183  -25.799   23.602  -19.806    0.079    0.657   -0.750
 1183  -24.207   21.587  -19.925    0.613   -0.019   -0.790
 1183  -27.284   22.866  -19.985   -0.420    0.410   -0.810
 1183  -25.039   22.860  -20.104    0.334    0.408   -0.850
 1183  -27.487   21.435  -20.164   -0.488   -0.071   -0.870
 1183  -24.910   20.880  -20.223    0.377   -0.257   -0.890
 1183  -26.316   22.848  -20.283   -0.095    0.404   -0.910
 1183  -26.568   20.689  -20.342   -0.180   -0.321   -0.930
 1183  -25.149   21.936  -20.402    0.297    0.098   -0.950
 1183  -26.694   21.942  -20.462   -0.222    0.100   -0.970
 1183  -25.867   21.259  -20.521    0.056   -0.130   -0.990
 1184  -23.798   23.875  -18.718    0.079    0.657   -0.750
 1184  -22.206   21.860  -18.837    0.613   -0.019   -0.790
 1184  -23.038   23.133  -19.016    0.334    0.408   -0.850
 1184  -23.148   22.209  -19.314    0.297    0.098   -0.950
   23  -25.593   19.642   -3.775    0.141    0.000    0.990
   23  -26.605   20.161   -3.838   -0.179    0.164    0.970
   23  -25.332   20.564   -3.964    0.224    0.292    0.930
   23  -26.443   21.147   -4.154   -0.128    0.476    0.870
   23  -25.436   21.566   -4.470    0.191    0.609    0.770
   23  -26.155   22.143   -4.975   -0.037    0.792    0.610
   41  -22.250   27.081   -6.335   -0.128    0.476    0.870
   41  -22.412   28.746   -8.647   -0.176    0.966    0.190
   44  -23.231   26.178   -6.181   -0.179    0.164    0.970
   44  -23.891   25.497   -6.354   -0.408   -0.072    0.910
   44  -23.084   27.076   -6.469   -0.128    0.476    0.870
   44  -24.276   26.349   -6.642   -0.542    0.224    0.810
   44  -24.363   24.750   -6.815   -0.572   -0.332    0.750
   44  -23.881   27.364   -6.930   -0.405    0.576    0.710
   44  -24.902   25.795   -7.103   -0.759    0.031    0.650
   44  -22.820   27.985   -7.218   -0.037    0.792    0.610
   44  -24.689   27.079   -7.391   -0.686    0.477    0.550
   44  -23.708   28.078   -7.679   -0.345    0.824    0.450
   44  -24.587   27.728   -8.140   -0.650    0.703    0.290
   44  -23.221   28.487   -8.428   -0.176    0.966    0.190
   44  -24.171   28.189   -8.889   -0.505    0.862    0.030
   44  -23.580   28.371   -9.637   -0.300    0.926   -0.230
   45  -22.111   28.415   -7.614   -0.345    0.824    0.450
   49  -24.917   21.999   -4.774   -0.179    0.164    0.970
   49  -24.770   22.897   -5.062   -0.128    0.476    0.870
   49  -23.851   23.279   -5.350    0.191    0.609    0.770
   49  -25.567   23.185   -5.523   -0.405    0.576    0.710
   49  -24.506   23.806   -5.811   -0.037    0.792    0.610
   53  -29.063   26.393  -11.179   -0.764    0.632   -0.130
   54  -25.460   25.134   -6.975    0.141    0.000    0.990
   54  -25.199   26.056   -7.164    0.224    0.292    0.930
   54  -26.310   26.639   -7.354   -0.128    0.476    0.870
   54  -25.303   27.058   -7.670    0.191    0.609    0.770
   54  -26.022   27.635   -8.175   -0.037    0.792    0.610
   54  -26.995   27.737   -8.681   -0.345    0.824    0.450
   54  -25.405   28.051   -8.997    0.159    0.923    0.350
   54  -27.960   27.354   -9.187   -0.650    0.703    0.290
   54  -26.461   28.186   -9.503   -0.176    0.966    0.190
   54  -24.719   28.049   -9.819    0.376    0.922    0.090
   54  -27.503   27.859  -10.008   -0.505    0.862    0.030
   60  -26.247   24.086   -6.048   -0.128    0.476    0.870
   60  -25.450   24.418   -6.298    0.191    0.609    0.770
   60  -24.858   24.762   -6.948    0.428    0.746    0.510
   64  -28.670   21.142  -12.923   -0.484   -0.416   -0.770
   73  -29.593   25.348  -13.013   -0.902    0.320   -0.290
   73  -29.206   22.592  -13.212   -0.785   -0.510   -0.350
   73  -29.563   24.258  -13.544   -0.893   -0.009   -0.450
   73  -29.060   23.360  -14.075   -0.742   -0.279   -0.610
   74  -29.498   25.859  -12.873   -0.992    0.124   -0.030
   74  -26.414   28.389  -14.437   -0.085    0.868   -0.490
   76  -24.433   27.961  -10.390   -0.128    0.476    0.870
   76  -23.426   28.380  -10.706    0.191    0.609    0.770
   76  -24.145   28.957  -11.211   -0.037    0.792    0.610
   76  -25.118   29.059  -11.717   -0.345    0.824    0.450
   76  -23.528   29.373  -12.033    0.159    0.923    0.350
   76  -24.584   29.508  -12.539   -0.176    0.966    0.190
   76  -22.842   29.371  -12.855    0.376    0.922    0.090
   76  -25.626   29.181  -13.044   -0.505    0.862    0.030
   76  -23.914   29.606  -13.360    0.036    0.997   -0.070
   76  -24.978   29.381  -13.866   -0.300    0.926   -0.230
   76  -25.822   28.748  -14.371   -0.567    0.725   -0.390
   76  -24.297   29.198  -14.687   -0.085    0.868   -0.490
   76  -25.068   28.621  -15.193   -0.329    0.685   -0.650
   76  -25.355   27.750  -15.699   -0.420    0.410   -0.810
   77  -28.963   22.273  -13.393   -0.785   -0.510   -0.350
   77  -28.853   22.851  -14.043   -0.742   -0.279   -0.610
   78  -29.437   25.841  -13.762   -0.992    0.124   -0.030
   78  -28.781   27.304  -14.050   -0.764    0.632   -0.130
   78  -29.336   24.851  -14.223   -0.957   -0.220   -0.190
   78  -29.178   26.405  -14.511   -0.902    0.320   -0.290
   78  -28.842   24.015  -14.684   -0.785   -0.510   -0.350
   78  -28.214   27.574  -14.799   -0.567    0.725   -0.390
   78  -29.152   25.460  -14.972   -0.893   -0.009   -0.450
   78  -26.824   27.984  -15.087   -0.085    0.868   -0.490
   78  -28.622   26.756  -15.260   -0.709    0.441   -0.550
   78  -28.716   24.681  -15.433   -0.742   -0.279   -0.610
   78  -27.527   27.458  -15.548   -0.329    0.685   -0.650
   78  -28.565   25.901  -15.721   -0.689    0.144   -0.710
   78  -26.354   27.376  -15.836    0.079    0.657   -0.750
   78  -27.789   26.665  -16.009   -0.420    0.410   -0.810
   78  -25.619   26.659  -16.124    0.334    0.408   -0.850
   78  -27.985   25.282  -16.182   -0.488   -0.071   -0.870
   78  -26.853   26.647  -16.297   -0.095    0.404   -0.910
   78  -25.726   25.767  -16.412    0.297    0.098   -0.950
   78  -27.218   25.772  -16.470   -0.222    0.100   -0.970
   79  -27.541   27.942  -10.222   -0.405    0.576    0.710
   79  -26.480   28.563  -10.510   -0.037    0.792    0.610
   79  -28.349   27.657  -10.683   -0.686    0.477    0.550
   79  -25.143   28.432  -10.798    0.428    0.746    0.510
   79  -27.368   28.656  -10.971   -0.345    0.824    0.450
   79  -28.939   26.959  -11.144   -0.890    0.235    0.390
   79  -25.918   28.942  -11.259    0.159    0.923    0.350
   79  -28.247   28.306  -11.432   -0.650    0.703    0.290
   79  -26.881   29.065  -11.720   -0.176    0.966    0.190
   79  -28.916   27.587  -11.893   -0.882    0.453    0.130
   79  -27.831   28.767  -12.181   -0.505    0.862    0.030
   79  -26.270   29.154  -12.469    0.036    0.997   -0.070
   79  -28.576   28.102  -12.641   -0.764    0.632   -0.130
   79  -27.240   28.949  -12.929   -0.300    0.926   -0.230
   79  -28.009   28.372  -13.390   -0.567    0.725   -0.390
   79  -26.619   28.782  -13.678   -0.085    0.868   -0.490
 1433  -23.348   19.921   -2.534   -0.408   -0.072    0.910
 1433  -23.771   20.856   -2.850   -0.542    0.224    0.810
 1433  -24.457   20.248   -3.356   -0.759    0.031    0.650
 1433  -24.224   21.656   -3.672   -0.686    0.477    0.550
 1433  -24.872   20.891   -4.178   -0.890    0.235    0.390
 1433  -24.112   22.369   -4.494   -0.650    0.703    0.290
 1454  -22.097   22.378   -1.156   -0.572   -0.332    0.750
 1454  -22.733   23.613   -1.496   -0.759    0.031    0.650
 1454  -22.482   25.128   -1.836   -0.686    0.477    0.550
 1454  -23.446   23.201   -2.924   -0.969   -0.090    0.230
 1455  -22.095   26.128   -2.154   -0.405    0.576    0.710
 1455  -23.214   24.407   -2.344   -0.759    0.031    0.650
 1455  -22.981   25.815   -2.660   -0.686    0.477    0.550
 1455  -21.904   26.911   -2.976   -0.345    0.824    0.450
 1455  -23.629   25.050   -3.166   -0.890    0.235    0.390
 1455  -22.869   26.528   -3.482   -0.650    0.703    0.290
 1455  -23.877   24.024   -3.671   -0.969   -0.090    0.230
 1455  -21.370   27.360   -3.798   -0.176    0.966    0.190
 1455  -23.603   25.739   -3.987   -0.882    0.453    0.130
 1455  -23.664   22.958   -4.177   -0.901   -0.427    0.070
 1455  -22.412   27.033   -4.303   -0.505    0.862    0.030
 1455  -23.949   24.699   -4.493   -0.992    0.124   -0.030
 1455  -20.700   27.458   -4.619    0.036    0.997   -0.070
 1455  -23.230   26.304   -4.809   -0.764    0.632   -0.130
 1455  -23.838   23.612   -4.998   -0.957   -0.220   -0.190
 1455  -21.764   27.233   -5.125   -0.300    0.926   -0.230
 1455  -23.666   25.318   -5.314   -0.902    0.320   -0.290
 1455  -22.608   26.600   -5.630   -0.567    0.725   -0.390
 1455  -23.637   24.280   -5.820   -0.893   -0.009   -0.450
 1460  -22.163   21.389   -1.166   -0.408   -0.072    0.910
 1460  -21.670   20.211   -1.345   -0.243   -0.467    0.850
 1460  -22.561   22.271   -1.464   -0.542    0.224    0.810
 1460  -22.651   20.616   -1.643   -0.572   -0.332    0.750
 1460  -23.209   21.698   -1.941   -0.759    0.031    0.650
 1460  -22.488   19.757   -2.120   -0.517   -0.620    0.590
 1460  -23.421   20.814   -2.418   -0.830   -0.265    0.490
 1460  -23.599   22.303   -2.716   -0.890    0.235    0.390
 1460  -23.575   22.953   -3.491   -0.882    0.453    0.130
 2123  -20.362   23.057   10.213   -0.179    0.164    0.970
 2123  -20.958   22.442   10.057   -0.408   -0.072    0.910
 2123  -21.305   23.212    9.797   -0.542    0.224    0.810
 2123  -21.384   21.768    9.641   -0.572   -0.332    0.750
 2123  -20.949   24.128    9.537   -0.405    0.576    0.710
 2123  -21.870   22.712    9.381   -0.759    0.031    0.650
 2123  -21.678   23.870    9.121   -0.686    0.477    0.550
 2123  -22.055   21.941    8.965   -0.830   -0.265    0.490
 2123  -22.211   23.240    8.705   -0.890    0.235    0.390
 2123  -21.586   24.457    8.445   -0.650    0.703    0.290
 2123  -22.415   22.396    8.289   -0.969   -0.090    0.230
 2123  -22.190   23.807    8.029   -0.882    0.453    0.130
 2123  -22.475   22.951    7.613   -0.992    0.124   -0.030
 2124  -21.231   20.816    9.640   -0.179    0.164    0.970
 2124  -21.914   20.112    9.461   -0.408   -0.072    0.910
 2124  -22.312   20.994    9.163   -0.542    0.224    0.810
 2124  -22.960   20.421    8.686   -0.759    0.031    0.650
 2124  -22.740   21.748    8.388   -0.686    0.477    0.550
 2124  -23.350   21.026    7.911   -0.890    0.235    0.390
 2124  -22.634   22.421    7.613   -0.650    0.703    0.290
 2124  -23.585   20.059    7.434   -0.969   -0.090    0.230
 2124  -23.326   21.676    7.136   -0.882    0.453    0.130
 2124  -23.653   20.695    6.660   -0.992    0.124   -0.030
 2126  -22.386   23.668    7.087   -0.686    0.477    0.550
 2126  -22.996   22.946    6.610   -0.890    0.235    0.390
 2126  -22.280   24.341    6.312   -0.650    0.703    0.290
 2126  -23.231   21.979    6.133   -0.969   -0.090    0.230
 2126  -22.972   23.596    5.835   -0.882    0.453    0.130
 2126  -21.849   24.817    5.537   -0.505    0.862    0.030
 2126  -23.299   22.615    5.359   -0.992    0.124   -0.030
 2126  -20.235   25.218    5.239    0.036    0.997   -0.070
 2126  -22.621   24.129    5.061   -0.764    0.632   -0.130
 2126  -21.238   25.006    4.763   -0.300    0.926   -0.230
 2126  -23.031   23.199    4.584   -0.902    0.320   -0.290
 2126  -19.639   24.971    4.465    0.236    0.914   -0.330
 2126  -22.034   24.408    4.286   -0.567    0.725   -0.390
 2126  -23.004   22.221    4.107   -0.893   -0.009   -0.450
 2126  -20.595   24.832    3.988   -0.085    0.868   -0.490
 2126  -22.456   23.562    3.809   -0.709    0.441   -0.550
 2126  -21.323   24.289    3.511   -0.329    0.685   -0.650
 2126  -22.397   22.678    3.332   -0.689    0.144   -0.710
 2126  -21.594   23.468    3.034   -0.420    0.410   -0.810
 2126  -21.797   22.037    2.855   -0.488   -0.071   -0.870
 2128  -23.724   18.753    6.218   -0.830   -0.265    0.490
 2128  -23.902   20.242    5.920   -0.890    0.235    0.390
 2128  -24.137   19.275    5.443   -0.969   -0.090    0.230
 2128  -23.878   20.892    5.145   -0.882    0.453    0.130
 2128  -24.205   19.911    4.669   -0.992    0.124   -0.030
 2128  -23.527   21.425    4.371   -0.764    0.632   -0.130
 2128  -24.100   18.887    4.192   -0.957   -0.220   -0.190
 2128  -23.937   20.495    3.894   -0.902    0.320   -0.290
 2128  -22.940   21.704    3.596   -0.567    0.725   -0.390
 2128  -23.910   19.517    3.417   -0.893   -0.009   -0.450
 2128  -23.362   20.858    3.119   -0.709    0.441   -0.550
 2128  -23.459   18.711    2.940   -0.742   -0.279   -0.610
 2128  -22.229   21.585    2.821   -0.329    0.685   -0.650
 2128  -23.303   19.974    2.642   -0.689    0.144   -0.710
 2128  -22.500   20.764    2.344   -0.420    0.410   -0.810
  104  -23.689   27.496  -17.850   -0.957   -0.220   -0.190
  104  -23.472   28.215  -18.734   -0.893   -0.009   -0.450
  104  -22.779   28.736  -19.618   -0.689    0.144   -0.710
  105  -22.871   27.571  -19.626   -0.893   -0.009   -0.450
  105  -21.682   25.426  -19.816   -0.517   -0.688   -0.510
  105  -22.393   26.717  -20.132   -0.742   -0.279   -0.610
  105  -22.227   28.056  -20.448   -0.689    0.144   -0.710
  105  -19.801   29.674  -20.574    0.079    0.657   -0.750
  105  -21.578   26.285  -20.637   -0.484   -0.416   -0.770
  105  -21.375   28.893  -20.764   -0.420    0.410   -0.810
  105  -21.591   27.376  -20.953   -0.488   -0.071   -0.870
  105  -20.349   28.874  -21.080   -0.095    0.404   -0.910
  105  -20.749   27.914  -21.269   -0.222    0.100   -0.970
  106  -22.715   30.985  -15.477   -0.686    0.477    0.550
  106  -22.603   31.698  -16.299   -0.650    0.703    0.290
  106  -23.337   30.909  -16.804   -0.882    0.453    0.130
  106  -22.146   32.203  -17.120   -0.505    0.862    0.030
  106  -23.683   29.869  -17.310   -0.992    0.124   -0.030
  106  -22.964   31.474  -17.626   -0.764    0.632   -0.130
  106  -21.498   32.403  -17.942   -0.300    0.926   -0.230
  106  -23.400   30.488  -18.131   -0.902    0.320   -0.290
  106  -22.342   31.770  -18.447   -0.567    0.725   -0.390
  106  -18.464   31.426  -18.574    0.660    0.616   -0.430
  106  -23.371   29.450  -18.637   -0.893   -0.009   -0.450
  106  -20.817   32.220  -18.763   -0.085    0.868   -0.490
  106  -22.789   30.873  -18.953   -0.709    0.441   -0.550
  106  -19.395   31.754  -19.079    0.365    0.720   -0.590
  106  -21.588   31.643  -19.269   -0.329    0.685   -0.650
  106  -18.581   30.644  -19.395    0.623    0.369   -0.690
  106  -22.727   29.935  -19.459   -0.689    0.144   -0.710
  106  -20.301   31.553  -19.585    0.079    0.657   -0.750
  106  -21.875   30.772  -19.775   -0.420    0.410   -0.810
  106  -19.495   30.766  -19.901    0.334    0.408   -0.850
  106  -20.849   30.753  -20.091   -0.095    0.404   -0.910
  106  -21.249   29.793  -20.280   -0.222    0.100   -0.970
  110  -22.856   29.607  -13.454   -0.405    0.576    0.710
  110  -22.676   30.345  -14.229   -0.345    0.824    0.450
  110  -23.586   29.984  -14.706   -0.650    0.703    0.290
  110  -24.278   29.239  -15.183   -0.882    0.453    0.130
  110  -23.155   30.460  -15.481   -0.505    0.862    0.030
  110  -23.927   29.772  -15.957   -0.764    0.632   -0.130
  110  -24.337   28.842  -16.434   -0.902    0.320   -0.290
  110  -24.310   27.864  -16.911   -0.893   -0.009   -0.450
  110  -23.762   29.205  -17.209   -0.709    0.441   -0.550
  157  -21.007   31.325  -12.312   -0.408   -0.072    0.910
  157  -21.417   30.677  -12.712   -0.572   -0.332    0.750
  157  -21.884   31.584  -12.962   -0.759    0.031    0.650
  157  -22.062   30.844  -13.362   -0.830   -0.265    0.490
  157  -22.409   31.281  -14.012   -0.969   -0.090    0.230
  157  -22.378   30.956  -15.062   -0.957   -0.220   -0.190
 1502  -20.510   29.384   -7.745   -0.179    0.164    0.970
 1502  -20.359   30.305   -8.040   -0.128    0.476    0.870
 1502  -21.580   29.560   -8.217   -0.542    0.224    0.810
 1502  -21.176   30.599   -8.512   -0.405    0.576    0.710
 1502  -22.221   28.993   -8.689   -0.759    0.031    0.650
 1502  -20.089   31.235   -8.807   -0.037    0.792    0.610
 1502  -22.003   30.307   -8.985   -0.686    0.477    0.550
 1502  -20.998   31.330   -9.280   -0.345    0.824    0.450
 1502  -22.608   29.592   -9.457   -0.890    0.235    0.390
 1502  -21.898   30.972   -9.752   -0.650    0.703    0.290
 1502  -20.499   31.749  -10.047   -0.176    0.966    0.190
 1502  -22.583   30.235  -10.224   -0.882    0.453    0.130
 1502  -21.472   31.444  -10.519   -0.505    0.862    0.030
 1502  -22.907   29.265  -10.696   -0.992    0.124   -0.030
 1502  -19.874   31.841  -10.814    0.036    0.997   -0.070
 1502  -22.236   30.763  -10.991   -0.764    0.632   -0.130
 1502  -20.867   31.631  -11.286   -0.300    0.926   -0.230
 1502  -22.642   29.843  -11.463   -0.902    0.320   -0.290
 1502  -21.655   31.040  -11.758   -0.567    0.725   -0.390
 1502  -22.073   30.202  -12.230   -0.709    0.441   -0.550
 1278  -13.188    0.743  -20.320    0.779   -0.591    0.210
 1278  -19.089    2.004  -21.680   -0.957   -0.220   -0.190
 1278  -18.507    1.017  -22.224   -0.785   -0.510   -0.350
 1278  -18.872    2.723  -22.564   -0.893   -0.009   -0.450
 1279  -16.133    1.072  -17.079    0.027   -0.311    0.950
 1279  -16.986    0.578  -17.395   -0.243   -0.467    0.850
 1279  -15.398    0.300  -17.585    0.260   -0.555    0.790
 1279  -18.027    1.007  -17.711   -0.572   -0.332    0.750
 1279  -16.513   -0.213  -17.901   -0.093   -0.718    0.690
 1279  -14.480    0.324  -18.090    0.550   -0.548    0.630
 1279  -17.854    0.096  -18.217   -0.517   -0.620    0.590
 1279  -15.631   -0.559  -18.406    0.186   -0.827    0.530
 1279  -18.843    1.218  -18.533   -0.830   -0.265    0.490
 1279  -13.687    0.885  -18.596    0.801   -0.370    0.470
 1279  -17.185   -0.630  -18.722   -0.306   -0.850    0.430
 1279  -14.631   -0.414  -18.912    0.502   -0.781    0.370
 1279  -18.577    0.229  -19.038   -0.746   -0.578    0.330
 1279  -16.204   -0.988  -19.228    0.005   -0.963    0.270
 1279  -19.281    1.771  -19.354   -0.969   -0.090    0.230
 1279  -13.758    0.187  -19.417    0.779   -0.591    0.210
 1279  -17.878   -0.581  -19.544   -0.525   -0.834    0.170
 1279  -15.127   -0.890  -19.733    0.346   -0.932    0.110
 1279  -19.068    0.705  -19.860   -0.901   -0.427    0.070
 1279  -16.882   -1.034  -20.049   -0.210   -0.978    0.010
 1279  -19.353    2.446  -20.176   -0.992    0.124   -0.030
 1279  -14.173   -0.348  -20.239    0.647   -0.761   -0.050
 1279  -18.428   -0.187  -20.365   -0.699   -0.709   -0.090
 1279  -15.787   -1.039  -20.555    0.137   -0.979   -0.150
 1279  -19.242    1.359  -20.681   -0.957   -0.220   -0.190
 1279  -17.489   -0.729  -20.871   -0.402   -0.881   -0.250
 1279  -18.701    0.442  -21.187   -0.785   -0.510   -0.350
 1279  -16.443   -0.818  -21.377   -0.071   -0.909   -0.410
 1279  -17.852   -0.118  -21.693   -0.517   -0.688   -0.510
 1280  -13.927   -0.199  -20.968    0.502   -0.781    0.370
 1280  -13.054    0.402  -21.473    0.779   -0.591    0.210
 1280  -14.423   -0.675  -21.789    0.346   -0.932    0.110
 1280  -12.499    1.340  -21.979    0.954   -0.294    0.050
 1280  -16.178   -0.819  -22.105   -0.210   -0.978    0.010
 1280  -13.469   -0.133  -22.295    0.647   -0.761   -0.050
 1280  -17.724    0.028  -22.421   -0.699   -0.709   -0.090
 1280  -12.378    2.430  -22.485    0.993    0.051   -0.110
 1280  -15.083   -0.824  -22.611    0.137   -0.979   -0.150
 1280  -12.827    0.747  -22.801    0.851   -0.482   -0.210
 1280  -16.785   -0.514  -22.927   -0.402   -0.881   -0.250
 1280  -12.714    3.458  -22.990    0.886    0.376   -0.270
 1280  -14.104   -0.383  -23.117    0.446   -0.839   -0.310
 1280  -17.997    0.657  -23.243   -0.785   -0.510   -0.350
 1280  -12.619    1.787  -23.306    0.916   -0.153   -0.370
 1280  -15.739   -0.603  -23.433   -0.071   -0.909   -0.410
 1280  -18.337    2.242  -23.559   -0.893   -0.009   -0.450
 1280  -13.440    0.406  -23.622    0.657   -0.590   -0.470
 1280  -17.148    0.097  -23.749   -0.517   -0.688   -0.510
 1280  -12.881    2.762  -23.812    0.834    0.156   -0.530
 1280  -17.755    3.665  -23.875   -0.709    0.441   -0.550
 1280  -14.817   -0.231  -23.938    0.221   -0.791   -0.570
 1280  -17.859    1.388  -24.065   -0.742   -0.279   -0.610
 1280  -13.238    1.356  -24.128    0.721   -0.289   -0.630
 1280  -16.554    4.435  -24.191   -0.329    0.685   -0.650
 1280  -16.195    0.025  -24.254   -0.215   -0.710   -0.670
 1280  -13.547    3.436  -24.317    0.623    0.369   -0.690
 1280  -17.693    2.727  -24.381   -0.689    0.144   -0.710
 1280  -14.256    0.515  -24.444    0.399   -0.555   -0.730
 1280  -15.267    4.345  -24.507    0.079    0.657   -0.750
 1280  -17.044    0.956  -24.570   -0.484   -0.416   -0.770
 1280  -13.579    2.209  -24.633    0.613   -0.019   -0.790
 1280  -16.841    3.564  -24.697   -0.420    0.410   -0.810
 1280  -15.416    0.510  -24.760    0.031   -0.557   -0.830
 1280  -14.461    3.558  -24.823    0.334    0.408   -0.850
 1280  -17.057    2.047  -24.886   -0.488   -0.071   -0.870
 1280  -14.324    1.459  -24.949    0.377   -0.257   -0.890
 1280  -15.815    3.545  -25.013   -0.095    0.404   -0.910
 1280  -16.083    1.257  -25.076   -0.180   -0.321   -0.930
 1280  -14.578    2.579  -25.139    0.297    0.098   -0.950
 1280  -16.215    2.585  -25.202   -0.222    0.100   -0.970
 1280  -15.339    1.860  -25.265    0.056   -0.130   -0.990
 1320  -11.815    0.026  -17.013    0.399   -0.555   -0.730
 1320  -12.733    0.022  -17.263    0.031   -0.557   -0.830
 1320  -11.869    0.772  -17.413    0.377   -0.257   -0.890
 1320  -13.260    0.612  -17.513   -0.180   -0.321   -0.930
 1321  -16.574   -1.878  -14.960   -0.699   -0.709   -0.090
 1321  -16.823   -1.305  -15.709   -0.785   -0.510   -0.350
 1321  -16.049   -1.816  -16.170   -0.517   -0.688   -0.510
 1321  -16.697   -0.639  -16.458   -0.742   -0.279   -0.610
 1321  -16.546    0.581  -16.746   -0.689    0.144   -0.710
 1321  -15.954   -1.033  -16.919   -0.484   -0.416   -0.770
 1321  -14.471   -1.439  -17.091    0.031   -0.557   -0.830
 1321  -15.966   -0.038  -17.207   -0.488   -0.071   -0.870
 1321  -13.476   -0.574  -17.264    0.377   -0.257   -0.890
 1321  -14.834    1.327  -17.322   -0.095    0.404   -0.910
 1321  -15.078   -0.759  -17.379   -0.180   -0.321   -0.930
 1321  -13.707    0.447  -17.437    0.297    0.098   -0.950
 1321  -15.199    0.452  -17.495   -0.222    0.100   -0.970
 1321  -14.401   -0.208  -17.552    0.056   -0.130   -0.990
 1326  -16.150   -2.611  -15.094   -0.957   -0.220   -0.190
 1326  -15.722   -3.337  -15.494   -0.785   -0.510   -0.350
 1326  -15.612   -2.759  -16.144   -0.742   -0.279   -0.610
 1326  -14.968   -3.101  -16.544   -0.484   -0.416   -0.770
 1326  -14.978   -2.237  -16.794   -0.488   -0.071   -0.870
 1351  -18.185    0.667  -16.912    0.446   -0.839   -0.310
 1351  -19.726    0.458  -17.210   -0.071   -0.909   -0.410
 1351  -18.856    0.810  -17.687    0.221   -0.791   -0.570
 1351  -20.156    1.051  -17.985   -0.215   -0.710   -0.670
 1351  -19.422    1.508  -18.461    0.031   -0.557   -0.830
  516  -14.179    0.629   -8.745   -0.402   -0.881   -0.250
 1319  -13.544   -2.794  -10.223   -0.243   -0.467    0.850
 1319  -13.034   -3.646  -10.767   -0.093   -0.718    0.690
 1319  -12.085   -4.018  -11.311    0.186   -0.827    0.530
 1319  -13.757   -4.093  -11.651   -0.306   -0.850    0.430
 1322  -14.593   -1.835   -9.742    0.027   -0.311    0.950
 1322  -15.891   -1.123   -9.861   -0.408   -0.072    0.910
 1322  -15.398   -2.301  -10.040   -0.243   -0.467    0.850
 1322  -16.379   -1.896  -10.338   -0.572   -0.332    0.750
 1322  -14.951   -3.047  -10.517   -0.093   -0.718    0.690
 1322  -16.216   -2.755  -10.815   -0.517   -0.620    0.590
 1322  -17.149   -1.698  -11.113   -0.830   -0.265    0.490
 1322  -15.585   -3.440  -11.292   -0.306   -0.850    0.430
 1322  -16.898   -2.630  -11.590   -0.746   -0.578    0.330
 1322  -14.660   -3.777  -11.768    0.005   -0.963    0.270
 1322  -16.238   -3.393  -12.066   -0.525   -0.834    0.170
 1322  -15.300   -3.821  -12.543   -0.210   -0.978    0.010
 1322  -16.757   -3.022  -12.841   -0.699   -0.709   -0.090
 1322  -15.871   -3.533  -13.318   -0.402   -0.881   -0.250
 1322  -17.015   -2.429  -13.616   -0.785   -0.510   -0.350
 1322  -16.214   -2.957  -14.093   -0.517   -0.688   -0.510
 1323  -13.228    0.194   -8.989    0.141    0.000    0.990
 1323  -14.182    0.683   -9.048   -0.179    0.164    0.970
 1323  -13.567   -0.733   -9.108    0.027   -0.311    0.950
 1323  -14.865   -0.021   -9.227   -0.408   -0.072    0.910
 1323  -12.502   -0.535   -9.287    0.385   -0.245    0.890
 1323  -14.372   -1.199   -9.406   -0.243   -0.467    0.850
 1323  -12.874   -1.461   -9.585    0.260   -0.555    0.790
 1325  -13.220   -4.421  -11.847   -0.093   -0.718    0.690
 1325  -14.628   -4.096  -12.179   -0.517   -0.620    0.590
 1325  -12.293   -4.785  -12.378    0.186   -0.827    0.530
 1325  -13.925   -4.858  -12.710   -0.306   -0.850    0.430
 1325  -11.243   -4.632  -12.910    0.502   -0.781    0.370
 1325  -15.389   -3.957  -13.042   -0.746   -0.578    0.330
 1325  -12.895   -5.235  -13.242    0.005   -0.963    0.270
 1325  -14.654   -4.807  -13.574   -0.525   -0.834    0.170
 1325  -11.764   -5.132  -13.773    0.346   -0.932    0.110
 1325  -15.904   -3.456  -13.906   -0.901   -0.427    0.070
 1325  -13.608   -5.284  -14.105   -0.210   -0.978    0.010
 1325  -15.232   -4.393  -14.437   -0.699   -0.709   -0.090
 1325  -12.457   -5.289  -14.636    0.137   -0.979   -0.150
 1325  -14.245   -4.963  -14.968   -0.402   -0.881   -0.250
 1325  -15.519   -3.733  -15.300   -0.785   -0.510   -0.350
 1325  -13.146   -5.057  -15.499   -0.071   -0.909   -0.410
 1325  -14.626   -4.321  -15.831   -0.517   -0.688   -0.510
 1325  -10.144   -1.521  -15.898    0.834    0.156   -0.530
 1325  -12.177   -4.665  -16.030    0.221   -0.791   -0.570
 1325  -13.626   -4.397  -16.362   -0.215   -0.710   -0.670
 1325  -10.844   -0.813  -16.429    0.623    0.369   -0.690
 1325  -11.588   -3.881  -16.562    0.399   -0.555   -0.730
 1325  -14.517   -3.419  -16.694   -0.484   -0.416   -0.770
 1325  -10.876   -2.102  -16.761    0.613   -0.019   -0.790
 1325  -12.807   -3.887  -16.894    0.031   -0.557   -0.830
 1325  -11.804   -0.684  -16.960    0.334    0.408   -0.850
 1325  -14.531   -2.272  -17.026   -0.488   -0.071   -0.870
 1325  -11.660   -2.890  -17.093    0.377   -0.257   -0.890
 1325  -13.226   -0.698  -17.159   -0.095    0.404   -0.910
 1325  -13.507   -3.103  -17.226   -0.180   -0.321   -0.930
 1325  -11.926   -1.713  -17.292    0.297    0.098   -0.950
 1325  -13.647   -1.707  -17.358   -0.222    0.100   -0.970
 1325  -12.726   -2.468  -17.425    0.056   -0.130   -0.990
 1327  -10.214   -4.110  -13.869    0.779   -0.591    0.210
 1327  -11.297   -4.962  -14.119    0.346   -0.932    0.110
 1327   -9.775   -3.368  -14.269    0.954   -0.294    0.050
 1327  -10.543   -4.533  -14.519    0.647   -0.761   -0.050
 1327  -10.034   -3.837  -14.919    0.851   -0.482   -0.210
 1327  -11.045   -4.731  -15.169    0.446   -0.839   -0.310
 1327   -9.870   -3.014  -15.319    0.916   -0.153   -0.370
 1327  -10.519   -4.107  -15.569    0.657   -0.590   -0.470
 1327  -11.608   -4.610  -15.819    0.221   -0.791   -0.570
 1327  -10.359   -3.355  -15.969    0.721   -0.289   -0.630
 1327  -11.165   -4.020  -16.219    0.399   -0.555   -0.730
 1681  -18.496   -1.793  -10.048    0.346   -0.932    0.110
 1684  -18.319   -2.469  -11.469    0.186   -0.827    0.530
 1684  -17.269   -2.316  -12.001    0.502   -0.781    0.370
 1684  -18.921   -2.919  -12.333    0.005   -0.963    0.270
 1684  -17.790   -2.816  -12.864    0.346   -0.932    0.110
 1684  -19.634   -2.968  -13.196   -0.210   -0.978    0.010
 1684  -18.483   -2.973  -13.727    0.137   -0.979   -0.150
 1684  -20.271   -2.647  -14.059   -0.402   -0.881   -0.250
 1684  -17.455   -2.509  -14.258    0.446   -0.839   -0.310
 1684  -19.172   -2.741  -14.590   -0.071   -0.909   -0.410
 1684  -18.203   -2.349  -15.121    0.221   -0.791   -0.570
 1684  -17.614   -1.565  -15.653    0.399   -0.555   -0.730
 1684  -20.557    0.044  -16.117   -0.488   -0.071   -0.870
 1684  -17.686   -0.574  -16.184    0.377   -0.257   -0.890
 1684  -17.952    0.603  -16.383    0.297    0.098   -0.950
 1684  -18.752   -0.152  -16.516    0.056   -0.130   -0.990
 1686  -20.254   -2.444  -14.628   -0.402   -0.881   -0.250
 1686  -19.426   -2.515  -15.028   -0.071   -0.909   -0.410
 1686  -20.541   -1.961  -15.278   -0.517   -0.688   -0.510
 1686  -18.696   -2.220  -15.428    0.221   -0.791   -0.570
 1686  -21.103   -0.940  -15.528   -0.742   -0.279   -0.610
 1686  -19.787   -2.018  -15.678   -0.215   -0.710   -0.670
 1686  -20.459   -1.282  -15.928   -0.484   -0.416   -0.770
 1686  -19.171   -1.634  -16.078    0.031   -0.557   -0.830
 1686  -20.469   -0.418  -16.178   -0.488   -0.071   -0.870
 1686  -19.698   -1.044  -16.328   -0.180   -0.321   -0.930
 1686  -19.803    0.008  -16.428   -0.222    0.100   -0.970
 1686  -19.110   -0.566  -16.478    0.056   -0.130   -0.990
 1774  -15.612   -0.931   -8.822    0.647   -0.761   -0.050
 1774  -17.256   -1.635   -9.144    0.137   -0.979   -0.150
 1774  -16.259   -1.185   -9.659    0.446   -0.839   -0.310
  355  -14.713   -1.555    3.544   -0.179    0.164    0.970
  355  -14.061   -3.057    3.481    0.027   -0.311    0.950
  355  -15.437   -2.302    3.355   -0.408   -0.072    0.910
  355  -12.931   -2.847    3.291    0.385   -0.245    0.890
  355  -14.914   -3.551    3.165   -0.243   -0.467    0.850
  355  -15.860   -1.367    3.039   -0.542    0.224    0.810
  355  -13.326   -3.829    2.975    0.260   -0.555    0.790
  355  -15.955   -3.122    2.849   -0.572   -0.332    0.750
  355  -14.441   -4.342    2.659   -0.093   -0.718    0.690
  355  -16.546   -1.975    2.533   -0.759    0.031    0.650
  355  -12.408   -3.805    2.470    0.550   -0.548    0.630
  355  -15.782   -4.033    2.343   -0.517   -0.620    0.590
  355  -13.559   -4.688    2.154    0.186   -0.827    0.530
  355  -16.771   -2.911    2.027   -0.830   -0.265    0.490
  355  -15.113   -4.759    1.838   -0.306   -0.850    0.430
  355  -16.961   -1.332    1.711   -0.890    0.235    0.390
  355  -12.559   -4.543    1.648    0.502   -0.781    0.370
  355  -16.505   -3.900    1.522   -0.746   -0.578    0.330
  355  -14.132   -5.117    1.332    0.005   -0.963    0.270
  355  -11.686   -3.942    1.143    0.779   -0.591    0.210
  355  -15.806   -4.710    1.016   -0.525   -0.834    0.170
  355  -13.055   -5.019    0.827    0.346   -0.932    0.110
  355  -14.810   -5.163    0.511   -0.210   -0.978    0.010
  355  -12.101   -4.477    0.321    0.647   -0.761   -0.050
  355  -13.715   -5.168    0.005    0.137   -0.979   -0.150
  356  -12.348   -4.908   -0.494    0.502   -0.781    0.370
  356  -13.921   -5.482   -0.810    0.005   -0.963    0.270
  356  -12.844   -5.384   -1.315    0.346   -0.932    0.110
  356  -13.504   -5.533   -2.137    0.137   -0.979   -0.150
  356  -14.160   -5.312   -2.959   -0.071   -0.909   -0.410
  356  -13.238   -4.940   -3.464    0.221   -0.791   -0.570
  356  -13.837   -4.199   -4.286    0.031   -0.557   -0.830
  356  -13.760   -2.849   -4.791    0.056   -0.130   -0.990
  398  -12.341   -1.165   -8.121    0.031   -0.557   -0.830
  398  -13.058   -0.362   -8.461   -0.180   -0.321   -0.930
  401  -13.899   -2.744   -5.366   -0.210   -0.978    0.010
  401  -12.866   -2.749   -5.843    0.137   -0.979   -0.150
  401  -13.484   -2.541   -6.618   -0.071   -0.909   -0.410
  401  -12.614   -2.189   -7.095    0.221   -0.791   -0.570
  401  -13.914   -1.948   -7.393   -0.215   -0.710   -0.670
  401  -13.180   -1.491   -7.869    0.031   -0.557   -0.830
  401  -13.808   -0.787   -8.167   -0.180   -0.321   -0.930
  402  -13.827    0.119   -8.371   -0.484   -0.416   -0.770
  402  -12.292   -0.302   -8.549    0.031   -0.557   -0.830
 1740  -18.478   -0.413    1.266    0.027   -0.311    0.950
 1755  -15.286   -2.590   -7.463    0.221   -0.791   -0.570
 1755  -14.725   -1.844   -7.969    0.399   -0.555   -0.730
 1755  -15.885   -1.849   -8.285    0.031   -0.557   -0.830
 1755  -14.793   -0.900   -8.474    0.377   -0.257   -0.890
 1758  -19.084   -6.171   -0.978   -0.306   -0.850    0.430
 1758  -19.830   -6.119   -1.862   -0.525   -0.834    0.170
 1758  -18.759   -6.607   -2.406   -0.210   -0.978    0.010
 1762  -19.456   -6.494   -3.049   -0.306   -0.850    0.430
 1762  -20.769   -5.684   -3.347   -0.746   -0.578    0.330
 1762  -18.531   -6.831   -3.525    0.005   -0.963    0.270
 1762  -20.109   -6.447   -3.823   -0.525   -0.834    0.170
 1762  -17.515   -6.739   -4.002    0.346   -0.932    0.110
 1762  -19.171   -6.875   -4.300   -0.210   -0.978    0.010
 1762  -16.616   -6.228   -4.479    0.647   -0.761   -0.050
 1762  -20.628   -6.076   -4.598   -0.699   -0.709   -0.090
 1762  -18.138   -6.880   -4.777    0.137   -0.979   -0.150
 1762  -16.010   -5.398   -4.956    0.851   -0.482   -0.210
 1762  -19.742   -6.587   -5.075   -0.402   -0.881   -0.250
 1762  -17.215   -6.463   -5.254    0.446   -0.839   -0.310
 1762  -18.756   -6.672   -5.552   -0.071   -0.909   -0.410
 1762  -16.588   -5.720   -5.731    0.657   -0.590   -0.470
 1762  -17.886   -6.320   -6.029    0.221   -0.791   -0.570
 1762  -19.186   -6.079   -6.327   -0.215   -0.710   -0.670
 1762  -17.357   -5.617   -6.505    0.399   -0.555   -0.730
 1762  -18.452   -5.622   -6.803    0.031   -0.557   -0.830
 1762  -17.422   -4.727   -6.982    0.377   -0.257   -0.890
 1763  -14.874   -4.688   -4.867    0.647   -0.761   -0.050
 1763  -14.268   -3.858   -5.344    0.851   -0.482   -0.210
 1763  -15.473   -4.923   -5.642    0.446   -0.839   -0.310
 1763  -14.072   -2.878   -5.821    0.916   -0.153   -0.370
 1763  -14.846   -4.180   -6.119    0.657   -0.590   -0.470
 1763  -16.144   -4.780   -6.417    0.221   -0.791   -0.570
 1763  -14.655   -3.284   -6.595    0.721   -0.289   -0.630
 1763  -15.615   -4.077   -6.893    0.399   -0.555   -0.730
 1763  -15.680   -3.187   -7.370    0.377   -0.257   -0.890
 1764  -17.472   -4.389   -7.283    0.221   -0.791   -0.570
 1764  -16.943   -3.686   -7.759    0.399   -0.555   -0.730
 1764  -18.038   -3.691   -8.057    0.031   -0.557   -0.830
 1764  -17.008   -2.796   -8.236    0.377   -0.257   -0.890
 1764  -17.247   -1.740   -8.415    0.297    0.098   -0.950
 1764  -17.965   -2.417   -8.534    0.056   -0.130   -0.990
 1766  -16.904   -4.881    0.776    0.027   -0.311    0.950
 1766  -17.757   -5.375    0.460   -0.243   -0.467    0.850
 1766  -16.169   -5.653    0.270    0.260   -0.555    0.790
 1766  -17.284   -6.166   -0.046   -0.093   -0.718    0.690
 1766  -15.251   -5.629   -0.235    0.550   -0.548    0.630
 1766  -16.402   -6.512   -0.551    0.186   -0.827    0.530
 1766  -17.956   -6.583   -0.867   -0.306   -0.850    0.430
 1766  -15.402   -6.367   -1.057    0.502   -0.781    0.370
 1766  -16.975   -6.941   -1.373    0.005   -0.963    0.270
 1766  -14.529   -5.766   -1.562    0.779   -0.591    0.210
 1766  -15.898   -6.843   -1.878    0.346   -0.932    0.110
 1766  -17.653   -6.987   -2.194   -0.210   -0.978    0.010
 1766  -14.944   -6.301   -2.384    0.647   -0.761   -0.050
 1766  -16.558   -6.992   -2.700    0.137   -0.979   -0.150
 1766  -14.302   -5.421   -2.890    0.851   -0.482   -0.210
 1766  -18.260   -6.682   -3.016   -0.402   -0.881   -0.250
 1766  -15.579   -6.551   -3.206    0.446   -0.839   -0.310
 1766  -17.214   -6.771   -3.522   -0.071   -0.909   -0.410
 1766  -14.915   -5.762   -3.711    0.657   -0.590   -0.470
 1766  -16.292   -6.399   -4.027    0.221   -0.791   -0.570
 1766  -14.713   -4.812   -4.217    0.721   -0.289   -0.630
 1766  -15.731   -5.653   -4.533    0.399   -0.555   -0.730
 1767  -19.372   -2.198    1.761   -0.179    0.164    0.970
 1767  -20.132   -2.983    1.562   -0.408   -0.072    0.910
 1767  -19.202   -1.162    1.429   -0.128    0.476    0.870
 1767  -19.583   -4.295    1.363   -0.243   -0.467    0.850
 1767  -20.677   -3.844    1.031   -0.572   -0.332    0.750
 1767  -19.086   -5.126    0.832   -0.093   -0.718    0.690
 1767  -20.494   -4.801    0.500   -0.517   -0.620    0.590
 1767  -18.159   -5.490    0.301    0.186   -0.827    0.530
 1767  -21.534   -3.623    0.168   -0.830   -0.265    0.490
 1767  -19.791   -5.563   -0.031   -0.306   -0.850    0.430
 1767  -21.255   -4.662   -0.363   -0.746   -0.578    0.330
 1767  -20.520   -5.512   -0.895   -0.525   -0.834    0.170
 1767  -21.770   -4.161   -1.227   -0.901   -0.427    0.070
 1767  -21.098   -5.098   -1.758   -0.699   -0.709   -0.090
 1768  -18.110   -2.864    1.936    0.141    0.000    0.990
 1768  -18.911   -2.453    1.886   -0.179    0.164    0.970
 1768  -18.395   -3.642    1.836    0.027   -0.311    0.950
 1768  -17.904   -2.135    1.786    0.224    0.292    0.930
 1768  -17.501   -3.476    1.686    0.385   -0.245    0.890
 1768  -17.153   -2.386    1.536    0.524    0.191    0.830
 1768  -17.813   -4.252    1.436    0.260   -0.555    0.790
 1768  -17.087   -4.233    1.036    0.550   -0.548    0.630
  341  -17.794   -0.767    2.148   -0.525   -0.834    0.170
  341  -18.344   -0.373    1.327   -0.699   -0.709   -0.090
 2246  -14.439   -1.161    5.494    0.346   -0.932    0.110
 2246  -15.150   -1.321    4.610    0.137   -0.979   -0.150
 2251  -16.973    0.179    9.239   -0.243   -0.467    0.850
 2251  -17.524    3.727    8.763   -0.405    0.576    0.710
 2251  -16.463   -0.673    8.695   -0.093   -0.718    0.690
 2251  -16.271    4.459    8.423   -0.037    0.792    0.610
 2251  -15.514   -1.045    8.151    0.186   -0.827    0.530
 2251  -14.439   -0.889    7.607    0.502   -0.781    0.370
 2251  -16.131   -1.506    7.267    0.005   -0.963    0.270
 2251  -14.972   -1.401    6.723    0.346   -0.932    0.110
 2251  -15.683   -1.561    5.839    0.137   -0.979   -0.150
 2253  -21.002    0.592    5.864   -0.830   -0.265    0.490
 2253  -21.173    2.016    5.579   -0.890    0.235    0.390
 2253  -20.762   -0.300    5.408   -0.746   -0.578    0.330
 2253  -21.397    1.091    5.123   -0.969   -0.090    0.230
 2253  -20.131   -1.030    4.952   -0.525   -0.834    0.170
 2253  -21.204    0.129    4.667   -0.901   -0.427    0.070
 2253  -20.627   -0.675    4.211   -0.699   -0.709   -0.090
 2253  -21.362    0.720    3.926   -0.957   -0.220   -0.190
 2253  -19.780   -1.164    3.755   -0.402   -0.881   -0.250
 2253  -20.874   -0.108    3.470   -0.785   -0.510   -0.350
 2253  -20.108   -0.613    3.014   -0.517   -0.688   -0.510
 2253  -19.248   -0.678    2.558   -0.215   -0.710   -0.670
 2253  -19.147    0.433    1.817   -0.180   -0.321   -0.930
 2254  -20.775    2.316    6.202   -0.890    0.235    0.390
 2254  -20.286   -0.447    5.998   -0.746   -0.578    0.330
 2254  -19.533   -1.318    5.454   -0.525   -0.834    0.170
 2254  -16.573   -1.651    5.250    0.346   -0.932    0.110
 2254  -18.462   -1.806    4.910   -0.210   -0.978    0.010
 2254  -17.284   -1.811    4.366    0.137   -0.979   -0.150
 2254  -19.114   -1.477    4.026   -0.402   -0.881   -0.250
 2254  -17.989   -1.574    3.482   -0.071   -0.909   -0.410
 2254  -18.480   -0.898    2.598   -0.215   -0.710   -0.670
 2255  -16.184   -1.416    3.727    0.137   -0.979   -0.150
 2255  -16.873   -1.184    2.864   -0.071   -0.909   -0.410
 2256  -18.056    2.017    9.385   -0.179    0.164    0.970
 2256  -17.370    0.439    9.319    0.027   -0.311    0.950
 2256  -18.816    1.232    9.186   -0.408   -0.072    0.910
 2256  -17.886    3.053    9.053   -0.128    0.476    0.870
 2256  -18.267   -0.080    8.987   -0.243   -0.467    0.850
 2256  -19.261    2.215    8.854   -0.542    0.224    0.810
 2256  -19.361    0.371    8.655   -0.572   -0.332    0.750
 2256  -18.806    3.385    8.522   -0.405    0.576    0.710
 2256  -17.770   -0.911    8.456   -0.093   -0.718    0.690
 2256  -19.982    1.576    8.323   -0.759    0.031    0.650
 2256  -19.178   -0.586    8.124   -0.517   -0.620    0.590
 2256  -19.737    3.056    7.991   -0.686    0.477    0.550
 2256  -16.843   -1.275    7.925    0.186   -0.827    0.530
 2256  -20.218    0.592    7.792   -0.830   -0.265    0.490
 2256  -18.606    4.207    7.659   -0.345    0.824    0.450
 2256  -18.475   -1.348    7.593   -0.306   -0.850    0.430
 2256  -20.417    2.251    7.460   -0.890    0.235    0.390
 2256  -19.939   -0.447    7.261   -0.746   -0.578    0.330
 2256  -19.619    3.804    7.128   -0.650    0.703    0.290
 2256  -17.445   -1.725    7.061    0.005   -0.963    0.270
 2256  -20.678    1.174    6.929   -0.969   -0.090    0.230
 2256  -19.204   -1.297    6.729   -0.525   -0.834    0.170
 2256  -20.390    2.975    6.597   -0.882    0.453    0.130
 2256  -20.454    0.054    6.397   -0.901   -0.427    0.070
 2256  -18.158   -1.774    6.198   -0.210   -0.978    0.010
 2256  -17.007   -1.779    5.667    0.137   -0.979   -0.150
 2257  -15.248    1.806   10.088    0.141    0.000    0.990
 2257  -16.177    2.282   10.030   -0.179    0.164    0.970
 2257  -15.578    0.904    9.972    0.027   -0.311    0.950
 2257  -15.008    2.652    9.914    0.224    0.292    0.930
 2257  -16.841    1.597    9.856   -0.408   -0.072    0.910
 2257  -14.541    1.096    9.798    0.385   -0.245    0.890
 2257  -16.028    3.187    9.740   -0.128    0.476    0.870
 2257  -16.361    0.450    9.682   -0.243   -0.467    0.850
 2257  -14.138    2.361    9.624    0.524    0.191    0.830
 2257  -17.229    2.455    9.566   -0.542    0.224    0.810
 2257  -14.903    0.196    9.508    0.260   -0.555    0.790
 2257  -15.103    3.572    9.450    0.191    0.609    0.770
 2257  -13.721    1.380    9.334    0.668   -0.147    0.730
 2257  -16.832    3.477    9.276   -0.405    0.576    0.710
 2257  -15.927   -0.276    9.218   -0.093   -0.718    0.690
 2257  -14.011    3.193    9.160    0.568    0.478    0.670
 2257  -14.061    0.217    9.044    0.550   -0.548    0.630
 2257  -15.763    4.102    8.986   -0.037    0.792    0.610
 2257  -13.296    2.124    8.870    0.814    0.110    0.570
 2257  -15.117   -0.593    8.754    0.186   -0.827    0.530
 2257  -13.333    0.732    8.580    0.801   -0.370    0.470
 2257  -13.316    3.037    8.406    0.807    0.424    0.410
 2257  -14.200   -0.460    8.290    0.502   -0.781    0.370
 1063  -13.150    7.638  -22.341    0.005   -0.963    0.270
 1063  -13.790    7.594  -23.116   -0.210   -0.978    0.010
 1063  -15.247    8.393  -23.414   -0.699   -0.709   -0.090
 1063  -12.757    7.589  -23.593    0.137   -0.979   -0.150
 1063  -14.361    7.882  -23.891   -0.402   -0.881   -0.250
 1063  -15.505    8.986  -24.189   -0.785   -0.510   -0.350
 1063  -13.375    7.797  -24.368   -0.071   -0.909   -0.410
 1063  -14.704    8.458  -24.666   -0.517   -0.688   -0.510
 1063  -13.805    8.390  -25.143   -0.215   -0.710   -0.670
 1086  -19.929    8.045  -24.997   -0.210   -0.978    0.010
 1086  -18.751    8.040  -25.541    0.137   -0.979   -0.150
 1086  -20.581    8.374  -25.881   -0.402   -0.881   -0.250
 1086  -19.456    8.277  -26.425   -0.071   -0.909   -0.410
 1086  -19.947    8.953  -27.309   -0.215   -0.710   -0.670
 1088  -17.181    8.429  -25.519    0.346   -0.932    0.110
 1088  -16.227    8.971  -26.025    0.647   -0.761   -0.050
 1088  -17.841    8.280  -26.341    0.137   -0.979   -0.150
 1088  -15.585    9.851  -26.531    0.851   -0.482   -0.210
 1088  -16.862    8.721  -26.847    0.446   -0.839   -0.310
 1088  -18.497    8.501  -27.163   -0.071   -0.909   -0.410
 1088  -16.188   13.322  -27.226    0.660    0.616   -0.430
 1088  -16.198    9.510  -27.352    0.657   -0.590   -0.470
 1088  -15.639   11.866  -27.542    0.834    0.156   -0.530
 1088  -17.575    8.873  -27.668    0.221   -0.791   -0.570
 1088  -17.119   13.650  -27.731    0.365    0.720   -0.590
 1088  -15.996   10.460  -27.858    0.721   -0.289   -0.630
 1088  -19.312   13.539  -27.921   -0.329    0.685   -0.650
 1088  -18.953    9.129  -27.984   -0.215   -0.710   -0.670
 1088  -16.305   12.540  -28.047    0.623    0.369   -0.690
 1088  -17.014    9.619  -28.174    0.399   -0.555   -0.730
 1088  -18.025   13.449  -28.237    0.079    0.657   -0.750
 1088  -19.802   10.060  -28.300   -0.484   -0.416   -0.770
 1088  -16.337   11.313  -28.363    0.613   -0.019   -0.790
 1088  -19.599   12.668  -28.427   -0.420    0.410   -0.810
 1088  -18.174    9.614  -28.490    0.031   -0.557   -0.830
 1088  -17.219   12.662  -28.553    0.334    0.408   -0.850
 1088  -19.815   11.151  -28.616   -0.488   -0.071   -0.870
 1088  -17.082   10.563  -28.679    0.377   -0.257   -0.890
 1088  -18.573   12.649  -28.743   -0.095    0.404   -0.910
 1088  -18.841   10.361  -28.806   -0.180   -0.321   -0.930
 1088  -17.336   11.683  -28.869    0.297    0.098   -0.950
 1088  -18.973   11.689  -28.932   -0.222    0.100   -0.970
 1088  -18.097   10.964  -28.995    0.056   -0.130   -0.990
 1092  -17.321    7.954  -22.245    0.502   -0.781    0.370
 1092  -18.804    7.414  -22.543    0.005   -0.963    0.270
 1092  -16.497    8.522  -22.722    0.779   -0.591    0.210
 1092  -20.382    7.798  -22.841   -0.525   -0.834    0.170
 1092  -17.788    7.506  -23.020    0.346   -0.932    0.110
 1092  -19.444    7.370  -23.318   -0.210   -0.978    0.010
 1092  -16.889    8.017  -23.497    0.647   -0.761   -0.050
 1092  -20.901    8.169  -23.616   -0.699   -0.709   -0.090
 1092  -18.411    7.365  -23.795    0.137   -0.979   -0.150
 1092  -16.283    8.847  -23.974    0.851   -0.482   -0.210
 1092  -20.015    7.658  -24.093   -0.402   -0.881   -0.250
 1092  -17.488    7.782  -24.272    0.446   -0.839   -0.310
 1092  -19.029    7.573  -24.570   -0.071   -0.909   -0.410
 1092  -16.861    8.525  -24.749    0.657   -0.590   -0.470
 1092  -18.159    7.925  -25.047    0.221   -0.791   -0.570
 1054  -13.251    7.818  -21.693    0.446   -0.839   -0.310
 1054  -16.295    8.298  -22.325   -0.517   -0.688   -0.510
 1054  -15.342    8.226  -22.830   -0.215   -0.710   -0.670
 1257  -19.469    3.605  -19.797   -0.517   -0.688   -0.510
 1257  -20.180    4.896  -20.113   -0.742   -0.279   -0.610
 1263  -17.319    7.499  -22.034   -0.180   -0.321   -0.930
 1263  -16.642    8.050  -22.207    0.056   -0.130   -0.990
 1275  -12.955    1.296  -18.597    0.346   -0.932    0.110
 1276  -12.165    1.353  -19.464    0.346   -0.932    0.110
 1276  -11.211    1.895  -19.970    0.647   -0.761   -0.050
 1276  -10.120    4.458  -20.160    0.993    0.051   -0.110
 1276  -12.825    1.204  -20.286    0.137   -0.979   -0.150
 1276  -10.569    2.775  -20.476    0.851   -0.482   -0.210
 1276  -10.456    5.486  -20.665    0.886    0.376   -0.270
 1276  -11.846    1.645  -20.792    0.446   -0.839   -0.310
 1276  -10.361    3.815  -20.981    0.916   -0.153   -0.370
 1276  -11.172    6.246  -21.171    0.660    0.616   -0.430
 1276  -11.182    2.434  -21.297    0.657   -0.590   -0.470
 1276  -10.623    4.790  -21.487    0.834    0.156   -0.530
 1276  -12.103    6.574  -21.676    0.365    0.720   -0.590
 1276  -10.980    3.384  -21.803    0.721   -0.289   -0.630
 1276  -11.289    5.464  -21.992    0.623    0.369   -0.690
 1276  -11.998    2.543  -22.119    0.399   -0.555   -0.730
 1276  -11.321    4.237  -22.308    0.613   -0.019   -0.790
 1276  -12.203    5.586  -22.498    0.334    0.408   -0.850
 1276  -12.066    3.487  -22.624    0.377   -0.257   -0.890
 1276  -12.320    4.607  -22.814    0.297    0.098   -0.950
 1283  -13.333    7.023  -21.874    0.559    0.812   -0.170
 1283  -14.294    7.328  -22.350    0.236    0.914   -0.330
 1283  -13.032    6.441  -22.648    0.660    0.616   -0.430
 1283  -15.250    7.189  -22.827   -0.085    0.868   -0.490
 1283  -12.514    5.068  -22.946    0.834    0.156   -0.530
 1283  -13.910    6.750  -23.125    0.365    0.720   -0.590
 1283  -12.850    3.742  -23.244    0.721   -0.289   -0.630
 1283  -15.978    6.646  -23.304   -0.329    0.685   -0.650
 1283  -13.142    5.704  -23.423    0.623    0.369   -0.690
 1283  -14.764    6.561  -23.602    0.079    0.657   -0.750
 1283  -13.172    4.546  -23.721    0.613   -0.019   -0.790
 1283  -14.004    5.819  -23.900    0.334    0.408   -0.850
 1283  -15.281    5.807  -24.079   -0.095    0.404   -0.910
 1283  -14.114    4.895  -24.198    0.297    0.098   -0.950
 1283  -15.659    4.901  -24.258   -0.222    0.100   -0.970
 1284  -19.505    4.386  -20.483   -0.969   -0.090    0.230
 1284  -19.303    3.381  -20.959   -0.901   -0.427    0.070
 1284  -19.573    5.022  -21.257   -0.992    0.124   -0.030
 1284  -18.895    6.536  -21.555   -0.764    0.632   -0.130
 1284  -19.468    3.998  -21.734   -0.957   -0.220   -0.190
 1284  -19.305    5.606  -22.032   -0.902    0.320   -0.290
 1284  -18.308    6.815  -22.330   -0.567    0.725   -0.390
 1284  -19.278    4.628  -22.509   -0.893   -0.009   -0.450
 1284  -16.869    7.239  -22.628   -0.085    0.868   -0.490
 1284  -18.730    5.969  -22.807   -0.709    0.441   -0.550
 1284  -18.827    3.822  -22.986   -0.742   -0.279   -0.610
 1284  -17.597    6.696  -23.105   -0.329    0.685   -0.650
 1284  -18.671    5.085  -23.284   -0.689    0.144   -0.710
 1284  -16.383    6.611  -23.403    0.079    0.657   -0.750
 1284  -17.868    5.875  -23.582   -0.420    0.410   -0.810
 1284  -18.071    4.444  -23.761   -0.488   -0.071   -0.870
 1284  -16.900    5.857  -23.880   -0.095    0.404   -0.910
 1284  -17.278    4.951  -24.059   -0.222    0.100   -0.970
 1331  -16.801    1.091  -16.862   -0.071   -0.909   -0.410
 1793  -22.356   10.397   -4.121   -0.882    0.453    0.130
 1793  -22.683    9.416   -4.597   -0.992    0.124   -0.030
 1793  -22.005   10.930   -4.895   -0.764    0.632   -0.130
 1793  -22.415   10.000   -5.372   -0.902    0.320   -0.290
 2227  -15.665    5.742    8.648    0.141    0.000    0.990
 2227  -16.677    6.261    8.585   -0.179    0.164    0.970
 2227  -16.025    4.759    8.522    0.027   -0.311    0.950
 2227  -15.404    6.664    8.459    0.224    0.292    0.930
 2227  -17.401    5.514    8.396   -0.408   -0.072    0.910
 2227  -16.515    7.247    8.269   -0.128    0.476    0.870
 2227  -14.455    6.347    8.143    0.524    0.191    0.830
 2227  -17.824    6.449    8.080   -0.542    0.224    0.810
 2227  -15.508    7.666    7.953    0.191    0.609    0.770
 2227  -17.919    4.694    7.890   -0.572   -0.332    0.750
 2227  -17.391    7.562    7.764   -0.405    0.576    0.710
 2227  -14.317    7.254    7.637    0.568    0.478    0.670
 2227  -18.510    5.841    7.574   -0.759    0.031    0.650
 2227  -16.227    8.243    7.448   -0.037    0.792    0.610
 2227  -18.277    7.249    7.258   -0.686    0.477    0.550
 2227  -14.760    8.100    7.132    0.428    0.746    0.510
 2227  -18.735    4.905    7.068   -0.830   -0.265    0.490
 2227  -13.560    7.083    6.816    0.807    0.424    0.410
 2227  -18.925    6.484    6.752   -0.890    0.235    0.390
 2227  -18.165    7.962    6.436   -0.650    0.703    0.290
 2227  -14.055    8.008    6.310    0.651    0.717    0.250
 2237  -16.719    8.692    7.031   -0.179    0.164    0.970
 2237  -15.519    9.072    6.911    0.224    0.292    0.930
 2237  -16.566    9.622    6.733   -0.128    0.476    0.870
 2237  -14.624    8.773    6.613    0.524    0.191    0.830
 2237  -17.800    8.870    6.554   -0.542    0.224    0.810
 2237  -15.616   10.017    6.435    0.191    0.609    0.770
 2237  -17.392    9.920    6.256   -0.405    0.576    0.710
 2237  -14.493    9.629    6.137    0.568    0.478    0.670
 2237  -16.294   10.562    5.958   -0.037    0.792    0.610
 2237  -15.712   10.954    5.183    0.159    0.923    0.350
 2243  -13.051    5.918    7.906   -0.128    0.476    0.870
 2243  -11.967    6.369    7.566    0.191    0.609    0.770
 2243  -12.740    6.990    7.022   -0.037    0.792    0.610
 2248  -14.041    4.178    8.737    0.141    0.000    0.990
 2248  -14.963    4.651    8.680   -0.179    0.164    0.970
 2248  -13.803    5.018    8.564    0.224    0.292    0.930
 2248  -13.897    5.931    8.104    0.191    0.609    0.770
  694  -12.711   15.379  -26.051    0.446   -0.839   -0.310
  694  -14.252   15.170  -26.349   -0.071   -0.909   -0.410
  694  -12.084   16.122  -26.528    0.657   -0.590   -0.470
  694  -13.382   15.522  -26.826    0.221   -0.791   -0.570
  694  -14.682   15.763  -27.124   -0.215   -0.710   -0.670
  694  -12.853   16.225  -27.302    0.399   -0.555   -0.730
  694  -15.483   16.641  -27.422   -0.484   -0.416   -0.770
  694  -13.948   16.220  -27.600    0.031   -0.557   -0.830
  694  -12.918   17.115  -27.779    0.377   -0.257   -0.890
  694  -14.576   16.924  -27.898   -0.180   -0.321   -0.930
  694  -13.875   17.494  -28.077    0.056   -0.130   -0.990
  696  -10.298   20.576  -25.097    0.815    0.579   -0.010
  696  -10.086   19.971  -25.872    0.886    0.376   -0.270
  696  -10.761   20.687  -26.348    0.660    0.616   -0.430
  696  -10.243   19.314  -26.646    0.834    0.156   -0.530
  696  -10.871   19.950  -27.123    0.623    0.369   -0.690
  696  -11.539   17.195  -27.242    0.399   -0.555   -0.730
  696  -10.901   18.792  -27.421    0.613   -0.019   -0.790
  696  -11.604   18.085  -27.719    0.377   -0.257   -0.890
  696  -11.843   19.141  -27.898    0.297    0.098   -0.950
  741  -15.559   14.367  -26.243    0.851   -0.482   -0.210
  741  -15.351   15.407  -26.748    0.916   -0.153   -0.370
  741  -16.172   14.026  -27.064    0.657   -0.590   -0.470
  741  -15.613   16.382  -27.254    0.834    0.156   -0.530
  741  -20.591   15.008  -27.507   -0.742   -0.279   -0.610
  741  -15.970   14.976  -27.570    0.721   -0.289   -0.630
  741  -16.279   17.056  -27.759    0.623    0.369   -0.690
  741  -20.425   16.347  -27.823   -0.689    0.144   -0.710
  741  -16.988   14.135  -27.886    0.399   -0.555   -0.730
  741  -19.776   14.576  -28.012   -0.484   -0.416   -0.770
  741  -16.311   15.829  -28.075    0.613   -0.019   -0.790
  741  -18.148   14.130  -28.202    0.031   -0.557   -0.830
  741  -19.789   15.667  -28.328   -0.488   -0.071   -0.870
  741  -17.056   15.079  -28.391    0.377   -0.257   -0.890
  741  -18.815   14.877  -28.518   -0.180   -0.321   -0.930
  741  -17.310   16.199  -28.581    0.297    0.098   -0.950
  741  -18.947   16.205  -28.644   -0.222    0.100   -0.970
  741  -18.071   15.480  -28.707    0.056   -0.130   -0.990
 1057  -15.666    9.186  -24.539   -0.402   -0.881   -0.250
 1061  -15.585    9.271  -25.384   -0.402   -0.881   -0.250
 1061  -14.599    9.186  -25.861   -0.071   -0.909   -0.410
 1061  -13.729    9.538  -26.338    0.221   -0.791   -0.570
 1061  -15.368   13.938  -26.576   -0.329    0.685   -0.650
 1061  -15.029    9.779  -26.636   -0.215   -0.710   -0.670
 1061  -14.154   13.853  -26.874    0.079    0.657   -0.750
 1061  -15.639   13.117  -27.053   -0.420    0.410   -0.810
 1061  -14.295   10.236  -27.112    0.031   -0.557   -0.830
 1061  -14.671   13.099  -27.351   -0.095    0.404   -0.910
 1061  -14.923   10.940  -27.410   -0.180   -0.321   -0.930
 1061  -13.504   12.187  -27.470    0.297    0.098   -0.950
 1061  -15.049   12.193  -27.530   -0.222    0.100   -0.970
 1061  -14.222   11.510  -27.589    0.056   -0.130   -0.990
 1068  -15.422   14.388  -26.046   -0.420    0.410   -0.810
 1068  -14.454   14.370  -26.344   -0.095    0.404   -0.910
  756  -14.219   17.187  -12.684    0.027   -0.311    0.950
  756  -15.024   16.721  -12.982   -0.243   -0.467    0.850
  790  -13.039   14.402  -12.998   -0.179    0.164    0.970
  790  -12.886   15.332  -13.296   -0.128    0.476    0.870
  790  -13.712   15.630  -13.773   -0.405    0.576    0.710
 1224  -21.649   20.296  -19.015   -0.709    0.441   -0.550
 1388  -13.564   15.181  -12.832    0.815    0.579   -0.010
 1388  -14.328   15.874  -13.309    0.559    0.812   -0.170
 1391  -15.201   16.568  -12.687    0.651    0.717    0.250
 1424  -15.202   16.940  -12.449    0.916   -0.153   -0.370
 1583  -14.741   17.366  -12.342    0.031   -0.557   -0.830
 1616  -14.889   16.495  -11.981   -0.095    0.404   -0.910
 2099  -16.779   13.332    6.577    0.502   -0.781    0.370
 2101  -14.962   15.116    9.325   -0.243   -0.467    0.850
 2101  -13.252   14.817    9.121    0.260   -0.555    0.790
 2101  -14.452   14.264    8.781   -0.093   -0.718    0.690
 2102  -12.987   13.904    8.309    0.260   -0.555    0.790
 2102  -14.102   13.391    7.993   -0.093   -0.718    0.690
 2102  -15.443   13.700    7.677   -0.517   -0.620    0.590
 2102  -14.774   12.974    7.172   -0.306   -0.850    0.430
 2102  -16.166   13.833    6.856   -0.746   -0.578    0.330
 2102  -15.467   13.023    6.350   -0.525   -0.834    0.170
 2103  -12.894   17.331   10.309    0.141    0.000    0.990
 2103  -13.906   17.850   10.246   -0.179    0.164    0.970
 2103  -13.254   16.348   10.183    0.027   -0.311    0.950
 2103  -12.633   18.253   10.120    0.224    0.292    0.930
 2103  -14.630   17.103   10.057   -0.408   -0.072    0.910
 2103  -12.124   16.558    9.993    0.385   -0.245    0.890
 2103  -13.744   18.836    9.930   -0.128    0.476    0.870
 2103  -14.107   15.854    9.867   -0.243   -0.467    0.850
 2103  -11.684   17.936    9.804    0.524    0.191    0.830
 2103  -15.053   18.038    9.741   -0.542    0.224    0.810
 2103  -12.519   15.576    9.677    0.260   -0.555    0.790
 2103  -12.737   19.255    9.614    0.191    0.609    0.770
 2103  -11.231   16.867    9.488    0.668   -0.147    0.730
 2103  -14.620   19.151    9.425   -0.405    0.576    0.710
 2103  -11.546   18.843    9.298    0.568    0.478    0.670
 2103  -11.601   15.600    9.172    0.550   -0.548    0.630
 2103  -13.456   19.832    9.109   -0.037    0.792    0.610
 2103  -10.767   17.677    8.982    0.814    0.110    0.570
 2103  -12.752   14.717    8.856    0.186   -0.827    0.530
 2103  -11.989   19.689    8.793    0.428    0.746    0.510
 2103  -10.808   16.161    8.666    0.801   -0.370    0.470
 2103  -10.789   18.672    8.477    0.807    0.424    0.410
 2103  -10.346   17.083    8.161    0.947   -0.078    0.310
 2103  -11.284   19.597    7.971    0.651    0.717    0.250
 2103  -10.327   18.157    7.655    0.954    0.261    0.150
 2105  -16.230   13.797    6.784   -0.093   -0.718    0.690
 2106  -15.686   16.938    9.992    0.141    0.000    0.990
 2106  -16.640   17.427    9.933   -0.179    0.164    0.970
 2106  -16.025   16.011    9.873    0.027   -0.311    0.950
 2106  -15.440   17.807    9.813    0.224    0.292    0.930
 2106  -17.323   16.723    9.754   -0.408   -0.072    0.910
 2106  -16.487   18.357    9.635   -0.128    0.476    0.870
 2106  -16.830   15.545    9.575   -0.243   -0.467    0.850
 2106  -15.332   15.283    9.396    0.260   -0.555    0.790
 2106  -17.313   18.655    9.158   -0.405    0.576    0.710
 2106  -16.383   14.799    9.098   -0.093   -0.718    0.690
 2106  -15.551   14.473    8.621    0.186   -0.827    0.530
 2106  -17.017   14.406    8.323   -0.306   -0.850    0.430
 2106  -16.092   14.069    7.847    0.005   -0.963    0.270
 2143  -18.983    9.817    6.614    0.260   -0.555    0.790
 2143  -17.695   11.108    6.425    0.668   -0.147    0.730
 2143  -18.065    9.841    6.109    0.550   -0.548    0.630
 2157  -17.132   12.234    6.133    0.141    0.000    0.990
 2157  -16.406   11.505    5.835    0.385   -0.245    0.890
 2157  -15.991   12.804    5.656    0.524    0.191    0.830
 2157  -15.563   11.797    5.358    0.668   -0.147    0.730
 2158  -16.119   13.111    5.757    0.385   -0.245    0.890
 2176  -17.256   13.499    7.537    0.779   -0.591    0.210
 2298  -13.674   11.795    8.262   -0.408   -0.072    0.910
 2298  -13.197   10.657    8.089   -0.243   -0.467    0.850
 2298  -14.059   12.647    7.974   -0.542    0.224    0.810
 2298  -14.146   11.048    7.801   -0.572   -0.332    0.750
 2298  -12.766    9.936    7.628   -0.093   -0.718    0.690
 2298  -14.685   12.093    7.513   -0.759    0.031    0.650
 2298  -13.988   10.218    7.340   -0.517   -0.620    0.590
 2298  -14.890   11.240    7.052   -0.830   -0.265    0.490
 2298  -15.062   12.679    6.764   -0.890    0.235    0.390
 2298  -14.647   10.338    6.591   -0.746   -0.578    0.330
 2298  -15.289   11.744    6.303   -0.969   -0.090    0.230
 2298  -15.094   10.773    5.843   -0.901   -0.427    0.070
 2298  -15.355   12.359    5.555   -0.992    0.124   -0.030
 2298  -15.254   11.369    5.094   -0.957   -0.220   -0.190
  144  -12.831   27.299  -21.348    0.807    0.424    0.410
  144  -12.806   27.788  -22.676    0.815    0.579   -0.010
  144  -13.616   28.523  -23.181    0.559    0.812   -0.170
  144  -12.581   27.146  -23.497    0.886    0.376   -0.270
  144  -14.636   28.846  -23.687    0.236    0.914   -0.330
  144  -13.297   27.906  -24.003    0.660    0.616   -0.430
  144  -15.650   28.700  -24.192   -0.085    0.868   -0.490
  144  -12.748   26.450  -24.319    0.834    0.156   -0.530
  144  -14.228   28.234  -24.508    0.365    0.720   -0.590
  144  -16.421   28.123  -24.698   -0.329    0.685   -0.650
  144  -13.414   27.124  -24.824    0.623    0.369   -0.690
  144  -15.134   28.033  -25.014    0.079    0.657   -0.750
  144  -13.446   25.897  -25.140    0.613   -0.019   -0.790
  144  -14.328   27.246  -25.330    0.334    0.408   -0.850
  673  -10.090   24.353  -22.964    0.815    0.579   -0.010
  673  -10.900   25.088  -23.469    0.559    0.812   -0.170
  673   -9.865   23.711  -23.785    0.886    0.376   -0.270
  673  -11.920   25.411  -23.975    0.236    0.914   -0.330
  673  -10.581   24.471  -24.291    0.660    0.616   -0.430
  673  -10.032   23.015  -24.607    0.834    0.156   -0.530
  673  -11.512   24.799  -24.796    0.365    0.720   -0.590
  673  -10.389   21.609  -24.923    0.721   -0.289   -0.630
  673  -10.698   23.689  -25.112    0.623    0.369   -0.690
  689  -15.801   17.797  -28.076    0.031   -0.557   -0.830
  692  -10.526   21.762  -25.293    0.993    0.051   -0.110
  692  -10.832   22.699  -25.754    0.886    0.376   -0.270
  692  -10.746   21.176  -26.042    0.916   -0.153   -0.370
  695  -12.166   19.183  -28.249    0.721   -0.289   -0.630
  695  -14.862   17.970  -28.365   -0.215   -0.710   -0.670
  695  -13.094   18.417  -28.537    0.399   -0.555   -0.730
  695  -14.152   18.412  -28.825    0.031   -0.557   -0.830
  695  -13.157   19.277  -28.998    0.377   -0.257   -0.890
  695  -14.759   19.092  -29.113   -0.180   -0.321   -0.930
  695  -14.082   19.643  -29.286    0.056   -0.130   -0.990
  701  -20.370   24.797  -23.857   -0.542    0.224    0.810
  701  -19.937   25.910  -24.173   -0.405    0.576    0.710
  701  -21.056   24.189  -24.363   -0.759    0.031    0.650
  701  -20.823   25.597  -24.679   -0.686    0.477    0.550
  701  -19.746   26.693  -24.995   -0.345    0.824    0.450
  701  -21.471   24.832  -25.185   -0.890    0.235    0.390
  701  -18.156   27.007  -25.311    0.159    0.923    0.350
  701  -20.711   26.310  -25.501   -0.650    0.703    0.290
  701  -21.719   23.806  -25.690   -0.969   -0.090    0.230
  701  -19.212   27.142  -25.817   -0.176    0.966    0.190
  701  -21.445   25.521  -26.006   -0.882    0.453    0.130
  701  -20.254   26.815  -26.322   -0.505    0.862    0.030
  701  -21.791   24.481  -26.512   -0.992    0.124   -0.030
  701  -18.542   27.240  -26.638    0.036    0.997   -0.070
  701  -21.072   26.086  -26.828   -0.764    0.632   -0.130
  701  -19.606   27.015  -27.144   -0.300    0.926   -0.230
  701  -21.508   25.100  -27.333   -0.902    0.320   -0.290
  701  -20.450   26.382  -27.649   -0.567    0.725   -0.390
  701  -18.925   26.832  -27.965   -0.085    0.868   -0.490
  701  -20.897   25.485  -28.155   -0.709    0.441   -0.550
  701  -19.696   26.255  -28.471   -0.329    0.685   -0.650
  702  -17.526   27.311  -27.838   -0.505    0.862    0.030
  704  -10.952   21.807  -27.044    0.954   -0.294    0.050
  704  -11.081   22.287  -28.472    0.916   -0.153   -0.370
  704  -11.747   21.823  -29.356    0.721   -0.289   -0.630
  705  -15.069   19.631  -29.292    0.137   -0.979   -0.150
  705  -14.146   20.048  -29.769    0.446   -0.839   -0.310
  705  -15.687   19.839  -30.067   -0.071   -0.909   -0.410
  705  -14.817   20.191  -30.544    0.221   -0.791   -0.570
  705  -14.288   20.894  -31.020    0.399   -0.555   -0.730
  705  -15.383   20.889  -31.318    0.031   -0.557   -0.830
  705  -14.353   21.784  -31.497    0.377   -0.257   -0.890
  705  -16.011   21.593  -31.616   -0.180   -0.321   -0.930
  705  -16.137   22.846  -31.736   -0.222    0.100   -0.970
  705  -15.310   22.163  -31.795    0.056   -0.130   -0.990
  706  -16.718   27.501  -25.381   -0.176    0.966    0.190
  706  -15.131   27.376  -25.669    0.376    0.922    0.090
  706  -17.668   27.203  -25.842   -0.505    0.862    0.030
  706  -16.107   27.590  -26.130    0.036    0.997   -0.070
  706  -17.077   27.385  -26.590   -0.300    0.926   -0.230
  707  -12.872   25.148  -24.789    0.191    0.609    0.770
  707  -11.787   24.773  -25.077    0.568    0.478    0.670
  707  -13.527   25.675  -25.250   -0.037    0.792    0.610
  707  -12.190   25.544  -25.538    0.428    0.746    0.510
  707  -11.097   24.617  -25.826    0.807    0.424    0.410
  707  -12.965   26.054  -25.999    0.159    0.923    0.350
  707  -10.693   23.169  -26.114    0.947   -0.078    0.310
  707  -11.548   25.460  -26.287    0.651    0.717    0.250
  707  -10.676   24.148  -26.575    0.954    0.261    0.150
  707  -12.341   26.052  -26.748    0.376    0.922    0.090
  707  -10.673   22.548  -26.863    0.954   -0.294    0.050
  707  -11.074   25.063  -27.036    0.815    0.579   -0.010
  707  -10.563   23.541  -27.324    0.993    0.051   -0.110
  707  -11.812   25.733  -27.497    0.559    0.812   -0.170
  707  -10.869   24.478  -27.785    0.886    0.376   -0.270
  707  -10.783   22.955  -28.073    0.916   -0.153   -0.370
  707  -11.522   25.170  -28.245    0.660    0.616   -0.430
  707  -11.021   23.844  -28.533    0.834    0.156   -0.530
  708  -11.152   21.018  -27.173    0.954   -0.294    0.050
  708  -11.451   20.477  -27.922    0.851   -0.482   -0.210
  708  -11.262   21.425  -28.383    0.916   -0.153   -0.370
  708  -12.010   20.166  -28.671    0.657   -0.590   -0.470
  708  -11.825   21.032  -29.131    0.721   -0.289   -0.630
  708  -12.753   20.266  -29.419    0.399   -0.555   -0.730
  709  -12.351   25.771  -28.385    0.651    0.717    0.250
  709  -11.861   25.360  -29.160    0.815    0.579   -0.010
  709  -11.332   23.785  -29.458    0.993    0.051   -0.110
  709  -12.625   26.053  -29.637    0.559    0.812   -0.170
  709  -11.755   22.198  -29.756    0.851   -0.482   -0.210
  709  -11.649   24.755  -29.935    0.886    0.376   -0.270
  709  -13.586   26.358  -30.113    0.236    0.914   -0.330
  709  -11.559   23.178  -30.233    0.916   -0.153   -0.370
  709  -12.324   25.471  -30.411    0.660    0.616   -0.430
  709  -12.333   21.876  -30.531    0.657   -0.590   -0.470
  709  -11.806   24.098  -30.709    0.834    0.156   -0.530
  709  -13.202   25.780  -30.888    0.365    0.720   -0.590
  709  -12.142   22.772  -31.007    0.721   -0.289   -0.630
  709  -15.270   25.676  -31.067   -0.329    0.685   -0.650
  709  -12.434   24.734  -31.186    0.623    0.369   -0.690
  709  -13.102   21.979  -31.305    0.399   -0.555   -0.730
  709  -14.056   25.591  -31.365    0.079    0.657   -0.750
  709  -12.464   23.576  -31.484    0.613   -0.019   -0.790
  709  -15.541   24.855  -31.544   -0.420    0.410   -0.810
  709  -14.197   21.974  -31.603    0.031   -0.557   -0.830
  709  -13.296   24.849  -31.663    0.334    0.408   -0.850
  709  -13.167   22.869  -31.782    0.377   -0.257   -0.890
  709  -14.573   24.837  -31.842   -0.095    0.404   -0.910
  709  -14.825   22.678  -31.901   -0.180   -0.321   -0.930
  709  -13.406   23.925  -31.961    0.297    0.098   -0.950
  709  -14.951   23.931  -32.021   -0.222    0.100   -0.970
  709  -14.124   23.248  -32.080    0.056   -0.130   -0.990
  710  -13.612   26.673  -25.881    0.568    0.478    0.670
  710  -15.413   27.606  -26.060   -0.037    0.792    0.610
  710  -14.030   27.471  -26.358    0.428    0.746    0.510
  710  -16.331   27.702  -26.537   -0.345    0.824    0.450
  710  -12.898   26.512  -26.656    0.807    0.424    0.410
  710  -14.831   27.998  -26.835    0.159    0.923    0.350
  710  -17.241   27.341  -27.014   -0.650    0.703    0.290
  710  -13.365   27.384  -27.133    0.651    0.717    0.250
  710  -15.828   28.125  -27.312   -0.176    0.966    0.190
  710  -14.185   27.996  -27.610    0.376    0.922    0.090
  710  -16.810   27.817  -27.789   -0.505    0.862    0.030
  710  -12.875   26.973  -27.908    0.815    0.579   -0.010
  710  -15.196   28.218  -28.087    0.036    0.997   -0.070
  710  -13.639   27.666  -28.385    0.559    0.812   -0.170
  710  -16.199   28.006  -28.563   -0.300    0.926   -0.230
  710  -12.663   26.368  -28.683    0.886    0.376   -0.270
  710  -14.600   27.971  -28.861    0.236    0.914   -0.330
  710  -13.338   27.084  -29.159    0.660    0.616   -0.430
  710  -15.556   27.832  -29.338   -0.085    0.868   -0.490
  710  -14.216   27.393  -29.636    0.365    0.720   -0.590
  710  -16.284   27.289  -29.815   -0.329    0.685   -0.650
  710  -15.070   27.204  -30.113    0.079    0.657   -0.750
  710  -14.310   26.462  -30.411    0.334    0.408   -0.850
  711  -18.111   27.085  -28.450   -0.505    0.862    0.030
  711  -18.883   26.397  -28.926   -0.764    0.632   -0.130
  711  -17.500   27.274  -29.224   -0.300    0.926   -0.230
  711  -19.293   25.467  -29.403   -0.902    0.320   -0.290
  711  -18.296   26.676  -29.701   -0.567    0.725   -0.390
  711  -16.857   27.100  -29.999   -0.085    0.868   -0.490
  711  -18.718   25.830  -30.178   -0.709    0.441   -0.550
  711  -17.585   26.557  -30.476   -0.329    0.685   -0.650
  711  -16.371   26.472  -30.774    0.079    0.657   -0.750
  711  -17.856   25.736  -30.953   -0.420    0.410   -0.810
  711  -15.611   25.730  -31.072    0.334    0.408   -0.850
  711  -18.059   24.305  -31.132   -0.488   -0.071   -0.870
  711  -16.888   25.718  -31.251   -0.095    0.404   -0.910
  711  -17.140   23.559  -31.310   -0.180   -0.321   -0.930
  711  -17.266   24.812  -31.430   -0.222    0.100   -0.970
  711  -16.439   24.129  -31.489    0.056   -0.130   -0.990
  714  -21.915   23.314  -24.621   -0.650    0.703    0.290
  722  -16.049   19.626  -30.281    0.851   -0.482   -0.210
  722  -16.627   19.304  -31.056    0.657   -0.590   -0.470
  722  -17.496   23.208  -31.413    0.365    0.720   -0.590
  722  -16.436   20.200  -31.532    0.721   -0.289   -0.630
  722  -16.728   22.162  -31.711    0.623    0.369   -0.690
  722  -16.758   21.004  -32.009    0.613   -0.019   -0.790
  722  -17.590   22.277  -32.188    0.334    0.408   -0.850
  722  -17.461   20.297  -32.307    0.377   -0.257   -0.890
  722  -17.700   21.353  -32.486    0.297    0.098   -0.950
  722  -18.418   20.676  -32.605    0.056   -0.130   -0.990
  724  -19.466   16.834  -28.970    0.005   -0.963    0.270
  724  -21.044   17.218  -29.268   -0.525   -0.834    0.170
  724  -18.450   16.926  -29.447    0.346   -0.932    0.110
  724  -20.106   16.790  -29.745   -0.210   -0.978    0.010
  724  -17.551   17.437  -29.924    0.647   -0.761   -0.050
  724  -21.563   17.589  -30.043   -0.699   -0.709   -0.090
  724  -19.073   16.785  -30.222    0.137   -0.979   -0.150
  724  -16.945   18.267  -30.401    0.851   -0.482   -0.210
  724  -20.677   17.078  -30.520   -0.402   -0.881   -0.250
  724  -18.150   17.202  -30.699    0.446   -0.839   -0.310
  724  -21.821   18.182  -30.818   -0.785   -0.510   -0.350
  724  -19.691   16.993  -30.997   -0.071   -0.909   -0.410
  724  -17.523   17.945  -31.176    0.657   -0.590   -0.470
  724  -21.020   17.654  -31.295   -0.517   -0.688   -0.510
  724  -18.821   17.345  -31.474    0.221   -0.791   -0.570
  724  -21.690   18.871  -31.593   -0.742   -0.279   -0.610
  724  -17.332   18.841  -31.652    0.721   -0.289   -0.630
  724  -20.121   17.586  -31.772   -0.215   -0.710   -0.670
  724  -18.292   18.048  -31.950    0.399   -0.555   -0.730
  724  -20.922   18.464  -32.070   -0.484   -0.416   -0.770
  724  -17.654   19.645  -32.129    0.613   -0.019   -0.790
  724  -19.387   18.043  -32.248    0.031   -0.557   -0.830
  724  -20.934   19.493  -32.368   -0.488   -0.071   -0.870
  724  -18.357   18.938  -32.427    0.377   -0.257   -0.890
  724  -20.015   18.747  -32.546   -0.180   -0.321   -0.930
  724  -18.596   19.994  -32.606    0.297    0.098   -0.950
  724  -20.141   20.000  -32.666   -0.222    0.100   -0.970
  724  -19.314   19.317  -32.725    0.056   -0.130   -0.990
  725  -20.790   16.867  -28.292   -0.402   -0.881   -0.250
  725  -19.804   16.782  -28.769   -0.071   -0.909   -0.410
  726  -16.102   17.610  -27.975    0.647   -0.761   -0.050
  726  -16.701   17.375  -28.750    0.446   -0.839   -0.310
  726  -16.074   18.118  -29.227    0.657   -0.590   -0.470
  726  -17.372   17.518  -29.525    0.221   -0.791   -0.570
  726  -15.883   19.014  -29.703    0.721   -0.289   -0.630
  726  -16.843   18.221  -30.001    0.399   -0.555   -0.730
  728  -21.959   22.516  -21.322   -0.686    0.477    0.550
  732  -21.357   23.743  -21.767   -0.650    0.703    0.290
  732  -20.941   24.204  -22.516   -0.505    0.862    0.030
  732  -20.350   24.386  -23.264   -0.300    0.926   -0.230
  122  -22.100   23.019  -19.030   -0.969   -0.090    0.230
  122  -21.898   22.014  -19.506   -0.901   -0.427    0.070
  122  -22.168   23.655  -19.804   -0.992    0.124   -0.030
  122  -21.490   25.169  -20.102   -0.764    0.632   -0.130
  122  -22.063   22.631  -20.281   -0.957   -0.220   -0.190
  122  -21.900   24.239  -20.579   -0.902    0.320   -0.290
  122  -21.873   23.261  -21.056   -0.893   -0.009   -0.450
  122  -21.325   24.602  -21.354   -0.709    0.441   -0.550
  122  -20.463   24.508  -22.129   -0.420    0.410   -0.810
  123  -21.914   21.956  -19.089   -0.893   -0.009   -0.450
  138  -21.077   26.577  -21.143   -0.992    0.124   -0.030
  138  -20.399   28.091  -21.441   -0.764    0.632   -0.130
  138  -20.972   25.553  -21.620   -0.957   -0.220   -0.190
  138  -20.809   27.161  -21.918   -0.902    0.320   -0.290
  138  -20.462   24.688  -22.097   -0.785   -0.510   -0.350
  138  -20.782   26.183  -22.395   -0.893   -0.009   -0.450
  138  -20.331   25.377  -22.872   -0.742   -0.279   -0.610
  677  -11.280   26.119  -22.320    0.660    0.616   -0.430
  677  -12.158   26.428  -22.797    0.365    0.720   -0.590
  730  -21.718   20.912  -19.599   -0.686    0.477    0.550
  730  -22.340   20.836  -20.926   -0.882    0.453    0.130
  639  -13.875   17.113  -12.044   -0.525   -0.834    0.170
 1464  -20.135   28.232   -4.854   -0.405    0.576    0.710
 1464  -21.021   27.919   -5.360   -0.686    0.477    0.550
 1464  -21.669   27.154   -5.866   -0.890    0.235    0.390
 1464  -20.909   28.632   -6.182   -0.650    0.703    0.290
 1464  -21.643   27.843   -6.687   -0.882    0.453    0.130
 1456  -21.245   24.547   -0.102   -0.542    0.224    0.810
 1456  -21.340   22.792   -0.292   -0.572   -0.332    0.750
 1456  -21.931   23.939   -0.608   -0.759    0.031    0.650
 1456  -21.167   21.881   -0.798   -0.517   -0.620    0.590
 1456  -21.698   25.347   -0.924   -0.686    0.477    0.550
 1456  -21.586   26.060   -1.746   -0.650    0.703    0.290
 1563  -20.356   27.809   -2.941   -0.764    0.632   -0.130
 1606  -20.584   20.934   -0.928   -0.890    0.235    0.390
 2062  -19.696   29.311    1.487   -0.345    0.824    0.450
 2062  -18.024   29.641    1.155    0.159    0.923    0.350
 2062  -16.391   28.957    0.823    0.651    0.717    0.250
 2062  -19.134   29.783    0.624   -0.176    0.966    0.190
 2062  -17.304   29.638    0.292    0.376    0.922    0.090
 2062  -21.844   26.986   -0.107   -0.992    0.124   -0.030
 2062  -18.430   29.886   -0.239    0.036    0.997   -0.070
 2062  -21.728   25.845   -0.638   -0.957   -0.220   -0.190
 2062  -17.767   29.610   -1.103    0.236    0.914   -0.330
 2062  -21.516   26.547   -1.501   -0.893   -0.009   -0.450
 2062  -18.832   29.456   -1.634   -0.085    0.868   -0.490
 2062  -19.643   28.851   -2.165   -0.329    0.685   -0.650
 2045  -18.453   25.466    9.285   -0.890    0.235    0.390
 2045  -18.425   26.207    8.401   -0.882    0.453    0.130
 2046  -15.603   28.167    9.088   -0.037    0.792    0.610
 2046  -17.653   27.173    8.898   -0.686    0.477    0.550
 2046  -16.576   28.269    8.582   -0.345    0.824    0.450
 2046  -17.541   27.886    8.076   -0.650    0.703    0.290
 2046  -18.275   27.097    7.571   -0.882    0.453    0.130
 2046  -17.084   28.391    7.255   -0.505    0.862    0.030
 2046  -18.621   26.057    7.065   -0.992    0.124   -0.030
 2046  -17.902   27.662    6.749   -0.764    0.632   -0.130
 2046  -18.338   26.676    6.244   -0.902    0.320   -0.290
 2046  -17.280   27.958    5.928   -0.567    0.725   -0.390
 2046  -17.727   27.061    5.422   -0.709    0.441   -0.550
 2050  -12.665   20.650    8.341    0.668   -0.147    0.730
 2050  -12.242   21.389    7.881    0.814    0.110    0.570
 2051  -14.958   21.727   10.863    0.027   -0.311    0.950
 2051  -13.893   21.925   10.684    0.385   -0.245    0.890
 2051  -15.763   21.261   10.565   -0.243   -0.467    0.850
 2051  -14.265   20.999   10.386    0.260   -0.555    0.790
 2051  -13.050   22.217   10.207    0.668   -0.147    0.730
 2051  -15.316   20.515   10.088   -0.093   -0.718    0.690
 2051  -13.399   21.022    9.909    0.550   -0.548    0.630
 2051  -12.612   22.981    9.731    0.814    0.110    0.570
 2051  -14.484   20.189    9.611    0.186   -0.827    0.530
 2051  -12.651   21.551    9.433    0.801   -0.370    0.470
 2051  -13.542   20.325    9.135    0.502   -0.781    0.370
 2051  -12.215   22.420    8.956    0.947   -0.078    0.310
 2051  -15.025   19.785    8.837    0.005   -0.963    0.270
 2051  -12.718   20.893    8.658    0.779   -0.591    0.210
 2051  -12.195   21.777    8.181    0.954   -0.294    0.050
 2061  -19.171   26.651    4.704   -0.179    0.164    0.970
 2061  -19.950   25.847    4.500   -0.408   -0.072    0.910
 2061  -20.405   26.854    4.160   -0.542    0.224    0.810
 2061  -20.508   24.965    3.956   -0.572   -0.332    0.750
 2061  -19.939   28.052    3.820   -0.405    0.576    0.710
 2061  -21.144   26.200    3.616   -0.759    0.031    0.650
 2061  -20.893   27.715    3.276   -0.686    0.477    0.550
 2061  -19.734   28.894    2.936   -0.345    0.824    0.450
 2061  -21.589   26.891    2.732   -0.890    0.235    0.390
 2061  -20.772   28.482    2.392   -0.650    0.703    0.290
 2061  -19.159   29.377    2.052   -0.176    0.966    0.190
 2061  -21.561   27.632    1.848   -0.882    0.453    0.130
 2061  -17.285   29.229    1.712    0.376    0.922    0.090
 2061  -20.280   29.025    1.508   -0.505    0.862    0.030
 2061  -21.934   26.513    1.304   -0.992    0.124   -0.030
 2068  -20.937   24.831    3.560   -0.572   -0.332    0.750
 2068  -21.423   25.775    3.300   -0.759    0.031    0.650
 2068  -21.608   25.004    2.884   -0.830   -0.265    0.490
 2068  -21.764   26.303    2.624   -0.890    0.235    0.390
 2068  -21.968   25.459    2.208   -0.969   -0.090    0.230
 2068  -21.793   24.582    1.792   -0.901   -0.427    0.070
 2068  -22.028   26.014    1.532   -0.992    0.124   -0.030
 2068  -21.937   25.121    1.116   -0.957   -0.220   -0.190
 2071  -21.440   24.115    2.666   -0.890    0.235    0.390
 2071  -21.675   23.148    2.189   -0.969   -0.090    0.230
 2071  -21.473   22.143    1.713   -0.901   -0.427    0.070
 2071  -21.743   23.784    1.415   -0.992    0.124   -0.030
 2071  -20.870   21.302    1.236   -0.699   -0.709   -0.090
 2071  -21.638   22.760    0.938   -0.957   -0.220   -0.190
 2071  -21.475   24.368    0.640   -0.902    0.320   -0.290
 2071  -21.128   21.895    0.461   -0.785   -0.510   -0.350
 2071  -21.448   23.390    0.163   -0.893   -0.009   -0.450
 2071  -20.327   21.367   -0.016   -0.517   -0.688   -0.510
 2073  -18.914   25.605    4.982   -0.542    0.224    0.810
 2073  -19.562   25.032    4.505   -0.759    0.031    0.650
 2115  -19.537   24.135   10.044   -0.128    0.476    0.870
 2115  -18.453   24.586    9.704    0.191    0.609    0.770
 2115  -20.479   24.475    9.500   -0.405    0.576    0.710
 2115  -19.226   25.207    9.160   -0.037    0.792    0.610
 2115  -20.274   25.317    8.616   -0.345    0.824    0.450
 2115  -21.312   24.905    8.072   -0.650    0.703    0.290
 2115  -19.699   25.800    7.732   -0.176    0.966    0.190
 2115  -22.101   24.055    7.528   -0.882    0.453    0.130
 2115  -20.820   25.448    7.188   -0.505    0.862    0.030
 2115  -21.701   24.663    6.644   -0.764    0.632   -0.130
 2115  -20.123   25.663    6.304   -0.300    0.926   -0.230
 2116  -18.611   22.314   11.079   -0.179    0.164    0.970
 2116  -17.925   20.736   11.013    0.027   -0.311    0.950
 2116  -19.371   21.529   10.880   -0.408   -0.072    0.910
 2116  -16.739   20.957   10.814    0.385   -0.245    0.890
 2116  -18.822   20.217   10.681   -0.243   -0.467    0.850
 2116  -19.816   22.512   10.548   -0.542    0.224    0.810
 2116  -17.153   19.925   10.482    0.260   -0.555    0.790
 2116  -19.916   20.668   10.349   -0.572   -0.332    0.750
 2116  -16.188   19.950    9.951    0.550   -0.548    0.630
 2116  -17.398   19.022    9.619    0.186   -0.827    0.530
 2116  -16.348   19.175    9.087    0.502   -0.781    0.370
 2118  -18.951   19.658   10.266   -0.243   -0.467    0.850
 2122  -19.205   25.935    7.339   -0.176    0.966    0.190
 2122  -18.653   26.016    6.663    0.036    0.997   -0.070
 2122  -19.529   25.831    6.247   -0.300    0.926   -0.230
 2122  -18.968   25.680    5.571   -0.085    0.868   -0.490
 2129  -21.056   21.148    1.686   -0.420    0.410   -0.810
 2047  -14.880   24.771   12.352    0.141    0.000    0.990
 2047  -15.892   25.290   12.289   -0.179    0.164    0.970
 2047  -15.240   23.788   12.226    0.027   -0.311    0.950
 2047  -14.619   25.693   12.163    0.224    0.292    0.930
 2047  -16.616   24.543   12.100   -0.408   -0.072    0.910
 2047  -14.110   23.998   12.036    0.385   -0.245    0.890
 2047  -15.730   26.276   11.973   -0.128    0.476    0.870
 2047  -16.093   23.294   11.910   -0.243   -0.467    0.850
 2047  -13.670   25.376   11.847    0.524    0.191    0.830
 2047  -17.039   25.478   11.784   -0.542    0.224    0.810
 2047  -14.505   23.016   11.720    0.260   -0.555    0.790
 2047  -14.723   26.695   11.657    0.191    0.609    0.770
 2047  -17.134   23.723   11.594   -0.572   -0.332    0.750
 2047  -13.217   24.307   11.531    0.668   -0.147    0.730
 2047  -16.606   26.591   11.468   -0.405    0.576    0.710
 2047  -15.620   22.503   11.404   -0.093   -0.718    0.690
 2047  -13.532   26.283   11.341    0.568    0.478    0.670
 2047  -17.725   24.870   11.278   -0.759    0.031    0.650
 2047  -13.587   23.040   11.215    0.550   -0.548    0.630
 2047  -15.442   27.272   11.152   -0.037    0.792    0.610
 2047  -16.961   22.812   11.088   -0.517   -0.620    0.590
 2047  -12.753   25.117   11.025    0.814    0.110    0.570
 2047  -17.492   26.278   10.962   -0.686    0.477    0.550
 2047  -13.975   27.129   10.836    0.428    0.746    0.510
 2047  -17.950   23.934   10.772   -0.830   -0.265    0.490
 2047  -12.794   23.601   10.709    0.801   -0.370    0.470
 2047  -16.415   27.374   10.646   -0.345    0.824    0.450
 2047  -12.775   26.112   10.520    0.807    0.424    0.410
 2047  -18.140   25.513   10.456   -0.890    0.235    0.390
 2047  -14.825   27.688   10.330    0.159    0.923    0.350
 2047  -12.332   24.523   10.204    0.947   -0.078    0.310
 2047  -17.380   26.991   10.140   -0.650    0.703    0.290
 2047  -13.270   27.037   10.014    0.651    0.717    0.250
 2047  -18.388   24.487    9.951   -0.969   -0.090    0.230
 2047  -15.881   27.823    9.824   -0.176    0.966    0.190
 2047  -12.313   25.597    9.698    0.954    0.261    0.150
 2047  -18.114   26.202    9.635   -0.882    0.453    0.130
 2047  -14.139   27.686    9.508    0.376    0.922    0.090
 2047  -12.310   23.841    9.382    0.954   -0.294    0.050
 2047  -16.923   27.496    9.319   -0.505    0.862    0.030
 2047  -12.750   26.601    9.192    0.815    0.579   -0.010
 2120  -17.412   22.312   11.198    0.141    0.000    0.990
 2120  -18.213   22.723   11.148   -0.179    0.164    0.970
 2120  -18.085   23.502   10.898   -0.128    0.476    0.870
 2120  -18.778   23.752   10.498   -0.405    0.576    0.710
  133  -12.036   29.510  -17.455    0.651    0.717    0.250
  133  -12.326   29.809  -18.782    0.559    0.812   -0.170
  133  -13.346   30.132  -19.288    0.236    0.914   -0.330
  133  -12.938   29.520  -20.109    0.365    0.720   -0.590
  140  -19.461   29.477  -21.156   -0.650    0.703    0.290
  140  -18.048   30.261  -21.454   -0.176    0.966    0.190
  140  -20.153   28.732  -21.633   -0.882    0.453    0.130
  140  -19.030   29.953  -21.931   -0.505    0.862    0.030
  140  -20.480   27.751  -22.109   -0.992    0.124   -0.030
  140  -17.416   30.354  -22.229    0.036    0.997   -0.070
  140  -19.802   29.265  -22.407   -0.764    0.632   -0.130
  140  -18.419   30.142  -22.705   -0.300    0.926   -0.230
  140  -20.212   28.335  -22.884   -0.902    0.320   -0.290
  140  -16.820   30.107  -23.003    0.236    0.914   -0.330
  140  -19.215   29.544  -23.182   -0.567    0.725   -0.390
  140  -15.558   29.220  -23.301    0.660    0.616   -0.430
  140  -20.185   27.357  -23.361   -0.893   -0.009   -0.450
  140  -17.776   29.968  -23.480   -0.085    0.868   -0.490
  140  -19.637   28.698  -23.659   -0.709    0.441   -0.550
  140  -16.436   29.529  -23.778    0.365    0.720   -0.590
  140  -19.734   26.551  -23.838   -0.742   -0.279   -0.610
  140  -18.504   29.425  -23.957   -0.329    0.685   -0.650
  140  -19.578   27.814  -24.136   -0.689    0.144   -0.710
  140  -17.290   29.340  -24.255    0.079    0.657   -0.750
  140  -18.775   28.604  -24.434   -0.420    0.410   -0.810
  140  -16.530   28.598  -24.553    0.334    0.408   -0.850
  140  -18.978   27.173  -24.613   -0.488   -0.071   -0.870
  140  -17.807   28.586  -24.732   -0.095    0.404   -0.910
  140  -18.185   27.680  -24.911   -0.222    0.100   -0.970
  141  -15.335   30.570  -19.464    0.159    0.923    0.350
  141  -14.689   30.568  -20.239    0.376    0.922    0.090
  141  -13.379   29.545  -20.537    0.815    0.579   -0.010
  141  -15.700   30.790  -20.716    0.036    0.997   -0.070
  141  -14.143   30.238  -21.014    0.559    0.812   -0.170
  141  -16.703   30.578  -21.192   -0.300    0.926   -0.230
  141  -13.167   28.940  -21.312    0.886    0.376   -0.270
  141  -15.104   30.543  -21.490    0.236    0.914   -0.330
  141  -13.842   29.656  -21.788    0.660    0.616   -0.430
  141  -16.060   30.404  -21.967   -0.085    0.868   -0.490
  141  -14.720   29.965  -22.265    0.365    0.720   -0.590
  141  -13.952   28.919  -22.563    0.623    0.369   -0.690
  141  -15.574   29.776  -22.742    0.079    0.657   -0.750
  142  -17.768   30.795  -19.170   -0.176    0.966    0.190
  142  -16.125   30.666  -19.468    0.376    0.922    0.090
  142  -18.750   30.487  -19.647   -0.505    0.862    0.030
  142  -17.136   30.888  -19.945    0.036    0.997   -0.070
  142  -18.139   30.676  -20.421   -0.300    0.926   -0.230
  142  -18.935   30.078  -20.898   -0.567    0.725   -0.390
  142  -17.496   30.502  -21.196   -0.085    0.868   -0.490
  152  -15.757   30.414  -18.463    0.297    0.098   -0.950
  155  -21.048   32.829  -12.366   -0.542    0.224    0.810
  155  -20.593   33.999  -12.698   -0.405    0.576    0.710
  155  -21.769   32.190  -12.897   -0.759    0.031    0.650
  155  -21.524   33.670  -13.229   -0.686    0.477    0.550
  155  -20.393   34.821  -13.561   -0.345    0.824    0.450
  155  -22.204   32.865  -13.760   -0.890    0.235    0.390
  155  -21.406   34.418  -14.092   -0.650    0.703    0.290
  155  -22.465   31.788  -14.291   -0.969   -0.090    0.230
  155  -22.177   33.589  -14.623   -0.882    0.453    0.130
  155  -22.541   32.496  -15.155   -0.992    0.124   -0.030
  155  -22.243   33.147  -16.018   -0.902    0.320   -0.290
  155  -18.464   35.120  -16.151    0.236    0.914   -0.330
  155  -21.602   33.551  -16.881   -0.709    0.441   -0.550
  155  -18.036   34.477  -17.014    0.365    0.720   -0.590
  155  -20.340   34.361  -17.213   -0.329    0.685   -0.650
  155  -17.181   33.311  -17.346    0.623    0.369   -0.690
  155  -21.536   32.566  -17.412   -0.689    0.144   -0.710
  155  -18.987   34.266  -17.545    0.079    0.657   -0.750
  155  -20.641   33.446  -17.744   -0.420    0.410   -0.810
  155  -18.141   33.440  -17.877    0.334    0.408   -0.850
  155  -19.563   33.426  -18.076   -0.095    0.404   -0.910
  155  -19.984   32.417  -18.275   -0.222    0.100   -0.970
  158  -20.465   35.105  -14.067   -0.345    0.824    0.450
  158  -19.206   35.354  -14.317    0.159    0.923    0.350
  158  -21.228   34.802  -14.467   -0.650    0.703    0.290
  158  -20.042   35.461  -14.717   -0.176    0.966    0.190
  158  -20.866   35.202  -15.117   -0.505    0.862    0.030
  158  -19.512   35.538  -15.367    0.036    0.997   -0.070
  158  -21.514   34.625  -15.517   -0.764    0.632   -0.130
  158  -20.354   35.360  -15.767   -0.300    0.926   -0.230
  158  -19.013   35.331  -16.017    0.236    0.914   -0.330
  158  -21.021   34.859  -16.167   -0.567    0.725   -0.390
  158  -19.815   35.215  -16.417   -0.085    0.868   -0.490
  158  -21.376   34.149  -16.567   -0.709    0.441   -0.550
  158  -20.425   34.759  -16.817   -0.329    0.685   -0.650
  159  -18.299   31.900  -18.362    0.297    0.098   -0.950
  160  -12.829   30.858  -15.533    0.651    0.717    0.250
  160  -12.355   30.461  -16.282    0.815    0.579   -0.010
  160  -13.093   31.131  -16.743    0.559    0.812   -0.170
  160  -12.150   29.876  -17.031    0.886    0.376   -0.270
  160  -12.803   30.568  -17.491    0.660    0.616   -0.430
  160  -13.651   30.867  -17.952    0.365    0.720   -0.590
  160  -14.477   30.684  -18.413    0.079    0.657   -0.750
  162  -14.837   33.319  -14.304    0.954    0.261    0.150
  162  -15.196   34.146  -14.720    0.815    0.579   -0.010
  162  -15.863   34.750  -15.136    0.559    0.812   -0.170
  162  -15.011   33.618  -15.396    0.886    0.376   -0.270
  162  -16.702   35.016  -15.552    0.236    0.914   -0.330
  162  -15.601   34.242  -15.812    0.660    0.616   -0.430
  162  -16.367   34.512  -16.228    0.365    0.720   -0.590
  162  -15.697   33.599  -16.488    0.623    0.369   -0.690
  162  -17.112   34.348  -16.644    0.079    0.657   -0.750
  162  -16.449   33.700  -16.904    0.334    0.408   -0.850
  163  -13.567   30.985  -13.758    0.814    0.110    0.570
  163  -14.720   32.882  -13.937    0.428    0.746    0.510
  163  -13.588   31.923  -14.235    0.807    0.424    0.410
  163  -14.055   32.795  -14.712    0.651    0.717    0.250
  163  -13.152   31.437  -15.010    0.954    0.261    0.150
  163  -14.875   33.407  -15.189    0.376    0.922    0.090
  163  -13.565   32.384  -15.487    0.815    0.579   -0.010
  163  -14.329   33.077  -15.964    0.559    0.812   -0.170
  163  -13.353   31.779  -16.262    0.886    0.376   -0.270
  163  -15.290   33.382  -16.440    0.236    0.914   -0.330
  163  -14.028   32.495  -16.738    0.660    0.616   -0.430
  163  -14.906   32.804  -17.215    0.365    0.720   -0.590
  163  -14.138   31.758  -17.513    0.623    0.369   -0.690
  163  -15.760   32.615  -17.692    0.079    0.657   -0.750
  163  -15.000   31.873  -17.990    0.334    0.408   -0.850
  163  -16.277   31.861  -18.169   -0.095    0.404   -0.910
  163  -15.110   30.949  -18.288    0.297    0.098   -0.950
  164  -17.174   31.990  -18.218    0.079    0.657   -0.750
  164  -16.414   31.248  -18.516    0.334    0.408   -0.850
  164  -17.691   31.236  -18.695   -0.095    0.404   -0.910
  150  -12.470   30.611  -13.793    0.376    0.922    0.090
  150  -11.891   30.261  -14.614    0.559    0.812   -0.170
  150  -11.572   29.644  -15.436    0.660    0.616   -0.430
  154  -16.095   33.727  -11.955    0.568    0.478    0.670
  154  -20.607   32.207  -12.023   -0.759    0.031    0.650
  154  -20.356   33.722  -12.363   -0.686    0.477    0.550
  154  -16.571   34.638  -12.499    0.428    0.746    0.510
  154  -19.197   34.901  -12.703   -0.345    0.824    0.450
  154  -15.280   33.543  -12.839    0.807    0.424    0.410
  154  -17.486   35.239  -13.043    0.159    0.923    0.350
  154  -15.813   34.538  -13.383    0.651    0.717    0.250
  154  -18.622   35.384  -13.587   -0.176    0.966    0.190
  154  -14.783   32.988  -13.723    0.954    0.261    0.150
  154  -16.748   35.236  -13.927    0.376    0.922    0.090
  154  -17.901   35.489  -14.471    0.036    0.997   -0.070
  154  -17.222   35.207  -15.355    0.236    0.914   -0.330
  154  -16.891   33.486  -17.123    0.334    0.408   -0.850
  161  -18.689   32.944  -10.820   -0.179    0.164    0.970
  161  -17.642   33.275  -10.924    0.224    0.292    0.930
  161  -19.285   32.329  -10.976   -0.408   -0.072    0.910
  161  -18.556   33.755  -11.080   -0.128    0.476    0.870
  161  -19.632   33.099  -11.236   -0.542    0.224    0.810
  161  -17.727   34.100  -11.340    0.191    0.609    0.770
  161  -19.276   34.015  -11.496   -0.405    0.576    0.710
  161  -20.197   32.599  -11.652   -0.759    0.031    0.650
  161  -18.318   34.575  -11.756   -0.037    0.792    0.610
  161  -20.005   33.757  -11.912   -0.686    0.477    0.550
  161  -19.119   34.659  -12.172   -0.345    0.824    0.450
  165  -15.570   32.936  -11.720    0.428    0.746    0.510
  165  -14.905   32.849  -12.495    0.651    0.717    0.250
  165  -14.415   32.438  -13.270    0.815    0.579   -0.010
 1478  -17.796   32.111   -6.957   -0.650    0.703    0.290
 1478  -18.530   31.322   -7.462   -0.882    0.453    0.130
 1496  -21.565   29.983  -12.868   -0.709    0.441   -0.550
 1503  -19.023   31.378   -7.873   -0.405    0.576    0.710
 1503  -19.850   31.086   -8.345   -0.686    0.477    0.550
 1503  -18.845   32.109   -8.640   -0.345    0.824    0.450
 1503  -19.745   31.751   -9.112   -0.650    0.703    0.290
 1503  -18.346   32.528   -9.407   -0.176    0.966    0.190
 1503  -19.319   32.223   -9.879   -0.505    0.862    0.030
 1503  -17.721   32.620  -10.174    0.036    0.997   -0.070
 1503  -18.714   32.410  -10.646   -0.300    0.926   -0.230
 1505  -12.871   30.762  -12.880    0.660    0.616   -0.430
 1505  -13.749   31.071  -13.357    0.365    0.720   -0.590
 1515  -11.649   34.936   -4.212    0.524    0.191    0.830
 1515  -11.500   35.912   -4.756    0.568    0.478    0.670
 1515  -10.661   34.658   -5.096    0.814    0.110    0.570
 1515  -10.685   35.728   -5.640    0.807    0.424    0.410
 1515  -11.218   36.723   -6.184    0.651    0.717    0.250
 1515  -10.188   35.173   -6.524    0.954    0.261    0.150
 1515  -13.163   36.518   -9.584    0.079    0.657   -0.750
 1524  -10.082   34.674   -9.231    0.815    0.579   -0.010
 1524   -9.553   33.099   -9.529    0.993    0.051   -0.110
 1524  -10.846   35.367   -9.708    0.559    0.812   -0.170
 1524   -9.870   34.069  -10.006    0.886    0.376   -0.270
 1524  -11.807   35.672  -10.184    0.236    0.914   -0.330
 1524   -9.780   32.492  -10.304    0.916   -0.153   -0.370
 1524  -10.545   34.785  -10.482    0.660    0.616   -0.430
 1524  -12.763   35.533  -10.661   -0.085    0.868   -0.490
 1524  -10.027   33.412  -10.780    0.834    0.156   -0.530
 1524  -11.423   35.094  -10.959    0.365    0.720   -0.590
 1524  -10.655   34.048  -11.257    0.623    0.369   -0.690
 1524  -12.277   34.905  -11.436    0.079    0.657   -0.750
 1524  -10.685   32.890  -11.555    0.613   -0.019   -0.790
 1524  -13.762   34.169  -11.615   -0.420    0.410   -0.810
 1524  -11.517   34.163  -11.734    0.334    0.408   -0.850
 1524  -11.388   32.183  -11.853    0.377   -0.257   -0.890
 1524  -12.794   34.151  -11.913   -0.095    0.404   -0.910
 1524  -11.627   33.239  -12.032    0.297    0.098   -0.950
 1524  -13.172   33.245  -12.092   -0.222    0.100   -0.970
 1524  -12.345   32.562  -12.151    0.056   -0.130   -0.990
 1525  -14.906   33.005  -11.688   -0.420    0.410   -0.810
 1525  -12.532   31.019  -11.926    0.377   -0.257   -0.890
 1525  -13.938   32.987  -11.986   -0.095    0.404   -0.910
 1525  -12.771   32.075  -12.105    0.297    0.098   -0.950
 1525  -14.316   32.081  -12.165   -0.222    0.100   -0.970
 1526  -17.063   32.894   -5.534   -0.759    0.031    0.650
 1526  -17.453   33.499   -6.309   -0.890    0.235    0.390
 1526  -17.688   32.532   -6.786   -0.969   -0.090    0.230
 1526  -17.429   34.149   -7.084   -0.882    0.453    0.130
 1526  -17.756   33.168   -7.560   -0.992    0.124   -0.030
 1526  -17.461   32.774   -8.812   -0.893   -0.009   -0.450
 1527  -17.238   35.228   -8.296   -0.882    0.453    0.130
 1527  -17.565   34.247   -8.772   -0.992    0.124   -0.030
 1527  -16.887   35.761   -9.070   -0.764    0.632   -0.130
 1527  -17.460   33.223   -9.249   -0.957   -0.220   -0.190
 1527  -17.297   34.831   -9.547   -0.902    0.320   -0.290
 1527  -13.905   36.603   -9.666    0.236    0.914   -0.330
 1527  -16.300   36.040   -9.845   -0.567    0.725   -0.390
 1527  -17.270   33.853  -10.024   -0.893   -0.009   -0.450
 1527  -14.861   36.464  -10.143   -0.085    0.868   -0.490
 1527  -16.722   35.194  -10.322   -0.709    0.441   -0.550
 1527  -13.521   36.025  -10.441    0.365    0.720   -0.590
 1527  -16.819   33.047  -10.501   -0.742   -0.279   -0.610
 1527  -15.589   35.921  -10.620   -0.329    0.685   -0.650
 1527  -16.663   34.310  -10.799   -0.689    0.144   -0.710
 1527  -14.375   35.836  -10.918    0.079    0.657   -0.750
 1527  -15.860   35.100  -11.097   -0.420    0.410   -0.810
 1527  -13.615   35.094  -11.216    0.334    0.408   -0.850
 1527  -16.063   33.669  -11.276   -0.488   -0.071   -0.870
 1527  -14.892   35.082  -11.395   -0.095    0.404   -0.910
 1527  -15.270   34.176  -11.574   -0.222    0.100   -0.970
 1527  -14.443   33.493  -11.633    0.056   -0.130   -0.990
 1482  -14.037   29.251   -0.821    0.141    0.000    0.990
 1482  -15.049   29.770   -0.884   -0.179    0.164    0.970
 1482  -15.763   31.071   -1.705   -0.405    0.576    0.710
 1482  -16.649   30.758   -2.211   -0.686    0.477    0.550
 1484  -19.975   28.511   -4.896   -0.759    0.031    0.650
 1484  -19.762   29.795   -5.184   -0.686    0.477    0.550
 1484  -20.352   29.097   -5.645   -0.890    0.235    0.390
 1484  -19.660   30.444   -5.933   -0.650    0.703    0.290
 1484  -20.329   29.725   -6.394   -0.882    0.453    0.130
 1484  -19.244   30.905   -6.682   -0.505    0.862    0.030
 1484  -19.989   30.240   -7.142   -0.764    0.632   -0.130
 1484  -18.653   31.087   -7.430   -0.300    0.926   -0.230
 1484  -20.386   29.341   -7.603   -0.902    0.320   -0.290
 1485  -17.316   29.796   -1.902   -0.128    0.476    0.870
 1485  -18.142   30.094   -2.379   -0.405    0.576    0.710
 1485  -18.978   29.798   -2.856   -0.686    0.477    0.550
 1485  -19.588   29.076   -3.333   -0.890    0.235    0.390
 1485  -19.823   28.109   -3.810   -0.969   -0.090    0.230
 1485  -19.564   29.726   -4.108   -0.882    0.453    0.130
 1485  -19.891   28.745   -4.584   -0.992    0.124   -0.030
 1486  -16.991   31.205   -2.658   -0.128    0.476    0.870
 1486  -17.817   31.503   -3.135   -0.405    0.576    0.710
 1486  -18.653   31.207   -3.612   -0.686    0.477    0.550
 1486  -17.637   32.241   -3.910   -0.345    0.824    0.450
 1486  -19.263   30.485   -4.089   -0.890    0.235    0.390
 1486  -18.547   31.880   -4.387   -0.650    0.703    0.290
 1486  -17.134   32.664   -4.685   -0.176    0.966    0.190
 1486  -19.239   31.135   -4.864   -0.882    0.453    0.130
 1486  -18.116   32.356   -5.162   -0.505    0.862    0.030
 1486  -18.888   31.668   -5.638   -0.764    0.632   -0.130
 1486  -17.505   32.545   -5.936   -0.300    0.926   -0.230
 1486  -18.301   31.947   -6.413   -0.567    0.725   -0.390
 1537  -12.124   31.601   -0.192    0.141    0.000    0.990
 1537  -13.213   32.159   -0.260   -0.179    0.164    0.970
 1537  -11.844   32.593   -0.396    0.224    0.292    0.930
 1537  -13.039   33.220   -0.600   -0.128    0.476    0.870
 1537  -10.823   32.252   -0.736    0.524    0.191    0.830
 1537  -14.447   32.362   -0.804   -0.542    0.224    0.810
 1537  -11.955   33.671   -0.940    0.191    0.609    0.770
 1537  -13.981   33.560   -1.144   -0.405    0.576    0.710
 1537  -10.674   33.228   -1.280    0.568    0.478    0.670
 1537  -15.186   31.708   -1.348   -0.759    0.031    0.650
 1537  -12.728   34.292   -1.484   -0.037    0.792    0.610
 1537  -13.776   34.402   -2.028   -0.345    0.824    0.450
 1537  -13.201   34.885   -2.912   -0.176    0.966    0.190
 1538  -16.337   32.002   -2.277   -0.759    0.031    0.650
 1538  -13.938   34.526   -2.410   -0.037    0.792    0.610
 1542  -14.800   33.682   -1.739   -0.128    0.476    0.870
 1542  -15.835   33.051   -1.889   -0.542    0.224    0.810
 1542  -15.493   33.932   -2.139   -0.405    0.576    0.710
 1542  -16.378   32.570   -2.289   -0.759    0.031    0.650
 1542  -14.572   34.471   -2.389   -0.037    0.792    0.610
 1542  -16.194   33.684   -2.539   -0.686    0.477    0.550
 1542  -15.342   34.551   -2.789   -0.345    0.824    0.450
 1542  -16.706   33.079   -2.939   -0.890    0.235    0.390
 1542  -16.105   34.248   -3.189   -0.650    0.703    0.290
 1542  -16.685   33.624   -3.589   -0.882    0.453    0.130
 1544  -12.552   31.137   -0.153    0.141    0.000    0.990
 1544  -13.385   31.564   -0.205   -0.179    0.164    0.970
 1544  -13.981   30.949   -0.361   -0.408   -0.072    0.910
 1544  -13.550   29.922   -0.517   -0.243   -0.467    0.850
 1544  -14.407   30.275   -0.777   -0.572   -0.332    0.750
 1544  -14.893   31.219   -1.037   -0.759    0.031    0.650
 1545  -11.679   34.054   -1.302    0.191    0.609    0.770
 1545  -10.699   33.715   -1.562    0.568    0.478    0.670
 1545  -12.270   34.529   -1.718   -0.037    0.792    0.610
 1545  -11.063   34.411   -1.978    0.428    0.746    0.510
 1545  -10.076   33.574   -2.238    0.807    0.424    0.410
 1545  -11.762   34.871   -2.394    0.159    0.923    0.350
 1545  -10.484   34.336   -2.654    0.651    0.717    0.250
 1545  -12.632   34.982   -2.810   -0.176    0.966    0.190
 1545  -11.199   34.869   -3.070    0.376    0.922    0.090
 1545  -10.055   33.977   -3.330    0.815    0.579   -0.010
 1545  -12.080   35.063   -3.486    0.036    0.997   -0.070
 1545  -10.722   34.581   -3.746    0.559    0.812   -0.170
 1545  -11.561   34.847   -4.162    0.236    0.914   -0.330
 1566  -15.161   28.175    0.238    0.224    0.292    0.930
 1566  -15.258   29.110   -0.234    0.191    0.609    0.770
 1566  -14.146   28.725   -0.529    0.568    0.478    0.670
 1566  -15.929   29.649   -0.707   -0.037    0.792    0.610
 1566  -16.838   29.744   -1.179   -0.345    0.824    0.450
 1566  -17.738   29.386   -1.651   -0.650    0.703    0.290
 2064  -15.990   28.746    0.373    0.651    0.717    0.250
 2066  -20.993   28.484    1.223   -0.686    0.477    0.550
 2066  -20.141   29.351    0.973   -0.345    0.824    0.450
 2066  -21.505   27.879    0.823   -0.890    0.235    0.390
 2066  -20.904   29.048    0.573   -0.650    0.703    0.290
 2066  -19.718   29.707    0.323   -0.176    0.966    0.190
 2066  -21.484   28.424    0.173   -0.882    0.453    0.130
 2066  -20.542   29.448   -0.077   -0.505    0.862    0.030
 2066  -21.759   27.601   -0.227   -0.992    0.124   -0.030
 2066  -21.190   28.871   -0.477   -0.764    0.632   -0.130
 2066  -20.030   29.606   -0.727   -0.300    0.926   -0.230
 2066  -21.534   28.091   -0.877   -0.902    0.320   -0.290
 2066  -20.697   29.105   -1.127   -0.567    0.725   -0.390
 2066  -19.491   29.461   -1.377   -0.085    0.868   -0.490
 2066  -21.052   28.395   -1.527   -0.709    0.441   -0.550
 2066  -20.101   29.005   -1.777   -0.329    0.685   -0.650
 2001  -13.881   31.450    6.975   -0.345    0.824    0.450
 2001  -13.306   31.933    6.091   -0.176    0.966    0.190
 2001  -14.427   31.581    5.547   -0.505    0.862    0.030
 2001  -12.585   32.038    5.207    0.036    0.997   -0.070
 2002  -14.479   28.950    8.821   -0.179    0.164    0.970
 2002  -14.317   29.936    8.505   -0.128    0.476    0.870
 2002  -15.626   29.138    8.316   -0.542    0.224    0.810
 2002  -15.193   30.251    8.000   -0.405    0.576    0.710
 2002  -14.029   30.932    7.684   -0.037    0.792    0.610
 2002  -16.079   29.938    7.494   -0.686    0.477    0.550
 2002  -15.002   31.034    7.178   -0.345    0.824    0.450
 2002  -16.727   29.173    6.988   -0.890    0.235    0.390
 2002  -15.967   30.651    6.672   -0.650    0.703    0.290
 2002  -14.468   31.483    6.356   -0.176    0.966    0.190
 2002  -16.701   29.862    6.167   -0.882    0.453    0.130
 2002  -15.510   31.156    5.851   -0.505    0.862    0.030
 2002  -17.047   28.822    5.661   -0.992    0.124   -0.030
 2002  -16.328   30.427    5.345   -0.764    0.632   -0.130
 2002  -16.936   27.735    5.156   -0.957   -0.220   -0.190
 2002  -14.862   31.356    5.029   -0.300    0.926   -0.230
 2002  -16.764   29.441    4.840   -0.902    0.320   -0.290
 2002  -15.706   30.723    4.524   -0.567    0.725   -0.390
 2002  -16.735   28.403    4.334   -0.893   -0.009   -0.450
 2002  -16.153   29.826    4.018   -0.709    0.441   -0.550
 2007  -12.085   32.156    4.577    0.159    0.923    0.350
 2007  -14.495   31.499    4.398   -0.650    0.703    0.290
 2007  -10.619   31.542    4.279    0.651    0.717    0.250
 2007  -13.082   32.283    4.100   -0.176    0.966    0.190
 2007  -15.187   30.754    3.921   -0.882    0.453    0.130
 2007  -11.439   32.154    3.802    0.376    0.922    0.090
 2007  -14.064   31.975    3.623   -0.505    0.862    0.030
 2007  -12.450   32.376    3.325    0.036    0.997   -0.070
 2007  -14.836   31.287    3.147   -0.764    0.632   -0.130
 2007  -10.893   31.824    3.027    0.559    0.812   -0.170
 2007  -13.453   32.164    2.849   -0.300    0.926   -0.230
 2007  -15.246   30.357    2.670   -0.902    0.320   -0.290
 2007  -11.854   32.129    2.551    0.236    0.914   -0.330
 2007  -14.249   31.566    2.372   -0.567    0.725   -0.390
 2007  -10.592   31.242    2.253    0.660    0.616   -0.430
 2007  -12.810   31.990    2.074   -0.085    0.868   -0.490
 2007  -14.671   30.720    1.895   -0.709    0.441   -0.550
 2007  -11.470   31.551    1.776    0.365    0.720   -0.590
 2007  -13.538   31.447    1.597   -0.329    0.685   -0.650
 2007  -10.702   30.505    1.478    0.623    0.369   -0.690
 2007  -12.324   31.362    1.299    0.079    0.657   -0.750
 2007  -13.809   30.626    1.120   -0.420    0.410   -0.810
 2007  -11.564   30.620    1.001    0.334    0.408   -0.850
 2007  -12.841   30.608    0.822   -0.095    0.404   -0.910
 2008  -16.500   28.894    3.535   -0.882    0.453    0.130
 2008  -16.149   29.427    2.761   -0.764    0.632   -0.130
 2008  -15.562   29.706    1.986   -0.567    0.725   -0.390
 2008  -15.984   28.860    1.509   -0.709    0.441   -0.550
 2008  -14.851   29.587    1.211   -0.329    0.685   -0.650
 2008  -15.122   28.766    0.734   -0.420    0.410   -0.810
 2009  -13.475   29.442    0.344   -0.329    0.685   -0.650
 2009  -13.746   28.621   -0.133   -0.420    0.410   -0.810
 2069  -17.797   27.614    4.433    0.224    0.292    0.930
 2069  -18.711   28.094    4.277   -0.128    0.476    0.870
 2069  -17.882   28.439    4.017    0.191    0.609    0.770
 2069  -19.431   28.354    3.861   -0.405    0.576    0.710
 2069  -16.902   28.100    3.757    0.568    0.478    0.670
 2069  -18.473   28.914    3.601   -0.037    0.792    0.610
 2069  -17.266   28.796    3.341    0.428    0.746    0.510
 2069  -19.274   28.998    3.185   -0.345    0.824    0.450
 2069  -17.965   29.256    2.925    0.159    0.923    0.350
 2069  -16.687   28.721    2.665    0.651    0.717    0.250
 2069  -18.835   29.367    2.509   -0.176    0.966    0.190
 2069  -17.402   29.254    2.249    0.376    0.922    0.090
 1520  -16.708   37.464   -7.475   -0.764    0.632   -0.130
 1520  -15.548   38.199   -7.725   -0.300    0.926   -0.230
 1520  -17.052   36.684   -7.875   -0.902    0.320   -0.290
 1520  -16.215   37.698   -8.125   -0.567    0.725   -0.390
 1520  -17.029   35.863   -8.275   -0.893   -0.009   -0.450
 1520  -15.009   38.054   -8.375   -0.085    0.868   -0.490
 1520  -16.570   36.988   -8.525   -0.709    0.441   -0.550
 1520  -15.619   37.598   -8.775   -0.329    0.685   -0.650
 1520  -16.520   36.246   -8.925   -0.689    0.144   -0.710
 1520  -14.601   37.527   -9.025    0.079    0.657   -0.750
 1520  -15.846   36.909   -9.175   -0.420    0.410   -0.810
 1520  -15.034   36.894   -9.425   -0.095    0.404   -0.910
 1523  -10.591   36.281   -7.567    0.815    0.579   -0.010
 1523  -10.130   34.907   -7.827    0.993    0.051   -0.110
 1523  -11.258   36.885   -7.983    0.559    0.812   -0.170
 1523  -10.406   35.753   -8.243    0.886    0.376   -0.270
 1523  -12.097   37.151   -8.399    0.236    0.914   -0.330
 1523  -10.996   36.377   -8.659    0.660    0.616   -0.430
 1523  -10.544   35.180   -8.919    0.834    0.156   -0.530
 1523  -11.762   36.647   -9.075    0.365    0.720   -0.590
 1523  -11.092   35.734   -9.335    0.623    0.369   -0.690
 1523  -12.507   36.483   -9.491    0.079    0.657   -0.750
 1523  -11.844   35.835   -9.751    0.334    0.408   -0.850
 1516  -13.876   35.296   -3.107    0.141    0.000    0.990
 1516  -14.939   35.841   -3.174   -0.179    0.164    0.970
 1516  -15.699   35.056   -3.373   -0.408   -0.072    0.910
 1516  -14.769   36.877   -3.506   -0.128    0.476    0.870
 1516  -16.144   36.039   -3.705   -0.542    0.224    0.810
 1516  -15.689   37.209   -4.037   -0.405    0.576    0.710
 1516  -14.466   37.924   -4.369   -0.037    0.792    0.610
 1516  -16.620   36.880   -4.568   -0.686    0.477    0.550
 1516  -15.489   38.031   -4.900   -0.345    0.824    0.450
 1516  -17.300   36.075   -5.099   -0.890    0.235    0.390
 1516  -16.502   37.628   -5.431   -0.650    0.703    0.290
 1516  -14.927   38.503   -5.763   -0.176    0.966    0.190
 1516  -17.273   36.799   -5.962   -0.882    0.453    0.130
 1516  -13.097   38.358   -6.095    0.376    0.922    0.090
 1516  -16.022   38.159   -6.294   -0.505    0.862    0.030
 1516  -11.638   37.219   -6.427    0.815    0.579   -0.010
 1516  -17.637   35.706   -6.494   -0.992    0.124   -0.030
 1516  -14.223   38.606   -6.626    0.036    0.997   -0.070
 1516  -16.882   37.393   -6.826   -0.764    0.632   -0.130
 1516  -12.489   37.991   -6.958    0.559    0.812   -0.170
 1516  -17.521   34.565   -7.025   -0.957   -0.220   -0.190
 1516  -15.341   38.369   -7.158   -0.300    0.926   -0.230
 1516  -17.339   36.357   -7.357   -0.902    0.320   -0.290
 1516  -13.560   38.330   -7.490    0.236    0.914   -0.330
 1516  -17.309   35.267   -7.888   -0.893   -0.009   -0.450
 1516  -13.132   37.687   -8.353    0.365    0.720   -0.590
 1518  -16.110   34.631   -3.594   -0.408   -0.072    0.910
 1518  -16.520   33.983   -3.994   -0.572   -0.332    0.750
 1518  -16.987   34.890   -4.244   -0.759    0.031    0.650
 1518  -17.165   34.150   -4.644   -0.830   -0.265    0.490
 1518  -17.315   35.399   -4.894   -0.890    0.235    0.390
 1518  -16.955   33.367   -5.044   -0.746   -0.578    0.330
 1518  -17.512   34.587   -5.294   -0.969   -0.090    0.230
 1518  -17.343   33.744   -5.694   -0.901   -0.427    0.070
 1519  -13.254   36.660   -3.445    0.224    0.292    0.930
 1519  -14.133   37.121   -3.595   -0.128    0.476    0.870
 1519  -12.503   36.409   -3.695    0.524    0.191    0.830
 1519  -13.336   37.453   -3.845    0.191    0.609    0.770
 1519  -12.394   37.127   -4.095    0.568    0.478    0.670
 1519  -13.905   37.910   -4.245   -0.037    0.792    0.610
 1519  -11.777   36.205   -4.345    0.814    0.110    0.570
 1519  -12.744   37.797   -4.495    0.428    0.746    0.510
 1519  -11.795   36.992   -4.745    0.807    0.424    0.410
 1519  -13.416   38.239   -4.895    0.159    0.923    0.350
 1519  -12.187   37.724   -5.145    0.651    0.717    0.250
 1519  -11.429   36.584   -5.395    0.954    0.261    0.150
 1519  -12.874   38.237   -5.545    0.376    0.922    0.090
 1519  -11.775   37.379   -5.795    0.815    0.579   -0.010
 1295  -10.030    0.559  -16.340    0.446   -0.839   -0.310
 1295  -10.778    0.719  -17.203    0.221   -0.791   -0.570
 1303   -8.766    1.871  -16.534    0.851   -0.482   -0.210
 1303   -8.602    2.694  -16.934    0.916   -0.153   -0.370
 1303   -9.251    1.601  -17.184    0.657   -0.590   -0.470
 1303   -8.809    3.466  -17.334    0.834    0.156   -0.530
 1303   -9.091    2.353  -17.584    0.721   -0.289   -0.630
 1303   -9.897    1.688  -17.834    0.399   -0.555   -0.730
  490   -4.814   -0.515   -9.957    0.657   -0.590   -0.470
  494  -10.697   -2.259   -8.567   -0.785   -0.510   -0.350
  496   -9.848   -2.993   -5.629   -0.306   -0.850    0.430
  496  -10.501   -2.946   -6.403   -0.525   -0.834    0.170
  496  -11.020   -2.575   -7.178   -0.699   -0.709   -0.090
  496  -11.278   -1.982   -7.953   -0.785   -0.510   -0.350
  500   -8.204   -3.643   -5.601   -0.093   -0.718    0.690
  500   -9.469   -3.351   -5.899   -0.517   -0.620    0.590
  500   -7.372   -3.969   -6.078    0.186   -0.827    0.530
  500   -8.838   -4.036   -6.376   -0.306   -0.850    0.430
  500   -6.430   -3.833   -6.554    0.502   -0.781    0.370
  500  -10.151   -3.226   -6.674   -0.746   -0.578    0.330
  500   -7.913   -4.373   -6.852    0.005   -0.963    0.270
  500   -9.491   -3.989   -7.150   -0.525   -0.834    0.170
  500   -6.897   -4.281   -7.329    0.346   -0.932    0.110
  500   -8.553   -4.417   -7.627   -0.210   -0.978    0.010
  500   -5.998   -3.770   -7.806    0.647   -0.761   -0.050
  500  -10.010   -3.618   -7.925   -0.699   -0.709   -0.090
  500   -7.520   -4.422   -8.104    0.137   -0.979   -0.150
  500   -5.392   -2.940   -8.283    0.851   -0.482   -0.210
  500   -9.124   -4.129   -8.402   -0.402   -0.881   -0.250
  500   -6.597   -4.005   -8.581    0.446   -0.839   -0.310
  500  -10.268   -3.025   -8.700   -0.785   -0.510   -0.350
  500   -8.138   -4.214   -8.879   -0.071   -0.909   -0.410
  500   -5.970   -3.262   -9.058    0.657   -0.590   -0.470
  500   -9.467   -3.553   -9.177   -0.517   -0.688   -0.510
  500   -7.268   -3.862   -9.356    0.221   -0.791   -0.570
  500  -10.137   -2.336   -9.475   -0.742   -0.279   -0.610
  500   -8.568   -3.621   -9.654   -0.215   -0.710   -0.670
  500   -6.739   -3.159   -9.832    0.399   -0.555   -0.730
  500   -9.369   -2.743   -9.952   -0.484   -0.416   -0.770
  500   -7.834   -3.164  -10.130    0.031   -0.557   -0.830
  501   -5.841   -2.452   -9.576    0.647   -0.761   -0.050
  501   -5.235   -1.622  -10.053    0.851   -0.482   -0.210
  501   -8.967   -2.811  -10.172   -0.402   -0.881   -0.250
  501   -6.440   -2.687  -10.351    0.446   -0.839   -0.310
  501   -7.981   -2.896  -10.649   -0.071   -0.909   -0.410
  501   -5.813   -1.944  -10.828    0.657   -0.590   -0.470
  501   -7.111   -2.544  -11.126    0.221   -0.791   -0.570
  501   -5.622   -1.048  -11.304    0.721   -0.289   -0.630
  501   -8.411   -2.303  -11.424   -0.215   -0.710   -0.670
  501   -6.582   -1.841  -11.602    0.399   -0.555   -0.730
  501   -7.677   -1.846  -11.900    0.031   -0.557   -0.830
  501   -6.647   -0.951  -12.079    0.377   -0.257   -0.890
  501   -8.305   -1.142  -12.198   -0.180   -0.321   -0.930
  501   -8.431    0.111  -12.318   -0.222    0.100   -0.970
  501   -7.604   -0.572  -12.377    0.056   -0.130   -0.990
  502  -11.655   -0.560   -8.571   -0.901   -0.427    0.070
  502  -11.052   -1.401   -9.048   -0.699   -0.709   -0.090
  502  -11.820    0.057   -9.346   -0.957   -0.220   -0.190
  862   -3.330   -0.287  -11.176    0.502   -0.781    0.370
  862   -3.851   -0.787  -12.039    0.346   -0.932    0.110
  862   -5.695   -0.939  -12.371   -0.210   -0.978    0.010
  862   -2.849   -0.218  -12.570    0.647   -0.761   -0.050
  862   -7.319   -0.048  -12.703   -0.699   -0.709   -0.090
  862   -4.544   -0.944  -12.902    0.137   -0.979   -0.150
  862   -6.332   -0.618  -13.234   -0.402   -0.881   -0.250
  862   -3.516   -0.480  -13.433    0.446   -0.839   -0.310
  862   -5.233   -0.712  -13.765   -0.071   -0.909   -0.410
  862   -6.713    0.024  -14.097   -0.517   -0.688   -0.510
  862   -4.264   -0.320  -14.296    0.221   -0.791   -0.570
  862   -5.713   -0.052  -14.628   -0.215   -0.710   -0.670
  862   -6.604    0.926  -14.960   -0.484   -0.416   -0.770
  862   -5.594    1.242  -15.492   -0.180   -0.321   -0.930
  862   -5.734    2.638  -15.624   -0.222    0.100   -0.970
  864   -5.000    1.284  -15.647   -0.180   -0.321   -0.930
  865   -4.658   -0.614  -10.526    0.186   -0.827    0.530
  865   -3.867   -0.500  -10.926    0.502   -0.781    0.370
  865   -5.111   -0.953  -11.176    0.005   -0.963    0.270
  865   -4.259   -0.876  -11.576    0.346   -0.932    0.110
  865   -5.648   -0.990  -11.826   -0.210   -0.978    0.010
 1304   -8.028    0.524  -14.207    0.137   -0.979   -0.150
 1304   -7.105    0.941  -14.684    0.446   -0.839   -0.310
 1304   -7.776    1.084  -15.459    0.221   -0.791   -0.570
 1304   -6.287    2.580  -15.637    0.721   -0.289   -0.630
 1304   -7.247    1.787  -15.935    0.399   -0.555   -0.730
 1304   -6.609    3.384  -16.114    0.613   -0.019   -0.790
 1304   -8.342    1.782  -16.233    0.031   -0.557   -0.830
 1304   -7.312    2.677  -16.412    0.377   -0.257   -0.890
 1304   -7.551    3.733  -16.591    0.297    0.098   -0.950
 1304   -8.269    3.056  -16.710    0.056   -0.130   -0.990
 1310   -8.841    0.737  -12.135    0.550   -0.548    0.630
 1310   -8.562    0.125  -14.093    0.647   -0.761   -0.050
 1310   -9.140   -0.103  -14.842    0.446   -0.839   -0.310
 1310   -8.535    0.616  -15.303    0.657   -0.590   -0.470
 1310   -9.789    0.036  -15.591    0.221   -0.791   -0.570
 1310   -9.278    0.716  -16.051    0.399   -0.555   -0.730
 1324  -11.542   -2.090   -9.516    0.027   -0.311    0.950
 1324  -10.412   -1.880   -9.706    0.385   -0.245    0.890
 1324  -12.395   -2.584   -9.832   -0.243   -0.467    0.850
 1324  -10.807   -2.862  -10.022    0.260   -0.555    0.790
 1324  -11.922   -3.375  -10.338   -0.093   -0.718    0.690
 1324   -9.889   -2.838  -10.527    0.550   -0.548    0.630
 1324  -11.040   -3.721  -10.843    0.186   -0.827    0.530
 1324  -10.040   -3.576  -11.349    0.502   -0.781    0.370
 1324  -11.613   -4.150  -11.665    0.005   -0.963    0.270
 1324   -9.167   -2.975  -11.854    0.779   -0.591    0.210
 1324  -10.536   -4.052  -12.170    0.346   -0.932    0.110
 1324   -8.612   -2.037  -12.360    0.954   -0.294    0.050
 1324   -9.582   -3.510  -12.676    0.647   -0.761   -0.050
 1324   -8.491   -0.947  -12.866    0.993    0.051   -0.110
 1324   -8.940   -2.630  -13.182    0.851   -0.482   -0.210
 1324   -8.732   -1.590  -13.687    0.916   -0.153   -0.370
 1324   -9.553   -2.971  -14.003    0.657   -0.590   -0.470
 1324   -8.994   -0.615  -14.193    0.834    0.156   -0.530
 1324   -9.351   -2.021  -14.509    0.721   -0.289   -0.630
 1324   -9.692   -1.168  -15.014    0.613   -0.019   -0.790
  383   -5.580   -2.166   -2.594    0.779   -0.591    0.210
  383   -5.995   -2.701   -3.416    0.647   -0.761   -0.050
  383   -6.630   -2.951   -4.238    0.446   -0.839   -0.310
  384   -6.861   -4.500   -0.991    0.779   -0.591    0.210
  384   -6.264   -3.490   -1.535    0.954   -0.294    0.050
  384  -10.223   -5.814   -1.671   -0.210   -0.978    0.010
  384   -9.045   -5.819   -2.215    0.137   -0.979   -0.150
  384   -9.750   -5.582   -3.099   -0.071   -0.909   -0.410
  385  -11.844   -5.200   -0.765   -0.306   -0.850    0.430
  385  -11.536   -5.612   -2.118   -0.210   -0.978    0.010
  385  -12.154   -5.301   -2.955   -0.402   -0.881   -0.250
  385  -11.088   -5.392   -3.470   -0.071   -0.909   -0.410
  385  -12.524   -4.678   -3.792   -0.517   -0.688   -0.510
  385  -10.148   -5.012   -3.985    0.221   -0.791   -0.570
  385  -11.553   -4.752   -4.307   -0.215   -0.710   -0.670
  385  -12.418   -3.803   -4.629   -0.484   -0.416   -0.770
  385  -10.760   -4.257   -4.823    0.031   -0.557   -0.830
  385  -11.438   -3.497   -5.145   -0.180   -0.321   -0.930
  385  -10.681   -2.881   -5.338    0.056   -0.130   -0.990
  387   -7.359   -2.796    1.402    0.260   -0.555    0.790
  387   -6.660   -3.448    0.193    0.502   -0.781    0.370
  387   -6.243   -3.387   -1.017    0.647   -0.761   -0.050
  388   -9.357   -4.013    1.801    0.027   -0.311    0.950
  388   -8.328   -3.822    1.628    0.385   -0.245    0.890
  388  -10.135   -4.463    1.513   -0.243   -0.467    0.850
  388   -8.688   -4.716    1.340    0.260   -0.555    0.790
  388  -11.084   -4.072    1.225   -0.572   -0.332    0.750
  388   -7.514   -3.540    1.167    0.668   -0.147    0.730
  388   -9.704   -5.184    1.052   -0.093   -0.718    0.690
  388   -7.851   -4.695    0.879    0.550   -0.548    0.630
  388  -10.926   -4.902    0.764   -0.517   -0.620    0.590
  388   -8.900   -5.500    0.591    0.186   -0.827    0.530
  388   -7.128   -4.183    0.419    0.801   -0.370    0.470
  388  -10.316   -5.564    0.303   -0.306   -0.850    0.430
  388   -7.989   -5.368    0.131    0.502   -0.781    0.370
  388  -11.585   -4.782    0.015   -0.746   -0.578    0.330
  388   -9.422   -5.890   -0.157    0.005   -0.963    0.270
  388   -7.193   -4.819   -0.330    0.779   -0.591    0.210
  388  -10.948   -5.519   -0.445   -0.525   -0.834    0.170
  388   -8.441   -5.801   -0.618    0.346   -0.932    0.110
  388  -10.041   -5.933   -0.906   -0.210   -0.978    0.010
  388   -7.572   -5.307   -1.079    0.647   -0.761   -0.050
  388   -9.043   -5.937   -1.367    0.137   -0.979   -0.150
  389   -6.686   -4.500   -1.849    0.779   -0.591    0.210
  389   -7.934   -5.482   -2.137    0.346   -0.932    0.110
  389   -6.180   -3.645   -2.310    0.954   -0.294    0.050
  389   -7.065   -4.988   -2.598    0.647   -0.761   -0.050
  389   -8.536   -5.618   -2.886    0.137   -0.979   -0.150
  389   -6.479   -4.186   -3.059    0.851   -0.482   -0.210
  389   -7.643   -5.216   -3.347    0.446   -0.839   -0.310
  389   -6.290   -3.238   -3.520    0.916   -0.153   -0.370
  389   -9.133   -5.417   -3.635   -0.071   -0.909   -0.410
  389   -7.038   -4.497   -3.808    0.657   -0.590   -0.470
  389   -8.292   -5.077   -4.096    0.221   -0.791   -0.570
  389   -6.853   -3.631   -4.268    0.721   -0.289   -0.630
  389   -9.549   -4.844   -4.384   -0.215   -0.710   -0.670
  389   -7.781   -4.397   -4.556    0.399   -0.555   -0.730
  389   -8.839   -4.402   -4.844    0.031   -0.557   -0.830
  389   -7.844   -3.537   -5.017    0.377   -0.257   -0.890
  389   -9.446   -3.722   -5.132   -0.180   -0.321   -0.930
  389   -8.769   -3.171   -5.305    0.056   -0.130   -0.990
  400  -12.270   -2.784   -5.267   -0.210   -0.978    0.010
  400  -11.237   -2.789   -5.744    0.137   -0.979   -0.150
  400  -11.855   -2.581   -6.519   -0.071   -0.909   -0.410
  438   -3.692    4.577    2.148    0.428    0.746    0.510
  439   -6.182   -3.226    0.072   -0.210   -0.978    0.010
  439   -5.149   -3.231   -0.405    0.137   -0.979   -0.150
  439   -4.226   -2.814   -0.882    0.446   -0.839   -0.310
  439   -5.767   -3.023   -1.180   -0.071   -0.909   -0.410
  439   -4.897   -2.671   -1.657    0.221   -0.791   -0.570
  485   -4.333   -2.041   -3.702    0.186   -0.827    0.530
  485   -3.422   -1.909   -4.162    0.502   -0.781    0.370
  485   -3.874   -2.342   -4.911    0.346   -0.932    0.110
  498   -5.487   -2.429   -4.084    0.260   -0.555    0.790
  498   -6.503   -2.897   -4.372   -0.093   -0.718    0.690
  498   -5.699   -3.213   -4.833    0.186   -0.827    0.530
  498   -7.115   -3.277   -5.121   -0.306   -0.850    0.430
  498   -4.788   -3.081   -5.293    0.502   -0.781    0.370
  498   -6.221   -3.603   -5.581    0.005   -0.963    0.270
  498   -3.992   -2.532   -5.754    0.779   -0.591    0.210
  498   -5.240   -3.514   -6.042    0.346   -0.932    0.110
  498   -4.371   -3.020   -6.503    0.647   -0.761   -0.050
  498   -5.842   -3.650   -6.791    0.137   -0.979   -0.150
  498   -4.949   -3.248   -7.252    0.446   -0.839   -0.310
  498   -4.344   -2.529   -7.713    0.657   -0.590   -0.470
  498   -5.087   -2.429   -8.461    0.399   -0.555   -0.730
  367   -8.173   -3.118    2.704    0.137   -0.979   -0.150
  368   -9.354   -0.978    8.415    0.385   -0.245    0.890
  368   -9.778   -2.034    8.075    0.260   -0.555    0.790
  368   -8.790   -2.009    7.531    0.550   -0.548    0.630
  368  -13.727   -1.599    5.627   -0.901   -0.427    0.070
  371   -6.852    0.194    6.460    0.524    0.191    0.830
  371   -7.639   -2.031    6.341    0.260   -0.555    0.790
  371   -6.424   -0.813    6.162    0.668   -0.147    0.730
  371   -6.721    1.050    5.984    0.568    0.478    0.670
  371   -6.773   -2.008    5.864    0.550   -0.548    0.630
  371   -5.986   -0.049    5.686    0.814    0.110    0.570
  371   -7.858   -2.841    5.566    0.186   -0.827    0.530
  371   -6.025   -1.479    5.388    0.801   -0.370    0.470
  371   -6.916   -2.705    5.090    0.502   -0.781    0.370
  371   -8.399   -3.245    4.792    0.005   -0.963    0.270
  371   -7.383   -3.153    4.315    0.346   -0.932    0.110
  371   -9.039   -3.289    4.017   -0.210   -0.978    0.010
  371   -8.006   -3.294    3.540    0.137   -0.979   -0.150
  372   -7.718   -2.987    1.960    0.137   -0.979   -0.150
  373  -10.281   -3.747    3.518    0.005   -0.963    0.270
  373  -11.859   -3.363    3.220   -0.525   -0.834    0.170
  373   -9.265   -3.655    3.041    0.346   -0.932    0.110
  373  -10.921   -3.791    2.743   -0.210   -0.978    0.010
  373   -8.366   -3.144    2.564    0.647   -0.761   -0.050
  373   -9.888   -3.796    2.266    0.137   -0.979   -0.150
  373  -11.492   -3.503    1.968   -0.402   -0.881   -0.250
  375  -14.200   -1.501    4.836   -0.746   -0.578    0.330
  375  -13.540   -2.264    4.360   -0.525   -0.834    0.170
  376   -9.307    0.115    8.589    0.141    0.000    0.990
  376   -9.061    0.984    8.410    0.224    0.292    0.930
  376   -8.581   -0.614    8.291    0.385   -0.245    0.890
  376   -8.166    0.685    8.112    0.524    0.191    0.830
  376   -8.953   -1.540    7.993    0.260   -0.555    0.790
  376   -9.158    1.929    7.934    0.191    0.609    0.770
  376   -7.738   -0.322    7.814    0.668   -0.147    0.730
  376   -8.035    1.541    7.636    0.568    0.478    0.670
  376   -8.087   -1.517    7.516    0.550   -0.548    0.630
  376   -7.300    0.442    7.338    0.814    0.110    0.570
  376   -8.453    2.339    7.159    0.428    0.746    0.510
  376   -7.339   -0.988    7.040    0.801   -0.370    0.470
  376   -7.321    1.380    6.861    0.807    0.424    0.410
  376   -8.230   -2.214    6.742    0.502   -0.781    0.370
  376   -6.903   -0.119    6.563    0.947   -0.078    0.310
  376   -7.788    2.252    6.384    0.651    0.717    0.250
  377  -10.870    0.162    9.057    0.141    0.000    0.990
  377  -11.824    0.651    8.998   -0.179    0.164    0.970
  377  -11.209   -0.765    8.938    0.027   -0.311    0.950
  377  -10.624    1.031    8.878    0.224    0.292    0.930
  377  -12.507   -0.053    8.819   -0.408   -0.072    0.910
  377  -10.144   -0.567    8.759    0.385   -0.245    0.890
  377  -11.671    1.581    8.700   -0.128    0.476    0.870
  377  -12.014   -1.231    8.640   -0.243   -0.467    0.850
  377   -9.729    0.732    8.580    0.524    0.191    0.830
  377  -12.905    0.829    8.521   -0.542    0.224    0.810
  377  -10.721    1.976    8.402    0.191    0.609    0.770
  377  -12.995   -0.826    8.342   -0.572   -0.332    0.750
  377  -12.497    1.879    8.223   -0.405    0.576    0.710
  377  -11.567   -1.977    8.163   -0.093   -0.718    0.690
  377  -12.832   -1.685    7.865   -0.517   -0.620    0.590
  377  -13.765   -0.628    7.567   -0.830   -0.265    0.490
  377  -13.514   -1.560    7.090   -0.746   -0.578    0.330
  377  -13.976   -1.111    6.316   -0.901   -0.427    0.070
  378   -6.881    1.733    5.907    0.524    0.191    0.830
  378   -6.015    1.490    5.133    0.814    0.110    0.570
  379  -11.438   -2.537    7.849   -0.243   -0.467    0.850
  379   -9.940   -2.799    7.670    0.260   -0.555    0.790
  379  -10.991   -3.283    7.372   -0.093   -0.718    0.690
  379   -9.074   -2.776    7.193    0.550   -0.548    0.630
  379  -12.256   -2.991    7.074   -0.517   -0.620    0.590
  379  -10.159   -3.609    6.895    0.186   -0.827    0.530
  379  -11.625   -3.676    6.597   -0.306   -0.850    0.430
  379   -9.217   -3.473    6.419    0.502   -0.781    0.370
  379  -12.938   -2.866    6.299   -0.746   -0.578    0.330
  379  -10.700   -4.013    6.121    0.005   -0.963    0.270
  379   -8.393   -2.905    5.942    0.779   -0.591    0.210
  379  -12.278   -3.629    5.823   -0.525   -0.834    0.170
  379   -9.684   -3.921    5.644    0.346   -0.932    0.110
  379  -13.400   -2.417    5.525   -0.901   -0.427    0.070
  379  -11.340   -4.057    5.346   -0.210   -0.978    0.010
  379   -8.785   -3.410    5.167    0.647   -0.761   -0.050
  379  -12.797   -3.258    5.048   -0.699   -0.709   -0.090
  379  -10.307   -4.062    4.869    0.137   -0.979   -0.150
  379  -11.911   -3.769    4.571   -0.402   -0.881   -0.250
  379   -9.384   -3.645    4.392    0.446   -0.839   -0.310
  379  -13.055   -2.665    4.273   -0.785   -0.510   -0.350
  379  -10.925   -3.854    4.094   -0.071   -0.909   -0.410
  379  -12.254   -3.193    3.796   -0.517   -0.688   -0.510
  434   -1.601   -0.902    2.105    0.954   -0.294    0.050
  436   -4.412   -1.078    5.474    0.141    0.000    0.990
  436   -5.424   -0.559    5.411   -0.179    0.164    0.970
  436   -4.772   -2.061    5.348    0.027   -0.311    0.950
  436   -3.642   -1.851    5.158    0.385   -0.245    0.890
  436   -5.625   -2.555    5.032   -0.243   -0.467    0.850
  436   -4.037   -2.833    4.842    0.260   -0.555    0.790
  436   -2.749   -1.542    4.653    0.668   -0.147    0.730
  436   -5.152   -3.346    4.526   -0.093   -0.718    0.690
  436   -3.119   -2.809    4.337    0.550   -0.548    0.630
  436   -6.493   -3.037    4.210   -0.517   -0.620    0.590
  436   -4.270   -3.692    4.021    0.186   -0.827    0.530
  436   -2.326   -2.248    3.831    0.801   -0.370    0.470
  436   -5.824   -3.763    3.705   -0.306   -0.850    0.430
  436   -3.270   -3.547    3.515    0.502   -0.781    0.370
  436   -1.864   -1.326    3.326    0.947   -0.078    0.310
  436   -4.843   -4.121    3.199    0.005   -0.963    0.270
  436   -2.397   -2.946    3.010    0.779   -0.591    0.210
  436   -6.517   -3.714    2.883   -0.525   -0.834    0.170
  436   -3.766   -4.023    2.694    0.346   -0.932    0.110
  436   -1.842   -2.008    2.504    0.954   -0.294    0.050
  436   -5.521   -4.167    2.378   -0.210   -0.978    0.010
  436   -2.812   -3.481    2.188    0.647   -0.761   -0.050
  436   -7.067   -3.320    2.062   -0.699   -0.709   -0.090
  436   -4.426   -4.172    1.872    0.137   -0.979   -0.150
  436   -2.170   -2.601    1.682    0.851   -0.482   -0.210
  436   -6.128   -3.862    1.556   -0.402   -0.881   -0.250
  436   -3.447   -3.731    1.366    0.446   -0.839   -0.310
  436   -5.082   -3.951    1.050   -0.071   -0.909   -0.410
  436   -2.783   -2.942    0.861    0.657   -0.590   -0.470
  436   -6.491   -3.251    0.734   -0.517   -0.688   -0.510
  436   -4.160   -3.579    0.545    0.221   -0.791   -0.570
  436   -5.538   -3.323    0.229   -0.215   -0.710   -0.670
  436   -3.599   -2.833    0.039    0.399   -0.555   -0.730
 2276   -7.143    3.508    5.870    0.141    0.000    0.990
 2276   -6.417    2.779    5.572    0.385   -0.245    0.890
 2276   -6.002    4.078    5.393    0.524    0.191    0.830
 2276   -5.574    3.071    5.095    0.668   -0.147    0.730
 1058   -8.493    8.288  -23.976    0.647   -0.761   -0.050
 1058  -10.505   10.433  -27.172    0.056   -0.130   -0.990
 1066  -10.458    7.544  -22.613    0.186   -0.827    0.530
 1066  -11.924    7.477  -22.911   -0.306   -0.850    0.430
 1066   -9.516    7.680  -23.089    0.502   -0.781    0.370
 1066  -10.999    7.140  -23.387    0.005   -0.963    0.270
 1066  -12.577    7.524  -23.685   -0.525   -0.834    0.170
 1066   -9.983    7.232  -23.864    0.346   -0.932    0.110
 1066  -11.639    7.096  -24.162   -0.210   -0.978    0.010
 1066   -9.084    7.743  -24.341    0.647   -0.761   -0.050
 1066  -10.606    7.091  -24.639    0.137   -0.979   -0.150
 1066  -12.210    7.384  -24.937   -0.402   -0.881   -0.250
 1066   -9.683    7.508  -25.116    0.446   -0.839   -0.310
 1066  -11.224    7.299  -25.414   -0.071   -0.909   -0.410
 1066   -9.056    8.251  -25.593    0.657   -0.590   -0.470
 1066  -12.553    7.960  -25.712   -0.517   -0.688   -0.510
 1066  -10.354    7.651  -25.891    0.221   -0.791   -0.570
 1066  -13.223    9.177  -26.010   -0.742   -0.279   -0.610
 1066  -11.654    7.892  -26.189   -0.215   -0.710   -0.670
 1066   -9.825    8.354  -26.367    0.399   -0.555   -0.730
 1066  -12.455    8.770  -26.487   -0.484   -0.416   -0.770
 1066  -10.920    8.349  -26.665    0.031   -0.557   -0.830
 1066  -12.467    9.799  -26.785   -0.488   -0.071   -0.870
 1066   -9.890    9.244  -26.844    0.377   -0.257   -0.890
 1066  -11.548    9.053  -26.963   -0.180   -0.321   -0.930
 1066  -10.847    9.623  -27.142    0.056   -0.130   -0.990
 1067   -7.378    9.771  -24.960    0.851   -0.482   -0.210
 1067   -7.956    9.449  -25.735    0.657   -0.590   -0.470
 1067   -8.825   13.353  -26.092    0.365    0.720   -0.590
 1067   -7.765   10.345  -26.211    0.721   -0.289   -0.630
 1067   -8.057   12.307  -26.390    0.623    0.369   -0.690
 1067   -8.725    9.552  -26.509    0.399   -0.555   -0.730
 1067   -9.679   13.164  -26.569    0.079    0.657   -0.750
 1067   -8.087   11.149  -26.688    0.613   -0.019   -0.790
 1067   -8.919   12.422  -26.867    0.334    0.408   -0.850
 1067   -8.790   10.442  -26.986    0.377   -0.257   -0.890
 1067   -9.029   11.498  -27.165    0.297    0.098   -0.950
 1067   -9.747   10.821  -27.284    0.056   -0.130   -0.990
 1008   -7.642    6.096  -16.673   -0.746   -0.578    0.330
 1008   -6.982    5.333  -17.149   -0.525   -0.834    0.170
 1008   -7.501    5.704  -17.924   -0.699   -0.709   -0.090
 1008   -7.759    6.297  -18.699   -0.785   -0.510   -0.350
 1008   -6.958    5.769  -19.176   -0.517   -0.688   -0.510
 1008   -6.860    6.579  -19.951   -0.484   -0.416   -0.770
 1008   -5.953    6.862  -20.427   -0.180   -0.321   -0.930
 1013   -8.045    6.581  -20.025    0.005   -0.963    0.270
 1013   -6.968    6.679  -20.530    0.346   -0.932    0.110
 1013   -8.723    6.535  -20.846   -0.210   -0.978    0.010
 1013   -7.628    6.530  -21.352    0.137   -0.979   -0.150
 1013   -9.330    6.840  -21.668   -0.402   -0.881   -0.250
 1013   -6.649    6.971  -21.858    0.446   -0.839   -0.310
 1013   -8.284    6.751  -22.174   -0.071   -0.909   -0.410
 1013   -5.985    7.760  -22.363    0.657   -0.590   -0.470
 1013   -9.693    7.451  -22.490   -0.517   -0.688   -0.510
 1013   -7.362    7.123  -22.679    0.221   -0.791   -0.570
 1013   -8.740    7.379  -22.995   -0.215   -0.710   -0.670
 1013   -6.801    7.869  -23.185    0.399   -0.555   -0.730
 1013   -7.961    7.864  -23.501    0.031   -0.557   -0.830
 1019   -5.592    7.139  -21.048   -0.071   -0.909   -0.410
 1019   -4.862    7.434  -21.448    0.221   -0.791   -0.570
 1019   -4.419    8.024  -21.848    0.399   -0.555   -0.730
 1019   -5.337    8.020  -22.098    0.031   -0.557   -0.830
 1030   -4.037    8.737  -22.086    0.647   -0.761   -0.050
 1030   -5.559    8.085  -22.384    0.137   -0.979   -0.150
 1030   -3.431    9.567  -22.563    0.851   -0.482   -0.210
 1030   -4.636    8.502  -22.861    0.446   -0.839   -0.310
 1030   -3.235   10.547  -23.040    0.916   -0.153   -0.370
 1030   -6.177    8.293  -23.159   -0.071   -0.909   -0.410
 1030   -4.009    9.245  -23.338    0.657   -0.590   -0.470
 1030   -5.307    8.645  -23.636    0.221   -0.791   -0.570
 1030   -3.818   10.141  -23.814    0.721   -0.289   -0.630
 1030   -6.607    8.886  -23.934   -0.215   -0.710   -0.670
 1030   -4.778    9.348  -24.112    0.399   -0.555   -0.730
 1030   -5.873    9.343  -24.410    0.031   -0.557   -0.830
 1041  -10.389    7.082  -21.057   -0.071   -0.909   -0.410
 1041  -10.805    7.655  -21.806   -0.215   -0.710   -0.670
 1045   -8.238    6.505  -19.097    0.657   -0.590   -0.470
 1045   -9.007    6.608  -19.871    0.399   -0.555   -0.730
 1059  -12.325    7.679  -21.184   -0.210   -0.978    0.010
 1059  -11.458    7.675  -21.584    0.137   -0.979   -0.150
 1059  -11.977    7.850  -22.234   -0.071   -0.909   -0.410
 1291  -11.593    1.046  -18.096    0.137   -0.979   -0.150
 1291   -9.536    2.478  -18.269    0.851   -0.482   -0.210
 1291  -10.700    1.448  -18.557    0.446   -0.839   -0.310
 1291   -9.347    3.426  -18.730    0.916   -0.153   -0.370
 1291  -12.190    1.247  -18.845   -0.071   -0.909   -0.410
 1291  -10.095    2.167  -19.018    0.657   -0.590   -0.470
 1291  -11.349    1.587  -19.306    0.221   -0.791   -0.570
 1291   -9.910    3.033  -19.478    0.721   -0.289   -0.630
 1292  -10.223    6.265  -20.515    0.613   -0.019   -0.790
 1292  -12.332    7.526  -20.873   -0.095    0.404   -0.910
 1292  -11.165    6.614  -20.992    0.297    0.098   -0.950
 1294   -7.958    4.892  -17.116    0.954   -0.294    0.050
 1294   -7.844    5.920  -17.593    0.993    0.051   -0.110
 1294   -8.267    4.333  -17.891    0.851   -0.482   -0.210
 1294   -8.071    5.313  -18.368    0.916   -0.153   -0.370
 1294   -8.845    4.011  -18.666    0.657   -0.590   -0.470
 1294   -8.318    6.233  -18.844    0.834    0.156   -0.530
 1294   -8.654    4.907  -19.142    0.721   -0.289   -0.630
 1294   -9.614    4.114  -19.440    0.399   -0.555   -0.730
 1294   -8.976    5.711  -19.619    0.613   -0.019   -0.790
 1294   -9.679    5.004  -19.917    0.377   -0.257   -0.890
 1305   -6.568    4.113  -16.195    0.377   -0.257   -0.890
 2244  -11.396    3.750    8.826    0.141    0.000    0.990
 2244  -12.408    4.269    8.763   -0.179    0.164    0.970
 2244  -11.756    2.767    8.700    0.027   -0.311    0.950
 2244  -11.135    4.672    8.637    0.224    0.292    0.930
 2244  -13.132    3.522    8.574   -0.408   -0.072    0.910
 2244  -10.626    2.977    8.510    0.385   -0.245    0.890
 2244  -12.246    5.255    8.447   -0.128    0.476    0.870
 2244  -12.609    2.273    8.384   -0.243   -0.467    0.850
 2244  -10.186    4.355    8.321    0.524    0.191    0.830
 2244  -11.239    5.674    8.131    0.191    0.609    0.770
 2244   -9.733    3.286    8.005    0.668   -0.147    0.730
 2244  -10.048    5.262    7.815    0.568    0.478    0.670
 2244   -9.269    4.096    7.499    0.814    0.110    0.570
 2244   -8.848    3.502    6.678    0.947   -0.078    0.310
 2267  -10.119    5.684    7.773    0.141    0.000    0.990
 2267  -11.041    6.157    7.716   -0.179    0.164    0.970
 2267   -9.881    6.524    7.600    0.224    0.292    0.930
 2267   -9.417    4.979    7.485    0.385   -0.245    0.890
 2267  -10.894    7.055    7.428   -0.128    0.476    0.870
 2267   -9.016    6.235    7.312    0.524    0.191    0.830
 2267   -8.603    5.261    7.024    0.668   -0.147    0.730
 2272   -7.885    5.524    6.867    0.141    0.000    0.990
 2272   -8.224    4.597    6.748    0.027   -0.311    0.950
 2272   -7.639    6.393    6.688    0.224    0.292    0.930
 2272   -7.159    4.795    6.569    0.385   -0.245    0.890
 2272   -6.744    6.094    6.390    0.524    0.191    0.830
 2272   -7.531    3.869    6.271    0.260   -0.555    0.790
 2272   -6.316    5.087    6.092    0.668   -0.147    0.730
 2272   -6.665    3.892    5.794    0.550   -0.548    0.630
 2272   -5.878    5.851    5.616    0.814    0.110    0.570
 2274   -4.717    4.339    4.529    0.668   -0.147    0.730
 2274   -3.882    4.542    3.278    0.947   -0.078    0.310
 2280   -7.293    9.299    7.960    0.141    0.000    0.990
 2280   -8.305    9.818    7.897   -0.179    0.164    0.970
 2280   -7.653    8.316    7.834    0.027   -0.311    0.950
 2280   -7.032   10.221    7.771    0.224    0.292    0.930
 2280   -6.523    8.526    7.644    0.385   -0.245    0.890
 2280   -8.143   10.804    7.581   -0.128    0.476    0.870
 2280   -8.506    7.822    7.518   -0.243   -0.467    0.850
 2280   -6.083    9.904    7.455    0.524    0.191    0.830
 2280   -6.918    7.544    7.328    0.260   -0.555    0.790
 2280   -7.136   11.223    7.265    0.191    0.609    0.770
 2280   -5.630    8.835    7.139    0.668   -0.147    0.730
 2280   -8.033    7.031    7.012   -0.093   -0.718    0.690
 2280   -5.945   10.811    6.949    0.568    0.478    0.670
 2280   -6.000    7.568    6.823    0.550   -0.548    0.630
 2280   -5.166    9.645    6.633    0.814    0.110    0.570
 2280   -7.151    6.685    6.507    0.186   -0.827    0.530
 2288   -9.202    7.542    7.368    0.141    0.000    0.990
 2288   -8.593    6.930    7.118    0.385   -0.245    0.890
 2299  -10.015   10.065    8.643    0.141    0.000    0.990
 2299  -10.354    9.138    8.524    0.027   -0.311    0.950
 2299  -11.652    9.850    8.405   -0.408   -0.072    0.910
 2299   -9.289    9.336    8.345    0.385   -0.245    0.890
 2299  -11.159    8.672    8.226   -0.243   -0.467    0.850
 2299   -8.874   10.635    8.166    0.524    0.191    0.830
 2299   -9.661    8.410    8.047    0.260   -0.555    0.790
 2299  -12.140    9.077    7.928   -0.572   -0.332    0.750
 2299  -10.712    7.926    7.749   -0.093   -0.718    0.690
 2299  -11.977    8.218    7.451   -0.517   -0.620    0.590
 2300  -12.947    9.581    7.448   -0.408   -0.072    0.910
 2300  -12.454    8.403    7.269   -0.243   -0.467    0.850
 2300  -13.435    8.808    6.971   -0.572   -0.332    0.750
 2300  -13.272    7.949    6.494   -0.517   -0.620    0.590
 2308   -4.273    6.238    5.411    0.260   -0.555    0.790
 2308   -3.285    6.263    4.867    0.550   -0.548    0.630
 2310   -5.104    8.360    6.580    0.141    0.000    0.990
 2310   -5.443    7.433    6.461    0.027   -0.311    0.950
 2310   -4.858    9.229    6.401    0.224    0.292    0.930
 2310   -4.378    7.631    6.282    0.385   -0.245    0.890
 2310   -3.963    8.930    6.103    0.524    0.191    0.830
 2310   -4.750    6.705    5.984    0.260   -0.555    0.790
 2310   -3.535    7.923    5.805    0.668   -0.147    0.730
 2310   -5.801    6.221    5.686   -0.093   -0.718    0.690
 2310   -3.832    9.786    5.627    0.568    0.478    0.670
 2311   -4.440    5.476    4.956    0.260   -0.555    0.790
 2311   -3.574    5.499    4.479    0.550   -0.548    0.630
 2311   -3.717    4.802    3.705    0.502   -0.781    0.370
 2311   -2.893    5.370    3.228    0.779   -0.591    0.210
 2311   -3.285    4.865    2.453    0.647   -0.761   -0.050
 2316   -5.577   11.725    6.518    0.224    0.292    0.930
 2316   -5.113   10.180    6.403    0.385   -0.245    0.890
 2316   -4.712   11.436    6.230    0.524    0.191    0.830
 2316   -4.299   10.462    5.942    0.668   -0.147    0.730
 2316   -3.876   11.201    5.482    0.814    0.110    0.570
 2316   -3.492   10.659    4.733    0.947   -0.078    0.310
 2318   -3.308   11.139    4.447    0.524    0.191    0.830
 2318   -2.442   10.896    3.673    0.814    0.110    0.570
  659   -5.186   18.326  -25.683    0.721   -0.289   -0.630
  659   -5.456   19.001  -26.083    0.613   -0.019   -0.790
  659   -6.046   18.407  -26.333    0.377   -0.257   -0.890
  659   -7.437   18.247  -26.433   -0.180   -0.321   -0.930
  659   -6.247   19.294  -26.483    0.297    0.098   -0.950
  659   -6.849   18.725  -26.583    0.056   -0.130   -0.990
  772   -9.866   19.070  -26.011   -0.085    0.868   -0.490
  772   -8.900   13.827  -26.264    0.221   -0.791   -0.570
  772   -8.444   18.604  -26.327    0.365    0.720   -0.590
  772  -11.942   15.446  -26.391   -0.742   -0.279   -0.610
  772   -7.321   15.414  -26.454    0.721   -0.289   -0.630
  772  -10.278   14.083  -26.580   -0.215   -0.710   -0.670
  772   -7.630   17.494  -26.643    0.623    0.369   -0.690
  772   -8.339   14.573  -26.770    0.399   -0.555   -0.730
  772   -9.350   18.403  -26.833    0.079    0.657   -0.750
  772  -11.127   15.014  -26.896   -0.484   -0.416   -0.770
  772   -7.662   16.267  -26.959    0.613   -0.019   -0.790
  772   -9.499   14.568  -27.086    0.031   -0.557   -0.830
  772   -8.544   17.616  -27.149    0.334    0.408   -0.850
  772  -11.140   16.105  -27.212   -0.488   -0.071   -0.870
  772   -8.407   15.517  -27.275    0.377   -0.257   -0.890
  772   -9.898   17.603  -27.339   -0.095    0.404   -0.910
  772  -10.166   15.315  -27.402   -0.180   -0.321   -0.930
  772   -8.661   16.637  -27.465    0.297    0.098   -0.950
  772  -10.298   16.643  -27.528   -0.222    0.100   -0.970
  772   -9.422   15.918  -27.591    0.056   -0.130   -0.990
  773   -6.710   17.078  -26.488    0.297    0.098   -0.950
 1017   -1.815   15.005  -22.508    0.954    0.261    0.150
 1017   -3.702   12.229  -25.500    0.399   -0.555   -0.730
 1018   -3.511   18.169  -23.864    0.376    0.922    0.090
 1018   -1.589   14.130  -23.997    0.954   -0.294    0.050
 1018   -2.903   17.802  -24.727    0.559    0.812   -0.170
 1018   -1.934   13.507  -24.860    0.851   -0.482   -0.210
 1018   -3.974   18.141  -25.259    0.236    0.914   -0.330
 1018   -1.716   14.599  -25.391    0.916   -0.153   -0.370
 1018   -2.568   17.153  -25.591    0.660    0.616   -0.430
 1018   -2.578   13.149  -25.723    0.657   -0.590   -0.470
 1018   -5.039   17.987  -25.790   -0.085    0.868   -0.490
 1018   -1.991   15.624  -25.923    0.834    0.156   -0.530
 1018   -3.546   17.498  -26.122    0.365    0.720   -0.590
 1018   -2.365   14.147  -26.255    0.721   -0.289   -0.630
 1018   -5.850   17.382  -26.321   -0.329    0.685   -0.650
 1018   -2.691   16.332  -26.454    0.623    0.369   -0.690
 1018   -7.046   15.587  -26.520   -0.689    0.144   -0.710
 1018   -4.497   17.287  -26.653    0.079    0.657   -0.750
 1018   -2.723   15.043  -26.786    0.613   -0.019   -0.790
 1018   -6.151   16.467  -26.852   -0.420    0.410   -0.810
 1018   -3.651   16.461  -26.985    0.334    0.408   -0.850
 1018   -6.378   14.873  -27.051   -0.488   -0.071   -0.870
 1018   -5.073   16.447  -27.184   -0.095    0.404   -0.910
 1018   -3.773   15.432  -27.317    0.297    0.098   -0.950
 1018   -5.494   15.438  -27.383   -0.222    0.100   -0.970
 1022   -3.595   12.472  -25.828    0.446   -0.839   -0.310
 1022   -3.069   13.096  -26.228    0.657   -0.590   -0.470
 1022   -4.158   12.593  -26.478    0.221   -0.791   -0.570
 1022   -2.909   13.848  -26.628    0.721   -0.289   -0.630
 1022   -5.249   12.795  -26.728   -0.215   -0.710   -0.670
 1022   -3.715   13.183  -26.878    0.399   -0.555   -0.730
 1022   -5.921   13.531  -26.978   -0.484   -0.416   -0.770
 1022   -4.633   13.179  -27.128    0.031   -0.557   -0.830
 1022   -5.931   14.395  -27.228   -0.488   -0.071   -0.870
 1022   -3.769   13.929  -27.278    0.377   -0.257   -0.890
 1022   -5.160   13.769  -27.378   -0.180   -0.321   -0.930
 1022   -3.970   14.816  -27.428    0.297    0.098   -0.950
 1022   -5.265   14.821  -27.478   -0.222    0.100   -0.970
 1022   -4.572   14.247  -27.528    0.056   -0.130   -0.990
 1028   -8.523   13.827  -26.184   -0.488   -0.071   -0.870
 1028   -7.730   14.334  -26.482   -0.222    0.100   -0.970
 1029   -3.740   11.199  -24.485    0.851   -0.482   -0.210
 1029   -4.945   10.134  -24.783    0.446   -0.839   -0.310
 1029   -6.486    9.925  -25.081   -0.071   -0.909   -0.410
 1029   -4.318   10.877  -25.260    0.657   -0.590   -0.470
 1029   -5.616   10.277  -25.558    0.221   -0.791   -0.570
 1029   -4.127   11.773  -25.736    0.721   -0.289   -0.630
 1029   -6.916   10.518  -25.856   -0.215   -0.710   -0.670
 1029   -5.087   10.980  -26.034    0.399   -0.555   -0.730
 1029   -6.182   10.975  -26.332    0.031   -0.557   -0.830
 1029   -7.729   12.425  -26.452   -0.488   -0.071   -0.870
 1029   -5.152   11.870  -26.511    0.377   -0.257   -0.890
 1029   -6.810   11.679  -26.630   -0.180   -0.321   -0.930
 1029   -6.936   12.932  -26.750   -0.222    0.100   -0.970
 1029   -6.109   12.249  -26.809    0.056   -0.130   -0.990
 1064  -12.315   14.629  -26.277   -0.085    0.868   -0.490
 1064  -10.975   14.190  -26.575    0.365    0.720   -0.590
 1064  -13.043   14.086  -26.754   -0.329    0.685   -0.650
 1064  -12.704    9.927  -26.814   -0.215   -0.710   -0.670
 1064  -10.207   13.144  -26.873    0.623    0.369   -0.690
 1064  -11.829   14.001  -27.052    0.079    0.657   -0.750
 1064  -13.314   13.265  -27.231   -0.420    0.410   -0.810
 1064  -11.970   10.384  -27.290    0.031   -0.557   -0.830
 1064  -11.069   13.259  -27.350    0.334    0.408   -0.850
 1064  -10.940   11.279  -27.469    0.377   -0.257   -0.890
 1064  -12.346   13.247  -27.529   -0.095    0.404   -0.910
 1064  -12.598   11.088  -27.588   -0.180   -0.321   -0.930
 1064  -11.179   12.335  -27.648    0.297    0.098   -0.950
 1064  -12.724   12.341  -27.708   -0.222    0.100   -0.970
 1064  -11.897   11.658  -27.767    0.056   -0.130   -0.990
  793  -11.257   11.802  -12.210   -0.243   -0.467    0.850
 1031   -2.312   11.316  -21.017    0.954   -0.294    0.050
 1031   -2.198   12.344  -21.494    0.993    0.051   -0.110
 1031   -2.621   10.757  -21.792    0.851   -0.482   -0.210
 1031   -2.425   11.737  -22.269    0.916   -0.153   -0.370
  642  -13.229   16.023  -12.515   -0.746   -0.578    0.330
  795  -12.668   14.816  -12.853   -0.969   -0.090    0.230
  261   -2.002   16.643   -6.094    0.954   -0.294    0.050
 2283  -12.980   12.158    8.634   -0.408   -0.072    0.910
 2283  -13.435   13.165    8.294   -0.542    0.224    0.810
 2284  -12.317   14.375    8.451   -0.179    0.164    0.970
 2285  -11.327   15.262    8.552   -0.179    0.164    0.970
 2286   -9.033   14.282    8.848    0.141    0.000    0.990
 2286  -10.096   14.827    8.781   -0.179    0.164    0.970
 2286   -9.410   13.249    8.715    0.027   -0.311    0.950
 2286   -8.759   15.250    8.649    0.224    0.292    0.930
 2286   -8.224   13.470    8.516    0.385   -0.245    0.890
 2286   -9.926   15.863    8.449   -0.128    0.476    0.870
 2286   -7.762   14.917    8.317    0.524    0.191    0.830
 2286   -8.638   12.438    8.184    0.260   -0.555    0.790
 2286   -8.867   16.303    8.117    0.191    0.609    0.770
 2286   -7.285   13.795    7.985    0.668   -0.147    0.730
 2286   -7.616   15.870    7.785    0.568    0.478    0.670
 2286   -7.673   12.463    7.653    0.550   -0.548    0.630
 2286   -8.081   16.760    7.254    0.428    0.746    0.510
 2287  -10.188   16.964    8.070    0.224    0.292    0.930
 2297  -10.667   12.294    9.234    0.141    0.000    0.990
 2297  -11.589   12.767    9.177   -0.179    0.164    0.970
 2297  -10.994   11.398    9.119    0.027   -0.311    0.950
 2297  -10.429   13.134    9.061    0.224    0.292    0.930
 2297  -12.249   12.086    9.004   -0.408   -0.072    0.910
 2297   -9.965   11.589    8.946    0.385   -0.245    0.890
 2297  -11.442   13.665    8.889   -0.128    0.476    0.870
 2297  -11.772   10.948    8.831   -0.243   -0.467    0.850
 2297   -9.564   12.845    8.773    0.524    0.191    0.830
 2297  -10.325   10.695    8.658    0.260   -0.555    0.790
 2297   -9.151   11.871    8.485    0.668   -0.147    0.730
 2325   -5.154   15.187    8.431    0.141    0.000    0.990
 2325   -6.185   15.716    8.366   -0.179    0.164    0.970
 2325   -5.520   14.185    8.302    0.027   -0.311    0.950
 2325   -4.888   16.126    8.238    0.224    0.292    0.930
 2325   -6.923   14.954    8.173   -0.408   -0.072    0.910
 2325   -4.369   14.399    8.109    0.385   -0.245    0.890
 2325   -6.020   16.720    8.044   -0.128    0.476    0.870
 2325   -6.390   13.682    7.980   -0.243   -0.467    0.850
 2325   -3.921   15.803    7.916    0.524    0.191    0.830
 2325   -7.353   15.907    7.851   -0.542    0.224    0.810
 2325   -4.771   13.399    7.787    0.260   -0.555    0.790
 2325   -4.993   17.147    7.722    0.191    0.609    0.770
 2325   -3.459   14.714    7.594    0.668   -0.147    0.730
 2325   -6.912   17.042    7.529   -0.405    0.576    0.710
 2325   -3.780   16.727    7.400    0.568    0.478    0.670
 2325   -3.835   13.423    7.272    0.550   -0.548    0.630
 2325   -5.726   17.736    7.207   -0.037    0.792    0.610
 2325   -2.986   15.540    7.078    0.814    0.110    0.570
 2325   -4.231   17.590    6.885    0.428    0.746    0.510
 2325   -3.028   13.995    6.756    0.801   -0.370    0.470
 2325   -3.008   16.553    6.563    0.807    0.424    0.410
 2325   -3.990   12.671    6.434    0.502   -0.781    0.370
 2325   -5.097   18.160    6.370    0.159    0.923    0.350
 2325   -3.513   17.496    6.048    0.651    0.717    0.250
 2326   -4.129   12.224    6.063    0.385   -0.245    0.890
 2326   -3.715   11.467    5.413    0.550   -0.548    0.630
 2329   -4.636   18.648    5.268    0.428    0.746    0.510
 2330   -6.567   13.116    7.628   -0.243   -0.467    0.850
 2330   -6.193   12.490    7.228   -0.093   -0.718    0.690
 2330   -5.495   12.217    6.828    0.186   -0.827    0.530
 2330   -6.724   12.161    6.578   -0.306   -0.850    0.430
 2330   -4.704   12.331    6.428    0.502   -0.781    0.370
  655   -4.960   21.986  -24.220    0.365    0.720   -0.590
  655   -3.751   18.554  -24.356    0.721   -0.289   -0.630
  655   -4.117   19.472  -24.900    0.613   -0.019   -0.790
  656  -10.229   20.732  -24.283   -0.902    0.320   -0.290
  656   -9.118   22.079  -24.615   -0.567    0.725   -0.390
  656   -5.044   21.717  -24.748    0.660    0.616   -0.430
  656   -4.467   20.188  -25.080    0.834    0.156   -0.530
  656   -9.588   21.136  -25.146   -0.709    0.441   -0.550
  656   -4.841   18.711  -25.412    0.721   -0.289   -0.630
  656   -5.167   20.896  -25.611    0.623    0.369   -0.690
  656   -9.522   20.151  -25.677   -0.689    0.144   -0.710
  656   -5.199   19.607  -25.943    0.613   -0.019   -0.790
  656   -8.627   21.031  -26.009   -0.420    0.410   -0.810
  656   -6.127   21.025  -26.142    0.334    0.408   -0.850
  656   -8.854   19.437  -26.208   -0.488   -0.071   -0.870
  656   -7.549   21.011  -26.341   -0.095    0.404   -0.910
  656   -6.249   19.996  -26.474    0.297    0.098   -0.950
  656   -7.970   20.002  -26.540   -0.222    0.100   -0.970
  656   -7.049   19.241  -26.607    0.056   -0.130   -0.990
  658   -7.181   23.150  -23.814    0.036    0.997   -0.070
  658   -5.875   22.687  -24.064    0.559    0.812   -0.170
  658   -8.023   22.972  -24.214   -0.300    0.926   -0.230
  658   -6.682   22.943  -24.464    0.236    0.914   -0.330
  658   -8.690   22.471  -24.614   -0.567    0.725   -0.390
  658   -7.484   22.827  -24.864   -0.085    0.868   -0.490
  658   -6.359   22.458  -25.114    0.365    0.720   -0.590
  658   -8.094   22.371  -25.264   -0.329    0.685   -0.650
  658   -7.076   22.300  -25.514    0.079    0.657   -0.750
  662   -2.830   20.461  -22.194    0.954    0.261    0.150
  662   -2.828   19.017  -22.454    0.954   -0.294    0.050
  662   -3.189   21.288  -22.610    0.815    0.579   -0.010
  662   -2.728   19.914  -22.870    0.993    0.051   -0.110
  662   -3.856   21.892  -23.026    0.559    0.812   -0.170
  662   -3.004   20.760  -23.286    0.886    0.376   -0.270
  662   -2.926   19.384  -23.546    0.916   -0.153   -0.370
  662   -3.594   21.384  -23.702    0.660    0.616   -0.430
  662   -3.142   20.187  -23.962    0.834    0.156   -0.530
  662   -3.435   19.030  -24.222    0.721   -0.289   -0.630
  662   -3.690   20.741  -24.378    0.623    0.369   -0.690
  662   -3.716   19.732  -24.638    0.613   -0.019   -0.790
  188   -8.272   29.366  -15.425    0.376    0.922    0.090
  188  -11.056   29.176  -15.614   -0.505    0.862    0.030
  188   -9.344   29.601  -15.930    0.036    0.997   -0.070
  188   -7.693   29.016  -16.246    0.559    0.812   -0.170
  188  -10.408   29.376  -16.436   -0.300    0.926   -0.230
  188   -8.713   29.339  -16.752    0.236    0.914   -0.330
  188   -7.374   28.399  -17.068    0.660    0.616   -0.430
  188   -8.305   28.727  -17.573    0.365    0.720   -0.590
  189  -10.470   28.064  -20.984    0.079    0.657   -0.750
  189  -11.060   27.203  -21.528   -0.095    0.404   -0.910
  192  -12.468   27.539  -20.948   -0.329    0.685   -0.650
  192  -10.604   25.788  -21.842    0.297    0.098   -0.950
  193  -11.003   29.161  -16.413   -0.037    0.792    0.610
  193  -11.921   29.257  -16.890   -0.345    0.824    0.450
  193  -10.421   29.553  -17.188    0.159    0.923    0.350
  193  -11.418   29.680  -17.665   -0.176    0.966    0.190
  193   -9.775   29.551  -17.963    0.376    0.922    0.090
  193   -8.465   28.528  -18.261    0.815    0.579   -0.010
  193  -10.786   29.773  -18.440    0.036    0.997   -0.070
  193   -9.229   29.221  -18.738    0.559    0.812   -0.170
  193  -11.789   29.561  -18.916   -0.300    0.926   -0.230
  193  -10.190   29.526  -19.214    0.236    0.914   -0.330
  193   -8.928   28.639  -19.512    0.660    0.616   -0.430
  193  -11.146   29.387  -19.691   -0.085    0.868   -0.490
  193   -9.806   28.948  -19.989    0.365    0.720   -0.590
  193  -11.874   28.844  -20.168   -0.329    0.685   -0.650
  193  -10.660   28.759  -20.466    0.079    0.657   -0.750
  193  -12.145   28.023  -20.645   -0.420    0.410   -0.810
  194   -7.447   27.470  -18.973    0.815    0.579   -0.010
  194   -6.918   25.895  -19.271    0.993    0.051   -0.110
  194   -8.211   28.163  -19.450    0.559    0.812   -0.170
  194   -7.235   26.865  -19.748    0.886    0.376   -0.270
  194   -7.145   25.288  -20.046    0.916   -0.153   -0.370
  194   -7.910   27.581  -20.224    0.660    0.616   -0.430
  194   -7.919   23.986  -20.344    0.657   -0.590   -0.470
  194   -7.392   26.208  -20.522    0.834    0.156   -0.530
  194   -8.788   27.890  -20.701    0.365    0.720   -0.590
  194   -7.728   24.882  -20.820    0.721   -0.289   -0.630
  194   -8.020   26.844  -20.999    0.623    0.369   -0.690
  194   -8.688   24.089  -21.118    0.399   -0.555   -0.730
  194   -9.642   27.701  -21.178    0.079    0.657   -0.750
  194   -8.050   25.686  -21.297    0.613   -0.019   -0.790
  194   -8.882   26.959  -21.476    0.334    0.408   -0.850
  194   -8.753   24.979  -21.595    0.377   -0.257   -0.890
  194  -10.159   26.947  -21.655   -0.095    0.404   -0.910
  194   -8.992   26.035  -21.774    0.297    0.098   -0.950
  194  -10.537   26.041  -21.834   -0.222    0.100   -0.970
  194   -9.710   25.358  -21.893    0.056   -0.130   -0.990
  196   -6.370   28.040  -16.891    0.236    0.914   -0.330
  200   -4.608   27.241  -15.758    0.651    0.717    0.250
  200   -5.401   27.833  -16.219    0.376    0.922    0.090
  200   -4.134   26.844  -16.507    0.815    0.579   -0.010
  200   -4.872   27.514  -16.968    0.559    0.812   -0.170
  200   -3.929   26.259  -17.256    0.886    0.376   -0.270
  200   -5.802   27.808  -17.428    0.236    0.914   -0.330
  200   -4.582   26.951  -17.716    0.660    0.616   -0.430
  200   -6.726   27.675  -17.889   -0.085    0.868   -0.490
  200   -4.081   25.625  -18.004    0.834    0.156   -0.530
  200   -5.430   27.250  -18.177    0.365    0.720   -0.590
  200   -4.689   26.239  -18.465    0.623    0.369   -0.690
  200   -6.256   27.067  -18.638    0.079    0.657   -0.750
  200   -5.521   26.350  -18.926    0.334    0.408   -0.850
  200   -6.755   26.338  -19.099   -0.095    0.404   -0.910
  201   -5.429   27.832  -14.478    0.651    0.717    0.250
  201   -6.222   28.424  -14.939    0.376    0.922    0.090
  201   -5.693   28.105  -15.688    0.559    0.812   -0.170
  201   -6.623   28.399  -16.148    0.236    0.914   -0.330
  620   -1.734   23.584  -18.284    0.815    0.579   -0.010
  622   -3.598   25.003  -17.188    0.428    0.746    0.510
  622   -2.893   24.911  -18.010    0.651    0.717    0.250
  622   -3.762   25.560  -18.516    0.376    0.922    0.090
  622   -2.373   24.475  -18.832    0.815    0.579   -0.010
  622   -4.834   25.795  -19.021    0.036    0.997   -0.070
  622   -3.183   25.210  -19.337    0.559    0.812   -0.170
  622   -5.898   25.570  -19.527   -0.300    0.926   -0.230
  622   -2.148   23.833  -19.653    0.886    0.376   -0.270
  622   -4.203   25.533  -19.843    0.236    0.914   -0.330
  622   -6.742   24.937  -20.032   -0.567    0.725   -0.390
  622   -2.864   24.593  -20.159    0.660    0.616   -0.430
  622   -5.217   25.387  -20.348   -0.085    0.868   -0.490
  622   -2.315   23.137  -20.475    0.834    0.156   -0.530
  622   -3.795   24.921  -20.664    0.365    0.720   -0.590
  622   -5.988   24.810  -20.854   -0.329    0.685   -0.650
  622   -2.981   23.811  -20.980    0.623    0.369   -0.690
  622   -4.701   24.720  -21.170    0.079    0.657   -0.750
  622   -3.895   23.933  -21.486    0.334    0.408   -0.850
  622   -4.012   22.954  -21.802    0.297    0.098   -0.950
  666   -3.774   22.345  -21.729    0.660    0.616   -0.430
  667   -7.781   23.813  -20.064   -0.345    0.824    0.450
  667   -7.278   24.236  -20.839   -0.176    0.966    0.190
  667   -8.260   23.928  -21.316   -0.505    0.862    0.030
  667   -6.646   24.329  -21.614    0.036    0.997   -0.070
  667   -5.089   23.777  -21.912    0.559    0.812   -0.170
  667   -7.649   24.117  -22.090   -0.300    0.926   -0.230
  667   -6.050   24.082  -22.388    0.236    0.914   -0.330
  667   -4.788   23.195  -22.686    0.660    0.616   -0.430
  667   -7.006   23.943  -22.865   -0.085    0.868   -0.490
  667   -5.666   23.504  -23.163    0.365    0.720   -0.590
  667   -7.734   23.400  -23.342   -0.329    0.685   -0.650
  667   -4.898   22.458  -23.461    0.623    0.369   -0.690
  667   -6.520   23.315  -23.640    0.079    0.657   -0.750
  668   -8.821   23.936  -21.799    0.036    0.997   -0.070
  668   -8.225   23.689  -22.573    0.236    0.914   -0.330
  668   -9.181   23.550  -23.050   -0.085    0.868   -0.490
  668   -8.695   22.922  -23.825    0.079    0.657   -0.750
  668   -9.212   22.168  -24.302   -0.095    0.404   -0.910
  680   -9.552   24.488  -22.145    0.623    0.369   -0.690
  202   -4.973   27.202  -13.110    0.159    0.923    0.350
  205   -5.412   27.105  -12.595    0.236    0.914   -0.330
  209   -4.740   27.343  -13.547    0.159    0.923    0.350
  209   -4.198   27.341  -14.197    0.376    0.922    0.090
  209   -5.046   27.527  -14.597    0.036    0.997   -0.070
  209   -3.740   27.064  -14.847    0.559    0.812   -0.170
  209   -4.547   27.320  -15.247    0.236    0.914   -0.330
  209   -3.488   26.576  -15.497    0.660    0.616   -0.430
 1976   -7.096   29.258    1.393    0.651    0.717    0.250
 1976   -8.031   29.956    0.849    0.376    0.922    0.090
 1976   -6.536   28.789    0.509    0.815    0.579   -0.010
 1982   -5.987   28.207   -0.660    0.559    0.812   -0.170
 1982   -6.564   27.934   -1.911    0.365    0.720   -0.590
 1958   -4.228   26.575    5.769    0.224    0.292    0.930
 1958   -3.279   26.258    5.453    0.524    0.191    0.830
 1958   -4.332   27.577    5.263    0.191    0.609    0.770
 1958   -3.141   27.165    4.947    0.568    0.478    0.670
 1958   -5.051   28.154    4.758   -0.037    0.792    0.610
 1958   -3.584   28.011    4.442    0.428    0.746    0.510
 1958   -6.024   28.256    4.252   -0.345    0.824    0.450
 1958   -2.384   26.994    4.126    0.807    0.424    0.410
 1958   -4.434   28.570    3.936    0.159    0.923    0.350
 1958   -2.879   27.919    3.620    0.651    0.717    0.250
 1958   -5.490   28.705    3.430   -0.176    0.966    0.190
 1958   -3.748   28.568    3.114    0.376    0.922    0.090
 1958   -4.820   28.803    2.609    0.036    0.997   -0.070
 1958   -5.203   28.395    1.282   -0.085    0.868   -0.490
 1969   -4.112   22.531    7.841    0.141    0.000    0.990
 1969   -4.451   21.604    7.722    0.027   -0.311    0.950
 1969   -3.866   23.400    7.662    0.224    0.292    0.930
 1969   -3.386   21.802    7.543    0.385   -0.245    0.890
 1969   -5.256   21.138    7.424   -0.243   -0.467    0.850
 1969   -3.758   20.876    7.245    0.260   -0.555    0.790
 1969   -3.963   24.345    7.186    0.191    0.609    0.770
 1969   -4.809   20.392    6.947   -0.093   -0.718    0.690
 1969   -2.892   20.899    6.768    0.550   -0.548    0.630
 1969   -3.977   20.066    6.470    0.186   -0.827    0.530
 1969   -3.035   20.202    5.994    0.502   -0.781    0.370
 1969   -4.518   19.662    5.696    0.005   -0.963    0.270
 1969   -3.502   19.754    5.219    0.346   -0.932    0.110
 1980   -7.332   28.556    4.081   -0.037    0.792    0.610
 1980   -6.770   28.935    3.332    0.159    0.923    0.350
 1980   -6.146   28.933    2.583    0.376    0.922    0.090
 1980   -7.122   29.147    2.122    0.036    0.997   -0.070
 1980   -5.617   28.614    1.834    0.559    0.812   -0.170
 1980   -6.547   28.908    1.374    0.236    0.914   -0.330
 1980   -6.175   28.350    0.625    0.365    0.720   -0.590
 1986  -11.591   23.025    8.415    0.027   -0.311    0.950
 1986  -10.856   22.253    7.909    0.260   -0.555    0.790
 1987   -9.441   26.898    9.534   -0.128    0.476    0.870
 1988   -8.273   25.335   10.413   -0.179    0.164    0.970
 1988   -7.571   23.719   10.345    0.027   -0.311    0.950
 1988   -9.052   24.531   10.209   -0.408   -0.072    0.910
 1989   -6.992   23.547   10.296    0.141    0.000    0.990
 1989   -7.352   22.564   10.170    0.027   -0.311    0.950
 1989   -8.728   23.319   10.044   -0.408   -0.072    0.910
 1989   -6.222   22.774    9.980    0.385   -0.245    0.890
 1989   -8.205   22.070    9.854   -0.243   -0.467    0.850
 1989   -6.617   21.792    9.664    0.260   -0.555    0.790
 1989   -9.246   22.499    9.538   -0.572   -0.332    0.750
 1989   -5.329   23.083    9.475    0.668   -0.147    0.730
 1989   -7.732   21.279    9.348   -0.093   -0.718    0.690
 1989   -5.699   21.816    9.159    0.550   -0.548    0.630
 1989   -9.073   21.588    9.032   -0.517   -0.620    0.590
 1989   -6.850   20.933    8.843    0.186   -0.827    0.530
 1989   -4.906   22.377    8.653    0.801   -0.370    0.470
 1989   -8.404   20.862    8.527   -0.306   -0.850    0.430
 1989   -5.850   21.078    8.337    0.502   -0.781    0.370
 1989   -9.796   21.721    8.211   -0.746   -0.578    0.330
 1989   -4.444   23.299    8.148    0.947   -0.078    0.310
 1989   -7.423   20.504    8.021    0.005   -0.963    0.270
 1989   -4.977   21.679    7.832    0.779   -0.591    0.210
 1989   -6.346   20.602    7.516    0.346   -0.932    0.110
 1990   -6.396   25.624   10.661    0.141    0.000    0.990
 1990   -7.408   26.143   10.598   -0.179    0.164    0.970
 1990   -6.756   24.641   10.535    0.027   -0.311    0.950
 1990   -6.135   26.546   10.472    0.224    0.292    0.930
 1990   -5.626   24.851   10.345    0.385   -0.245    0.890
 1990   -7.246   27.129   10.282   -0.128    0.476    0.870
 1990   -5.186   26.229   10.156    0.524    0.191    0.830
 1990   -8.555   26.331   10.093   -0.542    0.224    0.810
 1990   -6.021   23.869   10.029    0.260   -0.555    0.790
 1990   -6.239   27.548    9.966    0.191    0.609    0.770
 1990   -4.733   25.160    9.840    0.668   -0.147    0.730
 1990   -8.122   27.444    9.777   -0.405    0.576    0.710
 1990   -5.048   27.136    9.650    0.568    0.478    0.670
 1990   -5.103   23.893    9.524    0.550   -0.548    0.630
 1990   -6.958   28.125    9.461   -0.037    0.792    0.610
 1990   -4.269   25.970    9.334    0.814    0.110    0.570
 1990   -5.491   27.982    9.145    0.428    0.746    0.510
 1990   -4.310   24.454    9.018    0.801   -0.370    0.470
 1990   -7.931   28.227    8.955   -0.345    0.824    0.450
 1990   -4.291   26.965    8.829    0.807    0.424    0.410
 1990   -6.341   28.541    8.639    0.159    0.923    0.350
 1990   -3.848   25.376    8.513    0.947   -0.078    0.310
 1990   -4.786   27.890    8.323    0.651    0.717    0.250
 1990   -4.381   23.756    8.197    0.779   -0.591    0.210
 1990   -7.397   28.676    8.133   -0.176    0.966    0.190
 1990   -3.829   26.450    8.007    0.954    0.261    0.150
 1990   -5.655   28.539    7.817    0.376    0.922    0.090
 1990   -3.826   24.694    7.691    0.954   -0.294    0.050
 1990   -4.266   27.454    7.501    0.815    0.579   -0.010
 1990   -6.727   28.774    7.312    0.036    0.997   -0.070
 1990   -3.705   25.784    7.185    0.993    0.051   -0.110
 1990   -5.076   28.189    6.996    0.559    0.812   -0.170
 1990   -4.041   26.812    6.680    0.886    0.376   -0.270
 1990   -6.096   28.512    6.490    0.236    0.914   -0.330
 1990   -3.946   25.141    6.364    0.916   -0.153   -0.370
 1990   -4.757   27.572    6.174    0.660    0.616   -0.430
 1990   -5.688   27.900    5.669    0.365    0.720   -0.590
 1991   -6.387   27.890    4.986    0.651    0.717    0.250
 1991   -7.074   28.403    4.586    0.376    0.922    0.090
 1991   -7.922   28.589    4.186    0.036    0.997   -0.070
 1993   -9.298   25.028   10.169    0.141    0.000    0.990
 1993  -10.252   25.517   10.110   -0.179    0.164    0.970
 1993   -9.637   24.101   10.050    0.027   -0.311    0.950
 1993  -10.935   24.813    9.931   -0.408   -0.072    0.910
 1993  -10.099   26.447    9.812   -0.128    0.476    0.870
 1993  -10.442   23.635    9.752   -0.243   -0.467    0.850
 1993  -11.333   25.695    9.633   -0.542    0.224    0.810
 1993  -11.423   24.040    9.454   -0.572   -0.332    0.750
 1993  -10.925   26.745    9.335   -0.405    0.576    0.710
 1993   -9.995   22.889    9.275   -0.093   -0.718    0.690
 1993  -11.981   25.122    9.156   -0.759    0.031    0.650
 1993  -11.260   23.181    8.977   -0.517   -0.620    0.590
 1993  -11.761   26.449    8.858   -0.686    0.477    0.550
 1993  -10.629   22.496    8.500   -0.306   -0.850    0.430
 1994   -9.337   27.684    9.068   -0.128    0.476    0.870
 1994   -9.065   28.624    8.293   -0.037    0.792    0.610
 1994   -8.483   29.016    7.518    0.159    0.923    0.350
 1994   -7.837   29.014    6.743    0.376    0.922    0.090
 1994   -7.291   28.684    5.968    0.559    0.812   -0.170
 1994   -8.252   28.989    5.492    0.236    0.914   -0.330
 2026   -5.834   19.594    6.988    0.668   -0.147    0.730
 2032   -7.928   19.417    8.156    0.141    0.000    0.990
 2032   -8.882   19.906    8.097   -0.179    0.164    0.970
 2032   -8.267   18.490    8.037    0.027   -0.311    0.950
 2032   -7.682   20.286    7.977    0.224    0.292    0.930
 2032   -9.565   19.202    7.918   -0.408   -0.072    0.910
 2032   -7.202   18.688    7.858    0.385   -0.245    0.890
 2032   -9.072   18.024    7.739   -0.243   -0.467    0.850
 2032   -6.787   19.987    7.679    0.524    0.191    0.830
 2032   -7.574   17.762    7.560    0.260   -0.555    0.790
 2032  -10.053   18.429    7.441   -0.572   -0.332    0.750
 2032   -6.359   18.980    7.381    0.668   -0.147    0.730
 2032   -8.625   17.278    7.262   -0.093   -0.718    0.690
 2032   -6.708   17.785    7.083    0.550   -0.548    0.630
 2032   -5.960   18.314    6.607    0.801   -0.370    0.470
 2033   -5.244   19.388    6.260    0.668   -0.147    0.730
 2033   -4.845   18.722    5.486    0.801   -0.370    0.470
 2037  -10.310   19.896    7.759    0.141    0.000    0.990
 2037  -11.264   20.385    7.700   -0.179    0.164    0.970
 2037  -10.649   18.969    7.640    0.027   -0.311    0.950
 2037  -10.064   20.765    7.580    0.224    0.292    0.930
 2038   -9.957   21.467    7.487    0.141    0.000    0.990
 1511   -7.266   31.109   -5.995    0.807    0.424    0.410
 1511   -7.761   32.034   -6.501    0.651    0.717    0.250
 1511   -8.630   32.683   -7.007    0.376    0.922    0.090
 1511   -7.241   31.598   -7.323    0.815    0.579   -0.010
 1511   -8.051   32.333   -7.828    0.559    0.812   -0.170
 1511   -7.016   30.956   -8.144    0.886    0.376   -0.270
 1511   -7.732   31.716   -8.650    0.660    0.616   -0.430
 1511   -8.663   32.044   -9.155    0.365    0.720   -0.590
 1511   -7.849   30.934   -9.471    0.623    0.369   -0.690
 1511   -8.763   31.056   -9.977    0.334    0.408   -0.850
 1521   -8.979   31.462   -9.845    0.886    0.376   -0.270
 1521   -9.632   32.154  -10.305    0.660    0.616   -0.430
 1521   -9.131   30.828  -10.593    0.834    0.156   -0.530
 1521   -9.739   31.442  -11.054    0.623    0.369   -0.690
 1521  -10.571   31.553  -11.515    0.334    0.408   -0.850
 1528   -9.136   33.322   -6.202    0.807    0.424    0.410
 1528   -9.603   34.194   -6.679    0.651    0.717    0.250
 1528   -8.700   32.836   -6.977    0.954    0.261    0.150
 1528   -9.113   33.783   -7.454    0.815    0.579   -0.010
 1528   -9.877   34.476   -7.931    0.559    0.812   -0.170
 1528   -8.901   33.178   -8.229    0.886    0.376   -0.270
 1528   -9.576   33.894   -8.705    0.660    0.616   -0.430
 1528   -9.058   32.521   -9.003    0.834    0.156   -0.530
 1896   -8.528   30.402  -11.796    0.376    0.922    0.090
 1896   -9.002   30.373  -13.224    0.236    0.914   -0.330
 1897   -7.575   30.113  -12.668    0.376    0.922    0.090
 1897   -6.116   28.974  -13.000    0.815    0.579   -0.010
 1897   -8.701   30.361  -13.199    0.036    0.997   -0.070
 1897   -6.967   29.746  -13.531    0.559    0.812   -0.170
 1897   -5.879   28.299  -13.863    0.886    0.376   -0.270
 1897   -8.038   30.085  -14.063    0.236    0.914   -0.330
 1897   -6.632   29.097  -14.395    0.660    0.616   -0.430
 1897   -9.103   29.931  -14.594   -0.085    0.868   -0.490
 1897   -7.610   29.442  -14.926    0.365    0.720   -0.590
 1898   -9.758   30.701  -12.247    0.376    0.922    0.090
 1898  -10.884   30.949  -12.778    0.036    0.997   -0.070
 1898  -12.002   30.712  -13.310   -0.300    0.926   -0.230
 1898  -10.221   30.673  -13.642    0.236    0.914   -0.330
 1898  -11.286   30.519  -14.173   -0.085    0.868   -0.490
 1898   -9.793   30.030  -14.505    0.365    0.720   -0.590
 1898  -10.744   29.819  -15.036    0.079    0.657   -0.750
 1904  -10.983   29.362  -15.399    0.079    0.657   -0.750
 1909   -8.159   30.272   -9.956   -0.176    0.966    0.190
 1909   -6.572   30.147  -10.244    0.376    0.922    0.090
 1909   -7.548   30.361  -10.705    0.036    0.997   -0.070
 1909   -6.043   29.828  -10.993    0.559    0.812   -0.170
 1909   -5.100   28.573  -11.281    0.886    0.376   -0.270
 1909   -6.973   30.122  -11.453    0.236    0.914   -0.330
 1909   -5.753   29.265  -11.741    0.660    0.616   -0.430
 1909   -5.252   27.939  -12.029    0.834    0.156   -0.530
 1909   -6.601   29.564  -12.202    0.365    0.720   -0.590
 1909   -5.860   28.553  -12.490    0.623    0.369   -0.690
 1910   -6.417   30.509   -8.784    0.036    0.997   -0.070
 1910   -5.821   30.262   -9.558    0.236    0.914   -0.330
 1910   -5.437   29.684  -10.333    0.365    0.720   -0.590
 1910   -4.669   28.638  -10.631    0.623    0.369   -0.690
 1547  -11.967   29.858    0.203   -0.179    0.164    0.970
 1547  -10.767   30.238    0.083    0.224    0.292    0.930
 1547  -11.814   30.788   -0.095   -0.128    0.476    0.870
 1547  -13.048   30.036   -0.274   -0.542    0.224    0.810
 1547  -10.864   31.183   -0.393    0.191    0.609    0.770
 1547   -9.741   30.795   -0.691    0.568    0.478    0.670
 1547  -13.696   29.463   -0.751   -0.759    0.031    0.650
 1547  -10.159   31.593   -1.168    0.428    0.746    0.510
 1547   -9.027   30.634   -1.466    0.807    0.424    0.410
 1549   -9.997   32.014   -1.375    0.224    0.292    0.930
 1549   -9.102   31.715   -1.673    0.524    0.191    0.830
 1549   -8.971   32.571   -2.149    0.568    0.478    0.670
 1549   -8.236   31.472   -2.447    0.814    0.110    0.570
 1549   -9.389   33.369   -2.626    0.428    0.746    0.510
 1549   -8.257   32.410   -2.924    0.807    0.424    0.410
 1549   -8.724   33.282   -3.401    0.651    0.717    0.250
 1549   -7.821   31.924   -3.699    0.954    0.261    0.150
 1549   -9.544   33.894   -3.878    0.376    0.922    0.090
 1549   -8.234   32.871   -4.176    0.815    0.579   -0.010
 1549   -8.998   33.564   -4.653    0.559    0.812   -0.170
 1549   -8.022   32.266   -4.951    0.886    0.376   -0.270
 1549   -9.959   33.869   -5.129    0.236    0.914   -0.330
 1549   -8.697   32.982   -5.427    0.660    0.616   -0.430
 1550   -7.850   30.621   -2.323    0.568    0.478    0.670
 1550   -7.115   29.522   -2.621    0.814    0.110    0.570
 1550   -7.136   30.460   -3.098    0.807    0.424    0.410
 1550   -7.603   31.332   -3.575    0.651    0.717    0.250
 1550   -6.700   29.974   -3.873    0.954    0.261    0.150
 1550   -7.113   30.921   -4.350    0.815    0.579   -0.010
 1550   -6.901   30.316   -5.125    0.886    0.376   -0.270
 1924   -5.702   30.771   -4.271   -0.405    0.576    0.710
 1924   -6.538   30.475   -4.748   -0.686    0.477    0.550
 1924   -5.522   31.509   -5.046   -0.345    0.824    0.450
 1924   -6.432   31.148   -5.523   -0.650    0.703    0.290
 1924   -6.001   31.624   -6.298   -0.505    0.862    0.030
 1924   -6.773   30.936   -6.774   -0.764    0.632   -0.130
 1924   -5.390   31.813   -7.072   -0.300    0.926   -0.230
 1924   -6.186   31.215   -7.549   -0.567    0.725   -0.390
 1924   -5.475   31.096   -8.324   -0.329    0.685   -0.650
 1978   -9.034   30.278    0.539    0.159    0.923    0.350
 1978  -11.589   29.581    0.349   -0.650    0.703    0.290
 1978  -10.090   30.413    0.033   -0.176    0.966    0.190
 1978   -8.348   30.276   -0.283    0.376    0.922    0.090
 1978   -6.959   29.191   -0.599    0.815    0.579   -0.010
 1978   -9.420   30.511   -0.788    0.036    0.997   -0.070
 1978   -7.769   29.926   -1.104    0.559    0.812   -0.170
 1978   -6.734   28.549   -1.420    0.886    0.376   -0.270
 1978   -8.789   30.249   -1.610    0.236    0.914   -0.330
 1978   -7.450   29.309   -1.926    0.660    0.616   -0.430
 1978   -6.901   27.853   -2.242    0.834    0.156   -0.530
 1977   -8.079   28.711    3.719    0.568    0.478    0.670
 1977   -8.522   29.557    3.214    0.428    0.746    0.510
 1977   -7.817   29.465    2.392    0.651    0.717    0.250
 1977   -8.686   30.114    1.886    0.376    0.922    0.090
 1977   -9.758   30.349    1.381    0.036    0.997   -0.070
 1977  -10.822   30.124    0.875   -0.300    0.926   -0.230
 2003  -11.394   28.948    9.436    0.141    0.000    0.990
 2003  -12.406   29.467    9.373   -0.179    0.164    0.970
 2003  -11.754   27.965    9.310    0.027   -0.311    0.950
 2003  -11.133   29.870    9.247    0.224    0.292    0.930
 2003  -13.130   28.720    9.184   -0.408   -0.072    0.910
 2003  -10.624   28.175    9.120    0.385   -0.245    0.890
 2003  -12.244   30.453    9.057   -0.128    0.476    0.870
 2003  -12.607   27.471    8.994   -0.243   -0.467    0.850
 2003  -10.184   29.553    8.931    0.524    0.191    0.830
 2003  -13.553   29.655    8.868   -0.542    0.224    0.810
 2003  -11.237   30.872    8.741    0.191    0.609    0.770
 2003   -9.731   28.484    8.615    0.668   -0.147    0.730
 2003  -13.120   30.768    8.552   -0.405    0.576    0.710
 2003  -12.134   26.680    8.488   -0.093   -0.718    0.690
 2003  -10.046   30.460    8.425    0.568    0.478    0.670
 2003  -11.956   31.449    8.236   -0.037    0.792    0.610
 2003   -9.267   29.294    8.109    0.814    0.110    0.570
 2003  -10.489   31.306    7.920    0.428    0.746    0.510
 2003  -12.929   31.551    7.730   -0.345    0.824    0.450
 2003   -9.289   30.289    7.604    0.807    0.424    0.410
 2003  -11.339   31.865    7.414    0.159    0.923    0.350
 2003   -9.784   31.214    7.098    0.651    0.717    0.250
 2003  -12.395   32.000    6.908   -0.176    0.966    0.190
 2003   -8.827   29.774    6.782    0.954    0.261    0.150
 2003  -10.653   31.863    6.592    0.376    0.922    0.090
 2003   -9.264   30.778    6.276    0.815    0.579   -0.010
 2003  -11.725   32.098    6.087    0.036    0.997   -0.070
 2003  -10.074   31.513    5.771    0.559    0.812   -0.170
 2003   -9.039   30.136    5.455    0.886    0.376   -0.270
 2003  -11.094   31.836    5.265    0.236    0.914   -0.330
 2003   -9.755   30.896    4.949    0.660    0.616   -0.430
 2005   -8.893   29.719    5.176    0.807    0.424    0.410
 2005   -9.360   30.591    4.699    0.651    0.717    0.250
 2005   -8.457   29.233    4.401    0.954    0.261    0.150
 2005   -8.870   30.180    3.924    0.815    0.579   -0.010
 2005   -9.634   30.873    3.447    0.559    0.812   -0.170
 2005   -9.333   30.291    2.673    0.660    0.616   -0.430
  906   -0.196   -0.696  -15.602    0.137   -0.979   -0.150
  906   -0.901   -0.459  -16.486   -0.071   -0.909   -0.410
  907    0.266   -0.303  -16.733    0.137   -0.979   -0.150
  907    1.245    0.138  -17.239    0.446   -0.839   -0.310
  907    2.730    2.308  -17.428    0.916   -0.153   -0.370
  907   -0.390   -0.082  -17.555   -0.071   -0.909   -0.410
  907    1.909    0.927  -17.744    0.657   -0.590   -0.470
  907   -1.799    0.618  -17.871   -0.517   -0.688   -0.510
  907    2.468    3.283  -17.934    0.834    0.156   -0.530
  907    0.532    0.290  -18.060    0.221   -0.791   -0.570
  907   -2.510    1.909  -18.187   -0.742   -0.279   -0.610
  907    2.111    1.877  -18.250    0.721   -0.289   -0.630
  907   -0.846    0.546  -18.376   -0.215   -0.710   -0.670
  907    1.802    3.957  -18.439    0.623    0.369   -0.690
  907    1.093    1.036  -18.566    0.399   -0.555   -0.730
  907   -1.695    1.477  -18.692   -0.484   -0.416   -0.770
  907    1.770    2.730  -18.755    0.613   -0.019   -0.790
  907   -0.067    1.031  -18.882    0.031   -0.557   -0.830
  907    0.888    4.079  -18.945    0.334    0.408   -0.850
  907    1.025    1.980  -19.071    0.377   -0.257   -0.890
  907   -0.734    1.778  -19.198   -0.180   -0.321   -0.930
  907    0.771    3.100  -19.261    0.297    0.098   -0.950
  907    0.010    2.381  -19.387    0.056   -0.130   -0.990
  908   -2.106   -0.133  -12.638   -0.093   -0.718    0.690
  908   -1.224   -0.479  -13.143    0.186   -0.827    0.530
  908   -2.778   -0.550  -13.459   -0.306   -0.850    0.430
  908   -1.797   -0.908  -13.965    0.005   -0.963    0.270
  908   -3.471   -0.501  -14.281   -0.525   -0.834    0.170
  908   -0.720   -0.810  -14.470    0.346   -0.932    0.110
  908   -2.475   -0.954  -14.786   -0.210   -0.978    0.010
  908   -4.021   -0.107  -15.102   -0.699   -0.709   -0.090
  908   -1.380   -0.959  -15.292    0.137   -0.979   -0.150
  908   -3.082   -0.649  -15.608   -0.402   -0.881   -0.250
  908   -4.294    0.522  -15.924   -0.785   -0.510   -0.350
  908   -2.036   -0.738  -16.114   -0.071   -0.909   -0.410
  908   -3.445   -0.038  -16.430   -0.517   -0.688   -0.510
  908   -4.156    1.253  -16.746   -0.742   -0.279   -0.610
  908   -2.492   -0.110  -16.935   -0.215   -0.710   -0.670
  908   -3.341    0.821  -17.251   -0.484   -0.416   -0.770
  471   -2.986   -2.438   -6.547    0.005   -0.963    0.270
  471   -3.664   -2.484   -7.368   -0.210   -0.978    0.010
  471   -2.569   -2.489   -7.874    0.137   -0.979   -0.150
  471   -4.271   -2.179   -8.190   -0.402   -0.881   -0.250
  471   -3.225   -2.268   -8.696   -0.071   -0.909   -0.410
  471   -4.634   -1.568   -9.012   -0.517   -0.688   -0.510
  471   -2.303   -1.896   -9.201    0.221   -0.791   -0.570
  471   -3.681   -1.640   -9.517   -0.215   -0.710   -0.670
  471   -4.530   -0.709   -9.833   -0.484   -0.416   -0.770
  471   -2.902   -1.155  -10.023    0.031   -0.557   -0.830
  471   -1.810   -0.206  -10.212    0.377   -0.257   -0.890
  471   -3.569   -0.408  -10.339   -0.180   -0.321   -0.930
  471   -2.825    0.195  -10.528    0.056   -0.130   -0.990
  477   -1.160   -3.096   -7.253   -0.210   -0.978    0.010
  477   -0.162   -3.100   -7.714    0.137   -0.979   -0.150
  477   -1.712   -2.817   -8.002   -0.402   -0.881   -0.250
  477    0.731   -2.698   -8.175    0.446   -0.839   -0.310
  477   -0.759   -2.899   -8.463   -0.071   -0.909   -0.410
  477    1.336   -1.979   -8.636    0.657   -0.590   -0.470
  477   -2.043   -2.261   -8.751   -0.517   -0.688   -0.510
  477    0.082   -2.559   -8.924    0.221   -0.791   -0.570
  477   -1.175   -2.326   -9.212   -0.215   -0.710   -0.670
  477    0.593   -1.879   -9.384    0.399   -0.555   -0.730
  477   -0.465   -1.884   -9.672    0.031   -0.557   -0.830
  477    0.530   -1.019   -9.845    0.377   -0.257   -0.890
  477   -1.072   -1.204   -9.960   -0.180   -0.321   -0.930
  477   -1.193    0.007  -10.076   -0.222    0.100   -0.970
  477   -0.395   -0.653  -10.133    0.056   -0.130   -0.990
  868   -1.901    0.743  -10.517    0.502   -0.781    0.370
  897    3.898    0.222   -7.549    0.346   -0.932    0.110
  903    3.094   -0.480   -8.209    0.027   -0.311    0.950
  903    4.224   -0.270   -8.399    0.385   -0.245    0.890
  903    3.829   -1.252   -8.715    0.260   -0.555    0.790
  903    5.117    0.039   -8.904    0.668   -0.147    0.730
  903    2.714   -1.765   -9.031   -0.093   -0.718    0.690
  903    4.747   -1.228   -9.220    0.550   -0.548    0.630
  903    1.373   -1.456   -9.347   -0.517   -0.620    0.590
  903    3.596   -2.111   -9.536    0.186   -0.827    0.530
  903    2.042   -2.182   -9.852   -0.306   -0.850    0.430
  903    0.650   -1.323  -10.168   -0.746   -0.578    0.330
  903    3.023   -2.540  -10.358    0.005   -0.963    0.270
  903    1.349   -2.133  -10.674   -0.525   -0.834    0.170
  903    4.100   -2.442  -10.863    0.346   -0.932    0.110
  903    0.159   -0.847  -10.990   -0.901   -0.427    0.070
  903    2.345   -2.586  -11.179   -0.210   -0.978    0.010
  903    0.799   -1.739  -11.495   -0.699   -0.709   -0.090
  903    3.440   -2.591  -11.685    0.137   -0.979   -0.150
  903    1.738   -2.281  -12.001   -0.402   -0.881   -0.250
  903    0.526   -1.110  -12.317   -0.785   -0.510   -0.350
  903    2.784   -2.370  -12.507   -0.071   -0.909   -0.410
  903    1.375   -1.670  -12.823   -0.517   -0.688   -0.510
  903    2.328   -1.742  -13.328   -0.215   -0.710   -0.670
  911   -0.390    0.239  -10.316   -0.517   -0.620    0.590
  911   -1.049    0.359  -11.065   -0.746   -0.578    0.330
  911   -0.412   -0.378  -11.525   -0.525   -0.834    0.170
  911   -0.913   -0.019  -12.274   -0.699   -0.709   -0.090
  911   -0.057   -0.513  -12.735   -0.402   -0.881   -0.250
  913    0.620   -0.883  -12.931   -0.306   -0.850    0.430
  913   -0.033   -0.836  -13.705   -0.525   -0.834    0.170
  913    0.905   -1.264  -14.182   -0.210   -0.978    0.010
  913    1.938   -1.269  -14.659    0.137   -0.979   -0.150
  913    0.334   -0.976  -14.957   -0.402   -0.881   -0.250
  913    1.320   -1.061  -15.434   -0.071   -0.909   -0.410
  913    2.190   -0.709  -15.911    0.221   -0.791   -0.570
  913    0.890   -0.468  -16.209   -0.215   -0.710   -0.670
  913    2.719   -0.006  -16.387    0.399   -0.555   -0.730
  913    1.624   -0.011  -16.685    0.031   -0.557   -0.830
  913    2.654    0.884  -16.864    0.377   -0.257   -0.890
  914    4.027    3.079  -16.621    0.613   -0.019   -0.790
  914    3.324    2.372  -16.919    0.377   -0.257   -0.890
  432   -3.540   -2.548   -2.149    0.137   -0.979   -0.150
  432   -5.242   -2.238   -2.465   -0.402   -0.881   -0.250
  432   -4.196   -2.327   -2.971   -0.071   -0.909   -0.410
  432   -3.274   -1.955   -3.476    0.221   -0.791   -0.570
  441   -1.101    2.737    2.243    0.524    0.191    0.830
  445    0.023   -0.310    1.431    0.385   -0.245    0.890
  445   -0.110   -2.647   -1.221    0.346   -0.932    0.110
  445   -0.821   -2.807   -2.105    0.137   -0.979   -0.150
  446   -2.407    4.256    2.133    0.191    0.609    0.770
  447   -0.415    2.266    2.196    0.141    0.000    0.990
  447   -0.742    1.370    2.081    0.027   -0.311    0.950
  447   -0.177    3.106    2.023    0.224    0.292    0.930
  447    0.287    1.561    1.908    0.385   -0.245    0.890
  447    0.688    2.817    1.735    0.524    0.191    0.830
  447   -0.073    0.667    1.620    0.260   -0.555    0.790
  447   -0.271    4.019    1.563    0.191    0.609    0.770
  447    1.101    1.843    1.447    0.668   -0.147    0.730
  447    0.814    3.644    1.275    0.568    0.478    0.670
  447    1.524    2.582    0.987    0.814    0.110    0.570
  447    0.411    4.415    0.814    0.428    0.746    0.510
  447    1.504    3.488    0.526    0.807    0.424    0.410
  447    1.908    2.040    0.238    0.947   -0.078    0.310
  447    1.925    3.019   -0.223    0.954    0.261    0.150
  448   -0.623   -0.800    1.698    0.385   -0.245    0.890
  448   -0.995   -1.726    1.400    0.260   -0.555    0.790
  448   -2.046   -2.210    1.102   -0.093   -0.718    0.690
  448   -0.129   -1.703    0.923    0.550   -0.548    0.630
  448   -1.214   -2.536    0.625    0.186   -0.827    0.530
  448   -2.680   -2.603    0.327   -0.306   -0.850    0.430
  448   -0.272   -2.400    0.149    0.502   -0.781    0.370
  448   -1.755   -2.940   -0.149    0.005   -0.963    0.270
  448   -3.333   -2.556   -0.447   -0.525   -0.834    0.170
  448   -0.739   -2.848   -0.626    0.346   -0.932    0.110
  448   -2.395   -2.984   -0.924   -0.210   -0.978    0.010
  448   -1.362   -2.989   -1.401    0.137   -0.979   -0.150
  448   -2.966   -2.696   -1.699   -0.402   -0.881   -0.250
  448   -1.980   -2.781   -2.176   -0.071   -0.909   -0.410
  449   -2.785   -2.298   -3.271   -0.402   -0.881   -0.250
  449   -3.128   -1.722   -4.046   -0.517   -0.688   -0.510
  450    0.844   -0.366    1.130    0.385   -0.245    0.890
  450    1.259    0.933    0.951    0.524    0.191    0.830
  450    0.472   -1.292    0.832    0.260   -0.555    0.790
  450    1.687   -0.074    0.653    0.668   -0.147    0.730
  450    1.338   -1.269    0.355    0.550   -0.548    0.630
  450    2.125    0.690    0.177    0.814    0.110    0.570
  450    0.253   -2.102    0.057    0.186   -0.827    0.530
  450    2.086   -0.740   -0.121    0.801   -0.370    0.470
  450    2.104    1.628   -0.300    0.807    0.424    0.410
  450    1.195   -1.966   -0.419    0.502   -0.781    0.370
  450    2.522    0.129   -0.598    0.947   -0.078    0.310
  450    2.019   -1.398   -0.896    0.779   -0.591    0.210
  450    2.540    1.142   -1.075    0.954    0.261    0.150
  450    0.728   -2.414   -1.194    0.346   -0.932    0.110
  450    2.542   -0.514   -1.373    0.954   -0.294    0.050
  450    1.627   -1.903   -1.671    0.647   -0.761   -0.050
  450    2.656    0.514   -1.850    0.993    0.051   -0.110
  450    2.233   -1.073   -2.148    0.851   -0.482   -0.210
  450    1.028   -2.138   -2.446    0.446   -0.839   -0.310
  450    2.429   -0.093   -2.625    0.916   -0.153   -0.370
  450    1.655   -1.395   -2.923    0.657   -0.590   -0.470
  450    2.182    0.827   -3.101    0.834    0.156   -0.530
  460    1.695    3.742   -0.103    0.524    0.191    0.830
  460    2.054    2.897   -0.353    0.668   -0.147    0.730
  460    2.388    2.338   -1.003    0.801   -0.370    0.470
  472    1.982   -2.329   -6.687    0.647   -0.761   -0.050
  472    1.299   -2.597   -7.571    0.446   -0.839   -0.310
  472    2.014   -1.749   -8.115    0.657   -0.590   -0.470
  473    0.487   -2.291   -2.780    0.260   -0.555    0.790
  473   -0.650   -2.814   -3.102   -0.093   -0.718    0.690
  473    1.423   -2.267   -3.295    0.550   -0.548    0.630
  473   -2.016   -2.499   -3.424   -0.517   -0.620    0.590
  473    2.272   -0.150   -3.489    0.814    0.110    0.570
  473    0.249   -3.167   -3.617    0.186   -0.827    0.530
  473    2.230   -1.695   -3.811    0.801   -0.370    0.470
  473   -1.334   -3.239   -3.939   -0.306   -0.850    0.430
  473    2.250    0.863   -4.004    0.807    0.424    0.410
  473    1.268   -3.019   -4.133    0.502   -0.781    0.370
  473   -2.753   -2.364   -4.261   -0.746   -0.578    0.330
  473    2.701   -0.756   -4.326    0.947   -0.078    0.310
  473   -0.335   -3.603   -4.455    0.005   -0.963    0.270
  473    2.158   -2.406   -4.648    0.779   -0.591    0.210
  473   -2.040   -3.189   -4.777   -0.525   -0.834    0.170
  473    0.763   -3.504   -4.970    0.346   -0.932    0.110
  473    2.723   -1.451   -5.163    0.954   -0.294    0.050
  473   -1.026   -3.651   -5.292   -0.210   -0.978    0.010
  473    1.734   -2.952   -5.485    0.647   -0.761   -0.050
  473   -2.601   -2.787   -5.614   -0.699   -0.709   -0.090
  473    0.090   -3.656   -5.807    0.137   -0.979   -0.150
  473    2.389   -2.055   -6.000    0.851   -0.482   -0.210
  473   -1.644   -3.340   -6.129   -0.402   -0.881   -0.250
  473    1.087   -3.206   -6.322    0.446   -0.839   -0.310
  473   -0.578   -3.431   -6.644   -0.071   -0.909   -0.410
  473    0.362   -3.051   -7.159    0.221   -0.791   -0.570
  476    3.082    0.807   -5.006    0.814    0.110    0.570
  476    3.045   -0.575   -5.294    0.801   -0.370    0.470
  476    3.466    0.265   -5.755    0.947   -0.078    0.310
  476    2.980   -1.211   -6.043    0.779   -0.591    0.210
  476    3.486   -0.356   -6.504    0.954   -0.294    0.050
  476    2.601   -1.699   -6.792    0.647   -0.761   -0.050
  476    3.187   -0.897   -7.253    0.851   -0.482   -0.210
  476    3.376    0.051   -7.714    0.916   -0.153   -0.370
  476    2.628   -1.208   -8.002    0.657   -0.590   -0.470
  435   -3.766    1.009    5.636    0.141    0.000    0.990
  435   -4.778    1.528    5.573   -0.179    0.164    0.970
  435   -4.126    0.026    5.510    0.027   -0.311    0.950
  435   -3.505    1.931    5.447    0.224    0.292    0.930
  435   -5.502    0.781    5.384   -0.408   -0.072    0.910
  435   -2.996    0.236    5.320    0.385   -0.245    0.890
  435   -4.616    2.514    5.257   -0.128    0.476    0.870
  435   -2.556    1.614    5.131    0.524    0.191    0.830
  435   -5.925    1.716    5.068   -0.542    0.224    0.810
  435   -3.609    2.933    4.941    0.191    0.609    0.770
  435   -2.103    0.545    4.815    0.668   -0.147    0.730
  435   -2.418    2.521    4.625    0.568    0.478    0.670
  435   -2.473   -0.722    4.499    0.550   -0.548    0.630
  435   -4.328    3.510    4.436   -0.037    0.792    0.610
  435   -1.639    1.355    4.309    0.814    0.110    0.570
  435   -2.861    3.367    4.120    0.428    0.746    0.510
  435   -1.680   -0.161    3.993    0.801   -0.370    0.470
  435   -1.661    2.350    3.804    0.807    0.424    0.410
  435   -3.711    3.926    3.614    0.159    0.923    0.350
  435   -1.218    0.761    3.488    0.947   -0.078    0.310
  435   -2.156    3.275    3.298    0.651    0.717    0.250
  435   -1.751   -0.859    3.172    0.779   -0.591    0.210
  435   -1.199    1.835    2.982    0.954    0.261    0.150
  435   -3.025    3.924    2.792    0.376    0.922    0.090
  435   -1.196    0.079    2.666    0.954   -0.294    0.050
  435   -1.075    1.169    2.160    0.993    0.051   -0.110
  965    3.580    6.502  -18.424    0.613   -0.019   -0.790
  967    5.164    8.639  -17.605    0.834    0.156   -0.530
  967    3.815   10.264  -17.778    0.365    0.720   -0.590
  967    4.839    7.357  -17.893    0.721   -0.289   -0.630
  967    4.556    9.253  -18.066    0.623    0.369   -0.690
  967    3.911    6.591  -18.181    0.399   -0.555   -0.730
  967    4.528    8.134  -18.354    0.613   -0.019   -0.790
  967    3.724    9.364  -18.527    0.334    0.408   -0.850
  967    3.848    7.451  -18.642    0.377   -0.257   -0.890
  967    3.617    8.472  -18.815    0.297    0.098   -0.950
  967    2.923    7.817  -18.930    0.056   -0.130   -0.990
  968    4.740    6.389  -17.338    0.834    0.156   -0.530
  968    2.915    3.567  -17.458    0.221   -0.791   -0.570
  968    3.444    4.270  -17.934    0.399   -0.555   -0.730
  968    4.082    5.867  -18.113    0.613   -0.019   -0.790
  968    2.349    4.265  -18.232    0.031   -0.557   -0.830
  968    3.379    5.160  -18.411    0.377   -0.257   -0.890
  970    2.240    4.944  -18.804    0.399   -0.555   -0.730
  970    2.878    6.541  -18.983    0.613   -0.019   -0.790
  970    1.145    4.939  -19.102    0.031   -0.557   -0.830
  970    2.175    5.834  -19.281    0.377   -0.257   -0.890
  970    0.517    5.643  -19.400   -0.180   -0.321   -0.930
  970    1.936    6.890  -19.460    0.297    0.098   -0.950
  970    1.218    6.213  -19.579    0.056   -0.130   -0.990
  971    3.426    9.927  -18.525    0.834    0.156   -0.530
  974    1.405    7.487  -19.473    0.851   -0.482   -0.210
  974    0.128    6.357  -19.789    0.446   -0.839   -0.310
  974    1.613    8.527  -19.978    0.916   -0.153   -0.370
  974    0.792    7.146  -20.294    0.657   -0.590   -0.470
  974   -0.585    6.509  -20.610    0.221   -0.791   -0.570
  974    0.994    8.096  -20.800    0.721   -0.289   -0.630
  974   -2.322   11.175  -20.863   -0.329    0.685   -0.650
  974   -0.024    7.255  -21.116    0.399   -0.555   -0.730
  974    0.653    8.949  -21.305    0.613   -0.019   -0.790
  974   -2.609   10.304  -21.369   -0.420    0.410   -0.810
  974   -1.184    7.250  -21.432    0.031   -0.557   -0.830
  974   -0.092    8.199  -21.621    0.377   -0.257   -0.890
  974   -1.583   10.285  -21.685   -0.095    0.404   -0.910
  974   -1.851    7.997  -21.748   -0.180   -0.321   -0.930
  974   -0.346    9.319  -21.811    0.297    0.098   -0.950
  974   -1.983    9.325  -21.874   -0.222    0.100   -0.970
  974   -1.107    8.600  -21.937    0.056   -0.130   -0.990
  978    2.971    8.323  -19.084    0.721   -0.289   -0.630
  978    2.165    7.658  -19.334    0.399   -0.555   -0.730
  978    2.701    8.998  -19.484    0.613   -0.019   -0.790
  978    2.111    8.404  -19.734    0.377   -0.257   -0.890
  982    2.807   10.844  -19.887    0.916   -0.153   -0.370
  982    2.033    9.542  -20.185    0.657   -0.590   -0.470
  982    2.560   11.764  -20.363    0.834    0.156   -0.530
  982    2.224   10.438  -20.661    0.721   -0.289   -0.630
  982    1.932   12.400  -20.840    0.623    0.369   -0.690
  982   -1.978   11.731  -20.900   -0.689    0.144   -0.710
  982    1.264    9.645  -20.959    0.399   -0.555   -0.730
  982    1.902   11.242  -21.138    0.613   -0.019   -0.790
  982    1.070   12.515  -21.317    0.334    0.408   -0.850
  982   -1.378   11.090  -21.377   -0.488   -0.071   -0.870
  982    1.199   10.535  -21.436    0.377   -0.257   -0.890
  982   -0.459   10.344  -21.555   -0.180   -0.321   -0.930
  982    0.960   11.591  -21.615    0.297    0.098   -0.950
  982   -0.585   11.597  -21.675   -0.222    0.100   -0.970
  982    0.242   10.914  -21.734    0.056   -0.130   -0.990
  995    0.213    4.367  -19.241    0.721   -0.289   -0.630
  995   -0.153    5.285  -19.785    0.613   -0.019   -0.790
  996   -3.423    2.188  -18.124   -0.215   -0.710   -0.670
  999   -5.796    2.897  -15.998   -0.901   -0.427    0.070
  999   -5.290    2.192  -16.398   -0.699   -0.709   -0.090
  999   -5.934    3.415  -16.648   -0.957   -0.220   -0.190
  999   -4.547    1.763  -16.798   -0.402   -0.881   -0.250
  999   -5.506    2.689  -17.048   -0.785   -0.510   -0.350
  999   -4.834    2.246  -17.448   -0.517   -0.688   -0.510
  999   -4.080    2.189  -17.848   -0.215   -0.710   -0.670
 1001   -3.565    7.178  -21.247    0.031   -0.557   -0.830
 1001   -2.801    9.064  -21.593    0.297    0.098   -0.950
 1001   -3.495    8.409  -21.708    0.056   -0.130   -0.990
 1002   -2.157    2.346  -18.889   -0.071   -0.909   -0.410
 1002   -1.398    2.652  -19.305    0.221   -0.791   -0.570
 1002   -0.099    3.958  -19.461    0.721   -0.289   -0.630
 1002   -2.533    2.863  -19.565   -0.215   -0.710   -0.670
 1002   -0.937    3.266  -19.721    0.399   -0.555   -0.730
 1002   -0.380    4.660  -19.877    0.613   -0.019   -0.790
 1002   -1.892    3.262  -19.981    0.031   -0.557   -0.830
 1002   -0.993    4.042  -20.137    0.377   -0.257   -0.890
 1002   -2.440    3.876  -20.241   -0.180   -0.321   -0.930
 1002   -1.828    4.373  -20.397    0.056   -0.130   -0.990
 1006   -0.773    5.982  -20.220    0.721   -0.289   -0.630
 1006   -1.733    5.189  -20.518    0.399   -0.555   -0.730
 1006   -2.828    5.184  -20.816    0.031   -0.557   -0.830
 1006   -4.375    6.634  -20.936   -0.488   -0.071   -0.870
 1006   -1.798    6.079  -20.995    0.377   -0.257   -0.890
 1006   -3.456    5.888  -21.114   -0.180   -0.321   -0.930
 1006   -3.582    7.141  -21.234   -0.222    0.100   -0.970
 1006   -2.755    6.458  -21.293    0.056   -0.130   -0.990
 1007   -6.288    4.016  -16.987   -0.746   -0.578    0.330
 1007   -5.628    3.253  -17.463   -0.525   -0.834    0.170
 1007   -6.750    4.465  -17.761   -0.901   -0.427    0.070
 1007   -6.147    3.624  -18.238   -0.699   -0.709   -0.090
 1007   -6.915    5.082  -18.536   -0.957   -0.220   -0.190
 1007   -5.261    3.113  -18.715   -0.402   -0.881   -0.250
 1007   -6.405    4.217  -19.013   -0.785   -0.510   -0.350
 1007   -4.275    3.028  -19.192   -0.071   -0.909   -0.410
 1007   -5.604    3.689  -19.490   -0.517   -0.688   -0.510
 1007   -3.405    3.380  -19.669    0.221   -0.791   -0.570
 1007   -6.274    4.906  -19.788   -0.742   -0.279   -0.610
 1007   -4.705    3.621  -19.967   -0.215   -0.710   -0.670
 1007   -6.118    6.169  -20.086   -0.689    0.144   -0.710
 1007   -5.506    4.499  -20.265   -0.484   -0.416   -0.770
 1007   -3.971    4.078  -20.443    0.031   -0.557   -0.830
 1007   -5.518    5.528  -20.563   -0.488   -0.071   -0.870
 1007   -4.599    4.782  -20.741   -0.180   -0.321   -0.930
 1007   -4.725    6.035  -20.861   -0.222    0.100   -0.970
 1007   -3.898    5.352  -20.920    0.056   -0.130   -0.990
  457    4.185    8.315   -5.308    0.886    0.376   -0.270
  459    1.706   10.223   -1.183    0.191    0.609    0.770
  459    2.957    9.790   -1.515    0.568    0.478    0.670
  459    3.775    8.566   -1.847    0.814    0.110    0.570
  459    2.492   10.680   -2.046    0.428    0.746    0.510
  459    3.752    9.611   -2.378    0.807    0.424    0.410
  459    1.599   11.267   -2.577    0.159    0.923    0.350
  459    4.238    9.070   -3.241    0.954    0.261    0.150
  462    1.952    9.010   -0.503    0.224    0.292    0.930
  462    2.703    8.759   -0.753    0.524    0.191    0.830
  462    1.870    9.803   -0.903    0.191    0.609    0.770
  462    2.812    9.477   -1.153    0.568    0.478    0.670
  462    3.429    8.555   -1.403    0.814    0.110    0.570
  463    1.958    5.952    0.291    0.141    0.000    0.990
  463    1.619    5.025    0.172    0.027   -0.311    0.950
  463    2.204    6.821    0.112    0.224    0.292    0.930
  463    2.684    5.223   -0.007    0.385   -0.245    0.890
  463    3.099    6.522   -0.186    0.524    0.191    0.830
  463    2.312    4.297   -0.305    0.260   -0.555    0.790
  463    2.107    7.766   -0.364    0.191    0.609    0.770
  463    3.527    5.515   -0.484    0.668   -0.147    0.730
  463    3.230    7.378   -0.662    0.568    0.478    0.670
  463    3.178    4.320   -0.782    0.550   -0.548    0.630
  463    3.965    6.279   -0.960    0.814    0.110    0.570
  465    4.356    6.511   -1.229    0.524    0.191    0.830
  465    4.784    5.504   -1.527    0.668   -0.147    0.730
  465    4.487    7.367   -1.705    0.568    0.478    0.670
  465    4.435    4.309   -1.825    0.550   -0.548    0.630
  465    5.222    6.268   -2.003    0.814    0.110    0.570
  465    4.069    8.165   -2.182    0.428    0.746    0.510
  465    5.183    4.838   -2.301    0.801   -0.370    0.470
  465    5.201    7.206   -2.480    0.807    0.424    0.410
  465    5.619    5.707   -2.778    0.947   -0.078    0.310
  465    4.734    8.078   -2.957    0.651    0.717    0.250
  465    5.116    4.180   -3.076    0.779   -0.591    0.210
  465    5.637    6.720   -3.255    0.954    0.261    0.150
  465    5.639    5.064   -3.553    0.954   -0.294    0.050
  465    5.224    7.667   -3.732    0.815    0.579   -0.010
  465    5.753    6.092   -4.030    0.993    0.051   -0.110
  465    4.460    8.360   -4.209    0.559    0.812   -0.170
  465    5.330    4.505   -4.328    0.851   -0.482   -0.210
  465    5.436    7.062   -4.507    0.886    0.376   -0.270
  465    4.761    7.778   -4.983    0.660    0.616   -0.430
  467    3.007    3.080   -0.993    0.385   -0.245    0.890
  467    2.635    2.154   -1.291    0.260   -0.555    0.790
  467    3.850    3.372   -1.470    0.668   -0.147    0.730
  467    3.501    2.177   -1.768    0.550   -0.548    0.630
  467    4.249    2.706   -2.244    0.801   -0.370    0.470
  467    3.358    1.480   -2.542    0.502   -0.781    0.370
  467    4.685    3.575   -2.721    0.947   -0.078    0.310
  467    4.182    2.048   -3.019    0.779   -0.591    0.210
  467    2.891    1.032   -3.317    0.346   -0.932    0.110
  467    4.705    2.932   -3.496    0.954   -0.294    0.050
  467    3.790    1.543   -3.794    0.647   -0.761   -0.050
  467    4.396    2.373   -4.271    0.851   -0.482   -0.210
  467    3.191    1.308   -4.569    0.446   -0.839   -0.310
  531   -2.143    5.504    2.127    0.141    0.000    0.990
  532   -0.705    7.259    2.292    0.141    0.000    0.990
  532   -0.431    8.227    2.093    0.224    0.292    0.930
  532    0.566    7.894    1.761    0.524    0.191    0.830
  532   -0.539    9.280    1.561    0.191    0.609    0.770
  532    0.712    8.847    1.229    0.568    0.478    0.670
  532    1.530    7.623    0.897    0.814    0.110    0.570
  532    1.507    8.668    0.366    0.807    0.424    0.410
  536   -1.753    5.071    2.080    0.141    0.000    0.990
  536   -2.038    4.293    1.980    0.027   -0.311    0.950
  536   -1.144    4.459    1.830    0.385   -0.245    0.890
  536   -0.437    4.704    1.430    0.668   -0.147    0.730
  538   -0.374    6.763    2.262    0.141    0.000    0.990
  538   -0.659    5.985    2.162    0.027   -0.311    0.950
  538    0.235    6.151    2.012    0.385   -0.245    0.890
  538    0.583    7.241    1.862    0.524    0.191    0.830
  538   -0.077    5.375    1.762    0.260   -0.555    0.790
  538    0.942    6.396    1.612    0.668   -0.147    0.730
  538    0.649    5.394    1.362    0.550   -0.548    0.630
  538    1.309    7.037    1.212    0.814    0.110    0.570
  538    1.276    5.837    0.962    0.801   -0.370    0.470
  538    0.529    4.809    0.712    0.502   -0.781    0.370
  538    1.220    5.285    0.312    0.779   -0.591    0.210
 2345   -1.366   10.358    2.255    0.027   -0.311    0.950
 2345   -0.312   10.554    2.078    0.385   -0.245    0.890
 2345   -0.680    9.638    1.783    0.260   -0.555    0.790
 2345    0.177    9.660    1.310    0.550   -0.548    0.630
 2345    1.256   10.825   -1.640    0.916   -0.153   -0.370
 2479    2.520   11.552   -2.776    0.224    0.292    0.930
 2479    3.469   11.235   -3.092    0.524    0.191    0.830
 2479    3.922   10.166   -3.408    0.668   -0.147    0.730
 2479    4.386   10.976   -3.914    0.814    0.110    0.570
 2479    4.345    9.460   -4.230    0.801   -0.370    0.470
 2479    4.807   10.382   -4.735    0.947   -0.078    0.310
 2479    4.274    8.762   -5.051    0.779   -0.591    0.210
 2479    4.829    9.700   -5.557    0.954   -0.294    0.050
 2312   -2.631    8.970    5.161    0.524    0.191    0.830
 2312   -2.203    7.963    4.863    0.668   -0.147    0.730
 2312   -2.500    9.826    4.685    0.568    0.478    0.670
 2312   -2.552    6.768    4.565    0.550   -0.548    0.630
 2312   -1.765    8.727    4.387    0.814    0.110    0.570
 2312   -1.804    7.297    4.089    0.801   -0.370    0.470
 2312   -1.786    9.665    3.910    0.807    0.424    0.410
 2312   -1.368    8.166    3.612    0.947   -0.078    0.310
 2312   -2.253   10.537    3.433    0.651    0.717    0.250
 2312   -1.871    6.639    3.314    0.779   -0.591    0.210
 2312   -1.350    9.179    3.135    0.954    0.261    0.150
 2312   -1.348    7.523    2.837    0.954   -0.294    0.050
 2312   -1.763   10.126    2.658    0.815    0.579   -0.010
 2312   -2.263    6.134    2.539    0.647   -0.761   -0.050
 2312   -1.234    8.551    2.360    0.993    0.051   -0.110
 2312   -1.551    9.521    1.883    0.886    0.376   -0.270
 1021   -1.817   15.834  -22.543    0.814    0.110    0.570
 1021   -1.835   16.621  -22.943    0.807    0.424    0.410
 1021   -1.484   15.364  -23.193    0.947   -0.078    0.310
 1021   -2.227   17.353  -23.343    0.651    0.717    0.250
 1021   -1.469   16.213  -23.593    0.954    0.261    0.150
 1021   -2.914   17.866  -23.743    0.376    0.922    0.090
 1021   -1.815   17.008  -23.993    0.815    0.579   -0.010
 1021   -1.371   15.687  -24.243    0.993    0.051   -0.110
 1021   -2.456   17.589  -24.393    0.559    0.812   -0.170
 1021   -1.637   16.500  -24.643    0.886    0.376   -0.270
 1021   -2.204   17.101  -25.043    0.660    0.616   -0.430
 1025   -1.868   13.234  -22.184    0.947   -0.078    0.310
 1025   -2.306   11.901  -22.444    0.779   -0.591    0.210
 1025   -1.850   12.673  -22.860    0.954   -0.294    0.050
 1025   -2.648   11.461  -23.120    0.647   -0.761   -0.050
 1025   -2.119   12.185  -23.536    0.851   -0.482   -0.210
 1025   -3.170   11.256  -23.796    0.446   -0.839   -0.310
 1025   -1.948   13.040  -23.952    0.916   -0.153   -0.370
 1025   -2.624   11.904  -24.212    0.657   -0.590   -0.470
  605    1.106   18.632  -12.858    0.428    0.746    0.510
  605    0.191   19.233  -13.402    0.159    0.923    0.350
  605    1.864   18.532  -13.742    0.651    0.717    0.250
  605    0.929   19.230  -14.286    0.376    0.922    0.090
  606    1.613   18.950  -14.922    0.651    0.717    0.250
  606    0.744   19.599  -15.428    0.376    0.922    0.090
  606    2.133   18.514  -15.744    0.815    0.579   -0.010
  606   -0.328   19.834  -15.933    0.036    0.997   -0.070
  606    1.323   19.249  -16.249    0.559    0.812   -0.170
  606    2.358   17.872  -16.565    0.886    0.376   -0.270
  606    0.303   19.572  -16.755    0.236    0.914   -0.330
  606    1.642   18.632  -17.071    0.660    0.616   -0.430
  606   -0.711   19.426  -17.260   -0.085    0.868   -0.490
  606    0.711   18.960  -17.576    0.365    0.720   -0.590
  606    1.525   17.850  -17.892    0.623    0.369   -0.690
  606   -0.195   18.759  -18.082    0.079    0.657   -0.750
  606    0.611   17.972  -18.398    0.334    0.408   -0.850
  606   -0.743   17.959  -18.588   -0.095    0.404   -0.910
  612   -0.311   19.909  -13.876    0.651    0.717    0.250
  612   -0.585   20.191  -15.128    0.559    0.812   -0.170
  612   -1.546   20.496  -15.604    0.236    0.914   -0.330
  612   -1.162   19.918  -16.379    0.365    0.720   -0.590
  805   -1.061   18.570  -20.240    0.886    0.376   -0.270
  811   -0.669   17.796  -20.311    0.886    0.376   -0.270
  811   -0.826   17.139  -21.085    0.834    0.156   -0.530
  811   -1.454   17.775  -21.562    0.623    0.369   -0.690
  811   -1.484   16.617  -21.860    0.613   -0.019   -0.790
  811   -2.426   16.966  -22.337    0.297    0.098   -0.950
  812   -2.369   19.600  -21.445    0.660    0.616   -0.430
  812   -1.851   18.227  -21.743    0.834    0.156   -0.530
  812   -2.479   18.863  -22.220    0.623    0.369   -0.690
  812   -2.509   17.705  -22.518    0.613   -0.019   -0.790
  813   -0.965   18.740  -18.184    0.954    0.261    0.150
  983    3.908   12.448  -17.092    0.954    0.261    0.150
  983    3.910   10.792  -17.390    0.954   -0.294    0.050
  983    4.024   11.820  -17.867    0.993    0.051   -0.110
  983    3.601   10.233  -18.165    0.851   -0.482   -0.210
  983    3.797   11.213  -18.642    0.916   -0.153   -0.370
  983    3.550   12.133  -19.118    0.834    0.156   -0.530
  983    3.214   10.807  -19.416    0.721   -0.289   -0.630
  983    2.892   11.611  -19.893    0.613   -0.019   -0.790
  985   -0.349   17.648  -19.495    0.036    0.997   -0.070
  985    1.302   17.063  -19.811    0.559    0.812   -0.170
  985    0.282   17.386  -20.317    0.236    0.914   -0.330
  985    1.621   16.446  -20.633    0.660    0.616   -0.430
  985   -2.097   12.325  -20.886   -0.517   -0.688   -0.510
  985    2.170   14.990  -20.949    0.834    0.156   -0.530
  985    0.690   16.774  -21.138    0.365    0.720   -0.590
  985    1.813   13.584  -21.265    0.721   -0.289   -0.630
  985   -1.144   12.253  -21.391   -0.215   -0.710   -0.670
  985    1.504   15.664  -21.454    0.623    0.369   -0.690
  985    0.795   12.743  -21.581    0.399   -0.555   -0.730
  985   -0.216   16.573  -21.644    0.079    0.657   -0.750
  985   -1.993   13.184  -21.707   -0.484   -0.416   -0.770
  985    1.472   14.437  -21.770    0.613   -0.019   -0.790
  985   -0.365   12.738  -21.897    0.031   -0.557   -0.830
  985    0.590   15.786  -21.960    0.334    0.408   -0.850
  985    0.727   13.687  -22.086    0.377   -0.257   -0.890
  985   -0.764   15.773  -22.150   -0.095    0.404   -0.910
  985   -1.032   13.485  -22.213   -0.180   -0.321   -0.930
  985    0.473   14.807  -22.276    0.297    0.098   -0.950
  985   -1.164   14.813  -22.339   -0.222    0.100   -0.970
  985   -0.288   14.088  -22.402    0.056   -0.130   -0.990
  986    3.895   15.777  -16.402    0.807    0.424    0.410
  986    4.361   14.107  -16.734    0.947   -0.078    0.310
  986    3.375   16.749  -16.933    0.651    0.717    0.250
  986    4.381   15.236  -17.265    0.954    0.261    0.150
  986    2.462   17.430  -17.464    0.376    0.922    0.090
  986    4.384   13.391  -17.597    0.954   -0.294    0.050
  986    3.921   16.291  -17.796    0.815    0.579   -0.010
  986    4.511   14.537  -18.128    0.993    0.051   -0.110
  986    4.039   12.768  -18.460    0.851   -0.482   -0.210
  986    4.158   15.616  -18.659    0.886    0.376   -0.270
  986    4.257   13.860  -18.991    0.916   -0.153   -0.370
  986    3.395   12.410  -19.323    0.657   -0.590   -0.470
  986    3.982   14.885  -19.523    0.834    0.156   -0.530
  986    3.608   13.408  -19.855    0.721   -0.289   -0.630
  986    3.282   15.593  -20.054    0.623    0.369   -0.690
  986    2.538   12.525  -20.187    0.399   -0.555   -0.730
  986    3.250   14.304  -20.386    0.613   -0.019   -0.790
  986    2.322   15.722  -20.585    0.334    0.408   -0.850
  986    2.466   13.516  -20.718    0.377   -0.257   -0.890
  987    2.605   17.432  -17.945    0.376    0.922    0.090
  987    3.704   16.574  -18.195    0.815    0.579   -0.010
  987    1.757   17.618  -18.345    0.036    0.997   -0.070
  987    3.063   17.155  -18.595    0.559    0.812   -0.170
  987    3.882   16.066  -18.845    0.886    0.376   -0.270
  987    2.256   17.411  -18.995    0.236    0.914   -0.330
  987    3.315   16.667  -19.245    0.660    0.616   -0.430
  987    1.454   17.295  -19.395   -0.085    0.868   -0.490
  987    2.579   16.926  -19.645    0.365    0.720   -0.590
  987    3.223   16.049  -19.895    0.623    0.369   -0.690
  987    1.862   16.768  -20.045    0.079    0.657   -0.750
  987    2.500   16.145  -20.295    0.334    0.408   -0.850
  580   -1.192   15.415   -5.974    0.568    0.478    0.670
  580   -1.610   16.213   -6.451    0.428    0.746    0.510
  580   -0.478   15.254   -6.749    0.807    0.424    0.410
  580   -0.945   16.126   -7.226    0.651    0.717    0.250
  580   -1.765   16.738   -7.703    0.376    0.922    0.090
  580   -1.219   16.408   -8.478    0.559    0.812   -0.170
  586   -1.604   17.208   -8.578    0.814    0.110    0.570
  607    2.770   17.408  -15.606    0.660    0.616   -0.430
  609   -0.617   18.360  -10.484    0.191    0.609    0.770
  609    0.088   18.770  -11.259    0.428    0.746    0.510
  609   -0.067   19.295  -12.511    0.376    0.922    0.090
  610   -0.651   19.123  -11.078    0.807    0.424    0.410
  610   -1.102   19.966  -11.539    0.651    0.717    0.250
  610   -0.628   19.569  -12.288    0.815    0.579   -0.010
  852   -0.625   17.407   -9.163   -0.405    0.576    0.710
  852   -0.425   18.229  -10.026   -0.345    0.824    0.450
  852    1.247   18.559  -10.358    0.159    0.923    0.350
  852    0.137   18.701  -10.889   -0.176    0.966    0.190
  852    0.841   18.804  -11.752    0.036    0.997   -0.070
  852    1.504   18.528  -12.616    0.236    0.914   -0.330
  853    0.715   17.276   -8.625   -0.128    0.476    0.870
  853    1.512   17.608   -8.875    0.191    0.609    0.770
  853    0.943   18.065   -9.275   -0.037    0.792    0.610
  853    2.104   17.952   -9.525    0.428    0.746    0.510
  853    1.432   18.394   -9.925    0.159    0.923    0.350
 2447   -0.019   15.741   -7.195   -0.992    0.124   -0.030
 2447    0.264   16.360   -8.016   -0.902    0.320   -0.290
  579   -1.204   15.249   -4.986    0.651    0.717    0.250
  579   -2.015   15.854   -5.458    0.376    0.922    0.090
 2339   -1.930   11.028    2.493    0.027   -0.311    0.950
 2396   -0.697   15.020   -3.582   -0.901   -0.427    0.070
 2396   -0.192   15.488   -5.731   -0.742   -0.279   -0.610
 2408    2.146   11.764   -1.731    0.137   -0.979   -0.150
 2408    1.528   11.972   -2.506   -0.071   -0.909   -0.410
 2413   -1.253   16.828   -6.187   -0.699   -0.709   -0.090
 2413   -0.314   16.286   -6.693   -0.402   -0.881   -0.250
 2413   -0.677   16.897   -7.515   -0.517   -0.688   -0.510
 2413    0.276   16.825   -8.020   -0.215   -0.710   -0.670
 2413    1.055   17.310   -8.526    0.031   -0.557   -0.830
 2425   -1.255   15.492   -4.549   -0.402   -0.881   -0.250
 2425   -1.586   16.048   -5.298   -0.517   -0.688   -0.510
 2425   -0.718   15.983   -5.759   -0.215   -0.710   -0.670
 2425   -1.491   16.831   -6.047   -0.484   -0.416   -0.770
 2478    4.644   12.043   -4.481    0.814    0.110    0.570
 2482    3.110   12.080   -3.126    0.385   -0.245    0.890
 2482    4.003   12.389   -3.631    0.668   -0.147    0.730
 2482   -0.272   14.360   -4.200   -0.686    0.477    0.550
 2323   -2.771   14.328    6.657    0.141    0.000    0.990
 2323   -3.131   13.345    6.531    0.027   -0.311    0.950
 2323   -2.510   15.250    6.468    0.224    0.292    0.930
 2323   -2.001   13.555    6.341    0.385   -0.245    0.890
 2323   -1.561   14.933    6.152    0.524    0.191    0.830
 2323   -2.396   12.573    6.025    0.260   -0.555    0.790
 2323   -2.614   16.252    5.962    0.191    0.609    0.770
 2323   -1.108   13.864    5.836    0.668   -0.147    0.730
 2323   -3.511   12.060    5.709   -0.093   -0.718    0.690
 2323   -1.423   15.840    5.646    0.568    0.478    0.670
 2323   -1.478   12.597    5.520    0.550   -0.548    0.630
 2323   -0.644   14.674    5.330    0.814    0.110    0.570
 2323   -2.629   11.714    5.204    0.186   -0.827    0.530
 2323   -0.685   13.158    5.014    0.801   -0.370    0.470
 2323   -1.629   11.859    4.698    0.502   -0.781    0.370
 2323   -3.202   11.285    4.382    0.005   -0.963    0.270
 2323   -0.756   12.460    4.193    0.779   -0.591    0.210
 2323   -2.125   11.383    3.877    0.346   -0.932    0.110
 2323   -1.171   11.925    3.371    0.647   -0.761   -0.050
 2334   -2.084   18.159    5.407    0.141    0.000    0.990
 2334   -3.096   18.678    5.344   -0.179    0.164    0.970
 2334   -2.934   19.664    5.028   -0.128    0.476    0.870
 2334   -4.243   18.866    4.839   -0.542    0.224    0.810
 2359    1.288   18.120    7.408    0.141    0.000    0.990
 2359    0.334   18.609    7.349   -0.179    0.164    0.970
 2359    0.949   17.193    7.289    0.027   -0.311    0.950
 2359    1.534   18.989    7.229    0.224    0.292    0.930
 2359   -0.349   17.905    7.170   -0.408   -0.072    0.910
 2359    0.487   19.539    7.051   -0.128    0.476    0.870
 2359    0.144   16.727    6.991   -0.243   -0.467    0.850
 2359    2.429   18.690    6.931    0.524    0.191    0.830
 2359   -0.747   18.787    6.872   -0.542    0.224    0.810
 2359    1.437   19.934    6.753    0.191    0.609    0.770
 2359   -0.837   17.132    6.693   -0.572   -0.332    0.750
 2359   -0.339   19.837    6.574   -0.405    0.576    0.710
 2359    0.591   15.981    6.514   -0.093   -0.718    0.690
 2359   -1.395   18.214    6.395   -0.759    0.031    0.650
 2359   -0.674   16.273    6.216   -0.517   -0.620    0.590
 2359   -1.175   19.541    6.097   -0.686    0.477    0.550
 2359   -1.607   17.330    5.918   -0.830   -0.265    0.490
 2359   -0.043   15.588    5.739   -0.306   -0.850    0.430
 2359   -1.785   18.819    5.620   -0.890    0.235    0.390
 2359   -1.356   16.398    5.441   -0.746   -0.578    0.330
 2362    3.116   15.827    7.309    0.027   -0.311    0.950
 2362    4.302   16.048    7.110    0.385   -0.245    0.890
 2362    2.219   15.308    6.977   -0.243   -0.467    0.850
 2362    4.764   17.495    6.911    0.524    0.191    0.830
 2362    3.888   15.016    6.778    0.260   -0.555    0.790
 2362    3.659   18.881    6.711    0.191    0.609    0.770
 2362    1.125   15.759    6.645   -0.572   -0.332    0.750
 2362    5.241   16.373    6.579    0.668   -0.147    0.730
 2362    2.716   14.477    6.446   -0.093   -0.718    0.690
 2362    4.910   18.448    6.379    0.568    0.478    0.670
 2362    4.853   15.041    6.247    0.550   -0.548    0.630
 2362    1.308   14.802    6.114   -0.517   -0.620    0.590
 2362    5.728   17.224    6.047    0.814    0.110    0.570
 2362    3.643   14.113    5.915    0.186   -0.827    0.530
 2362    4.445   19.338    5.848    0.428    0.746    0.510
 2362    5.685   15.631    5.715    0.801   -0.370    0.470
 2362    2.011   14.040    5.583   -0.306   -0.850    0.430
 2362    5.705   18.269    5.516    0.807    0.424    0.410
 2362    4.693   14.266    5.383    0.502   -0.781    0.370
 2362    0.547   14.941    5.251   -0.746   -0.578    0.330
 2362    6.171   16.599    5.184    0.947   -0.078    0.310
 2362    3.041   13.663    5.051    0.005   -0.963    0.270
 2362    5.185   19.241    4.985    0.651    0.717    0.250
 2362    6.191   17.728    4.653    0.954    0.261    0.150
 2362    4.172   13.766    4.520    0.346   -0.932    0.110
 2362    6.194   15.883    4.321    0.954   -0.294    0.050
 2363    3.165   17.040    7.566    0.141    0.000    0.990
 2363    2.364   17.451    7.516   -0.179    0.164    0.970
 2363    2.880   16.262    7.466    0.027   -0.311    0.950
 2363    3.371   17.769    7.416    0.224    0.292    0.930
 2363    1.791   16.859    7.366   -0.408   -0.072    0.910
 2363    2.492   18.230    7.266   -0.128    0.476    0.870
 2363    3.289   18.562    7.016    0.191    0.609    0.770
 2400    1.103   13.672    4.996    0.027   -0.311    0.950
 2400   -0.273   14.427    4.870   -0.408   -0.072    0.910
 2400    0.250   13.178    4.680   -0.243   -0.467    0.850
 2401    2.631   12.765    4.973    0.141    0.000    0.990
 2401    1.568   13.310    4.906   -0.179    0.164    0.970
 2401    2.254   11.732    4.840    0.027   -0.311    0.950
 2401    0.808   12.525    4.707   -0.408   -0.072    0.910
 2401    3.440   11.953    4.641    0.385   -0.245    0.890
 2401    3.902   13.400    4.442    0.524    0.191    0.830
 2401    3.026   10.921    4.309    0.260   -0.555    0.790
 2401    4.379   12.278    4.110    0.668   -0.147    0.730
 2401    1.854   10.382    3.977   -0.093   -0.718    0.690
 2401    3.991   10.946    3.778    0.550   -0.548    0.630
 2401    4.866   13.129    3.578    0.814    0.110    0.570
 2401    2.781   10.018    3.446    0.186   -0.827    0.530
 2401    4.823   11.536    3.246    0.801   -0.370    0.470
 2401    1.149    9.945    3.114   -0.306   -0.850    0.430
 2401    3.831   10.171    2.914    0.502   -0.781    0.370
 2401    5.309   12.504    2.715    0.947   -0.078    0.310
 2401    2.179    9.568    2.582    0.005   -0.963    0.270
 2401    4.749   10.803    2.383    0.779   -0.591    0.210
 2401    0.420    9.996    2.250   -0.525   -0.834    0.170
 2401    3.310    9.671    2.051    0.346   -0.932    0.110
 2401    5.332   11.788    1.852    0.954   -0.294    0.050
 2401    1.466    9.519    1.719   -0.210   -0.978    0.010
 2401    4.312   10.240    1.520    0.647   -0.761   -0.050
 2401    2.617    9.514    1.188    0.137   -0.979   -0.150
 2401    0.829    9.840    0.856   -0.402   -0.881   -0.250
 2401    3.645    9.978    0.657    0.446   -0.839   -0.310
 2401    1.928    9.746    0.325   -0.071   -0.909   -0.410
 2401    2.897   10.138   -0.206    0.221   -0.791   -0.570
 2401    1.448   10.406   -0.538   -0.215   -0.710   -0.670
 2401    2.267   10.916   -1.070    0.031   -0.557   -0.830
 2401    1.567   11.700   -1.402   -0.180   -0.321   -0.930
 2403    0.549   12.172    4.591   -0.408   -0.072    0.910
 2403    0.963   11.184    4.441   -0.243   -0.467    0.850
 2403    0.139   11.524    4.191   -0.572   -0.332    0.750
 2403    1.337   10.558    4.041   -0.093   -0.718    0.690
 2403   -0.328   12.431    3.941   -0.759    0.031    0.650
 2403    0.277   10.803    3.791   -0.517   -0.620    0.590
 2403   -0.506   11.691    3.541   -0.830   -0.265    0.490
 2403    0.806   10.229    3.391   -0.306   -0.850    0.430
 2403   -0.296   10.908    3.141   -0.746   -0.578    0.330
 2404    5.282   11.605    1.358    0.954   -0.294    0.050
 2404    4.514   10.440    1.108    0.647   -0.761   -0.050
 2404    5.023   11.136    0.708    0.851   -0.482   -0.210
 2404    4.012   10.242    0.458    0.446   -0.839   -0.310
 2404    4.538   10.866    0.058    0.657   -0.590   -0.470
 2404    3.892   10.953   -0.592    0.399   -0.555   -0.730
  215   -0.814   20.739  -14.635    0.647   -0.761   -0.050
  215   -0.305   21.435  -15.035    0.851   -0.482   -0.210
  215   -1.316   20.541  -15.285    0.446   -0.839   -0.310
  215   -0.790   21.165  -15.685    0.657   -0.590   -0.470
  621   -1.099   21.182  -16.976    0.814    0.110    0.570
  621   -1.140   19.666  -17.292    0.801   -0.370    0.470
  621   -1.121   22.177  -17.481    0.807    0.424    0.410
  621   -0.678   20.588  -17.797    0.947   -0.078    0.310
  621   -0.659   21.662  -18.303    0.954    0.261    0.150
  621   -0.656   19.906  -18.619    0.954   -0.294    0.050
  621   -1.096   22.666  -18.809    0.815    0.579   -0.010
  621   -0.535   20.996  -19.125    0.993    0.051   -0.110
  621   -0.984   19.313  -19.441    0.851   -0.482   -0.210
  621   -0.871   22.024  -19.630    0.886    0.376   -0.270
  621   -0.776   20.353  -19.946    0.916   -0.153   -0.370
  621   -1.587   22.784  -20.136    0.660    0.616   -0.430
  621   -1.038   21.328  -20.452    0.834    0.156   -0.530
  621   -1.395   19.922  -20.768    0.721   -0.289   -0.630
  621   -1.704   22.002  -20.957    0.623    0.369   -0.690
  621   -1.736   20.775  -21.273    0.613   -0.019   -0.790
  621   -2.618   22.124  -21.463    0.334    0.408   -0.850
  621   -2.481   20.025  -21.589    0.377   -0.257   -0.890
  621   -2.735   21.145  -21.779    0.297    0.098   -0.950
  626   -1.527   20.764  -16.068    0.954   -0.294    0.050
  628   -1.297   19.559  -16.876    0.993    0.051   -0.110
  207   -0.489   25.928  -13.536    0.651    0.717    0.250
  207    0.486   24.460  -13.858    0.954    0.261    0.150
  207   -1.375   26.589  -14.051    0.376    0.922    0.090
  207    0.041   25.484  -14.373    0.815    0.579   -0.010
  207    0.612   23.782  -14.695    0.993    0.051   -0.110
  207   -0.784   26.232  -14.888    0.559    0.812   -0.170
  207    0.155   22.067  -15.017    0.851   -0.482   -0.210
  207    0.270   24.830  -15.210    0.886    0.376   -0.270
  207   -1.824   26.562  -15.404    0.236    0.914   -0.330
  207    0.367   23.127  -15.532    0.916   -0.153   -0.370
  207   -0.460   25.604  -15.726    0.660    0.616   -0.430
  207   -0.470   21.720  -15.854    0.657   -0.590   -0.470
  207   -2.857   26.413  -15.919   -0.085    0.868   -0.490
  207    0.100   24.121  -16.048    0.834    0.156   -0.530
  207   -1.408   25.938  -16.241    0.365    0.720   -0.590
  207   -0.263   22.687  -16.370    0.721   -0.289   -0.630
  207   -0.579   24.807  -16.563    0.623    0.369   -0.690
  207   -1.301   21.831  -16.692    0.399   -0.555   -0.730
  207   -2.331   25.734  -16.756    0.079    0.657   -0.750
  207   -0.611   23.557  -16.885    0.613   -0.019   -0.790
  207   -1.510   24.932  -17.078    0.334    0.408   -0.850
  207   -1.371   22.792  -17.207    0.377   -0.257   -0.890
  207   -2.890   24.919  -17.271   -0.095    0.404   -0.910
  207   -1.629   23.934  -17.400    0.297    0.098   -0.950
  212    0.657   21.101  -11.678    0.779   -0.591    0.210
  212   -0.634   20.085  -11.976    0.346   -0.932    0.110
  212    1.180   21.985  -12.155    0.954   -0.294    0.050
  212    0.265   20.596  -12.453    0.647   -0.761   -0.050
  212    1.294   23.013  -12.632    0.993    0.051   -0.110
  212    0.001   25.281  -12.811    0.559    0.812   -0.170
  212    0.871   21.426  -12.930    0.851   -0.482   -0.210
  212    0.977   23.983  -13.109    0.886    0.376   -0.270
  212   -0.334   20.361  -13.228    0.446   -0.839   -0.310
  212    1.067   22.406  -13.407    0.916   -0.153   -0.370
  212    0.293   21.104  -13.705    0.657   -0.590   -0.470
  212    0.820   23.326  -13.883    0.834    0.156   -0.530
  212   -1.005   20.504  -14.003    0.221   -0.791   -0.570
  212    0.484   22.000  -14.181    0.721   -0.289   -0.630
  213   -2.144   26.948  -11.455    0.428    0.746    0.510
  213   -4.369   27.172  -11.628   -0.345    0.824    0.450
  213   -2.919   27.458  -11.916    0.159    0.923    0.350
  213   -1.502   26.864  -12.204    0.651    0.717    0.250
  213   -3.882   27.581  -12.377   -0.176    0.966    0.190
  213   -2.295   27.456  -12.665    0.376    0.922    0.090
  213   -4.832   27.283  -12.838   -0.505    0.862    0.030
  213   -1.028   26.467  -12.953    0.815    0.579   -0.010
  213   -3.271   27.670  -13.126    0.036    0.997   -0.070
  213   -1.766   27.137  -13.414    0.559    0.812   -0.170
  213   -4.241   27.465  -13.586   -0.300    0.926   -0.230
  213   -2.696   27.431  -13.874    0.236    0.914   -0.330
  213   -3.620   27.298  -14.335   -0.085    0.868   -0.490
  213   -2.324   26.873  -14.623    0.365    0.720   -0.590
  249   -0.327   19.802  -11.196    0.031   -0.557   -0.830
  251    3.051   23.526   -8.443    0.947   -0.078    0.310
  251    3.070   24.620   -8.958    0.954    0.261    0.150
  251    1.209   26.749   -9.151    0.376    0.922    0.090
  251    3.073   22.831   -9.280    0.954   -0.294    0.050
  251    2.625   25.644   -9.473    0.815    0.579   -0.010
  251    0.117   26.989   -9.666    0.036    0.997   -0.070
  251    3.196   23.942   -9.795    0.993    0.051   -0.110
  251    1.800   26.392   -9.988    0.559    0.812   -0.170
  251   -0.967   26.760  -10.182   -0.300    0.926   -0.230
  251    2.854   24.990  -10.310    0.886    0.376   -0.270
  251    0.760   26.722  -10.504    0.236    0.914   -0.330
  251    2.951   23.287  -10.632    0.916   -0.153   -0.370
  251    2.124   25.764  -10.826    0.660    0.616   -0.430
  251   -0.273   26.573  -11.019   -0.085    0.868   -0.490
  251    2.684   24.281  -11.148    0.834    0.156   -0.530
  251    1.176   26.098  -11.341    0.365    0.720   -0.590
  251    2.321   22.847  -11.470    0.721   -0.289   -0.630
  251    2.005   24.967  -11.663    0.623    0.369   -0.690
  251    1.283   21.991  -11.792    0.399   -0.555   -0.730
  251    0.253   25.894  -11.856    0.079    0.657   -0.750
  251    1.973   23.717  -11.985    0.613   -0.019   -0.790
  251    1.074   25.092  -12.178    0.334    0.408   -0.850
  255    3.364   21.479   -9.032    0.993    0.051   -0.110
  255    3.051   22.438   -9.504    0.886    0.376   -0.270
  255    1.753   18.853   -9.622    0.446   -0.839   -0.310
  255    3.139   20.878   -9.799    0.916   -0.153   -0.370
  255    0.227   18.646   -9.917   -0.071   -0.909   -0.410
  255    2.373   19.589  -10.094    0.657   -0.590   -0.470
  255    2.895   21.789  -10.271    0.834    0.156   -0.530
  255    1.088   18.995  -10.389    0.221   -0.791   -0.570
  255    2.562   20.476  -10.566    0.721   -0.289   -0.630
  255    1.612   19.691  -10.861    0.399   -0.555   -0.730
  255    2.244   21.272  -11.038    0.613   -0.019   -0.790
  255    0.528   19.686  -11.156    0.031   -0.557   -0.830
  255    1.548   20.572  -11.333    0.377   -0.257   -0.890
  255    1.311   21.618  -11.510    0.297    0.098   -0.950
  255    0.600   20.947  -11.628    0.056   -0.130   -0.990
  256   -1.629   17.063   -7.387   -0.210   -0.978    0.010
  256   -0.607   17.058   -7.859    0.137   -0.979   -0.150
  256   -1.219   17.264   -8.626   -0.071   -0.909   -0.410
  256   -0.358   17.613   -9.098    0.221   -0.791   -0.570
  256    0.166   18.309   -9.570    0.399   -0.555   -0.730
  256   -0.918   18.304   -9.865    0.031   -0.557   -0.830
  260   -1.311   26.543  -10.711   -0.300    0.926   -0.230
  260   -0.772   26.398  -11.361   -0.085    0.868   -0.490
  260   -0.364   25.871  -12.011    0.079    0.657   -0.750
 1891   -3.119   27.912  -10.364    0.365    0.720   -0.590
 1891   -2.305   26.802  -10.680    0.623    0.369   -0.690
 1891   -4.025   27.711  -10.870    0.079    0.657   -0.750
 1935   -0.286   27.386   -9.023    0.079    0.657   -0.750
 1932    1.858   27.801   -7.355    0.660    0.616   -0.430
 1932   -0.118   27.939   -8.443    0.079    0.657   -0.750
 1933    2.981   27.085   -2.643    0.568    0.478    0.670
 1933    3.716   25.986   -2.941    0.814    0.110    0.570
 1933    2.563   27.883   -3.120    0.428    0.746    0.510
 1933    3.695   26.924   -3.418    0.807    0.424    0.410
 1933    1.762   28.410   -3.597    0.159    0.923    0.350
 1933    3.228   27.796   -3.895    0.651    0.717    0.250
 1933    4.131   26.438   -4.193    0.954    0.261    0.150
 1933    2.408   28.408   -4.372    0.376    0.922    0.090
 1933    3.718   27.385   -4.670    0.815    0.579   -0.010
 1933    4.247   25.810   -4.968    0.993    0.051   -0.110
 1933    2.954   28.078   -5.147    0.559    0.812   -0.170
 1933    3.930   26.780   -5.445    0.886    0.376   -0.270
 1933    1.993   28.383   -5.623    0.236    0.914   -0.330
 1933    3.255   27.496   -5.921    0.660    0.616   -0.430
 1936    0.843   28.846   -4.296    0.428    0.746    0.510
 1936    1.485   28.762   -5.045    0.651    0.717    0.250
 1936    0.692   29.354   -5.506    0.376    0.922    0.090
 1936    1.959   28.365   -5.794    0.815    0.579   -0.010
 1936    1.221   29.035   -6.255    0.559    0.812   -0.170
 1936    0.291   29.329   -6.715    0.236    0.914   -0.330
 1936    1.511   28.472   -7.003    0.660    0.616   -0.430
 1936    0.663   28.771   -7.464    0.365    0.720   -0.590
 1936   -0.163   28.588   -7.925    0.079    0.657   -0.750
 1937    4.404   25.748   -5.647    0.954    0.261    0.150
 1937    3.991   26.695   -6.124    0.815    0.579   -0.010
 1937    4.520   25.120   -6.422    0.993    0.051   -0.110
 1937    3.227   27.388   -6.601    0.559    0.812   -0.170
 1937    4.203   26.090   -6.899    0.886    0.376   -0.270
 1937    4.293   24.513   -7.197    0.916   -0.153   -0.370
 1937    3.528   26.806   -7.375    0.660    0.616   -0.430
 1937    4.046   25.433   -7.673    0.834    0.156   -0.530
 1937    2.650   27.115   -7.852    0.365    0.720   -0.590
 1937    3.710   24.107   -7.971    0.721   -0.289   -0.630
 1937    3.418   26.069   -8.150    0.623    0.369   -0.690
 1937    1.796   26.926   -8.329    0.079    0.657   -0.750
 1937    3.388   24.911   -8.448    0.613   -0.019   -0.790
 1937    2.556   26.184   -8.627    0.334    0.408   -0.850
 2377    2.349   26.159    1.128    0.159    0.923    0.350
 2377    2.995   26.157    0.353    0.376    0.922    0.090
 2377    3.541   25.827   -0.422    0.559    0.812   -0.170
 1960   -1.901   20.286    5.287    0.186   -0.827    0.530
 1964   -2.154   23.098    7.435    0.141    0.000    0.990
 1964   -3.108   23.587    7.376   -0.179    0.164    0.970
 1964   -2.493   22.171    7.316    0.027   -0.311    0.950
 1964   -1.908   23.967    7.256    0.224    0.292    0.930
 1964   -1.428   22.369    7.137    0.385   -0.245    0.890
 1964   -2.955   24.517    7.078   -0.128    0.476    0.870
 1964   -1.013   23.668    6.958    0.524    0.191    0.830
 1964   -1.800   21.443    6.839    0.260   -0.555    0.790
 1964   -2.005   24.912    6.780    0.191    0.609    0.770
 1964   -0.585   22.661    6.660    0.668   -0.147    0.730
 1964   -0.882   24.524    6.482    0.568    0.478    0.670
 1964   -0.934   21.466    6.362    0.550   -0.548    0.630
 1964   -2.683   25.457    6.303   -0.037    0.792    0.610
 1964   -0.147   23.425    6.184    0.814    0.110    0.570
 1964   -2.019   20.633    6.064    0.186   -0.827    0.530
 1964   -1.300   25.322    6.005    0.428    0.746    0.510
 1964   -0.186   21.995    5.886    0.801   -0.370    0.470
 1964   -3.601   25.553    5.826   -0.345    0.824    0.450
 1964   -0.168   24.363    5.707    0.807    0.424    0.410
 1964   -1.077   20.769    5.588    0.502   -0.781    0.370
 1964   -2.101   25.849    5.528    0.159    0.923    0.350
 1968   -1.717   25.828    5.460    0.191    0.609    0.770
 1968   -0.594   25.440    5.162    0.568    0.478    0.670
 1968   -2.395   26.373    4.983   -0.037    0.792    0.610
 1968   -1.012   26.238    4.685    0.428    0.746    0.510
 1968   -1.813   26.765    4.208    0.159    0.923    0.350
 1968   -0.347   26.151    3.910    0.651    0.717    0.250
 1968   -1.167   26.763    3.433    0.376    0.922    0.090
 2358   -2.111   19.900    5.235   -0.542    0.224    0.810
 2360    2.385   20.219    6.573    0.224    0.292    0.930
 2360    1.338   20.769    6.395   -0.128    0.476    0.870
 2360    3.280   19.920    6.275    0.524    0.191    0.830
 2360    2.288   21.164    6.097    0.191    0.609    0.770
 2360    0.512   21.067    5.918   -0.405    0.576    0.710
 2360    3.411   20.776    5.799    0.568    0.478    0.670
 2360    4.125   20.615    5.024    0.807    0.424    0.410
 2371    0.299   22.041    5.838   -0.179    0.164    0.970
 2371    0.473   23.102    5.498   -0.128    0.476    0.870
 2372    1.713   23.550    5.497    0.141    0.000    0.990
 2372    0.759   24.039    5.438   -0.179    0.164    0.970
 2372    1.959   24.419    5.318    0.224    0.292    0.930
 2372    0.912   24.969    5.140   -0.128    0.476    0.870
 2372    2.854   24.120    5.020    0.524    0.191    0.830
 2372    1.862   25.364    4.842    0.191    0.609    0.770
 2372    0.086   25.267    4.663   -0.405    0.576    0.710
 2372    2.985   24.976    4.544    0.568    0.478    0.670
 2372    1.184   25.909    4.365   -0.037    0.792    0.610
 2372    3.720   23.877    4.246    0.814    0.110    0.570
 2372    2.567   25.774    4.067    0.428    0.746    0.510
 2372    0.266   26.005    3.888   -0.345    0.824    0.450
 2372    3.699   24.815    3.769    0.807    0.424    0.410
 2372    1.766   26.301    3.590    0.159    0.923    0.350
 2372    3.232   25.687    3.292    0.651    0.717    0.250
 2372    0.769   26.428    3.113   -0.176    0.966    0.190
 2372    2.412   26.299    2.815    0.376    0.922    0.090
 2372   -0.213   26.120    2.636   -0.505    0.862    0.030
 2372    3.722   25.276    2.517    0.815    0.579   -0.010
 2372    1.401   26.521    2.338    0.036    0.997   -0.070
 2372    2.958   25.969    2.040    0.559    0.812   -0.170
 2372    1.997   26.274    1.564    0.236    0.914   -0.330
 2375    2.024   21.383    6.077    0.141    0.000    0.990
 2375    1.102   21.856    6.020   -0.179    0.164    0.970
 2375    2.262   22.223    5.904    0.224    0.292    0.930
 2375    1.249   22.754    5.732   -0.128    0.476    0.870
 2375    3.127   21.934    5.616    0.524    0.191    0.830
 2375    2.168   23.136    5.444    0.191    0.609    0.770
 2375    3.253   22.761    5.156    0.568    0.478    0.670
 2375    3.963   21.699    4.868    0.814    0.110    0.570
 2375    3.943   22.605    4.407    0.807    0.424    0.410
 2375    4.347   21.157    4.119    0.947   -0.078    0.310
 2378    4.478   23.296    3.615    0.524    0.191    0.830
 2378    4.906   22.289    3.317    0.668   -0.147    0.730
 2378    4.609   24.152    3.139    0.568    0.478    0.670
 2378    5.344   23.053    2.841    0.814    0.110    0.570
 2378    4.191   24.950    2.662    0.428    0.746    0.510
 2378    5.323   23.991    2.364    0.807    0.424    0.410
 2378    4.856   24.863    1.887    0.651    0.717    0.250
 2378    5.759   23.505    1.589    0.954    0.261    0.150
 2378    4.036   25.475    1.410    0.376    0.922    0.090
 2378    5.346   24.452    1.112    0.815    0.579   -0.010
 2378    4.582   25.145    0.635    0.559    0.812   -0.170
 2378    5.558   23.847    0.337    0.886    0.376   -0.270
 2378    4.883   24.563   -0.139    0.660    0.616   -0.430
 1922   -0.673   29.734   -8.232    0.886    0.376   -0.270
 1922   -0.583   28.157   -8.530    0.916   -0.153   -0.370
 1922   -1.348   30.450   -8.708    0.660    0.616   -0.430
 1922   -0.830   29.077   -9.006    0.834    0.156   -0.530
 1922   -2.226   30.759   -9.185    0.365    0.720   -0.590
 1922   -1.166   27.751   -9.304    0.721   -0.289   -0.630
 1922   -4.294   30.655   -9.364   -0.329    0.685   -0.650
 1922   -1.458   29.713   -9.483    0.623    0.369   -0.690
 1922   -3.080   30.570   -9.662    0.079    0.657   -0.750
 1922   -1.488   28.555   -9.781    0.613   -0.019   -0.790
 1922   -4.565   29.834   -9.841   -0.420    0.410   -0.810
 1922   -2.320   29.828   -9.960    0.334    0.408   -0.850
 1922   -2.191   27.848  -10.079    0.377   -0.257   -0.890
 1922   -3.597   29.816  -10.139   -0.095    0.404   -0.910
 1922   -2.430   28.904  -10.258    0.297    0.098   -0.950
 1922   -3.975   28.910  -10.318   -0.222    0.100   -0.970
 1922   -3.148   28.227  -10.377    0.056   -0.130   -0.990
 1917   -6.244   28.068   -2.208   -0.759    0.031    0.650
 1917   -6.006   29.503   -2.530   -0.686    0.477    0.550
 1917   -6.473   27.114   -2.723   -0.830   -0.265    0.490
 1917   -6.666   28.723   -3.045   -0.890    0.235    0.390
 1917   -5.892   30.229   -3.367   -0.650    0.703    0.290
 1917   -6.919   27.678   -3.560   -0.969   -0.090    0.230
 1918   -4.626   31.240   -8.699   -0.329    0.685   -0.650
 1918   -3.241   31.144   -9.039    0.079    0.657   -0.750
 1921   -4.238   31.492   -4.197   -0.405    0.576    0.710
 1921   -1.339   31.201   -4.316    0.568    0.478    0.670
 1921   -3.140   32.134   -4.495   -0.037    0.792    0.610
 1921   -1.757   31.999   -4.793    0.428    0.746    0.510
 1921   -4.058   32.230   -4.972   -0.345    0.824    0.450
 1921   -0.625   31.040   -5.091    0.807    0.424    0.410
 1921   -2.558   32.526   -5.270    0.159    0.923    0.350
 1921   -4.968   31.869   -5.449   -0.650    0.703    0.290
 1921   -1.092   31.912   -5.568    0.651    0.717    0.250
 1921   -3.555   32.653   -5.747   -0.176    0.966    0.190
 1921   -0.189   30.554   -5.866    0.954    0.261    0.150
 1921   -1.912   32.524   -6.045    0.376    0.922    0.090
 1921   -4.537   32.345   -6.224   -0.505    0.862    0.030
 1921   -0.602   31.501   -6.343    0.815    0.579   -0.010
 1921   -2.923   32.746   -6.522    0.036    0.997   -0.070
 1921   -0.073   29.926   -6.641    0.993    0.051   -0.110
 1921   -1.366   32.194   -6.820    0.559    0.812   -0.170
 1921   -3.926   32.534   -6.998   -0.300    0.926   -0.230
 1921   -0.390   30.896   -7.118    0.886    0.376   -0.270
 1921   -2.327   32.499   -7.296    0.236    0.914   -0.330
 1921   -1.065   31.612   -7.594    0.660    0.616   -0.430
 1921   -3.283   32.360   -7.773   -0.085    0.868   -0.490
 1921   -0.547   30.239   -7.892    0.834    0.156   -0.530
 1921   -1.943   31.921   -8.071    0.365    0.720   -0.590
 1921   -4.011   31.817   -8.250   -0.329    0.685   -0.650
 1921   -1.175   30.875   -8.369    0.623    0.369   -0.690
 1921   -2.797   31.732   -8.548    0.079    0.657   -0.750
 1921   -2.037   30.990   -8.846    0.334    0.408   -0.850
 1923    0.273   29.204   -4.086    0.807    0.424    0.410
 1923   -0.178   30.047   -4.547    0.651    0.717    0.250
 1923    0.296   29.650   -5.296    0.815    0.579   -0.010
 1946   -3.534   29.855    1.540   -0.542    0.224    0.810
 1946   -4.273   29.201    0.996   -0.759    0.031    0.650
 1946    1.143   29.624   -3.016    0.834    0.156   -0.530
 1946    0.426   30.349   -3.560    0.623    0.369   -0.690
 1946   -0.557   30.480   -4.104    0.334    0.408   -0.850
 1947   -4.470   30.067    0.718   -0.542    0.224    0.810
 1947   -4.037   31.180    0.402   -0.405    0.576    0.710
 1947   -5.156   29.459    0.212   -0.759    0.031    0.650
 1947   -4.923   30.867   -0.104   -0.686    0.477    0.550
 1947   -3.846   31.963   -0.420   -0.345    0.824    0.450
 1947   -5.571   30.102   -0.610   -0.890    0.235    0.390
 1947   -4.811   31.580   -0.926   -0.650    0.703    0.290
 1947   -5.819   29.076   -1.115   -0.969   -0.090    0.230
 1947   -3.312   32.412   -1.242   -0.176    0.966    0.190
 1947   -5.545   30.791   -1.431   -0.882    0.453    0.130
 1947   -4.354   32.085   -1.747   -0.505    0.862    0.030
 1947   -5.891   29.751   -1.937   -0.992    0.124   -0.030
 1947   -2.642   32.510   -2.063    0.036    0.997   -0.070
 1947   -5.172   31.356   -2.253   -0.764    0.632   -0.130
 1947   -3.706   32.285   -2.569   -0.300    0.926   -0.230
 1947   -5.608   30.370   -2.758   -0.902    0.320   -0.290
 1947   -2.011   32.248   -2.885    0.236    0.914   -0.330
 1947   -4.550   31.652   -3.074   -0.567    0.725   -0.390
 1947   -3.025   32.102   -3.390   -0.085    0.868   -0.490
 1947   -1.603   31.636   -3.706    0.365    0.720   -0.590
 1947   -3.796   31.525   -3.896   -0.329    0.685   -0.650
 1948   -0.565   29.972    2.529    0.141    0.000    0.990
 1948   -1.577   30.491    2.466   -0.179    0.164    0.970
 1948   -0.925   28.989    2.403    0.027   -0.311    0.950
 1948   -0.304   30.894    2.340    0.224    0.292    0.930
 1948   -2.301   29.744    2.277   -0.408   -0.072    0.910
 1948    0.205   29.199    2.213    0.385   -0.245    0.890
 1948   -1.415   31.477    2.150   -0.128    0.476    0.870
 1948    0.645   30.577    2.024    0.524    0.191    0.830
 1948   -2.724   30.679    1.961   -0.542    0.224    0.810
 1948   -0.408   31.896    1.834    0.191    0.609    0.770
 1948    1.098   29.508    1.708    0.668   -0.147    0.730
 1948   -2.291   31.792    1.645   -0.405    0.576    0.710
 1948    0.783   31.484    1.518    0.568    0.478    0.670
 1948   -1.127   32.473    1.329   -0.037    0.792    0.610
 1948    1.562   30.318    1.202    0.814    0.110    0.570
 1948   -3.177   31.479    1.139   -0.686    0.477    0.550
 1948    0.340   32.330    1.013    0.428    0.746    0.510
 1948   -2.100   32.575    0.823   -0.345    0.824    0.450
 1948    1.540   31.313    0.697    0.807    0.424    0.410
 1948   -0.510   32.889    0.507    0.159    0.923    0.350
 1948    1.983   29.724    0.381    0.947   -0.078    0.310
 1948   -3.065   32.192    0.317   -0.650    0.703    0.290
 1948    1.045   32.238    0.191    0.651    0.717    0.250
 1948   -1.566   33.024    0.001   -0.176    0.966    0.190
 1948    2.002   30.798   -0.125    0.954    0.261    0.150
 1948    0.176   32.887   -0.315    0.376    0.922    0.090
 1948   -2.608   32.697   -0.504   -0.505    0.862    0.030
 1948    1.565   31.802   -0.631    0.815    0.579   -0.010
 1948   -0.896   33.122   -0.820    0.036    0.997   -0.070
 1948    2.126   30.132   -0.947    0.993    0.051   -0.110
 1948    0.755   32.537   -1.136    0.559    0.812   -0.170
 1948   -1.960   32.897   -1.326   -0.300    0.926   -0.230
 1948    1.790   31.160   -1.452    0.886    0.376   -0.270
 1948   -0.265   32.860   -1.642    0.236    0.914   -0.330
 1948    1.885   29.489   -1.768    0.916   -0.153   -0.370
 1948    1.074   31.920   -1.958    0.660    0.616   -0.430
 1948   -1.279   32.714   -2.147   -0.085    0.868   -0.490
 1948    1.623   30.464   -2.274    0.834    0.156   -0.530
 1948    0.143   32.248   -2.463    0.365    0.720   -0.590
 1948    0.957   31.138   -2.779    0.623    0.369   -0.690
 1948   -0.763   32.047   -2.969    0.079    0.657   -0.750
 1948    0.043   31.260   -3.285    0.334    0.408   -0.850
 1950    0.008   27.600    2.312    0.141    0.000    0.990
 1950    0.254   28.469    2.133    0.224    0.292    0.930
 1950    0.734   26.871    2.014    0.385   -0.245    0.890
 1950    1.149   28.170    1.835    0.524    0.191    0.830
 1950    1.577   27.163    1.537    0.668   -0.147    0.730
 1950    2.015   27.927    1.061    0.814    0.110    0.570
 1950    1.976   26.497    0.763    0.801   -0.370    0.470
 1950    1.994   28.865    0.584    0.807    0.424    0.410
 1950    2.412   27.366    0.286    0.947   -0.078    0.310
 1950    2.430   28.379   -0.191    0.954    0.261    0.150
 1950    2.432   26.723   -0.489    0.954   -0.294    0.050
 1950    2.546   27.751   -0.966    0.993    0.051   -0.110
 1950    2.229   28.721   -1.443    0.886    0.376   -0.270
 1950    2.319   27.144   -1.741    0.916   -0.153   -0.370
 1950    2.072   28.064   -2.217    0.834    0.156   -0.530
 1953   -1.633   27.776    3.159    0.224    0.292    0.930
 1953   -2.680   28.326    2.981   -0.128    0.476    0.870
 1953   -0.738   27.477    2.861    0.524    0.191    0.830
 1953   -1.730   28.721    2.683    0.191    0.609    0.770
 1953   -0.310   26.470    2.563    0.668   -0.147    0.730
 1953   -3.506   28.624    2.504   -0.405    0.576    0.710
 1953   -0.607   28.333    2.385    0.568    0.478    0.670
 1953   -2.408   29.266    2.206   -0.037    0.792    0.610
 1953   -4.236   29.001    1.252   -0.650    0.703    0.290
 1954   -5.169   28.337    0.619   -0.686    0.477    0.550
 1954   -5.755   28.265   -0.633   -0.882    0.453    0.130
  923    4.069    1.413  -16.673   -0.689    0.144   -0.710
  923    4.669    0.772  -17.150   -0.488   -0.071   -0.870
  923    5.462    1.279  -17.448   -0.222    0.100   -0.970
  923    6.289    0.596  -17.507    0.056   -0.130   -0.990
  926   10.531   -0.616  -12.180    0.668   -0.147    0.730
  926   11.018    0.235  -12.712    0.814    0.110    0.570
  926   10.995    1.280  -13.243    0.807    0.424    0.410
  926   11.461   -0.390  -13.575    0.947   -0.078    0.310
  926   10.475    2.252  -13.774    0.651    0.717    0.250
  926   11.481    0.739  -14.106    0.954    0.261    0.150
  926   11.021    1.794  -14.637    0.815    0.579   -0.010
  926   11.611    0.040  -14.969    0.993    0.051   -0.110
  926   11.258    1.119  -15.500    0.886    0.376   -0.270
  926    9.797   -2.916  -15.633    0.446   -0.839   -0.310
  926   11.357   -0.637  -15.832    0.916   -0.153   -0.370
  926   10.505    1.917  -16.032    0.660    0.616   -0.430
  926   10.495   -2.087  -16.164    0.657   -0.590   -0.470
  926   11.082    0.388  -16.364    0.834    0.156   -0.530
  926    9.049   -2.756  -16.496    0.221   -0.791   -0.570
  926   10.708   -1.089  -16.696    0.721   -0.289   -0.630
  926    7.600   -2.488  -16.828   -0.215   -0.710   -0.670
  926   10.382    1.096  -16.895    0.623    0.369   -0.690
  926    9.638   -1.972  -17.028    0.399   -0.555   -0.730
  926    6.709   -1.510  -17.160   -0.484   -0.416   -0.770
  926   10.350   -0.193  -17.227    0.613   -0.019   -0.790
  926    8.419   -1.978  -17.360    0.031   -0.557   -0.830
  926    9.422    1.225  -17.426    0.334    0.408   -0.850
  926    6.695   -0.363  -17.492   -0.488   -0.071   -0.870
  926    9.566   -0.981  -17.559    0.377   -0.257   -0.890
  926    7.719   -1.194  -17.692   -0.180   -0.321   -0.930
  926    9.300    0.196  -17.758    0.297    0.098   -0.950
  926    7.579    0.202  -17.824   -0.222    0.100   -0.970
  926    8.500   -0.559  -17.891    0.056   -0.130   -0.990
  928   11.144   -1.561  -13.352    0.801   -0.370    0.470
  928   11.510   -0.831  -13.752    0.947   -0.078    0.310
  928   11.088   -2.113  -14.002    0.779   -0.591    0.210
  928   11.527   -1.371  -14.402    0.954   -0.294    0.050
  928   10.759   -2.536  -14.652    0.647   -0.761   -0.050
  928   11.623   -0.508  -14.802    0.993    0.051   -0.110
  928   11.268   -1.840  -15.052    0.851   -0.482   -0.210
  928   11.432   -1.017  -15.452    0.916   -0.153   -0.370
  928   10.783   -2.110  -15.702    0.657   -0.590   -0.470
  884    5.348    3.635   -4.334    0.141    0.000    0.990
  884    4.971    2.602   -4.467    0.027   -0.311    0.950
  884    6.157    2.823   -4.666    0.385   -0.245    0.890
  884    4.074    2.083   -4.799   -0.243   -0.467    0.850
  884    5.743    1.791   -4.998    0.260   -0.555    0.790
  884    4.571    1.252   -5.330   -0.093   -0.718    0.690
  884    4.896    0.438   -6.725    0.005   -0.963    0.270
  884    5.334    0.384   -8.119    0.137   -0.979   -0.150
  891    6.795    1.516   -5.777    0.550   -0.548    0.630
  891    5.884    0.817   -6.027    0.186   -0.827    0.530
  891    7.422    1.959   -6.177    0.801   -0.370    0.470
  891    6.675    0.931   -6.427    0.502   -0.781    0.370
  891    5.431    0.478   -6.677    0.005   -0.963    0.270
  891    7.366    1.407   -6.827    0.779   -0.591    0.210
  891    6.283    0.555   -7.077    0.346   -0.932    0.110
  891    7.037    0.984   -7.477    0.647   -0.761   -0.050
  919    6.158   -0.262  -17.341    0.056   -0.130   -0.990
  920    6.562   -3.017  -16.162   -0.215   -0.710   -0.670
  920    6.683   -1.691  -17.046   -0.180   -0.321   -0.930
  922    5.260   -0.807   -9.166    0.027   -0.311    0.950
  922    5.929   -1.510   -9.627    0.260   -0.555    0.790
  922    4.913   -1.978   -9.915   -0.093   -0.718    0.690
  922    5.717   -2.294  -10.376    0.186   -0.827    0.530
  922    4.301   -2.358  -10.664   -0.306   -0.850    0.430
  922    5.195   -2.684  -11.124    0.005   -0.963    0.270
  922    4.576   -2.727  -11.873   -0.210   -0.978    0.010
  924    4.379   -2.948  -13.134   -0.306   -0.850    0.430
  924    3.066   -2.138  -13.432   -0.746   -0.578    0.330
  924    3.726   -2.901  -13.908   -0.525   -0.834    0.170
  924    2.604   -1.689  -14.206   -0.901   -0.427    0.070
  924    4.664   -3.329  -14.385   -0.210   -0.978    0.010
  924    3.207   -2.530  -14.683   -0.699   -0.709   -0.090
  924    4.093   -3.041  -15.160   -0.402   -0.881   -0.250
  924    2.949   -1.937  -15.458   -0.785   -0.510   -0.350
  924    5.079   -3.126  -15.637   -0.071   -0.909   -0.410
  924    3.750   -2.465  -15.935   -0.517   -0.688   -0.510
  924    3.080   -1.248  -16.233   -0.742   -0.279   -0.610
  924    4.649   -2.533  -16.412   -0.215   -0.710   -0.670
  924    3.236    0.015  -16.531   -0.689    0.144   -0.710
  924    3.848   -1.655  -16.710   -0.484   -0.416   -0.770
  924    4.039    0.805  -16.829   -0.420    0.410   -0.810
  924    5.383   -2.076  -16.888    0.031   -0.557   -0.830
  924    3.836   -0.626  -17.008   -0.488   -0.071   -0.870
  924    4.755   -1.372  -17.186   -0.180   -0.321   -0.930
  924    4.629   -0.119  -17.306   -0.222    0.100   -0.970
  924    5.456   -0.802  -17.365    0.056   -0.130   -0.990
  925    7.847   -1.677  -10.083    0.141    0.000    0.990
  925    7.487   -2.660  -10.209    0.027   -0.311    0.950
  925    8.617   -2.450  -10.399    0.385   -0.245    0.890
  925    6.634   -3.154  -10.525   -0.243   -0.467    0.850
  925    9.057   -1.072  -10.588    0.524    0.191    0.830
  925    8.222   -3.432  -10.715    0.260   -0.555    0.790
  925    5.593   -2.725  -10.841   -0.572   -0.332    0.750
  925    9.510   -2.141  -10.904    0.668   -0.147    0.730
  925    7.107   -3.945  -11.031   -0.093   -0.718    0.690
  925    9.140   -3.408  -11.220    0.550   -0.548    0.630
  925    5.766   -3.636  -11.347   -0.517   -0.620    0.590
  925    9.974   -1.331  -11.410    0.814    0.110    0.570
  925    7.989   -4.291  -11.536    0.186   -0.827    0.530
  925    9.933   -2.847  -11.726    0.801   -0.370    0.470
  925    6.435   -4.362  -11.852   -0.306   -0.850    0.430
  925    8.989   -4.146  -12.042    0.502   -0.781    0.370
  925    5.043   -3.503  -12.168   -0.746   -0.578    0.330
  925   10.395   -1.925  -12.231    0.947   -0.078    0.310
  925    7.416   -4.720  -12.358    0.005   -0.963    0.270
  925    9.862   -3.545  -12.547    0.779   -0.591    0.210
  925    5.742   -4.313  -12.674   -0.525   -0.834    0.170
  925    8.493   -4.622  -12.863    0.346   -0.932    0.110
  925    4.552   -3.027  -12.990   -0.901   -0.427    0.070
  925   10.417   -2.607  -13.053    0.954   -0.294    0.050
  925    6.738   -4.766  -13.179   -0.210   -0.978    0.010
  925    9.447   -4.080  -13.369    0.647   -0.761   -0.050
  925    5.192   -3.919  -13.495   -0.699   -0.709   -0.090
  925    7.833   -4.771  -13.685    0.137   -0.979   -0.150
  925   10.089   -3.200  -13.875    0.851   -0.482   -0.210
  925    6.131   -4.461  -14.001   -0.402   -0.881   -0.250
  925    8.812   -4.330  -14.191    0.446   -0.839   -0.310
  925    7.177   -4.550  -14.507   -0.071   -0.909   -0.410
  925    9.476   -3.541  -14.696    0.657   -0.590   -0.470
  925    5.768   -3.850  -14.823   -0.517   -0.688   -0.510
  925    8.099   -4.178  -15.012    0.221   -0.791   -0.570
  925    6.721   -3.922  -15.328   -0.215   -0.710   -0.670
  925    8.660   -3.432  -15.518    0.399   -0.555   -0.730
  925    7.500   -3.437  -15.834    0.031   -0.557   -0.830
  929    6.293    0.182   -8.321   -0.243   -0.467    0.850
  929    7.962   -0.110   -8.520    0.260   -0.555    0.790
  929    8.927   -0.085   -9.051    0.550   -0.548    0.630
  929    9.685   -0.228  -10.446    0.779   -0.591    0.210
  930    9.698    1.088   -8.498    0.550   -0.548    0.630
  930    9.534    0.294   -9.382    0.502   -0.781    0.370
  933    7.855   -0.552   -8.836    0.260   -0.555    0.790
  933    6.972   -0.959   -9.086   -0.093   -0.718    0.690
  933    7.670   -1.232   -9.486    0.186   -0.827    0.530
  933    8.461   -1.118   -9.886    0.502   -0.781    0.370
  934    8.500    1.330   -7.302    0.260   -0.555    0.790
  934    9.674    2.506   -7.475    0.668   -0.147    0.730
  934    7.484    0.862   -7.590   -0.093   -0.718    0.690
  934    9.337    1.351   -7.763    0.550   -0.548    0.630
  934   10.097    3.245   -7.935    0.814    0.110    0.570
  934    8.288    0.546   -8.051    0.186   -0.827    0.530
  934   10.060    1.863   -8.223    0.801   -0.370    0.470
  935   10.376    3.302   -8.366    0.524    0.191    0.830
  935   10.789    2.328   -8.654    0.668   -0.147    0.730
  935   10.502    4.129   -8.826    0.568    0.478    0.670
  935   10.452    1.173   -8.942    0.550   -0.548    0.630
  935   11.212    3.067   -9.114    0.814    0.110    0.570
  935   11.175    1.685   -9.402    0.801   -0.370    0.470
  935   11.192    3.973   -9.575    0.807    0.424    0.410
  935   10.314    0.500   -9.690    0.502   -0.781    0.370
  935   11.596    2.525   -9.863    0.947   -0.078    0.310
  935   11.110    1.049  -10.151    0.779   -0.591    0.210
  935   11.613    3.504  -10.324    0.954    0.261    0.150
  935   11.616    1.904  -10.612    0.954   -0.294    0.050
  935   11.215    4.419  -10.785    0.815    0.579   -0.010
  935   10.731    0.561  -10.900    0.647   -0.761   -0.050
  935   11.726    2.897  -11.073    0.993    0.051   -0.110
  935   11.317    1.363  -11.361    0.851   -0.482   -0.210
  935   11.420    3.834  -11.534    0.886    0.376   -0.270
  935   10.153    0.333  -11.649    0.446   -0.839   -0.310
  935   11.506    2.311  -11.822    0.916   -0.153   -0.370
  935   10.758    1.052  -12.110    0.657   -0.590   -0.470
  935   11.268    3.200  -12.282    0.834    0.156   -0.530
  935   10.943    1.918  -12.570    0.721   -0.289   -0.630
  935   10.632    2.695  -13.031    0.613   -0.019   -0.790
  942   10.668    2.797  -15.738    0.779   -0.591    0.210
  942   10.221    2.221  -16.622    0.647   -0.761   -0.050
  942    9.538    1.953  -17.506    0.446   -0.839   -0.310
  942    6.091    7.273  -17.778   -0.567    0.725   -0.390
  942    5.609    6.308  -18.322   -0.709    0.441   -0.550
  943    4.290    2.572  -16.468   -0.901   -0.427    0.070
  943    4.116    3.226  -17.289   -0.957   -0.220   -0.190
  943    8.550    1.269  -17.669    0.446   -0.839   -0.310
  943    4.657    2.309  -17.795   -0.785   -0.510   -0.350
  943    6.915    1.049  -17.985   -0.071   -0.909   -0.410
  943    4.317    3.894  -18.111   -0.893   -0.009   -0.450
  943    9.214    2.058  -18.174    0.657   -0.590   -0.470
  943    5.506    1.749  -18.301   -0.517   -0.688   -0.510
  943    4.899    5.317  -18.427   -0.709    0.441   -0.550
  943    7.837    1.421  -18.490    0.221   -0.791   -0.570
  943    4.795    3.040  -18.617   -0.742   -0.279   -0.610
  943    6.459    1.677  -18.806   -0.215   -0.710   -0.670
  943    4.961    4.379  -18.933   -0.689    0.144   -0.710
  943    8.398    2.167  -18.996    0.399   -0.555   -0.730
  943    5.610    2.608  -19.122   -0.484   -0.416   -0.770
  943    5.813    5.216  -19.249   -0.420    0.410   -0.810
  943    7.238    2.162  -19.312    0.031   -0.557   -0.830
  943    5.597    3.699  -19.438   -0.488   -0.071   -0.870
  943    6.571    2.909  -19.628   -0.180   -0.321   -0.930
  943    6.439    4.237  -19.754   -0.222    0.100   -0.970
  943    7.315    3.512  -19.817    0.056   -0.130   -0.990
  944   11.761    5.037  -16.364    0.947   -0.078    0.310
  944   11.228    3.417  -16.680    0.779   -0.591    0.210
  944   11.780    6.111  -16.870    0.954    0.261    0.150
  944    9.954    8.200  -17.060    0.376    0.922    0.090
  944   11.783    4.355  -17.186    0.954   -0.294    0.050
  944   11.343    7.115  -17.376    0.815    0.579   -0.010
  944   10.813    2.882  -17.502    0.647   -0.761   -0.050
  944    8.882    8.435  -17.565    0.036    0.997   -0.070
  944   11.904    5.445  -17.692    0.993    0.051   -0.110
  944   10.533    7.850  -17.881    0.559    0.812   -0.170
  944   11.455    3.762  -18.008    0.851   -0.482   -0.210
  944    7.818    8.210  -18.071   -0.300    0.926   -0.230
  944   11.568    6.473  -18.197    0.886    0.376   -0.270
  944   10.178    2.632  -18.324    0.446   -0.839   -0.310
  944    9.513    8.173  -18.387    0.236    0.914   -0.330
  944   11.663    4.802  -18.513    0.916   -0.153   -0.370
  944    6.974    7.577  -18.576   -0.567    0.725   -0.390
  944   10.852    7.233  -18.703    0.660    0.616   -0.430
  944   10.842    3.421  -18.829    0.657   -0.590   -0.470
  944    8.499    8.027  -18.892   -0.085    0.868   -0.490
  944   11.401    5.777  -19.019    0.834    0.156   -0.530
  944    6.527    6.680  -19.082   -0.709    0.441   -0.550
  944    9.465    2.784  -19.145    0.221   -0.791   -0.570
  944    9.921    7.561  -19.208    0.365    0.720   -0.590
  944   11.044    4.371  -19.335    0.721   -0.289   -0.630
  944    7.728    7.450  -19.398   -0.329    0.685   -0.650
  944   10.735    6.451  -19.524    0.623    0.369   -0.690
  944    6.589    5.742  -19.588   -0.689    0.144   -0.710
  944   10.026    3.530  -19.651    0.399   -0.555   -0.730
  944    9.015    7.360  -19.714    0.079    0.657   -0.750
  944   10.703    5.224  -19.840    0.613   -0.019   -0.790
  944    7.441    6.579  -19.904   -0.420    0.410   -0.810
  944    8.866    3.525  -19.967    0.031   -0.557   -0.830
  944    9.821    6.573  -20.030    0.334    0.408   -0.850
  944    7.225    5.062  -20.093   -0.488   -0.071   -0.870
  944    9.958    4.474  -20.156    0.377   -0.257   -0.890
  944    8.467    6.560  -20.220   -0.095    0.404   -0.910
  944    8.199    4.272  -20.283   -0.180   -0.321   -0.930
  944    9.704    5.594  -20.346    0.297    0.098   -0.950
  944    8.067    5.600  -20.409   -0.222    0.100   -0.970
  944    8.943    4.875  -20.472    0.056   -0.130   -0.990
  946   10.881    5.612  -12.894    0.668   -0.147    0.730
  946   10.584    7.475  -13.072    0.568    0.478    0.670
  946   11.319    6.376  -13.370    0.814    0.110    0.570
  946   10.166    8.273  -13.549    0.428    0.746    0.510
  946   11.298    7.314  -13.847    0.807    0.424    0.410
  946    9.365    8.800  -14.026    0.159    0.923    0.350
  946   11.716    5.815  -14.145    0.947   -0.078    0.310
  946   10.831    8.186  -14.324    0.651    0.717    0.250
  946   11.734    6.828  -14.622    0.954    0.261    0.150
  946   10.011    8.798  -14.801    0.376    0.922    0.090
  946   11.736    5.172  -14.920    0.954   -0.294    0.050
  946   11.321    7.775  -15.099    0.815    0.579   -0.010
  946    9.000    9.020  -15.278    0.036    0.997   -0.070
  946   11.850    6.200  -15.397    0.993    0.051   -0.110
  946   10.557    8.468  -15.576    0.559    0.812   -0.170
  946   11.533    7.170  -15.874    0.886    0.376   -0.270
  946    9.596    8.773  -16.052    0.236    0.914   -0.330
  946   10.858    7.886  -16.350    0.660    0.616   -0.430
  946    8.640    8.634  -16.529   -0.085    0.868   -0.490
  946    9.980    8.195  -16.827    0.365    0.720   -0.590
  949    8.789    8.964  -14.001    0.651    0.717    0.250
  949    7.969    9.576  -14.478    0.376    0.922    0.090
  949    8.515    9.246  -15.253    0.559    0.812   -0.170
  949    7.554    9.551  -15.729    0.236    0.914   -0.330
  949    7.938    8.973  -16.504    0.365    0.720   -0.590
  949    7.084    8.784  -16.981    0.079    0.657   -0.750
  949    5.599    8.048  -17.160   -0.420    0.410   -0.810
  949    6.567    8.030  -17.458   -0.095    0.404   -0.910
  950    4.947    6.552  -17.135   -0.420    0.410   -0.810
  887    7.247    5.281   -4.352    0.141    0.000    0.990
  887    6.158    5.839   -4.420   -0.179    0.164    0.970
  887    6.860    4.223   -4.488    0.027   -0.311    0.950
  887    7.527    6.273   -4.556    0.224    0.292    0.930
  887    8.548    5.932   -4.896    0.524    0.191    0.830
  888    5.390    8.038   -5.217   -0.179    0.164    0.970
  888    5.564    9.099   -5.557   -0.128    0.476    0.870
  888    6.648    9.550   -5.897    0.191    0.609    0.770
  889    6.413    7.178   -4.755   -0.179    0.164    0.970
  889    7.782    7.612   -4.891    0.224    0.292    0.930
  889    6.587    8.239   -5.095   -0.128    0.476    0.870
  889    7.671    8.690   -5.435    0.191    0.609    0.770
  892    8.608    7.835   -5.220    0.224    0.292    0.930
  892    9.083    6.252   -5.338    0.385   -0.245    0.890
  892    9.494    7.538   -5.515    0.524    0.191    0.830
  892    8.511    8.770   -5.693    0.191    0.609    0.770
  892    9.917    6.541   -5.811    0.668   -0.147    0.730
  892    9.623    8.385   -5.988    0.568    0.478    0.670
  892   10.350    7.297   -6.283    0.814    0.110    0.570
  892    9.210    9.176   -6.460    0.428    0.746    0.510
  892   10.312    5.882   -6.578    0.801   -0.370    0.470
  892   10.330    8.226   -6.755    0.807    0.424    0.410
  892    8.416    9.697   -6.932    0.159    0.923    0.350
  892   10.743    6.742   -7.050    0.947   -0.078    0.310
  892    9.867    9.090   -7.227    0.651    0.717    0.250
  892   10.761    7.745   -7.522    0.954    0.261    0.150
  892    9.056    9.695   -7.699    0.376    0.922    0.090
  892   10.764    6.106   -7.817    0.954   -0.294    0.050
  892   10.353    8.682   -7.994    0.815    0.579   -0.010
  892   10.876    7.124   -8.289    0.993    0.051   -0.110
  892    9.597    9.368   -8.466    0.559    0.812   -0.170
  892   10.457    5.552   -8.584    0.851   -0.482   -0.210
  892   10.563    8.083   -8.761    0.886    0.376   -0.270
  892   10.651    6.523   -9.056    0.916   -0.153   -0.370
  892    9.894    8.792   -9.233    0.660    0.616   -0.430
  892   10.407    7.434   -9.528    0.834    0.156   -0.530
  892    9.025    9.098   -9.705    0.365    0.720   -0.590
  892    9.785    8.063  -10.000    0.623    0.369   -0.690
  895    6.810   10.228   -6.462    0.191    0.609    0.770
  895    7.922    9.843   -6.757    0.568    0.478    0.670
  895    7.509   10.634   -7.229    0.428    0.746    0.510
  895    8.166   10.548   -7.996    0.651    0.717    0.250
  895    8.652   10.140   -8.763    0.815    0.579   -0.010
  895    7.896   10.826   -9.235    0.559    0.812   -0.170
  895    8.862    9.541   -9.530    0.886    0.376   -0.270
  895    8.193   10.250  -10.002    0.660    0.616   -0.430
  895    8.706    8.892  -10.297    0.834    0.156   -0.530
  895    8.084    9.521  -10.769    0.623    0.369   -0.690
  896    7.873    4.670   -4.471    0.141    0.000    0.990
  896    7.538    3.752   -4.589    0.027   -0.311    0.950
  896    8.592    3.948   -4.766    0.385   -0.245    0.890
  896    6.741    3.291   -4.884   -0.243   -0.467    0.850
  896    9.003    5.234   -4.944    0.524    0.191    0.830
  896    8.224    3.032   -5.062    0.260   -0.555    0.790
  896    9.426    4.237   -5.239    0.668   -0.147    0.730
  896    7.183    2.552   -5.357   -0.093   -0.718    0.690
  896    9.081    3.054   -5.534    0.550   -0.548    0.630
  896    9.859    4.993   -5.711    0.814    0.110    0.570
  896    8.006    2.229   -5.829    0.186   -0.827    0.530
  896    9.821    3.578   -6.006    0.801   -0.370    0.470
  896    8.939    2.365   -6.301    0.502   -0.781    0.370
  896   10.252    4.438   -6.478    0.947   -0.078    0.310
  896    9.754    2.926   -6.773    0.779   -0.591    0.210
  896   10.270    5.441   -6.950    0.954    0.261    0.150
  896   10.273    3.802   -7.245    0.954   -0.294    0.050
  896   10.385    4.820   -7.717    0.993    0.051   -0.110
  896   10.160    4.219   -8.484    0.916   -0.153   -0.370
  931   10.578    5.666  -12.023    0.886    0.376   -0.270
  932   10.699    5.043   -9.316    0.947   -0.078    0.310
  932   10.718    6.117   -9.822    0.954    0.261    0.150
  932   10.281    7.121  -10.328    0.815    0.579   -0.010
  932   10.842    5.451  -10.644    0.993    0.051   -0.110
  932   10.506    6.479  -11.149    0.886    0.376   -0.270
  947    8.880    8.756  -11.162    0.428    0.746    0.510
  947    9.973    7.829  -11.450    0.807    0.424    0.410
  947   10.377    6.381  -11.738    0.947   -0.078    0.310
  947    9.522    8.672  -11.911    0.651    0.717    0.250
  947   10.394    7.360  -12.199    0.954    0.261    0.150
  947    8.729    9.264  -12.372    0.376    0.922    0.090
  947    9.996    8.275  -12.660    0.815    0.579   -0.010
  947    9.258    8.945  -13.121    0.559    0.812   -0.170
  948   10.948    4.901  -12.776    0.814    0.110    0.570
  948   10.909    3.471  -13.074    0.801   -0.370    0.470
  948   11.345    4.340  -13.551    0.947   -0.078    0.310
  948   10.842    2.813  -13.849    0.779   -0.591    0.210
  948   11.365    3.697  -14.326    0.954   -0.294    0.050
  948   11.056    3.138  -15.101    0.851   -0.482   -0.210
  951    8.128    9.217  -11.137    0.807    0.424    0.410
  954    6.666   11.453  -14.462    0.815    0.579   -0.010
  954    5.856   12.188  -14.967    0.559    0.812   -0.170
  954    6.891   10.811  -15.283    0.886    0.376   -0.270
  954    6.175   11.571  -15.789    0.660    0.616   -0.430
  954    3.822   12.365  -15.978   -0.085    0.868   -0.490
  954    6.724   10.115  -16.105    0.834    0.156   -0.530
  954    5.244   11.899  -16.294    0.365    0.720   -0.590
  954    6.058   10.789  -16.610    0.623    0.369   -0.690
  954    4.338   11.698  -16.800    0.079    0.657   -0.750
  954    6.026    9.562  -16.926    0.613   -0.019   -0.790
  954    5.144   10.911  -17.116    0.334    0.408   -0.850
  954    5.027    9.932  -17.432    0.297    0.098   -0.950
  957    8.269    9.803  -12.772    0.815    0.579   -0.010
  957    8.447    9.295  -13.422    0.886    0.376   -0.270
  957    7.880    9.896  -13.822    0.660    0.616   -0.430
  958    7.748   11.129  -11.694    0.954    0.261    0.150
  958    7.861   10.522  -12.443    0.993    0.051   -0.110
  958    7.555   11.459  -12.904    0.886    0.376   -0.270
  958    7.403   10.825  -13.652    0.834    0.156   -0.530
  958    6.795   11.439  -14.113    0.623    0.369   -0.690
 2452   11.387   15.112   -5.716    0.801   -0.370    0.470
 2452   11.406   17.623   -5.905    0.807    0.424    0.410
 2452   10.443   13.813   -6.032    0.502   -0.781    0.370
 2452   11.849   16.034   -6.221    0.947   -0.078    0.310
 2452   10.911   18.548   -6.411    0.651    0.717    0.250
 2452   11.316   14.414   -6.537    0.779   -0.591    0.210
 2452   11.868   17.108   -6.727    0.954    0.261    0.150
 2452    9.947   13.337   -6.853    0.346   -0.932    0.110
 2452   11.871   15.352   -7.043    0.954   -0.294    0.050
 2452   11.431   18.112   -7.233    0.815    0.579   -0.010
 2452   10.901   13.879   -7.359    0.647   -0.761   -0.050
 2452   11.992   16.442   -7.549    0.993    0.051   -0.110
 2452   10.621   18.847   -7.738    0.559    0.812   -0.170
 2452   11.543   14.759   -7.865    0.851   -0.482   -0.210
 2452   11.656   17.470   -8.054    0.886    0.376   -0.270
 2452   10.266   13.629   -8.181    0.446   -0.839   -0.310
 2452    9.601   19.170   -8.244    0.236    0.914   -0.330
 2452   11.751   15.799   -8.370    0.916   -0.153   -0.370
 2452   10.940   18.230   -8.560    0.660    0.616   -0.430
 2452   10.930   14.418   -8.686    0.657   -0.590   -0.470
 2452    8.587   19.024   -8.749   -0.085    0.868   -0.490
 2452   11.489   16.774   -8.876    0.834    0.156   -0.530
 2452    9.553   13.781   -9.002    0.221   -0.791   -0.570
 2452   10.009   18.558   -9.065    0.365    0.720   -0.590
 2452   11.132   15.368   -9.192    0.721   -0.289   -0.630
 2452    7.816   18.447   -9.255   -0.329    0.685   -0.650
 2452   10.823   17.448   -9.381    0.623    0.369   -0.690
 2452   10.114   14.527   -9.508    0.399   -0.555   -0.730
 2452    9.103   18.357   -9.571    0.079    0.657   -0.750
 2452   10.791   16.221   -9.697    0.613   -0.019   -0.790
 2452    8.954   14.522   -9.824    0.031   -0.557   -0.830
 2452    9.909   17.570   -9.887    0.334    0.408   -0.850
 2452   10.046   15.471  -10.013    0.377   -0.257   -0.890
 2452    8.555   17.557  -10.077   -0.095    0.404   -0.910
 2452    9.792   16.591  -10.203    0.297    0.098   -0.950
 2452    9.031   15.872  -10.329    0.056   -0.130   -0.990
 2462    5.707   11.516   -5.125    0.385   -0.245    0.890
 2462    5.312   10.534   -5.441    0.260   -0.555    0.790
 2462    6.600   11.825   -5.630    0.668   -0.147    0.730
 2462    6.230   10.558   -5.946    0.550   -0.548    0.630
 2462    7.023   11.119   -6.452    0.801   -0.370    0.470
 2462    7.507   11.359   -7.779    0.954   -0.294    0.050
 2464    8.787   14.514  -10.430    0.947   -0.078    0.310
 2464    7.809   16.876  -12.946    0.660    0.616   -0.430
 2465    6.588   16.605  -14.684    0.623    0.369   -0.690
 2465    6.555   15.284  -15.024    0.613   -0.019   -0.790
 2465    5.605   16.736  -15.228    0.334    0.408   -0.850
 2466    2.907   18.406  -10.040   -0.405    0.576    0.710
 2466    4.071   19.087  -10.356   -0.037    0.792    0.610
 2466    5.538   18.944  -10.672    0.428    0.746    0.510
 2466    3.098   19.189  -10.862   -0.345    0.824    0.450
 2466    4.688   19.503  -11.178    0.159    0.923    0.350
 2466    2.133   18.806  -11.368   -0.650    0.703    0.290
 2466    6.243   18.852  -11.494    0.651    0.717    0.250
 2466    3.632   19.638  -11.684   -0.176    0.966    0.190
 2466    5.374   19.501  -12.000    0.376    0.922    0.090
 2466    2.590   19.311  -12.189   -0.505    0.862    0.030
 2466    6.763   18.416  -12.316    0.815    0.579   -0.010
 2466    4.302   19.736  -12.505    0.036    0.997   -0.070
 2466    1.772   18.582  -12.695   -0.764    0.632   -0.130
 2466    5.953   19.151  -12.821    0.559    0.812   -0.170
 2466    3.238   19.511  -13.011   -0.300    0.926   -0.230
 2466    6.988   17.774  -13.137    0.886    0.376   -0.270
 2466    4.933   19.474  -13.327    0.236    0.914   -0.330
 2466    2.394   18.878  -13.516   -0.567    0.725   -0.390
 2466    6.272   18.534  -13.643    0.660    0.616   -0.430
 2466    3.919   19.328  -13.832   -0.085    0.868   -0.490
 2466    5.341   18.862  -14.148    0.365    0.720   -0.590
 2466    3.148   18.751  -14.338   -0.329    0.685   -0.650
 2466    6.155   17.752  -14.464    0.623    0.369   -0.690
 2466    4.435   18.661  -14.654    0.079    0.657   -0.750
 2466    2.861   17.880  -14.844   -0.420    0.410   -0.810
 2466    5.241   17.874  -14.970    0.334    0.408   -0.850
 2466    3.887   17.861  -15.160   -0.095    0.404   -0.910
 2467    6.012   12.534  -14.735    0.657   -0.590   -0.470
 2467    6.225   13.532  -15.267    0.721   -0.289   -0.630
 2467    5.899   15.717  -15.466    0.623    0.369   -0.690
 2467    5.155   12.649  -15.599    0.399   -0.555   -0.730
 2467    4.093   16.672  -15.665    0.079    0.657   -0.750
 2467    5.867   14.428  -15.798    0.613   -0.019   -0.790
 2467    3.936   12.643  -15.931    0.031   -0.557   -0.830
 2467    4.939   15.846  -15.997    0.334    0.408   -0.850
 2467    5.083   13.640  -16.130    0.377   -0.257   -0.890
 2467    4.817   14.817  -16.329    0.297    0.098   -0.950
 2471    7.901   17.649  -10.183    0.651    0.717    0.250
 2471    8.804   16.291  -10.481    0.954    0.261    0.150
 2471    7.081   18.261  -10.660    0.376    0.922    0.090
 2471    8.391   17.238  -10.958    0.815    0.579   -0.010
 2471    8.920   15.663  -11.256    0.993    0.051   -0.110
 2471    7.627   17.931  -11.435    0.559    0.812   -0.170
 2471    8.603   16.633  -11.733    0.886    0.376   -0.270
 2471    7.928   17.349  -12.209    0.660    0.616   -0.430
 2473    9.097   14.155  -11.149    0.947   -0.078    0.310
 2473    8.594   12.628  -11.447    0.779   -0.591    0.210
 2473    9.115   15.168  -11.626    0.954    0.261    0.150
 2473    9.117   13.512  -11.924    0.954   -0.294    0.050
 2473    8.702   16.115  -12.103    0.815    0.579   -0.010
 2473    8.202   12.123  -12.222    0.647   -0.761   -0.050
 2473    9.231   14.540  -12.401    0.993    0.051   -0.110
 2473    8.808   12.953  -12.699    0.851   -0.482   -0.210
 2473    8.914   15.510  -12.878    0.886    0.376   -0.270
 2473    7.603   11.888  -12.997    0.446   -0.839   -0.310
 2473    9.004   13.933  -13.176    0.916   -0.153   -0.370
 2473    8.239   16.226  -13.354    0.660    0.616   -0.430
 2473    8.230   12.631  -13.474    0.657   -0.590   -0.470
 2473    8.757   14.853  -13.652    0.834    0.156   -0.530
 2473    6.932   12.031  -13.772    0.221   -0.791   -0.570
 2473    7.361   16.535  -13.831    0.365    0.720   -0.590
 2473    8.421   13.527  -13.950    0.721   -0.289   -0.630
 2473    8.129   15.489  -14.129    0.623    0.369   -0.690
 2473    7.461   12.734  -14.248    0.399   -0.555   -0.730
 2473    8.099   14.331  -14.427    0.613   -0.019   -0.790
 2473    6.366   12.729  -14.546    0.031   -0.557   -0.830
 2473    7.267   15.604  -14.606    0.334    0.408   -0.850
 2473    7.396   13.624  -14.725    0.377   -0.257   -0.890
 2473    7.157   14.680  -14.904    0.297    0.098   -0.950
 2475    8.259   12.127   -8.741    0.801   -0.370    0.470
 2475    8.695   12.996   -9.218    0.947   -0.078    0.310
 2475    8.192   11.469   -9.516    0.779   -0.591    0.210
 2475    8.713   14.009   -9.695    0.954    0.261    0.150
 2475    8.715   12.353   -9.993    0.954   -0.294    0.050
 2475    7.800   10.964  -10.291    0.647   -0.761   -0.050
 2475    8.829   13.381  -10.470    0.993    0.051   -0.110
 2475    8.406   11.794  -10.768    0.851   -0.482   -0.210
 2475    7.828   11.472  -11.543    0.657   -0.590   -0.470
 2385    8.067   14.789   -0.476    0.446   -0.839   -0.310
 2385    8.782   15.637   -1.020    0.657   -0.590   -0.470
 2389    7.140   14.250    0.240    0.346   -0.932    0.110
 2389    6.517   14.109   -0.535    0.137   -0.979   -0.150
 2389    7.440   14.526   -1.012    0.446   -0.839   -0.310
 2389    8.067   15.269   -1.489    0.657   -0.590   -0.470
 2389    6.769   14.669   -1.787    0.221   -0.791   -0.570
 2391    9.768   18.406    1.832    0.814    0.110    0.570
 2391    9.747   19.344    1.355    0.807    0.424    0.410
 2391   10.165   17.845    1.057    0.947   -0.078    0.310
 2391   10.183   18.858    0.580    0.954    0.261    0.150
 2391   10.185   17.202    0.282    0.954   -0.294    0.050
 2391    9.770   19.805    0.103    0.815    0.579   -0.010
 2391   10.299   18.230   -0.195    0.993    0.051   -0.110
 2391    9.006   20.498   -0.374    0.559    0.812   -0.170
 2391    9.876   16.643   -0.493    0.851   -0.482   -0.210
 2391    9.982   19.200   -0.672    0.886    0.376   -0.270
 2391   10.072   17.623   -0.970    0.916   -0.153   -0.370
 2391    9.307   19.916   -1.148    0.660    0.616   -0.430
 2391    9.298   16.321   -1.268    0.657   -0.590   -0.470
 2391    9.825   18.543   -1.446    0.834    0.156   -0.530
 2391    9.489   17.217   -1.744    0.721   -0.289   -0.630
 2391    9.197   19.179   -1.923    0.623    0.369   -0.690
 2391    8.529   16.424   -2.042    0.399   -0.555   -0.730
 2391    9.167   18.021   -2.221    0.613   -0.019   -0.790
 2391    8.335   19.294   -2.400    0.334    0.408   -0.850
 2405    5.862   12.935    1.466    0.801   -0.370    0.470
 2405    6.298   13.804    0.989    0.947   -0.078    0.310
 2405    5.795   12.277    0.691    0.779   -0.591    0.210
 2405    6.318   13.161    0.214    0.954   -0.294    0.050
 2405    5.403   11.772   -0.084    0.647   -0.761   -0.050
 2405    6.009   12.602   -0.561    0.851   -0.482   -0.210
 2405    4.804   11.537   -0.859    0.446   -0.839   -0.310
 2405    6.205   13.582   -1.038    0.916   -0.153   -0.370
 2405    3.263   11.328   -1.157   -0.071   -0.909   -0.410
 2405    5.431   12.280   -1.336    0.657   -0.590   -0.470
 2405    4.133   11.680   -1.634    0.221   -0.791   -0.570
 2405    5.622   13.176   -1.812    0.721   -0.289   -0.630
 2405    2.833   11.921   -1.932   -0.215   -0.710   -0.670
 2405    4.662   12.383   -2.110    0.399   -0.555   -0.730
 2405    3.567   12.378   -2.408    0.031   -0.557   -0.830
 2406    5.591   13.670   -2.060    0.647   -0.761   -0.050
 2431    2.798   18.598   -9.321   -0.488   -0.071   -0.870
 2450   10.417   15.878   -3.692    0.668   -0.147    0.730
 2450   10.871   15.118   -4.576    0.801   -0.370    0.470
 2450   11.368   16.110   -5.120    0.947   -0.078    0.310
 2450   10.795   14.367   -5.460    0.779   -0.591    0.210
 2451    8.242   16.389   -2.398    0.027   -0.311    0.950
 2451    8.863   18.294   -2.461    0.224    0.292    0.930
 2451    9.372   16.599   -2.588    0.385   -0.245    0.890
 2451    9.812   17.977   -2.777    0.524    0.191    0.830
 2451    8.759   19.296   -2.967    0.191    0.609    0.770
 2451   10.265   16.908   -3.093    0.668   -0.147    0.730
 2451    9.950   18.884   -3.283    0.568    0.478    0.670
 2451   10.729   17.718   -3.599    0.814    0.110    0.570
 2451    9.507   19.730   -3.788    0.428    0.746    0.510
 2451   10.707   18.713   -4.104    0.807    0.424    0.410
 2451   11.150   17.124   -4.420    0.947   -0.078    0.310
 2451   10.212   19.638   -4.610    0.651    0.717    0.250
 2451   11.169   18.198   -4.926    0.954    0.261    0.150
 2451    9.343   20.287   -5.116    0.376    0.922    0.090
 2451   10.732   19.202   -5.432    0.815    0.579   -0.010
 2451    9.922   19.937   -5.937    0.559    0.812   -0.170
 2451   10.957   18.560   -6.253    0.886    0.376   -0.270
 2451    8.902   20.260   -6.443    0.236    0.914   -0.330
 2451   10.241   19.320   -6.759    0.660    0.616   -0.430
 2451    9.310   19.648   -7.264    0.365    0.720   -0.590
 2451    8.404   19.447   -7.770    0.079    0.657   -0.750
 2454    8.027   14.727   -2.151    0.141    0.000    0.990
 2454    7.688   13.800   -2.270    0.027   -0.311    0.950
 2454    8.273   15.596   -2.330    0.224    0.292    0.930
 2454    8.753   13.998   -2.449    0.385   -0.245    0.890
 2454    6.883   13.334   -2.568   -0.243   -0.467    0.850
 2454    9.168   15.297   -2.628    0.524    0.191    0.830
 2454    8.381   13.072   -2.747    0.260   -0.555    0.790
 2454    9.596   14.290   -2.926    0.668   -0.147    0.730
 2454    7.330   12.588   -3.045   -0.093   -0.718    0.690
 2454    9.247   13.095   -3.224    0.550   -0.548    0.630
 2454   10.034   15.054   -3.402    0.814    0.110    0.570
 2454    8.162   12.262   -3.522    0.186   -0.827    0.530
 2454    9.995   13.624   -3.700    0.801   -0.370    0.470
 2454    6.696   12.195   -3.820   -0.306   -0.850    0.430
 2454    9.104   12.398   -3.998    0.502   -0.781    0.370
 2454   10.431   14.493   -4.177    0.947   -0.078    0.310
 2454    7.621   11.858   -4.296    0.005   -0.963    0.270
 2454    9.928   12.966   -4.475    0.779   -0.591    0.210
 2454    8.637   11.950   -4.773    0.346   -0.932    0.110
 2454   10.451   13.850   -4.952    0.954   -0.294    0.050
 2454    6.981   11.814   -5.071   -0.210   -0.978    0.010
 2454    9.536   12.461   -5.250    0.647   -0.761   -0.050
 2454    8.014   11.809   -5.548    0.137   -0.979   -0.150
 2454   10.142   13.291   -5.727    0.851   -0.482   -0.210
 2454    8.937   12.226   -6.025    0.446   -0.839   -0.310
 2456    7.167   11.796   -5.862    0.005   -0.963    0.270
 2456    8.183   11.888   -6.339    0.346   -0.932    0.110
 2456    9.082   12.399   -6.816    0.647   -0.761   -0.050
 2456    7.560   11.747   -7.114    0.137   -0.979   -0.150
 2456    9.688   13.229   -7.293    0.851   -0.482   -0.210
 2456    8.483   12.164   -7.591    0.446   -0.839   -0.310
 2456    9.110   12.907   -8.068    0.657   -0.590   -0.470
 2457    6.054   13.213   -2.975    0.260   -0.555    0.790
 2457    5.003   12.729   -3.273   -0.093   -0.718    0.690
 2457    5.835   12.403   -3.750    0.186   -0.827    0.530
 2457    5.294   11.999   -4.524    0.005   -0.963    0.270
 2364    5.687   14.748    4.421    0.779   -0.591    0.210
 2364    4.604   13.896    4.171    0.346   -0.932    0.110
 2364    6.126   15.490    4.021    0.954   -0.294    0.050
 2364    5.358   14.325    3.771    0.647   -0.761   -0.050
 2364    5.867   15.021    3.371    0.851   -0.482   -0.210
 2388    7.304   17.089    4.300    0.141    0.000    0.990
 2388    6.350   17.578    4.241   -0.179    0.164    0.970
 2388    6.965   16.162    4.181    0.027   -0.311    0.950
 2388    8.030   16.360    4.002    0.385   -0.245    0.890
 2388    8.445   17.659    3.823    0.524    0.191    0.830
 2388    7.658   15.434    3.704    0.260   -0.555    0.790
 2388    8.873   16.652    3.525    0.668   -0.147    0.730
 2388    6.607   14.950    3.406   -0.093   -0.718    0.690
 2388    8.524   15.457    3.227    0.550   -0.548    0.630
 2388    9.311   17.416    3.049    0.814    0.110    0.570
 2388    7.439   14.624    2.929    0.186   -0.827    0.530
 2388    9.272   15.986    2.751    0.801   -0.370    0.470
 2388    5.973   14.557    2.631   -0.306   -0.850    0.430
 2388    9.290   18.354    2.572    0.807    0.424    0.410
 2388    8.381   14.760    2.453    0.502   -0.781    0.370
 2388    9.708   16.855    2.274    0.947   -0.078    0.310
 2388    6.898   14.220    2.155    0.005   -0.963    0.270
 2388    9.205   15.328    1.976    0.779   -0.591    0.210
 2388    7.914   14.312    1.678    0.346   -0.932    0.110
 2388    9.728   16.212    1.499    0.954   -0.294    0.050
 2388    6.258   14.176    1.380   -0.210   -0.978    0.010
 2388    8.813   14.823    1.201    0.647   -0.761   -0.050
 2388    7.291   14.171    0.903    0.137   -0.979   -0.150
 2388    9.419   15.653    0.724    0.851   -0.482   -0.210
 2388    8.214   14.588    0.426    0.446   -0.839   -0.310
 2407    5.778   14.311    2.342    0.801   -0.370    0.470
 2432    7.804   21.014   -7.295    0.815    0.579   -0.010
 2432    8.029   20.372   -8.116    0.886    0.376   -0.270
 2432    7.313   21.132   -8.622    0.660    0.616   -0.430
 2432    4.960   21.926   -8.811   -0.085    0.868   -0.490
 2432    7.862   19.676   -8.938    0.834    0.156   -0.530
 2432    6.382   21.460   -9.127    0.365    0.720   -0.590
 2432    4.189   21.349   -9.317   -0.329    0.685   -0.650
 2432    7.196   20.350   -9.443    0.623    0.369   -0.690
 2432    3.050   19.641   -9.507   -0.689    0.144   -0.710
 2432    5.476   21.259   -9.633    0.079    0.657   -0.750
 2432    7.164   19.123   -9.759    0.613   -0.019   -0.790
 2432    3.902   20.478   -9.823   -0.420    0.410   -0.810
 2432    6.282   20.472   -9.949    0.334    0.408   -0.850
 2432    3.686   18.961  -10.012   -0.488   -0.071   -0.870
 2432    6.419   18.373  -10.075    0.377   -0.257   -0.890
 2432    4.928   20.459  -10.139   -0.095    0.404   -0.910
 2432    6.165   19.493  -10.265    0.297    0.098   -0.950
 2432    4.528   19.499  -10.328   -0.222    0.100   -0.970
 2435    6.886   24.543   -5.250    0.365    0.720   -0.590
 2435    5.912   24.328   -5.794    0.079    0.657   -0.750
 2436    5.500   23.889    0.013    0.224    0.292    0.930
 2436    5.396   24.891   -0.493    0.191    0.609    0.770
 2436    6.587   24.479   -0.809    0.568    0.478    0.670
 2436    4.677   25.468   -0.998   -0.037    0.792    0.610
 2436    6.144   25.325   -1.314    0.428    0.746    0.510
 2436    3.704   25.570   -1.504   -0.345    0.824    0.450
 2436    5.294   25.884   -1.820    0.159    0.923    0.350
 2436    6.849   25.233   -2.136    0.651    0.717    0.250
 2436    4.238   26.019   -2.326   -0.176    0.966    0.190
 2436    5.980   25.882   -2.642    0.376    0.922    0.090
 2436    4.908   26.117   -3.147    0.036    0.997   -0.070
 2436    6.559   25.532   -3.463    0.559    0.812   -0.170
 2436    5.539   25.855   -3.969    0.236    0.914   -0.330
 2436    4.525   25.709   -4.474   -0.085    0.868   -0.490
 2436    5.947   25.243   -4.790    0.365    0.720   -0.590
 2436    5.041   25.042   -5.296    0.079    0.657   -0.750
 2437    7.591   23.124   -0.116    0.224    0.292    0.930
 2437    6.480   23.707   -0.306   -0.128    0.476    0.870
 2437    8.540   22.807   -0.432    0.524    0.191    0.830
 2437    7.487   24.126   -0.622    0.191    0.609    0.770
 2437    8.993   21.738   -0.748    0.668   -0.147    0.730
 2437    8.678   23.714   -0.938    0.568    0.478    0.670
 2437    6.768   24.703   -1.127   -0.037    0.792    0.610
 2437    9.457   22.548   -1.254    0.814    0.110    0.570
 2437    8.235   24.560   -1.443    0.428    0.746    0.510
 2437    9.416   21.032   -1.570    0.801   -0.370    0.470
 2437    9.435   23.543   -1.759    0.807    0.424    0.410
 2437    7.385   25.119   -1.949    0.159    0.923    0.350
 2437    9.878   21.954   -2.075    0.947   -0.078    0.310
 2437    8.940   24.468   -2.265    0.651    0.717    0.250
 2437    9.345   20.334   -2.391    0.779   -0.591    0.210
 2437    9.897   23.028   -2.581    0.954    0.261    0.150
 2437    8.071   25.117   -2.771    0.376    0.922    0.090
 2437    9.900   21.272   -2.897    0.954   -0.294    0.050
 2437    9.460   24.032   -3.087    0.815    0.579   -0.010
 2437    8.930   19.799   -3.213    0.647   -0.761   -0.050
 2437    6.999   25.352   -3.276    0.036    0.997   -0.070
 2437   10.021   22.362   -3.403    0.993    0.051   -0.110
 2437    8.650   24.767   -3.592    0.559    0.812   -0.170
 2437    9.572   20.679   -3.719    0.851   -0.482   -0.210
 2437    9.685   23.390   -3.908    0.886    0.376   -0.270
 2437    7.630   25.090   -4.098    0.236    0.914   -0.330
 2437    9.780   21.719   -4.224    0.916   -0.153   -0.370
 2437    8.969   24.150   -4.414    0.660    0.616   -0.430
 2437    8.959   20.338   -4.540    0.657   -0.590   -0.470
 2437    9.518   22.694   -4.730    0.834    0.156   -0.530
 2437    8.038   24.478   -4.919    0.365    0.720   -0.590
 2437    9.161   21.288   -5.046    0.721   -0.289   -0.630
 2437    8.852   23.368   -5.235    0.623    0.369   -0.690
 2437    7.132   24.277   -5.425    0.079    0.657   -0.750
 2437    8.820   22.141   -5.551    0.613   -0.019   -0.790
 2437    7.938   23.490   -5.741    0.334    0.408   -0.850
 2437    7.821   22.511   -6.057    0.297    0.098   -0.950
 2441    8.340   19.167   -2.701    0.801   -0.370    0.470
 2441    8.436   20.734   -5.681    0.834    0.156   -0.530
 2443    8.015   21.421   -6.219    0.993    0.051   -0.110
 2443    6.722   23.689   -6.398    0.559    0.812   -0.170
 2443    7.698   22.391   -6.696    0.886    0.376   -0.270
 2443    5.761   23.994   -6.874    0.236    0.914   -0.330
 2443    7.023   23.107   -7.172    0.660    0.616   -0.430
 2443    4.805   23.855   -7.351   -0.085    0.868   -0.490
 2443    7.541   21.734   -7.470    0.834    0.156   -0.530
 2443    6.145   23.416   -7.649    0.365    0.720   -0.590
 2443    4.077   23.312   -7.828   -0.329    0.685   -0.650
 2443    6.913   22.370   -7.947    0.623    0.369   -0.690
 2443    5.291   23.227   -8.126    0.079    0.657   -0.750
 2443    3.806   22.491   -8.305   -0.420    0.410   -0.810
 2443    6.051   22.485   -8.424    0.334    0.408   -0.850
 2443    4.774   22.473   -8.603   -0.095    0.404   -0.910
 2384    6.744   19.690    4.968    0.141    0.000    0.990
 2384    5.713   20.219    4.903   -0.179    0.164    0.970
 2384    6.378   18.688    4.839    0.027   -0.311    0.950
 2384    7.010   20.629    4.775    0.224    0.292    0.930
[truncated: 1,861 more chars]
