# Supplementary material for: Bluues: a program for the analysis of the electrostatic properties of proteins based on generalized Born radii
Source: BMC Bioinformatics. 2012 Mar 28;13(Suppl 4):S18. doi: 10.1186/1471-2105-13-S4-S18 (PMC3434445; doi:10.1186/1471-2105-13-S4-S18)
Supplement: Additional file 1 — Executable and examples. Zipped folder with the executable compiled for Linux x86_64 and 80386 machines and including example input and output files. [file 1471-2105-13-S4-S18-S1.ZIP › S18 additional file/out.ddg]

    pH    DDG (kJ/mol) charge
 -2.00     172.68      20.00
 -1.50     169.91      19.99
 -1.00     167.19      19.97
 -0.50     164.61      19.92
  0.00     162.20      19.76
  0.50     159.79      19.44
  1.00     155.59      19.05
  1.50     150.95      18.38
  2.00     145.61      17.06
  2.50     133.84      15.31
  3.00     112.05      13.20
  3.50      88.00      10.43
  4.00      68.50       7.94
  4.50      67.62       4.87
  5.00      84.70       2.06
  5.50     105.46      -0.68
  6.00     117.83      -3.01
  6.50     123.05      -4.89
  7.00     124.91      -6.26
  7.50     126.05      -7.20
  8.00     125.66      -7.99
  8.50     125.03      -8.67
  9.00     124.18      -9.45
  9.50     123.30     -10.47
 10.00     124.17     -12.02
 10.50     138.09     -14.05
 11.00     169.59     -16.21
 11.50     207.06     -18.52
 12.00     236.52     -20.90
 12.50     258.06     -23.18
 13.00     276.31     -24.98
 13.50     292.43     -26.32
 14.00     305.50     -27.50
 14.50     315.92     -28.49
 15.00     323.19     -29.27
 15.50     328.10     -29.83
 16.00     332.64     -30.24
 16.50     336.14     -30.60
 17.00     338.65     -30.86
 17.50     341.27     -30.96
 18.00     343.90     -31.01
