# Supplementary material for: Bluues: a program for the analysis of the electrostatic properties of proteins based on generalized Born radii
Source: BMC Bioinformatics. 2012 Mar 28;13(Suppl 4):S18. doi: 10.1186/1471-2105-13-S4-S18 (PMC3434445; doi:10.1186/1471-2105-13-S4-S18)
Supplement: Additional file 1 — Executable and examples. Zipped folder with the executable compiled for Linux x86_64 and 80386 machines and including example input and output files. [file 1471-2105-13-S4-S18-S1.ZIP › S18 additional file/out.dx]

# Comments
object 1 class gridpositions counts 97 97 97
origin -58.780690 -27.531690 -53.470690
delta 0.943210 0.0 0.0
delta 0.0 0.897241 0.0
delta 0.0 0.0 0.907231
object 2 class gridconnections counts 97 97 97
object 3 class array type double rank 0 items 912673 data follows
-0.000039 -0.000041 -0.000043 
-0.000046 -0.000048 -0.000051 
-0.000054 -0.000058 -0.000063 
-0.000068 -0.000074 -0.000081 
-0.000090 -0.000099 -0.000110 
-0.000123 -0.000137 -0.000154 
-0.000173 -0.000195 -0.000219 
-0.000247 -0.000278 -0.000312 
-0.000350 -0.000392 -0.000439 
-0.000490 -0.000545 -0.000605 
-0.000669 -0.000738 -0.000812 
-0.000891 -0.000973 -0.001060 
-0.001151 -0.001245 -0.001342 
-0.001441 -0.001542 -0.001645 
-0.001748 -0.001851 -0.001953 
-0.002053 -0.002150 -0.002245 
-0.002335 -0.002419 -0.002499 
-0.002571 -0.002637 -0.002695 
-0.002745 -0.002786 -0.002819 
-0.002842 -0.002856 -0.002861 
-0.002857 -0.002844 -0.002822 
-0.002792 -0.002753 -0.002707 
-0.002655 -0.002596 -0.002531 
-0.002461 -0.002386 -0.002308 
-0.002227 -0.002143 -0.002057 
-0.001970 -0.001882 -0.001794 
-0.001707 -0.001620 -0.001534 
-0.001450 -0.001368 -0.001288 
-0.001211 -0.001136 -0.001064 
-0.000994 -0.000928 -0.000865 
-0.000805 -0.000748 -0.000694 
-0.000643 -0.000595 -0.000549 
-0.000507 -0.000035 -0.000036 
-0.000037 -0.000039 -0.000040 
-0.000042 -0.000045 -0.000048 
-0.000051 -0.000055 -0.000060 
-0.000066 -0.000073 -0.000082 
-0.000091 -0.000103 -0.000117 
-0.000132 -0.000150 -0.000171 
-0.000195 -0.000222 -0.000253 
-0.000288 -0.000326 -0.000369 
-0.000417 -0.000470 -0.000527 
-0.000589 -0.000657 -0.000730 
-0.000808 -0.000891 -0.000979 
-0.001072 -0.001169 -0.001270 
-0.001375 -0.001482 -0.001592 
-0.001703 -0.001815 -0.001927 
-0.002039 -0.002148 -0.002255 
-0.002358 -0.002457 -0.002551 
-0.002638 -0.002719 -0.002792 
-0.002856 -0.002912 -0.002959 
-0.002995 -0.003022 -0.003039 
-0.003046 -0.003043 -0.003029 
-0.003007 -0.002975 -0.002935 
-0.002886 -0.002830 -0.002766 
-0.002697 -0.002622 -0.002542 
-0.002458 -0.002370 -0.002280 
-0.002188 -0.002095 -0.002000 
-0.001906 -0.001812 -0.001719 
-0.001627 -0.001537 -0.001450 
-0.001364 -0.001281 -0.001201 
-0.001124 -0.001050 -0.000980 
-0.000912 -0.000848 -0.000788 
-0.000730 -0.000676 -0.000625 
-0.000577 -0.000532 -0.000029 
-0.000029 -0.000030 -0.000030 
-0.000031 -0.000032 -0.000033 
-0.000035 -0.000037 -0.000040 
-0.000043 -0.000048 -0.000053 
-0.000060 -0.000068 -0.000079 
-0.000091 -0.000105 -0.000122 
-0.000142 -0.000164 -0.000191 
-0.000221 -0.000255 -0.000294 
-0.000338 -0.000386 -0.000440 
-0.000499 -0.000564 -0.000635 
-0.000711 -0.000793 -0.000881 
-0.000975 -0.001074 -0.001177 
-0.001286 -0.001398 -0.001514 
-0.001632 -0.001753 -0.001875 
-0.001997 -0.002118 -0.002238 
-0.002355 -0.002468 -0.002577 
-0.002680 -0.002776 -0.002865 
-0.002946 -0.003018 -0.003080 
-0.003132 -0.003174 -0.003205 
-0.003225 -0.003234 -0.003232 
-0.003219 -0.003196 -0.003163 
-0.003120 -0.003069 -0.003009 
-0.002942 -0.002867 -0.002787 
-0.002702 -0.002612 -0.002518 
-0.002421 -0.002323 -0.002223 
-0.002122 -0.002021 -0.001920 
-0.001821 -0.001722 -0.001626 
-0.001532 -0.001441 -0.001353 
-0.001267 -0.001185 -0.001107 
-0.001032 -0.000960 -0.000892 
-0.000828 -0.000767 -0.000709 
-0.000655 -0.000605 -0.000557 
-0.000022 -0.000022 -0.000021 
-0.000021 -0.000020 -0.000020 
-0.000020 -0.000020 -0.000020 
-0.000021 -0.000023 -0.000026 
-0.000029 -0.000034 -0.000041 
-0.000049 -0.000059 -0.000071 
-0.000086 -0.000105 -0.000126 
-0.000151 -0.000180 -0.000214 
-0.000252 -0.000296 -0.000345 
-0.000400 -0.000460 -0.000527 
-0.000600 -0.000680 -0.000766 
-0.000859 -0.000958 -0.001063 
-0.001174 -0.001289 -0.001410 
-0.001534 -0.001662 -0.001793 
-0.001924 -0.002057 -0.002189 
-0.002319 -0.002447 -0.002571 
-0.002691 -0.002804 -0.002910 
-0.003009 -0.003098 -0.003178 
-0.003247 -0.003306 -0.003353 
-0.003388 -0.003412 -0.003423 
-0.003423 -0.003411 -0.003388 
-0.003354 -0.003309 -0.003255 
-0.003191 -0.003120 -0.003041 
-0.002956 -0.002864 -0.002768 
-0.002668 -0.002565 -0.002460 
-0.002353 -0.002245 -0.002137 
-0.002030 -0.001923 -0.001819 
-0.001716 -0.001616 -0.001519 
-0.001425 -0.001334 -0.001247 
-0.001164 -0.001084 -0.001008 
-0.000936 -0.000868 -0.000804 
-0.000743 -0.000686 -0.000632 
-0.000582 -0.000015 -0.000013 
-0.000011 -0.000009 -0.000007 
-0.000005 -0.000003 -0.000002 
-0.000000 0.000001 0.000001 
0.000001 -0.000001 -0.000003 
-0.000007 -0.000013 -0.000021 
-0.000031 -0.000043 -0.000059 
-0.000079 -0.000102 -0.000130 
-0.000162 -0.000199 -0.000242 
-0.000291 -0.000346 -0.000408 
-0.000477 -0.000552 -0.000635 
-0.000725 -0.000822 -0.000927 
-0.001038 -0.001155 -0.001279 
-0.001408 -0.001541 -0.001679 
-0.001819 -0.001962 -0.002105 
-0.002249 -0.002391 -0.002530 
-0.002666 -0.002797 -0.002921 
-0.003038 -0.003146 -0.003245 
-0.003334 -0.003411 -0.003477 
-0.003530 -0.003571 -0.003599 
-0.003613 -0.003615 -0.003604 
-0.003581 -0.003546 -0.003499 
-0.003443 -0.003376 -0.003300 
-0.003217 -0.003126 -0.003029 
-0.002927 -0.002820 -0.002710 
-0.002598 -0.002484 -0.002369 
-0.002255 -0.002140 -0.002027 
-0.001916 -0.001807 -0.001701 
-0.001597 -0.001498 -0.001401 
-0.001309 -0.001221 -0.001136 
-0.001056 -0.000980 -0.000908 
-0.000840 -0.000776 -0.000716 
-0.000660 -0.000607 -0.000005 
-0.000002 0.000001 0.000004 
0.000008 0.000012 0.000016 
0.000019 0.000023 0.000026 
0.000029 0.000032 0.000033 
0.000033 0.000032 0.000030 
0.000025 0.000018 0.000008 
-0.000005 -0.000022 -0.000042 
-0.000068 -0.000098 -0.000134 
-0.000176 -0.000224 -0.000279 
-0.000341 -0.000411 -0.000488 
-0.000574 -0.000667 -0.000769 
-0.000878 -0.000995 -0.001120 
-0.001251 -0.001388 -0.001531 
-0.001679 -0.001830 -0.001984 
-0.002139 -0.002295 -0.002449 
-0.002601 -0.002749 -0.002892 
-0.003028 -0.003157 -0.003276 
-0.003386 -0.003484 -0.003570 
-0.003644 -0.003704 -0.003750 
-0.003783 -0.003801 -0.003806 
-0.003796 -0.003773 -0.003738 
-0.003690 -0.003631 -0.003561 
-0.003481 -0.003393 -0.003297 
-0.003194 -0.003086 -0.002973 
-0.002856 -0.002737 -0.002616 
-0.002494 -0.002372 -0.002251 
-0.002131 -0.002013 -0.001898 
-0.001785 -0.001676 -0.001570 
-0.001468 -0.001371 -0.001277 
-0.001188 -0.001104 -0.001023 
-0.000948 -0.000876 -0.000809 
-0.000746 -0.000687 -0.000632 
0.000005 0.000010 0.000015 
0.000020 0.000025 0.000031 
0.000037 0.000044 0.000050 
0.000056 0.000062 0.000068 
0.000072 0.000076 0.000079 
0.000080 0.000078 0.000075 
0.000069 0.000060 0.000046 
0.000029 0.000007 -0.000021 
-0.000054 -0.000094 -0.000141 
-0.000195 -0.000257 -0.000327 
-0.000406 -0.000494 -0.000590 
-0.000696 -0.000810 -0.000933 
-0.001064 -0.001203 -0.001349 
-0.001502 -0.001660 -0.001822 
-0.001988 -0.002156 -0.002324 
-0.002491 -0.002657 -0.002818 
-0.002974 -0.003123 -0.003264 
-0.003396 -0.003516 -0.003625 
-0.003721 -0.003803 -0.003871 
-0.003924 -0.003962 -0.003985 
-0.003993 -0.003985 -0.003964 
-0.003928 -0.003879 -0.003818 
-0.003745 -0.003661 -0.003569 
-0.003468 -0.003359 -0.003245 
-0.003125 -0.003002 -0.002876 
-0.002748 -0.002619 -0.002490 
-0.002361 -0.002234 -0.002110 
-0.001988 -0.001869 -0.001753 
-0.001642 -0.001534 -0.001431 
-0.001333 -0.001239 -0.001150 
-0.001066 -0.000987 -0.000911 
-0.000841 -0.000775 -0.000713 
-0.000655 0.000017 0.000024 
0.000030 0.000038 0.000045 
0.000054 0.000063 0.000072 
0.000081 0.000091 0.000100 
0.000109 0.000118 0.000126 
0.000132 0.000138 0.000141 
0.000142 0.000140 0.000135 
0.000127 0.000113 0.000095 
0.000071 0.000041 0.000004 
-0.000040 -0.000093 -0.000154 
-0.000224 -0.000303 -0.000392 
-0.000491 -0.000600 -0.000719 
-0.000848 -0.000985 -0.001132 
-0.001287 -0.001450 -0.001618 
-0.001792 -0.001970 -0.002151 
-0.002333 -0.002514 -0.002693 
-0.002869 -0.003039 -0.003202 
-0.003356 -0.003501 -0.003634 
-0.003754 -0.003861 -0.003953 
-0.004029 -0.004090 -0.004134 
-0.004162 -0.004174 -0.004169 
-0.004149 -0.004113 -0.004064 
-0.004001 -0.003925 -0.003839 
-0.003742 -0.003636 -0.003522 
-0.003401 -0.003276 -0.003146 
-0.003013 -0.002877 -0.002741 
-0.002605 -0.002470 -0.002336 
-0.002205 -0.002076 -0.001951 
-0.001829 -0.001712 -0.001599 
-0.001491 -0.001388 -0.001289 
-0.001196 -0.001108 -0.001024 
-0.000946 -0.000872 -0.000803 
-0.000738 -0.000678 0.000031 
0.000039 0.000048 0.000058 
0.000068 0.000079 0.000091 
0.000104 0.000116 0.000130 
0.000143 0.000157 0.000170 
0.000182 0.000194 0.000205 
0.000213 0.000220 0.000223 
0.000224 0.000221 0.000213 
0.000199 0.000180 0.000154 
0.000121 0.000080 0.000031 
-0.000028 -0.000097 -0.000177 
-0.000266 -0.000367 -0.000479 
-0.000602 -0.000736 -0.000880 
-0.001035 -0.001198 -0.001370 
-0.001550 -0.001736 -0.001927 
-0.002121 -0.002317 -0.002513 
-0.002707 -0.002897 -0.003083 
-0.003261 -0.003430 -0.003588 
-0.003735 -0.003868 -0.003986 
-0.004089 -0.004175 -0.004244 
-0.004295 -0.004329 -0.004345 
-0.004344 -0.004326 -0.004292 
-0.004242 -0.004178 -0.004101 
-0.004011 -0.003910 -0.003799 
-0.003680 -0.003554 -0.003422 
-0.003286 -0.003146 -0.003004 
-0.002861 -0.002718 -0.002576 
-0.002435 -0.002297 -0.002162 
-0.002030 -0.001903 -0.001780 
-0.001662 -0.001548 -0.001440 
-0.001337 -0.001240 -0.001147 
-0.001060 -0.000979 -0.000902 
-0.000830 -0.000763 -0.000700 
0.000047 0.000057 0.000068 
0.000080 0.000094 0.000108 
0.000123 0.000140 0.000157 
0.000174 0.000192 0.000211 
0.000229 0.000247 0.000265 
0.000281 0.000296 0.000309 
0.000319 0.000326 0.000329 
0.000328 0.000321 0.000308 
0.000287 0.000259 0.000223 
0.000177 0.000121 0.000054 
-0.000024 -0.000113 -0.000215 
-0.000329 -0.000455 -0.000594 
-0.000744 -0.000906 -0.001079 
-0.001261 -0.001451 -0.001650 
-0.001853 -0.002062 -0.002272 
-0.002484 -0.002694 -0.002900 
-0.003101 -0.003295 -0.003480 
-0.003654 -0.003815 -0.003962 
-0.004093 -0.004208 -0.004304 
-0.004383 -0.004443 -0.004483 
-0.004505 -0.004508 -0.004493 
-0.004461 -0.004412 -0.004347 
-0.004268 -0.004175 -0.004071 
-0.003956 -0.003833 -0.003701 
-0.003563 -0.003421 -0.003275 
-0.003126 -0.002976 -0.002827 
-0.002678 -0.002530 -0.002386 
-0.002244 -0.002107 -0.001974 
-0.001845 -0.001721 -0.001603 
-0.001490 -0.001383 -0.001281 
-0.001185 -0.001095 -0.001010 
-0.000930 -0.000855 -0.000785 
-0.000720 0.000064 0.000077 
0.000091 0.000106 0.000122 
0.000140 0.000160 0.000180 
0.000202 0.000224 0.000248 
0.000272 0.000297 0.000321 
0.000345 0.000369 0.000391 
0.000411 0.000429 0.000444 
0.000455 0.000461 0.000461 
0.000455 0.000442 0.000420 
0.000390 0.000349 0.000297 
0.000234 0.000159 0.000070 
-0.000031 -0.000147 -0.000276 
-0.000418 -0.000574 -0.000743 
-0.000924 -0.001116 -0.001318 
-0.001528 -0.001746 -0.001969 
-0.002195 -0.002422 -0.002649 
-0.002872 -0.003091 -0.003302 
-0.003503 -0.003694 -0.003870 
-0.004032 -0.004178 -0.004305 
-0.004414 -0.004503 -0.004572 
-0.004621 -0.004649 -0.004658 
-0.004647 -0.004617 -0.004569 
-0.004505 -0.004424 -0.004330 
-0.004223 -0.004105 -0.003977 
-0.003840 -0.003697 -0.003549 
-0.003397 -0.003242 -0.003086 
-0.002930 -0.002774 -0.002621 
-0.002470 -0.002323 -0.002179 
-0.002040 -0.001906 -0.001778 
-0.001655 -0.001537 -0.001426 
-0.001320 -0.001221 -0.001127 
-0.001038 -0.000956 -0.000878 
-0.000806 -0.000739 0.000083 
0.000099 0.000116 0.000134 
0.000155 0.000177 0.000200 
0.000226 0.000252 0.000281 
0.000310 0.000341 0.000372 
0.000404 0.000436 0.000468 
0.000498 0.000527 0.000554 
0.000578 0.000598 0.000613 
0.000622 0.000625 0.000620 
0.000607 0.000584 0.000550 
0.000504 0.000445 0.000374 
0.000288 0.000187 0.000072 
-0.000059 -0.000205 -0.000366 
-0.000541 -0.000730 -0.000932 
-0.001145 -0.001368 -0.001599 
-0.001837 -0.002079 -0.002323 
-0.002567 -0.002809 -0.003045 
-0.003275 -0.003494 -0.003702 
-0.003896 -0.004074 -0.004235 
-0.004377 -0.004499 -0.004600 
-0.004680 -0.004738 -0.004774 
-0.004789 -0.004783 -0.004756 
-0.004711 -0.004648 -0.004568 
-0.004472 -0.004363 -0.004242 
-0.004110 -0.003970 -0.003822 
-0.003668 -0.003510 -0.003350 
-0.003188 -0.003026 -0.002864 
-0.002705 -0.002548 -0.002395 
-0.002246 -0.002102 -0.001963 
-0.001830 -0.001702 -0.001581 
-0.001465 -0.001356 -0.001253 
-0.001156 -0.001065 -0.000979 
-0.000899 -0.000825 -0.000756 
0.000104 0.000123 0.000143 
0.000166 0.000190 0.000217 
0.000245 0.000276 0.000309 
0.000344 0.000380 0.000418 
0.000457 0.000498 0.000538 
0.000579 0.000619 0.000658 
0.000696 0.000730 0.000760 
0.000786 0.000807 0.000820 
0.000825 0.000821 0.000807 
0.000782 0.000743 0.000691 
0.000625 0.000543 0.000445 
0.000331 0.000199 0.000051 
-0.000114 -0.000295 -0.000492 
-0.000703 -0.000927 -0.001162 
-0.001408 -0.001661 -0.001920 
-0.002182 -0.002444 -0.002705 
-0.002960 -0.003209 -0.003448 
-0.003675 -0.003887 -0.004083 
-0.004261 -0.004418 -0.004555 
-0.004669 -0.004761 -0.004830 
-0.004875 -0.004897 -0.004898 
-0.004876 -0.004834 -0.004773 
-0.004694 -0.004598 -0.004488 
-0.004365 -0.004230 -0.004086 
-0.003934 -0.003776 -0.003614 
-0.003448 -0.003281 -0.003113 
-0.002946 -0.002781 -0.002619 
-0.002461 -0.002307 -0.002158 
-0.002015 -0.001877 -0.001745 
-0.001620 -0.001501 -0.001388 
-0.001282 -0.001182 -0.001088 
-0.001000 -0.000918 -0.000842 
-0.000771 0.000128 0.000150 
0.000174 0.000200 0.000229 
0.000261 0.000295 0.000332 
0.000371 0.000413 0.000458 
0.000504 0.000552 0.000602 
0.000653 0.000704 0.000755 
0.000806 0.000855 0.000901 
0.000944 0.000983 0.001015 
0.001041 0.001058 0.001066 
0.001063 0.001048 0.001019 
0.000975 0.000916 0.000840 
0.000746 0.000634 0.000503 
0.000354 0.000186 -0.000001 
-0.000204 -0.000424 -0.000659 
-0.000907 -0.001167 -0.001436 
-0.001712 -0.001992 -0.002274 
-0.002554 -0.002830 -0.003099 
-0.003359 -0.003606 -0.003838 
-0.004053 -0.004249 -0.004424 
-0.004577 -0.004706 -0.004811 
-0.004892 -0.004948 -0.004979 
-0.004987 -0.004972 -0.004935 
-0.004877 -0.004800 -0.004705 
-0.004595 -0.004471 -0.004334 
-0.004188 -0.004033 -0.003871 
-0.003704 -0.003534 -0.003362 
-0.003190 -0.003018 -0.002849 
-0.002682 -0.002519 -0.002360 
-0.002207 -0.002059 -0.001918 
-0.001782 -0.001653 -0.001531 
-0.001415 -0.001306 -0.001204 
-0.001107 -0.001017 -0.000934 
-0.000855 -0.000783 0.000153 
0.000179 0.000207 0.000238 
0.000272 0.000310 0.000350 
0.000394 0.000440 0.000490 
0.000543 0.000599 0.000657 
0.000718 0.000780 0.000843 
0.000907 0.000970 0.001033 
0.001093 0.001151 0.001203 
0.001251 0.001291 0.001322 
0.001344 0.001354 0.001351 
0.001334 0.001301 0.001250 
0.001181 0.001094 0.000986 
0.000857 0.000708 0.000538 
0.000347 0.000138 -0.000091 
-0.000336 -0.000597 -0.000871 
-0.001156 -0.001449 -0.001748 
-0.002050 -0.002351 -0.002649 
-0.002940 -0.003221 -0.003490 
-0.003743 -0.003979 -0.004195 
-0.004389 -0.004560 -0.004705 
-0.004826 -0.004920 -0.004988 
-0.005030 -0.005047 -0.005039 
-0.005008 -0.004955 -0.004882 
-0.004790 -0.004681 -0.004557 
-0.004420 -0.004271 -0.004114 
-0.003950 -0.003780 -0.003607 
-0.003431 -0.003255 -0.003079 
-0.002905 -0.002735 -0.002568 
-0.002405 -0.002248 -0.002097 
-0.001952 -0.001813 -0.001681 
-0.001556 -0.001438 -0.001326 
-0.001221 -0.001123 -0.001031 
-0.000946 -0.000866 -0.000792 
0.000181 0.000211 0.000244 
0.000280 0.000320 0.000363 
0.000410 0.000461 0.000516 
0.000575 0.000638 0.000704 
0.000773 0.000845 0.000920 
0.000997 0.001075 0.001154 
0.001231 0.001308 0.001381 
0.001451 0.001515 0.001571 
0.001620 0.001657 0.001683 
0.001695 0.001691 0.001671 
0.001632 0.001573 0.001493 
0.001390 0.001266 0.001118 
0.000948 0.000754 0.000539 
0.000303 0.000048 -0.000225 
-0.000514 -0.000815 -0.001126 
-0.001445 -0.001767 -0.002090 
-0.002410 -0.002724 -0.003029 
-0.003321 -0.003597 -0.003856 
-0.004093 -0.004308 -0.004498 
-0.004662 -0.004799 -0.004909 
-0.004991 -0.005045 -0.005073 
-0.005075 -0.005051 -0.005005 
-0.004936 -0.004848 -0.004742 
-0.004619 -0.004483 -0.004335 
-0.004177 -0.004011 -0.003839 
-0.003663 -0.003485 -0.003305 
-0.003127 -0.002950 -0.002776 
-0.002606 -0.002440 -0.002280 
-0.002126 -0.001978 -0.001837 
-0.001702 -0.001575 -0.001455 
-0.001341 -0.001235 -0.001135 
-0.001041 -0.000955 -0.000874 
-0.000799 0.000211 0.000245 
0.000283 0.000325 0.000371 
0.000421 0.000476 0.000535 
0.000599 0.000668 0.000741 
0.000819 0.000900 0.000986 
0.001075 0.001167 0.001261 
0.001356 0.001451 0.001546 
0.001638 0.001726 0.001809 
0.001885 0.001952 0.002009 
0.002053 0.002082 0.002095 
0.002089 0.002064 0.002017 
0.001947 0.001853 0.001734 
0.001590 0.001420 0.001225 
0.001006 0.000763 0.000498 
0.000213 -0.000089 -0.000407 
-0.000737 -0.001075 -0.001419 
-0.001765 -0.002108 -0.002447 
-0.002776 -0.003093 -0.003394 
-0.003676 -0.003937 -0.004174 
-0.004386 -0.004570 -0.004726 
-0.004853 -0.004951 -0.005020 
-0.005060 -0.005073 -0.005060 
-0.005021 -0.004959 -0.004877 
-0.004774 -0.004655 -0.004521 
-0.004374 -0.004217 -0.004051 
-0.003878 -0.003701 -0.003521 
-0.003340 -0.003160 -0.002981 
-0.002804 -0.002632 -0.002464 
-0.002302 -0.002146 -0.001996 
-0.001852 -0.001716 -0.001587 
-0.001465 -0.001350 -0.001242 
-0.001141 -0.001047 -0.000959 
-0.000878 -0.000802 0.000244 
0.000283 0.000326 0.000374 
0.000426 0.000484 0.000547 
0.000615 0.000689 0.000769 
0.000854 0.000944 0.001040 
0.001140 0.001245 0.001354 
0.001465 0.001579 0.001694 
0.001809 0.001922 0.002031 
0.002136 0.002234 0.002323 
0.002401 0.002466 0.002515 
0.002548 0.002560 0.002551 
0.002519 0.002461 0.002378 
0.002267 0.002128 0.001961 
0.001765 0.001543 0.001294 
0.001021 0.000724 0.000408 
0.000074 -0.000274 -0.000633 
-0.000999 -0.001369 -0.001737 
-0.002101 -0.002456 -0.002800 
-0.003127 -0.003435 -0.003721 
-0.003983 -0.004218 -0.004424 
-0.004601 -0.004748 -0.004864 
-0.004949 -0.005004 -0.005030 
-0.005028 -0.005000 -0.004947 
-0.004872 -0.004776 -0.004661 
-0.004531 -0.004387 -0.004232 
-0.004067 -0.003896 -0.003719 
-0.003539 -0.003358 -0.003176 
-0.002996 -0.002819 -0.002645 
-0.002476 -0.002312 -0.002155 
-0.002004 -0.001859 -0.001722 
-0.001592 -0.001469 -0.001353 
-0.001245 -0.001143 -0.001048 
-0.000960 -0.000878 -0.000802 
0.000279 0.000323 0.000372 
0.000426 0.000486 0.000552 
0.000624 0.000702 0.000787 
0.000878 0.000976 0.001080 
0.001191 0.001308 0.001431 
0.001558 0.001689 0.001824 
0.001961 0.002098 0.002234 
0.002368 0.002497 0.002620 
0.002734 0.002836 0.002925 
0.002998 0.003053 0.003086 
0.003097 0.003082 0.003040 
0.002969 0.002868 0.002737 
0.002574 0.002380 0.002156 
0.001902 0.001621 0.001314 
0.000984 0.000633 0.000266 
-0.000114 -0.000502 -0.000896 
-0.001291 -0.001682 -0.002064 
-0.002435 -0.002791 -0.003126 
-0.003440 -0.003728 -0.003988 
-0.004219 -0.004420 -0.004588 
-0.004724 -0.004828 -0.004900 
-0.004942 -0.004954 -0.004938 
-0.004896 -0.004830 -0.004742 
-0.004635 -0.004510 -0.004371 
-0.004220 -0.004058 -0.003889 
-0.003714 -0.003536 -0.003355 
-0.003174 -0.002995 -0.002817 
-0.002644 -0.002475 -0.002311 
-0.002153 -0.002001 -0.001857 
-0.001719 -0.001588 -0.001465 
-0.001349 -0.001241 -0.001139 
-0.001044 -0.000956 -0.000874 
-0.000798 0.000316 0.000366 
0.000421 0.000482 0.000550 
0.000625 0.000706 0.000795 
0.000892 0.000996 0.001108 
0.001228 0.001355 0.001490 
0.001632 0.001780 0.001933 
0.002091 0.002252 0.002414 
0.002577 0.002738 0.002894 
0.003045 0.003187 0.003317 
0.003434 0.003533 0.003613 
0.003671 0.003704 0.003709 
0.003686 0.003631 0.003543 
0.003421 0.003265 0.003074 
0.002850 0.002593 0.002305 
0.001987 0.001644 0.001277 
0.000892 0.000490 0.000078 
-0.000342 -0.000763 -0.001182 
-0.001594 -0.001994 -0.002379 
-0.002745 -0.003088 -0.003404 
-0.003693 -0.003950 -0.004176 
-0.004368 -0.004527 -0.004652 
-0.004743 -0.004803 -0.004831 
-0.004830 -0.004801 -0.004747 
-0.004670 -0.004572 -0.004455 
-0.004323 -0.004178 -0.004021 
-0.003856 -0.003685 -0.003510 
-0.003332 -0.003153 -0.002975 
-0.002799 -0.002627 -0.002458 
-0.002296 -0.002138 -0.001988 
-0.001843 -0.001706 -0.001576 
-0.001454 -0.001338 -0.001230 
-0.001129 -0.001034 -0.000947 
-0.000865 -0.000790 0.000356 
0.000411 0.000473 0.000542 
0.000618 0.000702 0.000794 
0.000895 0.001004 0.001123 
0.001250 0.001387 0.001533 
0.001687 0.001850 0.002020 
0.002198 0.002381 0.002568 
0.002759 0.002951 0.003141 
0.003329 0.003511 0.003684 
0.003846 0.003993 0.004123 
0.004232 0.004317 0.004376 
0.004406 0.004403 0.004367 
0.004295 0.004185 0.004038 
0.003853 0.003630 0.003371 
0.003077 0.002750 0.002394 
0.002011 0.001606 0.001183 
0.000746 0.000301 -0.000149 
-0.000597 -0.001039 -0.001471 
-0.001888 -0.002285 -0.002659 
-0.003006 -0.003325 -0.003611 
-0.003865 -0.004084 -0.004268 
-0.004416 -0.004530 -0.004610 
-0.004657 -0.004673 -0.004660 
-0.004620 -0.004556 -0.004469 
-0.004363 -0.004240 -0.004103 
-0.003954 -0.003795 -0.003629 
-0.003459 -0.003285 -0.003110 
-0.002935 -0.002763 -0.002593 
-0.002427 -0.002266 -0.002111 
-0.001962 -0.001819 -0.001684 
-0.001555 -0.001434 -0.001320 
-0.001213 -0.001113 -0.001019 
-0.000932 -0.000852 -0.000777 
0.000398 0.000460 0.000529 
0.000606 0.000691 0.000785 
0.000888 0.001002 0.001125 
0.001258 0.001402 0.001557 
0.001723 0.001899 0.002084 
0.002280 0.002483 0.002694 
0.002911 0.003133 0.003356 
0.003580 0.003802 0.004018 
0.004226 0.004423 0.004605 
0.004769 0.004911 0.005028 
0.005117 0.005174 0.005196 
0.005181 0.005128 0.005033 
0.004897 0.004720 0.004500 
0.004240 0.003942 0.003607 
0.003238 0.002840 0.002416 
0.001970 0.001509 0.001036 
0.000557 0.000078 -0.000396 
-0.000861 -0.001311 -0.001742 
-0.002149 -0.002530 -0.002880 
-0.003199 -0.003482 -0.003731 
-0.003942 -0.004117 -0.004256 
-0.004359 -0.004428 -0.004464 
-0.004469 -0.004446 -0.004397 
-0.004325 -0.004231 -0.004120 
-0.003993 -0.003853 -0.003703 
-0.003545 -0.003381 -0.003214 
-0.003044 -0.002875 -0.002706 
-0.002541 -0.002379 -0.002221 
-0.002069 -0.001923 -0.001783 
-0.001650 -0.001524 -0.001405 
-0.001293 -0.001188 -0.001090 
-0.000998 -0.000913 -0.000834 
-0.000761 0.000442 0.000511 
0.000587 0.000673 0.000768 
0.000873 0.000988 0.001115 
0.001253 0.001402 0.001565 
0.001739 0.001926 0.002125 
0.002336 0.002558 0.002790 
0.003031 0.003281 0.003536 
0.003795 0.004055 0.004314 
0.004569 0.004816 0.005052 
0.005272 0.005474 0.005653 
0.005806 0.005928 0.006016 
0.006067 0.006077 0.006045 
0.005969 0.005847 0.005679 
0.005465 0.005206 0.004904 
0.004561 0.004181 0.003767 
0.003324 0.002856 0.002369 
0.001868 0.001360 0.000848 
0.000340 -0.000159 -0.000644 
-0.001111 -0.001554 -0.001970 
-0.002355 -0.002708 -0.003025 
-0.003305 -0.003547 -0.003751 
-0.003917 -0.004046 -0.004140 
-0.004199 -0.004225 -0.004222 
-0.004191 -0.004135 -0.004058 
-0.003960 -0.003846 -0.003718 
-0.003579 -0.003431 -0.003276 
-0.003117 -0.002955 -0.002792 
-0.002630 -0.002470 -0.002313 
-0.002161 -0.002013 -0.001871 
-0.001735 -0.001606 -0.001483 
-0.001367 -0.001258 -0.001156 
-0.001060 -0.000970 -0.000887 
-0.000810 -0.000739 0.000488 
0.000564 0.000649 0.000744 
0.000849 0.000965 0.001093 
0.001234 0.001388 0.001555 
0.001736 0.001932 0.002142 
0.002366 0.002603 0.002854 
0.003118 0.003392 0.003677 
0.003968 0.004266 0.004566 
0.004867 0.005163 0.005453 
0.005732 0.005995 0.006240 
0.006460 0.006652 0.006812 
0.006935 0.007018 0.007057 
0.007050 0.006994 0.006889 
0.006733 0.006526 0.006270 
0.005966 0.005617 0.005226 
0.004797 0.004335 0.003844 
0.003331 0.002802 0.002261 
0.001717 0.001174 0.000638 
0.000116 -0.000388 -0.000869 
-0.001323 -0.001746 -0.002135 
-0.002488 -0.002803 -0.003078 
-0.003314 -0.003511 -0.003669 
-0.003790 -0.003875 -0.003926 
-0.003945 -0.003936 -0.003899 
-0.003840 -0.003759 -0.003661 
-0.003547 -0.003421 -0.003285 
-0.003141 -0.002992 -0.002840 
-0.002686 -0.002532 -0.002380 
-0.002230 -0.002084 -0.001942 
-0.001806 -0.001675 -0.001550 
-0.001432 -0.001320 -0.001214 
-0.001115 -0.001023 -0.000937 
-0.000856 -0.000782 -0.000713 
0.000536 0.000619 0.000713 
0.000817 0.000933 0.001062 
0.001204 0.001359 0.001530 
0.001716 0.001918 0.002136 
0.002370 0.002621 0.002888 
0.003170 0.003467 0.003777 
0.004099 0.004431 0.004770 
0.005114 0.005459 0.005802 
0.006138 0.006464 0.006775 
0.007066 0.007332 0.007568 
0.007769 0.007931 0.008050 
0.008122 0.008143 0.008112 
0.008026 0.007885 0.007688 
0.007436 0.007131 0.006777 
0.006375 0.005931 0.005450 
0.004936 0.004397 0.003838 
0.003265 0.002686 0.002106 
0.001533 0.000971 0.000427 
-0.000094 -0.000588 -0.001050 
-0.001479 -0.001870 -0.002222 
-0.002534 -0.002805 -0.003035 
-0.003226 -0.003377 -0.003491 
-0.003569 -0.003614 -0.003629 
-0.003615 -0.003576 -0.003516 
-0.003435 -0.003339 -0.003228 
-0.003107 -0.002977 -0.002840 
-0.002700 -0.002556 -0.002412 
-0.002269 -0.002128 -0.001990 
-0.001855 -0.001726 -0.001601 
-0.001482 -0.001369 -0.001263 
-0.001162 -0.001067 -0.000979 
-0.000896 -0.000820 -0.000748 
-0.000683 0.000586 0.000677 
0.000780 0.000894 0.001021 
0.001163 0.001319 0.001491 
0.001679 0.001885 0.002108 
0.002350 0.002611 0.002890 
0.003187 0.003503 0.003836 
0.004184 0.004547 0.004922 
0.005306 0.005697 0.006091 
0.006484 0.006872 0.007249 
0.007611 0.007953 0.008269 
0.008553 0.008801 0.009006 
0.009165 0.009273 0.009327 
0.009322 0.009259 0.009135 
0.008949 0.008704 0.008400 
0.008041 0.007630 0.007172 
0.006671 0.006135 0.005568 
0.004978 0.004373 0.003757 
0.003140 0.002527 0.001924 
0.001339 0.000775 0.000239 
-0.000266 -0.000736 -0.001169 
-0.001561 -0.001912 -0.002221 
-0.002489 -0.002714 -0.002899 
-0.003045 -0.003153 -0.003227 
-0.003269 -0.003281 -0.003266 
-0.003228 -0.003169 -0.003092 
-0.003000 -0.002896 -0.002781 
-0.002660 -0.002533 -0.002402 
-0.002270 -0.002138 -0.002007 
-0.001878 -0.001753 -0.001631 
-0.001514 -0.001403 -0.001296 
-0.001195 -0.001100 -0.001011 
-0.000927 -0.000849 -0.000777 
-0.000709 -0.000647 0.000637 
0.000737 0.000848 0.000973 
0.001113 0.001267 0.001438 
0.001627 0.001834 0.002060 
0.002307 0.002574 0.002862 
0.003172 0.003502 0.003853 
0.004224 0.004614 0.005020 
0.005441 0.005874 0.006316 
0.006762 0.007209 0.007652 
0.008085 0.008503 0.008900 
0.009270 0.009608 0.009906 
0.010159 0.010362 0.010510 
0.010599 0.010626 0.010587 
0.010483 0.010311 0.010074 
0.009773 0.009410 0.008991 
0.008518 0.007999 0.007439 
0.006845 0.006224 0.005583 
0.004931 0.004274 0.003620 
0.002975 0.002345 0.001737 
0.001156 0.000607 0.000092 
-0.000384 -0.000820 -0.001213 
-0.001563 -0.001870 -0.002133 
-0.002355 -0.002536 -0.002678 
-0.002784 -0.002856 -0.002897 
-0.002909 -0.002896 -0.002861 
-0.002806 -0.002735 -0.002651 
-0.002555 -0.002450 -0.002339 
-0.002223 -0.002105 -0.001986 
-0.001867 -0.001749 -0.001634 
-0.001522 -0.001414 -0.001311 
-0.001212 -0.001118 -0.001030 
-0.000947 -0.000869 -0.000796 
-0.000728 -0.000665 -0.000607 
0.000690 0.000798 0.000919 
0.001055 0.001207 0.001375 
0.001562 0.001768 0.001995 
0.002243 0.002513 0.002807 
0.003124 0.003466 0.003831 
0.004220 0.004631 0.005064 
0.005517 0.005987 0.006472 
0.006968 0.007470 0.007975 
0.008477 0.008971 0.009449 
0.009906 0.010335 0.010730 
0.011083 0.011388 0.011640 
0.011832 0.011960 0.012020 
0.012010 0.011928 0.011773 
0.011545 0.011248 0.010883 
0.010455 0.009969 0.009430 
0.008847 0.008225 0.007572 
0.006896 0.006206 0.005508 
0.004811 0.004121 0.003446 
0.002792 0.002164 0.001568 
0.001006 0.000484 0.000002 
-0.000436 -0.000830 -0.001179 
-0.001484 -0.001745 -0.001965 
-0.002144 -0.002284 -0.002390 
-0.002462 -0.002504 -0.002520 
-0.002511 -0.002482 -0.002434 
-0.002372 -0.002297 -0.002212 
-0.002119 -0.002020 -0.001918 
-0.001813 -0.001708 -0.001603 
-0.001500 -0.001399 -0.001301 
-0.001207 -0.001117 -0.001032 
-0.000951 -0.000874 -0.000803 
-0.000736 -0.000674 -0.000616 
-0.000562 0.000743 0.000860 
0.000991 0.001138 0.001303 
0.001486 0.001689 0.001913 
0.002160 0.002431 0.002726 
0.003048 0.003395 0.003770 
0.004172 0.004600 0.005055 
0.005534 0.006036 0.006558 
0.007097 0.007651 0.008213 
0.008780 0.009345 0.009903 
0.010446 0.010968 0.011461 
0.011917 0.012329 0.012691 
0.012994 0.013234 0.013405 
0.013503 0.013524 0.013466 
0.013329 0.013114 0.012821 
0.012455 0.012020 0.011520 
0.010963 0.010356 0.009705 
0.009020 0.008308 0.007578 
0.006838 0.006097 0.005362 
0.004639 0.003937 0.003260 
0.002614 0.002004 0.001432 
0.000903 0.000417 -0.000023 
-0.000418 -0.000767 -0.001071 
-0.001332 -0.001551 -0.001729 
-0.001871 -0.001978 -0.002053 
-0.002100 -0.002121 -0.002119 
-0.002098 -0.002060 -0.002008 
-0.001945 -0.001872 -0.001792 
-0.001708 -0.001620 -0.001530 
-0.001439 -0.001349 -0.001261 
-0.001175 -0.001092 -0.001012 
-0.000935 -0.000863 -0.000794 
-0.000730 -0.000670 -0.000614 
-0.000561 -0.000513 0.000798 
0.000923 0.001065 0.001223 
0.001401 0.001598 0.001818 
0.002061 0.002329 0.002623 
0.002944 0.003295 0.003674 
0.004084 0.004524 0.004994 
0.005493 0.006020 0.006573 
0.007150 0.007748 0.008362 
0.008988 0.009620 0.010253 
0.010879 0.011491 0.012081 
0.012642 0.013164 0.013640 
0.014062 0.014422 0.014714 
0.014931 0.015068 0.015123 
0.015093 0.014976 0.014774 
0.014488 0.014122 0.013680 
0.013167 0.012592 0.011960 
0.011281 0.010562 0.009813 
0.009043 0.008261 0.007474 
0.006691 0.005920 0.005168 
0.004440 0.003743 0.003082 
0.002459 0.001879 0.001343 
0.000853 0.000411 0.000015 
-0.000335 -0.000640 -0.000901 
-0.001121 -0.001301 -0.001446 
-0.001557 -0.001637 -0.001691 
-0.001719 -0.001727 -0.001716 
-0.001690 -0.001650 -0.001600 
-0.001541 -0.001476 -0.001407 
-0.001334 -0.001259 -0.001184 
-0.001110 -0.001036 -0.000965 
-0.000896 -0.000830 -0.000767 
-0.000707 -0.000650 -0.000598 
-0.000548 -0.000502 -0.000459 
0.000852 0.000987 0.001138 
0.001309 0.001499 0.001712 
0.001949 0.002211 0.002500 
0.002819 0.003167 0.003547 
0.003959 0.004405 0.004884 
0.005397 0.005943 0.006520 
0.007127 0.007762 0.008420 
0.009098 0.009790 0.010492 
0.011195 0.011894 0.012579 
0.013242 0.013874 0.014467 
0.015010 0.015496 0.015917 
0.016263 0.016530 0.016711 
0.016802 0.016801 0.016707 
0.016520 0.016242 0.015876 
0.015428 0.014903 0.014309 
0.013653 0.012944 0.012192 
0.011406 0.010595 0.009768 
0.008935 0.008104 0.007283 
0.006479 0.005699 0.004949 
0.004235 0.003559 0.002926 
0.002338 0.001797 0.001303 
0.000858 0.000460 0.000109 
-0.000198 -0.000461 -0.000683 
-0.000868 -0.001017 -0.001134 
-0.001222 -0.001284 -0.001323 
-0.001341 -0.001343 -0.001329 
-0.001303 -0.001268 -0.001224 
-0.001175 -0.001120 -0.001063 
-0.001005 -0.000945 -0.000886 
-0.000827 -0.000770 -0.000715 
-0.000662 -0.000612 -0.000564 
-0.000520 -0.000477 -0.000438 
-0.000401 0.000906 0.001050 
0.001212 0.001394 0.001599 
0.001827 0.002081 0.002362 
0.002674 0.003016 0.003392 
0.003802 0.004248 0.004731 
0.005251 0.005808 0.006402 
0.007031 0.007694 0.008388 
0.009109 0.009854 0.010616 
0.011389 0.012167 0.012941 
0.013702 0.014442 0.015150 
0.015817 0.016432 0.016986 
0.017470 0.017875 0.018194 
0.018421 0.018551 0.018582 
0.018512 0.018341 0.018072 
0.017708 0.017254 0.016717 
0.016105 0.015425 0.014687 
0.013901 0.013077 0.012224 
0.011353 0.010472 0.009592 
0.008719 0.007863 0.007030 
0.006226 0.005457 0.004726 
0.004039 0.003397 0.002802 
0.002256 0.001759 0.001310 
0.000910 0.000556 0.000247 
-0.000020 -0.000248 -0.000438 
-0.000594 -0.000719 -0.000816 
-0.000888 -0.000938 -0.000969 
-0.000983 -0.000984 -0.000973 
-0.000953 -0.000925 -0.000891 
-0.000853 -0.000811 -0.000768 
-0.000724 -0.000680 -0.000636 
-0.000593 -0.000551 -0.000511 
-0.000472 -0.000436 -0.000402 
-0.000370 -0.000340 0.000960 
0.001113 0.001285 0.001480 
0.001697 0.001941 0.002212 
0.002514 0.002847 0.003215 
0.003618 0.004059 0.004539 
0.005060 0.005621 0.006224 
0.006867 0.007549 0.008269 
0.009025 0.009811 0.010624 
0.011458 0.012307 0.013161 
0.014014 0.014855 0.015675 
0.016462 0.017206 0.017896 
0.018521 0.019071 0.019538 
0.019912 0.020188 0.020359 
0.020424 0.020380 0.020227 
0.019968 0.019606 0.019148 
0.018599 0.017968 0.017265 
0.016498 0.015678 0.014815 
0.013921 0.013004 0.012076 
0.011146 0.010221 0.009312 
0.008424 0.007565 0.006740 
0.005953 0.005210 0.004512 
0.003862 0.003261 0.002711 
0.002210 0.001758 0.001355 
0.000997 0.000684 0.000412 
0.000179 -0.000018 -0.000182 
-0.000317 -0.000424 -0.000508 
-0.000571 -0.000615 -0.000644 
-0.000659 -0.000663 -0.000659 
-0.000646 -0.000628 -0.000606 
-0.000580 -0.000552 -0.000523 
-0.000493 -0.000462 -0.000432 
-0.000403 -0.000375 -0.000348 
-0.000322 -0.000298 -0.000275 
0.001013 0.001175 0.001358 
0.001564 0.001795 0.002054 
0.002343 0.002664 0.003020 
0.003412 0.003843 0.004316 
0.004830 0.005389 0.005992 
0.006641 0.007334 0.008070 
0.008849 0.009667 0.010520 
0.011404 0.012312 0.013237 
0.014171 0.015105 0.016028 
0.016930 0.017799 0.018623 
0.019391 0.020090 0.020710 
0.021240 0.021672 0.021998 
0.022213 0.022313 0.022296 
0.022163 0.021915 0.021557 
0.021094 0.020534 0.019886 
0.019159 0.018363 0.017509 
0.016608 0.015672 0.014710 
0.013734 0.012754 0.011777 
0.010814 0.009871 0.008956 
0.008075 0.007231 0.006431 
0.005676 0.004970 0.004313 
0.003708 0.003153 0.002648 
0.002193 0.001786 0.001424 
0.001106 0.000828 0.000588 
0.000383 0.000209 0.000065 
-0.000054 -0.000150 -0.000226 
-0.000284 -0.000328 -0.000358 
-0.000378 -0.000388 -0.000392 
-0.000389 -0.000382 -0.000371 
-0.000358 -0.000342 -0.000325 
-0.000308 -0.000290 -0.000273 
-0.000255 -0.000238 -0.000222 
-0.000207 0.001065 0.001235 
0.001428 0.001646 0.001891 
0.002165 0.002471 0.002811 
0.003189 0.003607 0.004066 
0.004569 0.005118 0.005715 
0.006361 0.007055 0.007799 
0.008590 0.009428 0.010309 
0.011230 0.012185 0.013168 
0.014171 0.015187 0.016203 
0.017211 0.018197 0.019150 
0.020057 0.020904 0.021679 
0.022371 0.022967 0.023459 
0.023838 0.024097 0.024234 
0.024246 0.024133 0.023897 
0.023543 0.023077 0.022507 
0.021841 0.021091 0.020267 
0.019380 0.018441 0.017463 
0.016457 0.015434 0.014403 
0.013375 0.012358 0.011360 
0.010389 0.009451 0.008550 
0.007692 0.006880 0.006116 
0.005403 0.004741 0.004132 
0.003573 0.003065 0.002607 
0.002195 0.001829 0.001505 
0.001220 0.000972 0.000758 
0.000575 0.000420 0.000289 
0.000180 0.000091 0.000019 
-0.000039 -0.000084 -0.000119 
-0.000145 -0.000163 -0.000175 
-0.000182 -0.000185 -0.000185 
-0.000183 -0.000178 -0.000173 
-0.000166 -0.000159 -0.000151 
-0.000144 -0.000136 0.001114 
0.001293 0.001496 0.001725 
0.001983 0.002272 0.002595 
0.002955 0.003355 0.003796 
0.004283 0.004817 0.005401 
0.006035 0.006723 0.007463 
0.008257 0.009104 0.010001 
0.010945 0.011934 0.012961 
0.014019 0.015102 0.016199 
0.017299 0.018392 0.019465 
0.020503 0.021493 0.022422 
0.023275 0.024039 0.024703 
0.025255 0.025688 0.025994 
0.026169 0.026210 0.026119 
0.025896 0.025547 0.025079 
0.024499 0.023817 0.023045 
0.022193 0.021273 0.020298 
0.019279 0.018229 0.017159 
0.016079 0.015000 0.013930 
0.012878 0.011851 0.010856 
0.009899 0.008983 0.008113 
0.007292 0.006522 0.005804 
0.005138 0.004525 0.003964 
0.003453 0.002990 0.002575 
0.002203 0.001873 0.001582 
0.001326 0.001103 0.000910 
0.000744 0.000601 0.000480 
0.000377 0.000291 0.000219 
0.000160 0.000111 0.000071 
0.000039 0.000013 -0.000007 
-0.000023 -0.000035 -0.000045 
-0.000051 -0.000056 -0.000060 
-0.000062 -0.000063 -0.000063 
0.001161 0.001349 0.001561 
0.001801 0.002072 0.002375 
0.002715 0.003094 0.003514 
0.003980 0.004493 0.005058 
0.005675 0.006347 0.007075 
0.007861 0.008705 0.009605 
0.010560 0.011568 0.012624 
0.013722 0.014856 0.016018 
0.017196 0.018381 0.019560 
0.020718 0.021842 0.022916 
0.023927 0.024858 0.025696 
0.026428 0.027043 0.027530 
0.027883 0.028097 0.028169 
0.028100 0.027891 0.027548 
0.027078 0.026490 0.025793 
0.025000 0.024121 0.023170 
0.022160 0.021102 0.020010 
0.018894 0.017767 0.016637 
0.015516 0.014410 0.013329 
0.012279 0.011265 0.010292 
0.009365 0.008487 0.007660 
0.006885 0.006164 0.005495 
0.004880 0.004317 0.003803 
0.003338 0.002919 0.002542 
0.002207 0.001909 0.001645 
0.001413 0.001210 0.001033 
0.000879 0.000745 0.000630 
0.000531 0.000446 0.000374 
0.000312 0.000259 0.000214 
0.000176 0.000143 0.000116 
0.000093 0.000073 0.000056 
0.000042 0.000030 0.000020 
0.000011 0.001206 0.001401 
0.001623 0.001873 0.002156 
0.002473 0.002829 0.003225 
0.003666 0.004155 0.004695 
0.005288 0.005937 0.006645 
0.007414 0.008244 0.009136 
0.010089 0.011102 0.012171 
0.013293 0.014462 0.015670 
0.016909 0.018168 0.019436 
0.020699 0.021943 0.023152 
0.024311 0.025402 0.026412 
0.027324 0.028124 0.028801 
0.029343 0.029744 0.029997 
0.030100 0.030054 0.029860 
0.029525 0.029054 0.028459 
0.027748 0.026935 0.026032 
0.025052 0.024008 0.022913 
0.021780 0.020622 0.019448 
0.018271 0.017099 0.015942 
0.014808 0.013703 0.012635 
0.011606 0.010623 0.009689 
0.008806 0.007975 0.007198 
0.006476 0.005807 0.005191 
0.004626 0.004111 0.003644 
0.003221 0.002841 0.002500 
0.002195 0.001924 0.001684 
0.001472 0.001285 0.001120 
0.000975 0.000849 0.000738 
0.000641 0.000556 0.000483 
0.000418 0.000362 0.000313 
0.000270 0.000232 0.000199 
0.000170 0.000145 0.000123 
0.000104 0.000087 0.001247 
0.001449 0.001680 0.001940 
0.002234 0.002565 0.002935 
0.003349 0.003809 0.004320 
0.004884 0.005505 0.006186 
0.006928 0.007735 0.008608 
0.009546 0.010550 0.011618 
0.012747 0.013933 0.015170 
0.016450 0.017765 0.019102 
0.020451 0.021797 0.023124 
0.024417 0.025658 0.026830 
0.027916 0.028901 0.029769 
0.030507 0.031104 0.031552 
0.031845 0.031980 0.031957 
0.031780 0.031452 0.030983 
0.030382 0.029660 0.028830 
0.027904 0.026897 0.025822 
0.024693 0.023522 0.022323 
0.021106 0.019883 0.018664 
0.017458 0.016273 0.015117 
0.013995 0.012913 0.011876 
0.010887 0.009949 0.009063 
0.008232 0.007456 0.006734 
0.006067 0.005451 0.004887 
0.004372 0.003903 0.003478 
0.003095 0.002749 0.002439 
0.002162 0.001914 0.001694 
0.001498 0.001323 0.001169 
0.001032 0.000911 0.000803 
0.000708 0.000624 0.000549 
0.000483 0.000425 0.000373 
0.000326 0.000285 0.000249 
0.000217 0.000188 0.000163 
0.001284 0.001494 0.001732 
0.002002 0.002306 0.002649 
0.003033 0.003463 0.003941 
0.004472 0.005060 0.005707 
0.006417 0.007192 0.008035 
0.008948 0.009930 0.010982 
0.012103 0.013288 0.014535 
0.015837 0.017186 0.018573 
0.019986 0.021413 0.022838 
0.024246 0.025619 0.026940 
0.028190 0.029351 0.030406 
0.031340 0.032139 0.032790 
0.033285 0.033617 0.033784 
0.033786 0.033625 0.033307 
0.032841 0.032236 0.031505 
0.030660 0.029715 0.028684 
0.027581 0.026420 0.025215 
0.023978 0.022722 0.021457 
0.020194 0.018942 0.017709 
0.016504 0.015332 0.014199 
0.013109 0.012068 0.011077 
0.010139 0.009255 0.008427 
0.007654 0.006936 0.006271 
0.005658 0.005096 0.004582 
0.004113 0.003687 0.003302 
0.002953 0.002639 0.002356 
0.002102 0.001875 0.001671 
0.001489 0.001326 0.001180 
0.001050 0.000934 0.000830 
0.000737 0.000654 0.000579 
0.000513 0.000454 0.000401 
0.000353 0.000311 0.000273 
0.000239 0.001317 0.001533 
0.001778 0.002057 0.002371 
0.002724 0.003121 0.003566 
0.004061 0.004611 0.005220 
0.005891 0.006628 0.007433 
0.008310 0.009259 0.010283 
0.011380 0.012549 0.013788 
0.015092 0.016455 0.017868 
0.019323 0.020808 0.022308 
0.023809 0.025293 0.026742 
0.028139 0.029463 0.030695 
0.031819 0.032816 0.033673 
0.034376 0.034917 0.035288 
0.035487 0.035514 0.035371 
0.035065 0.034603 0.033998 
0.033260 0.032403 0.031442 
0.030390 0.029264 0.028075 
0.026840 0.025570 0.024278 
0.022974 0.021671 0.020377 
0.019100 0.017849 0.016630 
0.015449 0.014311 0.013220 
0.012179 0.011191 0.010257 
0.009379 0.008557 0.007789 
0.007077 0.006418 0.005810 
0.005251 0.004740 0.004273 
0.003847 0.003461 0.003111 
0.002794 0.002507 0.002249 
0.002016 0.001806 0.001617 
0.001447 0.001295 0.001157 
0.001034 0.000923 0.000823 
0.000733 0.000652 0.000580 
0.000515 0.000456 0.000403 
0.000356 0.000314 0.001346 
0.001567 0.001819 0.002105 
0.002427 0.002791 0.003199 
0.003657 0.004167 0.004734 
0.005362 0.006054 0.006816 
0.007649 0.008556 0.009539 
0.010600 0.011738 0.012952 
0.014239 0.015595 0.017014 
0.018487 0.020005 0.021555 
0.023123 0.024693 0.026248 
0.027769 0.029236 0.030629 
0.031929 0.033116 0.034174 
0.035086 0.035839 0.036424 
0.036834 0.037065 0.037117 
0.036993 0.036700 0.036246 
0.035642 0.034901 0.034036 
0.033063 0.031995 0.030849 
0.029638 0.028377 0.027078 
0.025755 0.024418 0.023079 
0.021747 0.020431 0.019139 
0.017877 0.016652 0.015469 
0.014331 0.013244 0.012209 
0.011228 0.010302 0.009433 
0.008619 0.007861 0.007157 
0.006506 0.005905 0.005352 
0.004845 0.004381 0.003958 
0.003573 0.003222 0.002904 
0.002615 0.002354 0.002117 
0.001903 0.001710 0.001535 
0.001377 0.001234 0.001105 
0.000989 0.000884 0.000789 
0.000704 0.000627 0.000557 
0.000495 0.000438 0.000388 
0.001369 0.001596 0.001853 
0.002145 0.002475 0.002847 
0.003266 0.003734 0.004257 
0.004839 0.005484 0.006196 
0.006978 0.007835 0.008769 
0.009783 0.010876 0.012051 
0.013304 0.014635 0.016037 
0.017506 0.019033 0.020607 
0.022215 0.023845 0.025478 
0.027097 0.028683 0.030214 
0.031671 0.033033 0.034279 
0.035392 0.036356 0.037157 
0.037784 0.038231 0.038493 
0.038571 0.038467 0.038189 
0.037745 0.037146 0.036406 
0.035538 0.034557 0.033478 
0.032317 0.031089 0.029807 
0.028486 0.027137 0.025772 
0.024402 0.023038 0.021687 
0.020358 0.019058 0.017793 
0.016569 0.015390 0.014260 
0.013181 0.012156 0.011187 
0.010274 0.009417 0.008616 
0.007870 0.007177 0.006535 
0.005944 0.005399 0.004898 
0.004440 0.004021 0.003638 
0.003289 0.002972 0.002683 
0.002420 0.002182 0.001965 
0.001769 0.001591 0.001430 
0.001283 0.001151 0.001031 
0.000923 0.000824 0.000736 
0.000656 0.000583 0.000518 
0.000459 0.001388 0.001618 
0.001880 0.002177 0.002514 
0.002893 0.003320 0.003798 
0.004332 0.004926 0.005585 
0.006313 0.007114 0.007991 
0.008948 0.009987 0.011109 
0.012314 0.013602 0.014969 
0.016412 0.017924 0.019497 
0.021120 0.022780 0.024463 
0.026151 0.027827 0.029470 
0.031058 0.032572 0.033988 
0.035288 0.036452 0.037463 
0.038308 0.038975 0.039456 
0.039750 0.039854 0.039772 
0.039511 0.039080 0.038490 
0.037754 0.036887 0.035903 
0.034819 0.033650 0.032410 
0.031114 0.029775 0.028406 
0.027019 0.025625 0.024234 
0.022854 0.021494 0.020161 
0.018862 0.017601 0.016385 
0.015216 0.014098 0.013034 
0.012025 0.011071 0.010175 
0.009334 0.008548 0.007817 
0.007138 0.006509 0.005928 
0.005394 0.004902 0.004451 
0.004038 0.003660 0.003314 
0.002999 0.002712 0.002450 
0.002211 0.001994 0.001797 
0.001618 0.001455 0.001307 
0.001173 0.001051 0.000941 
0.000841 0.000751 0.000669 
0.000595 0.000529 0.001402 
0.001635 0.001900 0.002201 
0.002543 0.002928 0.003361 
0.003846 0.004389 0.004993 
0.005664 0.006404 0.007220 
0.008114 0.009089 0.010149 
0.011294 0.012524 0.013840 
0.015238 0.016714 0.018262 
0.019872 0.021536 0.023239 
0.024966 0.026701 0.028425 
0.030116 0.031753 0.033315 
0.034780 0.036126 0.037335 
0.038388 0.039273 0.039977 
0.040492 0.040815 0.040946 
0.040887 0.040646 0.040230 
0.039653 0.038926 0.038065 
0.037085 0.036002 0.034830 
0.033584 0.032280 0.030931 
0.029549 0.028146 0.026733 
0.025321 0.023919 0.022533 
0.021173 0.019845 0.018554 
0.017306 0.016103 0.014951 
0.013852 0.012807 0.011818 
0.010884 0.010008 0.009186 
0.008419 0.007706 0.007043 
0.006429 0.005862 0.005340 
0.004859 0.004417 0.004011 
0.003640 0.003300 0.002989 
0.002705 0.002446 0.002210 
0.001994 0.001798 0.001619 
0.001456 0.001309 0.001174 
0.001052 0.000942 0.000842 
0.000751 0.000669 0.000595 
0.001409 0.001645 0.001912 
0.002217 0.002561 0.002950 
0.003388 0.003879 0.004428 
0.005040 0.005718 0.006469 
0.007295 0.008202 0.009191 
0.010266 0.011428 0.012678 
0.014015 0.015436 0.016938 
0.018513 0.020153 0.021848 
0.023585 0.025348 0.027120 
0.028881 0.030611 0.032288 
0.033890 0.035394 0.036780 
0.038027 0.039117 0.040037 
0.040774 0.041321 0.041674 
0.041831 0.041796 0.041577 
0.041180 0.040619 0.039907 
0.039058 0.038087 0.037010 
0.035842 0.034598 0.033292 
0.031939 0.030551 0.029139 
0.027715 0.026289 0.024870 
0.023466 0.022085 0.020734 
0.019418 0.018143 0.016913 
0.015731 0.014602 0.013526 
0.012505 0.011540 0.010631 
0.009778 0.008979 0.008234 
0.007541 0.006897 0.006300 
0.005749 0.005241 0.004773 
0.004342 0.003946 0.003583 
0.003250 0.002946 0.002667 
0.002412 0.002180 0.001967 
0.001774 0.001597 0.001437 
0.001291 0.001158 0.001037 
0.000928 0.000829 0.000739 
0.000658 0.001412 0.001648 
0.001917 0.002223 0.002570 
0.002961 0.003402 0.003896 
0.004449 0.005065 0.005749 
0.006506 0.007339 0.008253 
0.009252 0.010337 0.011511 
0.012773 0.014125 0.015562 
0.017080 0.018674 0.020335 
0.022053 0.023813 0.025601 
0.027399 0.029188 0.030947 
0.032654 0.034287 0.035822 
0.037238 0.038516 0.039638 
0.040588 0.041355 0.041931 
0.042311 0.042495 0.042486 
0.042290 0.041917 0.041377 
0.040683 0.039851 0.038895 
0.037831 0.036674 0.035439 
0.034139 0.032790 0.031402 
0.029989 0.028560 0.027127 
0.025698 0.024282 0.022887 
0.021519 0.020184 0.018888 
0.017636 0.016431 0.015277 
0.014175 0.013127 0.012135 
0.011198 0.010317 0.009491 
0.008718 0.007997 0.007327 
0.006704 0.006127 0.005594 
0.005102 0.004648 0.004230 
0.003846 0.003493 0.003170 
0.002873 0.002601 0.002353 
0.002126 0.001918 0.001729 
0.001557 0.001399 0.001256 
0.001126 0.001008 0.000902 
0.000805 0.000717 0.001409 
0.001645 0.001914 0.002221 
0.002568 0.002960 0.003401 
0.003897 0.004451 0.005069 
0.005755 0.006514 0.007350 
0.008268 0.009270 0.010360 
0.011540 0.012809 0.014167 
0.015612 0.017140 0.018744 
0.020416 0.022145 0.023919 
0.025722 0.027536 0.029342 
0.031119 0.032846 0.034499 
0.036056 0.037495 0.038797 
0.039943 0.040918 0.041711 
0.042313 0.042720 0.042931 
0.042948 0.042778 0.042430 
0.041915 0.041246 0.040437 
0.039502 0.038458 0.037318 
0.036098 0.034812 0.033473 
0.032093 0.030685 0.029260 
0.027827 0.026395 0.024974 
0.023571 0.022193 0.020846 
0.019536 0.018267 0.017044 
0.015871 0.014748 0.013679 
0.012665 0.011705 0.010801 
0.009951 0.009154 0.008410 
0.007716 0.007070 0.006471 
0.005915 0.005402 0.004927 
0.004490 0.004087 0.003716 
0.003375 0.003062 0.002775 
0.002512 0.002272 0.002051 
0.001850 0.001667 0.001500 
0.001347 0.001209 0.001083 
0.000969 0.000865 0.000772 
0.001400 0.001635 0.001904 
0.002209 0.002555 0.002946 
0.003387 0.003881 0.004435 
0.005051 0.005736 0.006494 
0.007329 0.008246 0.009248 
0.010337 0.011515 0.012784 
0.014142 0.015587 0.017115 
0.018721 0.020394 0.022126 
0.023903 0.025709 0.027528 
0.029341 0.031126 0.032861 
0.034525 0.036094 0.037547 
0.038865 0.040029 0.041024 
0.041838 0.042464 0.042895 
0.043132 0.043177 0.043036 
0.042716 0.042230 0.041589 
0.040808 0.039901 0.038882 
0.037767 0.036570 0.035304 
0.033983 0.032619 0.031224 
0.029808 0.028382 0.026955 
0.025536 0.024132 0.022750 
0.021397 0.020079 0.018801 
0.017566 0.016379 0.015242 
0.014156 0.013125 0.012147 
0.011224 0.010354 0.009538 
0.008774 0.008060 0.007395 
0.006777 0.006202 0.005670 
0.005178 0.004723 0.004303 
0.003916 0.003560 0.003233 
0.002932 0.002656 0.002404 
0.002172 0.001961 0.001767 
0.001591 0.001430 0.001284 
0.001151 0.001030 0.000920 
0.000821 0.001386 0.001619 
0.001886 0.002189 0.002533 
0.002921 0.003359 0.003850 
0.004400 0.005012 0.005693 
0.006446 0.007277 0.008188 
0.009183 0.010266 0.011438 
0.012700 0.014050 0.015488 
0.017008 0.018605 0.020271 
0.021995 0.023764 0.025564 
0.027378 0.029186 0.030967 
0.032701 0.034365 0.035937 
0.037396 0.038722 0.039897 
0.040906 0.041738 0.042383 
0.042838 0.043100 0.043173 
0.043061 0.042773 0.042320 
0.041712 0.040964 0.040090 
0.039104 0.038019 0.036851 
0.035612 0.034316 0.032975 
0.031600 0.030201 0.028790 
0.027374 0.025964 0.024566 
0.023187 0.021836 0.020516 
0.019234 0.017993 0.016798 
0.015652 0.014556 0.013512 
0.012521 0.011584 0.010700 
0.009869 0.009089 0.008359 
0.007678 0.007043 0.006453 
0.005905 0.005398 0.004928 
0.004494 0.004093 0.003724 
0.003384 0.003072 0.002785 
0.002521 0.002280 0.002059 
0.001857 0.001672 0.001504 
0.001351 0.001212 0.001085 
0.000970 0.000866 0.001366 
0.001597 0.001861 0.002161 
0.002501 0.002885 0.003317 
0.003803 0.004347 0.004953 
0.005626 0.006371 0.007193 
0.008094 0.009079 0.010150 
0.011309 0.012558 0.013894 
0.015316 0.016820 0.018401 
0.020050 0.021756 0.023508 
0.025291 0.027088 0.028881 
0.030649 0.032371 0.034026 
0.035591 0.037047 0.038373 
0.039553 0.040570 0.041414 
0.042077 0.042552 0.042839 
0.042940 0.042860 0.042606 
0.042188 0.041617 0.040907 
0.040071 0.039122 0.038075 
0.036942 0.035737 0.034473 
0.033161 0.031813 0.030438 
0.029048 0.027651 0.026256 
0.024871 0.023502 0.022158 
0.020843 0.019564 0.018323 
0.017127 0.015976 0.014875 
0.013824 0.012826 0.011879 
0.010985 0.010143 0.009351 
0.008610 0.007916 0.007269 
0.006666 0.006106 0.005586 
0.005104 0.004658 0.004246 
0.003866 0.003515 0.003193 
0.002896 0.002624 0.002374 
0.002145 0.001935 0.001744 
0.001569 0.001410 0.001265 
0.001133 0.001014 0.000905 
0.001342 0.001569 0.001829 
0.002124 0.002459 0.002837 
0.003263 0.003742 0.004277 
0.004874 0.005537 0.006271 
0.007079 0.007967 0.008936 
0.009991 0.011132 0.012360 
0.013676 0.015075 0.016556 
0.018111 0.019734 0.021414 
0.023140 0.024896 0.026666 
0.028434 0.030178 0.031879 
0.033515 0.035065 0.036509 
0.037828 0.039005 0.040026 
0.040878 0.041554 0.042048 
0.042359 0.042487 0.042439 
0.042220 0.041841 0.041311 
0.040643 0.039849 0.038943 
0.037938 0.036847 0.035682 
0.034456 0.033179 0.031864 
0.030520 0.029158 0.027786 
0.026413 0.025047 0.023695 
0.022364 0.021061 0.019789 
0.018556 0.017363 0.016215 
0.015113 0.014061 0.013059 
0.012108 0.011209 0.010360 
0.009561 0.008811 0.008109 
0.007453 0.006841 0.006271 
0.005742 0.005250 0.004795 
0.004374 0.003985 0.003626 
0.003295 0.002990 0.002710 
0.002453 0.002218 0.002002 
0.001805 0.001625 0.001460 
0.001311 0.001175 0.001051 
0.000939 0.001313 0.001536 
0.001791 0.002080 0.002408 
0.002779 0.003197 0.003667 
0.004191 0.004777 0.005427 
0.006146 0.006938 0.007808 
0.008758 0.009791 0.010908 
0.012111 0.013399 0.014770 
0.016219 0.017742 0.019331 
0.020976 0.022666 0.024386 
0.026121 0.027854 0.029565 
0.031235 0.032843 0.034370 
0.035795 0.037100 0.038269 
0.039286 0.040142 0.040828 
0.041338 0.041670 0.041827 
0.041811 0.041629 0.041289 
0.040803 0.040180 0.039433 
0.038574 0.037616 0.036571 
0.035451 0.034269 0.033034 
0.031758 0.030451 0.029122 
0.027781 0.026437 0.025096 
0.023767 0.022456 0.021169 
0.019912 0.018691 0.017507 
0.016367 0.015271 0.014222 
0.013222 0.012272 0.011371 
0.010520 0.009718 0.008964 
0.008257 0.007595 0.006977 
0.006401 0.005865 0.005366 
0.004904 0.004476 0.004081 
0.003715 0.003378 0.003067 
0.002781 0.002519 0.002278 
0.002057 0.001855 0.001671 
0.001502 0.001349 0.001209 
0.001083 0.000968 0.001279 
0.001497 0.001746 0.002029 
0.002350 0.002712 0.003120 
0.003578 0.004091 0.004662 
0.005297 0.005998 0.006771 
0.007620 0.008546 0.009553 
0.010642 0.011815 0.013070 
0.014405 0.015817 0.017300 
0.018847 0.020450 0.022095 
0.023772 0.025463 0.027152 
0.028822 0.030453 0.032026 
0.033522 0.034920 0.036204 
0.037358 0.038369 0.039224 
0.039915 0.040439 0.040791 
0.040974 0.040990 0.040845 
0.040548 0.040106 0.039531 
0.038833 0.038025 0.037118 
0.036124 0.035054 0.033920 
0.032732 0.031500 0.030235 
0.028946 0.027642 0.026331 
0.025022 0.023721 0.022435 
0.021171 0.019935 0.018730 
0.017562 0.016434 0.015349 
0.014309 0.013315 0.012370 
0.011472 0.010623 0.009822 
0.009067 0.008359 0.007695 
0.007074 0.006494 0.005955 
0.005452 0.004986 0.004554 
0.004153 0.003783 0.003441 
0.003126 0.002836 0.002570 
0.002325 0.002100 0.001895 
0.001707 0.001535 0.001379 
0.001237 0.001108 0.000990 
0.001242 0.001454 0.001697 
0.001972 0.002284 0.002636 
0.003033 0.003479 0.003977 
0.004532 0.005149 0.005830 
0.006581 0.007405 0.008304 
0.009281 0.010338 0.011475 
0.012692 0.013987 0.015355 
0.016793 0.018292 0.019845 
0.021440 0.023064 0.024704 
0.026343 0.027964 0.029549 
0.031079 0.032536 0.033902 
0.035159 0.036294 0.037291 
0.038141 0.038836 0.039369 
0.039740 0.039948 0.039995 
0.039888 0.039632 0.039236 
0.038710 0.038065 0.037310 
0.036457 0.035517 0.034501 
0.033419 0.032281 0.031099 
0.029881 0.028636 0.027374 
0.026102 0.024829 0.023562 
0.022307 0.021071 0.019860 
0.018678 0.017530 0.016420 
0.015350 0.014323 0.013341 
0.012404 0.011514 0.010671 
0.009874 0.009123 0.008416 
0.007753 0.007133 0.006553 
0.006012 0.005508 0.005040 
0.004606 0.004203 0.003830 
0.003486 0.003168 0.002875 
0.002606 0.002359 0.002132 
0.001924 0.001734 0.001560 
0.001402 0.001257 0.001126 
0.001007 0.001202 0.001407 
0.001642 0.001909 0.002211 
0.002553 0.002937 0.003369 
0.003851 0.004389 0.004985 
0.005645 0.006371 0.007167 
0.008036 0.008980 0.010001 
0.011099 0.012273 0.013522 
0.014842 0.016228 0.017674 
0.019171 0.020709 0.022276 
0.023858 0.025441 0.027006 
0.028539 0.030020 0.031433 
0.032760 0.033985 0.035094 
0.036075 0.036916 0.037609 
0.038151 0.038537 0.038768 
0.038845 0.038774 0.038560 
0.038211 0.037736 0.037143 
0.036443 0.035647 0.034763 
0.033803 0.032777 0.031694 
0.030565 0.029397 0.028202 
0.026985 0.025757 0.024525 
0.023296 0.022077 0.020874 
0.019693 0.018538 0.017415 
0.016327 0.015277 0.014267 
0.013300 0.012377 0.011499 
0.010665 0.009876 0.009132 
0.008431 0.007772 0.007155 
0.006577 0.006038 0.005536 
0.005068 0.004633 0.004230 
0.003857 0.003512 0.003193 
0.002899 0.002628 0.002380 
0.002151 0.001942 0.001751 
0.001576 0.001416 0.001271 
0.001139 0.001019 0.001158 
0.001357 0.001583 0.001841 
0.002133 0.002463 0.002834 
0.003250 0.003715 0.004233 
0.004808 0.005443 0.006143 
0.006909 0.007745 0.008653 
0.009635 0.010690 0.011818 
0.013017 0.014285 0.015616 
0.017004 0.018440 0.019917 
0.021421 0.022940 0.024460 
0.025965 0.027440 0.028867 
0.030231 0.031514 0.032703 
0.033783 0.034742 0.035570 
0.036259 0.036805 0.037204 
0.037456 0.037562 0.037526 
0.037353 0.037050 0.036625 
0.036086 0.035442 0.034703 
0.033877 0.032976 0.032008 
0.030982 0.029909 0.028795 
0.027652 0.026485 0.025305 
0.024118 0.022931 0.021752 
0.020585 0.019438 0.018316 
0.017221 0.016160 0.015133 
0.014146 0.013198 0.012292 
0.011428 0.010608 0.009831 
0.009096 0.008404 0.007753 
0.007142 0.006569 0.006034 
0.005535 0.005070 0.004637 
0.004236 0.003864 0.003519 
0.003201 0.002908 0.002637 
0.002389 0.002160 0.001951 
0.001759 0.001584 0.001424 
0.001278 0.001146 0.001025 
0.001112 0.001303 0.001521 
0.001769 0.002050 0.002367 
0.002724 0.003124 0.003571 
0.004068 0.004620 0.005229 
0.005900 0.006634 0.007436 
0.008305 0.009245 0.010254 
0.011334 0.012481 0.013692 
0.014964 0.016290 0.017663 
0.019073 0.020511 0.021963 
0.023416 0.024857 0.026270 
0.027639 0.028949 0.030185 
0.031333 0.032380 0.033314 
0.034126 0.034808 0.035355 
0.035765 0.036035 0.036167 
0.036164 0.036031 0.035773 
0.035397 0.034911 0.034323 
0.033642 0.032876 0.032034 
0.031126 0.030159 0.029143 
0.028087 0.026998 0.025884 
0.024754 0.023616 0.022475 
0.021339 0.020213 0.019104 
0.018017 0.016955 0.015923 
0.014925 0.013962 0.013037 
0.012152 0.011307 0.010503 
0.009741 0.009019 0.008338 
0.007697 0.007094 0.006530 
0.006001 0.005507 0.005047 
0.004619 0.004221 0.003852 
0.003510 0.003194 0.002902 
0.002633 0.002385 0.002158 
0.001949 0.001758 0.001584 
0.001424 0.001279 0.001147 
0.001026 0.001064 0.001247 
0.001456 0.001694 0.001963 
0.002267 0.002609 0.002991 
0.003419 0.003895 0.004422 
0.005005 0.005645 0.006347 
0.007111 0.007941 0.008836 
0.009799 0.010827 0.011919 
0.013072 0.014282 0.015544 
0.016850 0.018192 0.019560 
0.020942 0.022326 0.023699 
0.025046 0.026354 0.027608 
0.028794 0.029898 0.030908 
0.031814 0.032607 0.033279 
0.033824 0.034241 0.034527 
0.034683 0.034711 0.034615 
0.034400 0.034073 0.033639 
0.033106 0.032482 0.031775 
0.030993 0.030145 0.029238 
0.028282 0.027283 0.026251 
0.025193 0.024116 0.023029 
0.021936 0.020846 0.019765 
0.018697 0.017648 0.016622 
0.015624 0.014656 0.013722 
0.012823 0.011961 0.011138 
0.010354 0.009609 0.008903 
0.008236 0.007607 0.007016 
0.006461 0.005941 0.005455 
0.005002 0.004579 0.004187 
0.003822 0.003484 0.003172 
0.002883 0.002616 0.002371 
0.002146 0.001939 0.001749 
0.001576 0.001418 0.001273 
0.001142 0.001023 0.001014 
0.001190 0.001389 0.001616 
0.001873 0.002163 0.002489 
0.002855 0.003262 0.003716 
0.004218 0.004773 0.005382 
0.006049 0.006776 0.007564 
0.008415 0.009328 0.010303 
0.011339 0.012432 0.013580 
0.014775 0.016013 0.017284 
0.018580 0.019890 0.021203 
0.022506 0.023786 0.025031 
0.026226 0.027359 0.028416 
0.029388 0.030263 0.031034 
0.031692 0.032234 0.032654 
0.032953 0.033130 0.033187 
0.033126 0.032952 0.032671 
0.032287 0.031808 0.031240 
0.030591 0.029869 0.029081 
0.028235 0.027338 0.026399 
0.025425 0.024423 0.023402 
0.022367 0.021326 0.020284 
0.019249 0.018225 0.017217 
0.016230 0.015268 0.014334 
0.013430 0.012560 0.011725 
0.010926 0.010163 0.009438 
0.008751 0.008100 0.007486 
0.006908 0.006365 0.005856 
0.005380 0.004935 0.004520 
0.004134 0.003776 0.003443 
0.003135 0.002851 0.002588 
0.002346 0.002124 0.001920 
0.001733 0.001561 0.001405 
0.001262 0.001132 0.001014 
0.000964 0.001131 0.001321 
0.001537 0.001782 0.002058 
0.002367 0.002715 0.003102 
0.003533 0.004009 0.004536 
0.005113 0.005745 0.006434 
0.007180 0.007984 0.008848 
0.009770 0.010748 0.011781 
0.012864 0.013993 0.015160 
0.016360 0.017584 0.018821 
0.020062 0.021294 0.022506 
0.023686 0.024820 0.025898 
0.026908 0.027839 0.028681 
0.029427 0.030070 0.030604 
0.031027 0.031336 0.031531 
0.031613 0.031584 0.031448 
0.031210 0.030874 0.030447 
0.029934 0.029342 0.028678 
0.027949 0.027163 0.026327 
0.025447 0.024531 0.023587 
0.022622 0.021641 0.020652 
0.019661 0.018674 0.017695 
0.016731 0.015785 0.014861 
0.013963 0.013093 0.012254 
0.011447 0.010674 0.009936 
0.009233 0.008566 0.007934 
0.007337 0.006774 0.006245 
0.005748 0.005283 0.004848 
0.004443 0.004065 0.003714 
0.003388 0.003086 0.002807 
0.002550 0.002312 0.002093 
0.001893 0.001709 0.001540 
0.001386 0.001246 0.001118 
0.001001 0.000912 0.001071 
0.001252 0.001457 0.001689 
0.001950 0.002244 0.002573 
0.002940 0.003347 0.003798 
0.004295 0.004841 0.005438 
0.006088 0.006791 0.007550 
0.008363 0.009231 0.010153 
0.011124 0.012143 0.013205 
0.014303 0.015432 0.016583 
0.017747 0.018915 0.020076 
0.021219 0.022334 0.023408 
0.024430 0.025391 0.026279 
0.027087 0.027806 0.028431 
0.028956 0.029377 0.029693 
0.029903 0.030007 0.030008 
0.029907 0.029710 0.029419 
0.029041 0.028580 0.028043 
0.027436 0.026765 0.026038 
0.025261 0.024440 0.023583 
0.022697 0.021787 0.020862 
0.019926 0.018986 0.018049 
0.017117 0.016198 0.015294 
0.014411 0.013550 0.012716 
0.011909 0.011133 0.010389 
0.009677 0.008998 0.008353 
0.007741 0.007162 0.006616 
0.006103 0.005620 0.005168 
0.004744 0.004349 0.003981 
0.003639 0.003321 0.003026 
0.002753 0.002501 0.002269 
0.002055 0.001858 0.001678 
0.001513 0.001362 0.001224 
0.001099 0.000985 0.000861 
0.001011 0.001182 0.001376 
0.001596 0.001843 0.002120 
0.002431 0.002777 0.003161 
0.003586 0.004055 0.004569 
0.005130 0.005741 0.006403 
0.007115 0.007879 0.008694 
0.009558 0.010470 0.011425 
0.012420 0.013449 0.014507 
0.015586 0.016678 0.017774 
0.018865 0.019940 0.020989 
0.022002 0.022969 0.023880 
0.024725 0.025497 0.026188 
0.026793 0.027305 0.027723 
0.028043 0.028265 0.028389 
0.028415 0.028347 0.028186 
0.027938 0.027606 0.027195 
0.026710 0.026158 0.025543 
0.024873 0.024154 0.023391 
0.022592 0.021763 0.020910 
0.020039 0.019157 0.018270 
0.017382 0.016499 0.015625 
0.014766 0.013923 0.013102 
0.012304 0.011532 0.010788 
0.010073 0.009389 0.008736 
0.008114 0.007524 0.006965 
0.006438 0.005941 0.005474 
0.005035 0.004625 0.004241 
0.003884 0.003551 0.003242 
0.002955 0.002689 0.002444 
0.002217 0.002009 0.001817 
0.001642 0.001480 0.001333 
0.001199 0.001076 0.000964 
0.000810 0.000952 0.001113 
0.001296 0.001503 0.001736 
0.001997 0.002289 0.002615 
0.002976 0.003376 0.003816 
0.004298 0.004825 0.005398 
0.006017 0.006685 0.007400 
0.008162 0.008970 0.009822 
0.010715 0.011645 0.012607 
0.013595 0.014604 0.015625 
0.016650 0.017671 0.018679 
0.019664 0.020617 0.021528 
0.022389 0.023190 0.023926 
0.024587 0.025170 0.025669 
0.026081 0.026403 0.026634 
0.026773 0.026822 0.026782 
0.026656 0.026446 0.026157 
0.025793 0.025358 0.024857 
0.024297 0.023682 0.023019 
0.022313 0.021570 0.020797 
0.020000 0.019184 0.018356 
0.017520 0.016683 0.015848 
0.015021 0.014206 0.013406 
0.012624 0.011864 0.011127 
0.010416 0.009733 0.009077 
0.008451 0.007854 0.007287 
0.006749 0.006241 0.005762 
0.005311 0.004888 0.004492 
0.004121 0.003775 0.003452 
0.003153 0.002875 0.002617 
0.002379 0.002159 0.001957 
0.001771 0.001600 0.001443 
0.001300 0.001169 0.001049 
0.000941 0.000760 0.000893 
0.001045 0.001217 0.001411 
0.001630 0.001875 0.002150 
0.002455 0.002794 0.003168 
0.003580 0.004032 0.004524 
0.005059 0.005638 0.006261 
0.006929 0.007640 0.008393 
0.009187 0.010019 0.010885 
0.011782 0.012703 0.013642 
0.014594 0.015551 0.016505 
0.017447 0.018369 0.019262 
0.020119 0.020930 0.021688 
0.022386 0.023018 0.023577 
0.024061 0.024464 0.024785 
0.025022 0.025174 0.025243 
0.025228 0.025133 0.024958 
0.024709 0.024388 0.023999 
0.023548 0.023039 0.022477 
0.021868 0.021216 0.020529 
0.019811 0.019068 0.018306 
0.017531 0.016747 0.015959 
0.015173 0.014393 0.013622 
0.012864 0.012123 0.011401 
0.010701 0.010024 0.009372 
0.008746 0.008147 0.007576 
0.007033 0.006517 0.006030 
0.005570 0.005136 0.004729 
0.004347 0.003989 0.003656 
0.003345 0.003055 0.002787 
0.002538 0.002308 0.002095 
0.001899 0.001719 0.001553 
0.001401 0.001263 0.001136 
0.001020 0.000915 0.000711 
0.000836 0.000978 0.001139 
0.001321 0.001526 0.001756 
0.002013 0.002298 0.002615 
0.002965 0.003349 0.003771 
0.004230 0.004729 0.005268 
0.005848 0.006469 0.007131 
0.007831 0.008569 0.009342 
0.010147 0.010980 0.011836 
0.012709 0.013594 0.014485 
0.015373 0.016251 0.017112 
0.017948 0.018751 0.019513 
0.020228 0.020889 0.021489 
0.022025 0.022491 0.022884 
0.023202 0.023443 0.023605 
0.023690 0.023697 0.023629 
0.023486 0.023273 0.022992 
0.022647 0.022242 0.021781 
0.021269 0.020711 0.020113 
0.019478 0.018814 0.018124 
0.017415 0.016691 0.015957 
0.015219 0.014481 0.013747 
0.013020 0.012305 0.011605 
0.010921 0.010257 0.009614 
0.008995 0.008399 0.007829 
0.007284 0.006765 0.006273 
0.005806 0.005365 0.004950 
0.004559 0.004192 0.003849 
0.003528 0.003229 0.002951 
0.002692 0.002452 0.002230 
0.002025 0.001836 0.001663 
0.001503 0.001356 0.001222 
0.001100 0.000988 0.000886 
0.000662 0.000780 0.000913 
0.001064 0.001234 0.001425 
0.001640 0.001880 0.002146 
0.002441 0.002767 0.003125 
0.003517 0.003945 0.004408 
0.004909 0.005448 0.006024 
0.006638 0.007288 0.007972 
0.008688 0.009434 0.010206 
0.010999 0.011809 0.012631 
0.013457 0.014282 0.015099 
0.015901 0.016681 0.017431 
0.018146 0.018818 0.019442 
0.020012 0.020523 0.020970 
0.021352 0.021664 0.021906 
0.022076 0.022173 0.022199 
0.022155 0.022041 0.021861 
0.021617 0.021312 0.020949 
0.020534 0.020069 0.019560 
0.019012 0.018428 0.017814 
0.017176 0.016517 0.015844 
0.015160 0.014470 0.013779 
0.013090 0.012408 0.011735 
0.011074 0.010429 0.009802 
0.009193 0.008606 0.008041 
0.007499 0.006981 0.006487 
0.006018 0.005573 0.005152 
0.004755 0.004381 0.004030 
0.003702 0.003394 0.003107 
0.002840 0.002592 0.002362 
0.002149 0.001952 0.001770 
0.001603 0.001449 0.001308 
0.001179 0.001061 0.000953 
0.000855 0.000616 0.000725 
0.000850 0.000990 0.001149 
0.001328 0.001528 0.001751 
0.001999 0.002273 0.002576 
0.002909 0.003273 0.003669 
0.004099 0.004563 0.005062 
0.005596 0.006164 0.006765 
0.007398 0.008060 0.008750 
0.009464 0.010198 0.010947 
0.011707 0.012472 0.013237 
0.013996 0.014741 0.015467 
0.016167 0.016836 0.017466 
0.018053 0.018592 0.019077 
0.019506 0.019874 0.020179 
0.020420 0.020595 0.020703 
0.020745 0.020721 0.020632 
0.020482 0.020271 0.020002 
0.019680 0.019306 0.018886 
0.018423 0.017922 0.017386 
0.016821 0.016232 0.015622 
0.014998 0.014362 0.013719 
0.013073 0.012429 0.011790 
0.011158 0.010538 0.009930 
0.009339 0.008765 0.008210 
0.007675 0.007162 0.006670 
0.006201 0.005755 0.005332 
0.004932 0.004553 0.004197 
0.003863 0.003549 0.003255 
0.002981 0.002726 0.002488 
0.002268 0.002064 0.001875 
0.001701 0.001540 0.001393 
0.001258 0.001134 0.001020 
0.000917 0.000823 0.000571 
0.000673 0.000789 0.000920 
0.001068 0.001234 0.001419 
0.001627 0.001857 0.002112 
0.002392 0.002701 0.003038 
0.003405 0.003803 0.004232 
0.004693 0.005186 0.005710 
0.006265 0.006849 0.007461 
0.008097 0.008756 0.009433 
0.010125 0.010827 0.011535 
0.012242 0.012945 0.013636 
0.014310 0.014962 0.015586 
0.016176 0.016727 0.017235 
0.017695 0.018104 0.018458 
0.018754 0.018992 0.019169 
0.019285 0.019340 0.019334 
0.019267 0.019143 0.018962 
0.018727 0.018441 0.018106 
0.017727 0.017307 0.016850 
0.016361 0.015842 0.015299 
0.014737 0.014158 0.013568 
0.012971 0.012370 0.011769 
0.011172 0.010581 0.009999 
0.009429 0.008873 0.008332 
0.007809 0.007305 0.006820 
0.006355 0.005911 0.005489 
0.005087 0.004707 0.004348 
0.004009 0.003691 0.003392 
0.003112 0.002851 0.002608 
0.002381 0.002171 0.001976 
0.001795 0.001629 0.001476 
0.001335 0.001205 0.001087 
0.000978 0.000879 0.000789 
0.000528 0.000623 0.000731 
0.000852 0.000990 0.001144 
0.001316 0.001508 0.001721 
0.001957 0.002217 0.002502 
0.002813 0.003153 0.003520 
0.003916 0.004341 0.004796 
0.005279 0.005790 0.006328 
0.006892 0.007478 0.008084 
0.008708 0.009346 0.009993 
0.010646 0.011299 0.011949 
0.012589 0.013214 0.013820 
0.014401 0.014951 0.015468 
0.015945 0.016380 0.016768 
0.017107 0.017394 0.017627 
0.017804 0.017926 0.017991 
0.017999 0.017952 0.017851 
0.017697 0.017492 0.017239 
0.016941 0.016600 0.016220 
0.015805 0.015358 0.014883 
0.014384 0.013866 0.013332 
0.012786 0.012233 0.011674 
0.011115 0.010558 0.010006 
0.009462 0.008929 0.008407 
0.007900 0.007408 0.006933 
0.006476 0.006038 0.005619 
0.005220 0.004840 0.004480 
0.004140 0.003819 0.003517 
0.003233 0.002967 0.002719 
0.002487 0.002272 0.002072 
0.001886 0.001714 0.001556 
0.001410 0.001275 0.001152 
0.001039 0.000935 0.000841 
0.000755 0.000488 0.000576 
0.000675 0.000788 0.000915 
0.001058 0.001217 0.001395 
0.001592 0.001810 0.002050 
0.002313 0.002600 0.002913 
0.003251 0.003616 0.004008 
0.004426 0.004871 0.005341 
0.005836 0.006353 0.006892 
0.007450 0.008024 0.008610 
0.009206 0.009808 0.010410 
0.011009 0.011601 0.012180 
0.012741 0.013281 0.013794 
0.014277 0.014725 0.015134 
0.015502 0.015825 0.016101 
0.016327 0.016504 0.016629 
0.016702 0.016723 0.016692 
0.016611 0.016481 0.016304 
0.016081 0.015815 0.015509 
0.015166 0.014789 0.014382 
0.013949 0.013492 0.013016 
0.012524 0.012020 0.011508 
0.010991 0.010471 0.009953 
0.009439 0.008932 0.008433 
0.007946 0.007470 0.007009 
0.006564 0.006134 0.005722 
0.005327 0.004951 0.004593 
0.004253 0.003931 0.003627 
0.003341 0.003073 0.002821 
0.002586 0.002366 0.002162 
0.001972 0.001795 0.001632 
0.001481 0.001343 0.001215 
0.001097 0.000990 0.000891 
0.000801 0.000719 0.000449 
0.000531 0.000623 0.000727 
0.000845 0.000977 0.001124 
0.001288 0.001470 0.001671 
0.001892 0.002134 0.002399 
0.002687 0.002998 0.003334 
0.003693 0.004078 0.004486 
0.004918 0.005372 0.005847 
0.006342 0.006854 0.007381 
0.007920 0.008467 0.009020 
0.009575 0.010127 0.010673 
0.011208 0.011727 0.012228 
0.012705 0.013155 0.013575 
0.013959 0.014306 0.014613 
0.014877 0.015097 0.015270 
0.015397 0.015476 0.015507 
0.015490 0.015427 0.015318 
0.015165 0.014969 0.014733 
0.014459 0.014150 0.013810 
0.013440 0.013044 0.012627 
0.012190 0.011738 0.011274 
0.010801 0.010323 0.009842 
0.009361 0.008883 0.008411 
0.007946 0.007491 0.007047 
0.006616 0.006198 0.005795 
0.005409 0.005038 0.004684 
0.004347 0.004026 0.003723 
0.003437 0.003167 0.002913 
0.002675 0.002453 0.002245 
0.002051 0.001871 0.001704 
0.001550 0.001407 0.001275 
0.001154 0.001043 0.000941 
0.000847 0.000762 0.000684 
0.000413 0.000488 0.000573 
0.000670 0.000778 0.000900 
0.001036 0.001187 0.001355 
0.001540 0.001743 0.001966 
0.002209 0.002474 0.002760 
0.003068 0.003398 0.003750 
0.004125 0.004521 0.004937 
0.005373 0.005826 0.006296 
0.006779 0.007273 0.007776 
0.008284 0.008793 0.009301 
0.009804 0.010298 0.010778 
0.011242 0.011685 0.012104 
0.012495 0.012855 0.013182 
0.013472 0.013724 0.013936 
0.014105 0.014232 0.014315 
0.014354 0.014349 0.014301 
0.014210 0.014078 0.013907 
0.013698 0.013454 0.013176 
0.012868 0.012533 0.012173 
0.011792 0.011392 0.010978 
0.010551 0.010115 0.009674 
0.009229 0.008784 0.008341 
0.007903 0.007470 0.007046 
0.006632 0.006230 0.005839 
0.005463 0.005100 0.004753 
0.004420 0.004104 0.003803 
0.003518 0.003248 0.002994 
0.002755 0.002531 0.002321 
0.002124 0.001942 0.001772 
0.001614 0.001468 0.001333 
0.001208 0.001093 0.000988 
0.000891 0.000803 0.000722 
0.000648 0.000379 0.000448 
0.000527 0.000616 0.000716 
0.000828 0.000953 0.001092 
0.001246 0.001416 0.001604 
0.001808 0.002032 0.002274 
0.002536 0.002819 0.003121 
0.003444 0.003787 0.004150 
0.004531 0.004930 0.005345 
0.005775 0.006217 0.006670 
0.007131 0.007597 0.008065 
0.008532 0.008994 0.009449 
0.009892 0.010321 0.010731 
0.011120 0.011485 0.011822 
0.012128 0.012402 0.012642 
0.012844 0.013009 0.013134 
0.013219 0.013265 0.013269 
0.013234 0.013160 0.013047 
0.012898 0.012713 0.012495 
0.012246 0.011969 0.011665 
0.011338 0.010991 0.010626 
0.010246 0.009854 0.009454 
0.009047 0.008637 0.008225 
0.007815 0.007409 0.007007 
0.006613 0.006228 0.005853 
0.005489 0.005137 0.004798 
0.004473 0.004162 0.003866 
0.003583 0.003316 0.003063 
0.002824 0.002599 0.002388 
0.002190 0.002006 0.001833 
0.001673 0.001525 0.001387 
0.001259 0.001142 0.001034 
0.000934 0.000843 0.000759 
0.000683 0.000613 0.000347 
0.000411 0.000483 0.000565 
0.000657 0.000760 0.000876 
0.001003 0.001145 0.001301 
0.001473 0.001661 0.001866 
0.002088 0.002328 0.002587 
0.002864 0.003159 0.003473 
0.003804 0.004153 0.004517 
0.004897 0.005290 0.005695 
0.006110 0.006531 0.006958 
0.007387 0.007816 0.008241 
0.008659 0.009068 0.009464 
0.009843 0.010204 0.010543 
0.010857 0.011144 0.011402 
0.011629 0.011822 0.011980 
0.012103 0.012190 0.012239 
0.012252 0.012228 0.012167 
0.012071 0.011941 0.011778 
0.011585 0.011362 0.011112 
0.010837 0.010541 0.010225 
0.009892 0.009545 0.009186 
0.008818 0.008444 0.008066 
0.007687 0.007308 0.006931 
0.006560 0.006194 0.005836 
0.005487 0.005149 0.004821 
0.004505 0.004201 0.003911 
0.003633 0.003369 0.003118 
0.002881 0.002657 0.002446 
0.002248 0.002063 0.001889 
0.001727 0.001577 0.001437 
0.001307 0.001187 0.001076 
0.000974 0.000881 0.000795 
0.000716 0.000644 0.000578 
0.000317 0.000376 0.000443 
0.000518 0.000603 0.000698 
0.000803 0.000921 0.001051 
0.001194 0.001351 0.001524 
0.001711 0.001914 0.002134 
0.002371 0.002624 0.002894 
0.003181 0.003483 0.003802 
0.004135 0.004482 0.004841 
0.005211 0.005590 0.005976 
0.006367 0.006760 0.007153 
0.007543 0.007927 0.008304 
0.008668 0.009019 0.009353 
0.009667 0.009960 0.010228 
0.010470 0.010683 0.010867 
0.011019 0.011139 0.011225 
0.011278 0.011296 0.011281 
0.011233 0.011151 0.011039 
0.010895 0.010723 0.010524 
0.010299 0.010051 0.009783 
0.009496 0.009192 0.008875 
0.008547 0.008210 0.007867 
0.007519 0.007170 0.006820 
0.006472 0.006129 0.005790 
0.005458 0.005134 0.004820 
0.004515 0.004220 0.003938 
0.003667 0.003408 0.003161 
0.002927 0.002705 0.002495 
0.002298 0.002112 0.001938 
0.001775 0.001624 0.001482 
0.001351 0.001229 0.001117 
0.001013 0.000917 0.000829 
0.000748 0.000674 0.000606 
0.000544 0.000290 0.000344 
0.000405 0.000475 0.000552 
0.000639 0.000736 0.000844 
0.000963 0.001094 0.001239 
0.001396 0.001568 0.001754 
0.001955 0.002171 0.002402 
0.002648 0.002910 0.003187 
0.003477 0.003781 0.004098 
0.004426 0.004764 0.005110 
0.005463 0.005820 0.006180 
0.006540 0.006897 0.007250 
0.007596 0.007932 0.008255 
0.008564 0.008855 0.009127 
0.009377 0.009603 0.009804 
0.009977 0.010123 0.010238 
0.010324 0.010378 0.010402 
0.010394 0.010356 0.010287 
0.010189 0.010063 0.009911 
0.009733 0.009531 0.009308 
0.009065 0.008804 0.008528 
0.008239 0.007939 0.007631 
0.007316 0.006997 0.006675 
0.006353 0.006033 0.005715 
0.005402 0.005095 0.004795 
0.004503 0.004220 0.003946 
0.003683 0.003431 0.003190 
0.002960 0.002741 0.002534 
0.002338 0.002154 0.001980 
0.001817 0.001665 0.001523 
0.001391 0.001268 0.001153 
0.001048 0.000950 0.000860 
0.000778 0.000702 0.000632 
0.000569 0.000511 0.000265 
0.000314 0.000371 0.000434 
0.000505 0.000585 0.000674 
0.000773 0.000882 0.001002 
0.001134 0.001278 0.001435 
0.001605 0.001788 0.001986 
0.002197 0.002422 0.002660 
0.002913 0.003178 0.003455 
0.003744 0.004043 0.004351 
0.004667 0.004990 0.005316 
0.005645 0.005974 0.006302 
0.006626 0.006943 0.007252 
0.007550 0.007835 0.008104 
0.008356 0.008588 0.008799 
0.008987 0.009151 0.009289 
0.009400 0.009484 0.009539 
0.009566 0.009565 0.009535 
0.009477 0.009393 0.009283 
0.009147 0.008988 0.008807 
0.008606 0.008387 0.008150 
0.007900 0.007637 0.007363 
0.007081 0.006793 0.006500 
0.006204 0.005908 0.005613 
0.005320 0.005031 0.004748 
0.004470 0.004199 0.003937 
0.003683 0.003439 0.003205 
0.002980 0.002766 0.002563 
0.002369 0.002187 0.002015 
0.001853 0.001701 0.001559 
0.001426 0.001302 0.001187 
0.001080 0.000981 0.000890 
0.000806 0.000729 0.000658 
0.000592 0.000533 0.000479 
0.000241 0.000287 0.000339 
0.000397 0.000462 0.000535 
0.000617 0.000707 0.000807 
0.000917 0.001038 0.001169 
0.001312 0.001468 0.001635 
0.001815 0.002008 0.002213 
0.002430 0.002660 0.002902 
0.003155 0.003418 0.003691 
0.003972 0.004260 0.004554 
0.004852 0.005153 0.005454 
0.005754 0.006050 0.006341 
0.006625 0.006899 0.007162 
0.007410 0.007643 0.007859 
0.008056 0.008231 0.008385 
0.008516 0.008622 0.008703 
0.008758 0.008788 0.008791 
0.008769 0.008721 0.008648 
0.008551 0.008431 0.008290 
0.008128 0.007947 0.007748 
0.007534 0.007307 0.007067 
0.006818 0.006561 0.006297 
0.006029 0.005758 0.005486 
0.005214 0.004945 0.004678 
0.004416 0.004160 0.003910 
0.003667 0.003432 0.003205 
0.002988 0.002779 0.002580 
0.002391 0.002212 0.002042 
0.001881 0.001730 0.001589 
0.001456 0.001332 0.001217 
0.001109 0.001010 0.000917 
0.000832 0.000753 0.000681 
0.000615 0.000554 0.000498 
0.000447 0.000220 0.000262 
0.000309 0.000363 0.000423 
0.000490 0.000564 0.000647 
0.000738 0.000839 0.000949 
0.001069 0.001200 0.001341 
0.001494 0.001658 0.001834 
0.002021 0.002219 0.002428 
0.002649 0.002879 0.003119 
0.003367 0.003623 0.003886 
0.004154 0.004426 0.004701 
0.004976 0.005250 0.005521 
0.005788 0.006048 0.006300 
0.006542 0.006771 0.006986 
0.007186 0.007369 0.007533 
0.007677 0.007800 0.007900 
0.007979 0.008033 0.008065 
0.008072 0.008056 0.008016 
0.007953 0.007868 0.007762 
0.007636 0.007491 0.007328 
0.007149 0.006956 0.006749 
0.006532 0.006305 0.006070 
0.005829 0.005583 0.005335 
0.005086 0.004836 0.004588 
0.004343 0.004102 0.003865 
0.003634 0.003410 0.003192 
0.002982 0.002781 0.002588 
0.002403 0.002227 0.002061 
0.001903 0.001754 0.001613 
0.001481 0.001358 0.001243 
0.001135 0.001035 0.000942 
0.000856 0.000776 0.000703 
0.000636 0.000574 0.000517 
0.000465 0.000417 0.000200 
0.000239 0.000282 0.000331 
0.000386 0.000447 0.000516 
0.000591 0.000675 0.000766 
0.000867 0.000977 0.001096 
0.001225 0.001365 0.001514 
0.001674 0.001844 0.002025 
0.002216 0.002416 0.002626 
0.002844 0.003070 0.003304 
0.003543 0.003788 0.004036 
0.004286 0.004537 0.004788 
0.005036 0.005280 0.005519 
0.005750 0.005972 0.006183 
0.006381 0.006566 0.006735 
0.006888 0.007022 0.007138 
0.007233 0.007308 0.007362 
0.007394 0.007404 0.007393 
0.007360 0.007306 0.007232 
0.007138 0.007026 0.006896 
0.006749 0.006588 0.006413 
0.006226 0.006029 0.005822 
0.005608 0.005388 0.005164 
0.004937 0.004708 0.004479 
0.004251 0.004026 0.003804 
0.003586 0.003373 0.003165 
0.002965 0.002771 0.002584 
0.002405 0.002235 0.002072 
0.001917 0.001770 0.001632 
0.001502 0.001379 0.001264 
0.001157 0.001057 0.000964 
0.000877 0.000797 0.000723 
0.000655 0.000592 0.000534 
0.000481 0.000433 0.000389 
0.000182 0.000218 0.000258 
0.000302 0.000353 0.000409 
0.000471 0.000540 0.000617 
0.000700 0.000792 0.000892 
0.001001 0.001119 0.001246 
0.001382 0.001528 0.001683 
0.001847 0.002021 0.002203 
0.002394 0.002593 0.002799 
0.003011 0.003229 0.003452 
0.003678 0.003906 0.004136 
0.004364 0.004591 0.004814 
0.005033 0.005245 0.005448 
0.005642 0.005825 0.005996 
0.006153 0.006294 0.006419 
0.006527 0.006617 0.006689 
0.006741 0.006773 0.006785 
0.006778 0.006751 0.006705 
0.006640 0.006557 0.006457 
0.006341 0.006210 0.006064 
0.005906 0.005737 0.005557 
0.005370 0.005175 0.004974 
0.004769 0.004562 0.004352 
0.004143 0.003934 0.003727 
0.003522 0.003322 0.003125 
0.002934 0.002749 0.002570 
0.002398 0.002233 0.002075 
0.001924 0.001780 0.001645 
0.001516 0.001395 0.001282 
0.001175 0.001076 0.000983 
0.000896 0.000816 0.000741 
0.000672 0.000609 0.000550 
0.000497 0.000447 0.000402 
0.000361 0.000166 0.000199 
0.000235 0.000276 0.000322 
0.000373 0.000430 0.000494 
0.000563 0.000640 0.000724 
0.000815 0.000914 0.001022 
0.001137 0.001261 0.001394 
0.001535 0.001685 0.001843 
0.002009 0.002182 0.002363 
0.002551 0.002744 0.002942 
0.003145 0.003351 0.003559 
0.003768 0.003977 0.004184 
0.004388 0.004588 0.004782 
0.004969 0.005147 0.005315 
0.005472 0.005617 0.005748 
0.005864 0.005965 0.006050 
0.006117 0.006167 0.006199 
0.006213 0.006209 0.006187 
0.006148 0.006091 0.006018 
0.005929 0.005825 0.005707 
0.005576 0.005433 0.005280 
0.005117 0.004947 0.004769 
0.004586 0.004400 0.004210 
0.004018 0.003826 0.003635 
0.003445 0.003257 0.003073 
0.002892 0.002717 0.002546 
0.002381 0.002222 0.002069 
0.001923 0.001784 0.001651 
0.001526 0.001407 0.001295 
0.001190 0.001091 0.000998 
0.000912 0.000832 0.000757 
0.000688 0.000624 0.000565 
0.000511 0.000461 0.000415 
0.000373 0.000335 0.000152 
0.000181 0.000215 0.000252 
0.000294 0.000341 0.000393 
0.000451 0.000515 0.000585 
0.000661 0.000744 0.000835 
0.000933 0.001038 0.001151 
0.001272 0.001400 0.001536 
0.001680 0.001831 0.001989 
0.002153 0.002324 0.002500 
0.002680 0.002865 0.003052 
0.003242 0.003432 0.003623 
0.003812 0.003998 0.004180 
0.004358 0.004529 0.004692 
0.004847 0.004992 0.005125 
0.005246 0.005354 0.005448 
0.005527 0.005591 0.005638 
0.005670 0.005685 0.005684 
0.005666 0.005632 0.005583 
0.005518 0.005439 0.005346 
0.005240 0.005122 0.004993 
0.004854 0.004707 0.004552 
0.004391 0.004224 0.004054 
0.003881 0.003706 0.003530 
0.003355 0.003181 0.003008 
0.002839 0.002673 0.002512 
0.002355 0.002203 0.002056 
0.001915 0.001780 0.001652 
0.001529 0.001413 0.001303 
0.001200 0.001102 0.001011 
0.000925 0.000845 0.000771 
0.000702 0.000638 0.000579 
0.000524 0.000473 0.000427 
0.000385 0.000346 0.000310 
0.000138 0.000165 0.000196 
0.000230 0.000269 0.000312 
0.000359 0.000412 0.000470 
0.000534 0.000604 0.000680 
0.000762 0.000851 0.000947 
0.001050 0.001160 0.001277 
0.001401 0.001531 0.001669 
0.001812 0.001962 0.002117 
0.002277 0.002441 0.002609 
0.002780 0.002952 0.003126 
0.003299 0.003471 0.003641 
0.003808 0.003970 0.004127 
0.004277 0.004418 0.004551 
0.004674 0.004786 0.004885 
0.004972 0.005046 0.005106 
0.005151 0.005182 0.005198 
0.005199 0.005184 0.005155 
0.005112 0.005055 0.004984 
0.004901 0.004806 0.004700 
0.004583 0.004458 0.004325 
0.004184 0.004038 0.003886 
0.003731 0.003573 0.003413 
0.003253 0.003092 0.002933 
0.002775 0.002620 0.002468 
0.002319 0.002175 0.002035 
0.001900 0.001770 0.001646 
0.001528 0.001415 0.001307 
0.001206 0.001110 0.001020 
0.000936 0.000856 0.000783 
0.000714 0.000650 0.000590 
0.000536 0.000485 0.000438 
0.000395 0.000356 0.000320 
0.000287 0.000126 0.000151 
0.000179 0.000211 0.000246 
0.000285 0.000329 0.000377 
0.000430 0.000488 0.000552 
0.000621 0.000696 0.000777 
0.000864 0.000958 0.001058 
0.001164 0.001277 0.001396 
0.001521 0.001651 0.001787 
0.001928 0.002074 0.002223 
0.002376 0.002531 0.002688 
0.002846 0.003004 0.003161 
0.003316 0.003468 0.003616 
0.003759 0.003896 0.004026 
0.004148 0.004261 0.004363 
0.004456 0.004536 0.004605 
0.004661 0.004704 0.004733 
0.004749 0.004752 0.004740 
0.004716 0.004678 0.004627 
0.004564 0.004490 0.004404 
0.004309 0.004204 0.004091 
0.003970 0.003842 0.003709 
0.003572 0.003430 0.003286 
0.003141 0.002994 0.002848 
0.002702 0.002557 0.002415 
0.002275 0.002139 0.002007 
0.001878 0.001754 0.001635 
0.001520 0.001411 0.001307 
0.001208 0.001114 0.001026 
0.000943 0.000865 0.000792 
0.000723 0.000660 0.000601 
0.000546 0.000495 0.000448 
0.000405 0.000365 0.000329 
0.000296 0.000265 0.000115 
0.000138 0.000164 0.000193 
0.000225 0.000261 0.000301 
0.000345 0.000393 0.000446 
0.000504 0.000567 0.000636 
0.000710 0.000789 0.000874 
0.000965 0.001062 0.001165 
0.001273 0.001386 0.001505 
0.001628 0.001756 0.001889 
0.002024 0.002163 0.002304 
0.002447 0.002591 0.002734 
0.002877 0.003019 0.003157 
0.003293 0.003423 0.003548 
0.003667 0.003779 0.003882 
0.003977 0.004062 0.004136 
0.004200 0.004252 0.004292 
0.004321 0.004337 0.004340 
0.004331 0.004310 0.004277 
0.004232 0.004176 0.004110 
0.004033 0.003947 0.003852 
0.003750 0.003641 0.003525 
0.003404 0.003279 0.003151 
0.003020 0.002887 0.002753 
0.002619 0.002486 0.002354 
0.002224 0.002096 0.001971 
0.001849 0.001731 0.001617 
0.001508 0.001402 0.001302 
0.001206 0.001115 0.001029 
0.000947 0.000871 0.000799 
0.000731 0.000668 0.000609 
0.000555 0.000504 0.000457 
0.000414 0.000374 0.000337 
0.000304 0.000273 0.000245 
0.000105 0.000126 0.000150 
0.000176 0.000206 0.000239 
0.000275 0.000315 0.000359 
0.000408 0.000461 0.000518 
0.000581 0.000648 0.000720 
0.000798 0.000881 0.000969 
0.001062 0.001160 0.001263 
0.001371 0.001483 0.001600 
0.001720 0.001843 0.001969 
0.002098 0.002228 0.002358 
0.002489 0.002619 0.002748 
0.002874 0.002997 0.003116 
0.003231 0.003339 0.003441 
0.003536 0.003623 0.003701 
0.003770 0.003829 0.003877 
0.003915 0.003942 0.003957 
0.003962 0.003955 0.003937 
0.003908 0.003868 0.003818 
0.003759 0.003690 0.003613 
0.003527 0.003435 0.003336 
0.003231 0.003122 0.003008 
0.002891 0.002772 0.002651 
0.002529 0.002407 0.002285 
0.002164 0.002045 0.001928 
0.001814 0.001702 0.001594 
0.001490 0.001389 0.001292 
0.001200 0.001112 0.001028 
0.000948 0.000873 0.000803 
0.000736 0.000674 0.000616 
0.000562 0.000511 0.000465 
0.000421 0.000381 0.000345 
0.000311 0.000280 0.000251 
0.000225 0.000096 0.000116 
0.000137 0.000161 0.000188 
0.000218 0.000252 0.000288 
0.000329 0.000373 0.000421 
0.000474 0.000531 0.000592 
0.000658 0.000729 0.000804 
0.000884 0.000969 0.001058 
0.001152 0.001250 0.001352 
0.001457 0.001566 0.001678 
0.001793 0.001910 0.002028 
0.002146 0.002265 0.002384 
0.002501 0.002616 0.002728 
0.002836 0.002941 0.003040 
0.003133 0.003220 0.003299 
0.003371 0.003434 0.003489 
0.003533 0.003569 0.003594 
0.003609 0.003614 0.003609 
0.003594 0.003568 0.003533 
0.003489 0.003435 0.003374 
0.003304 0.003227 0.003143 
0.003054 0.002959 0.002860 
0.002757 0.002651 0.002542 
0.002432 0.002321 0.002210 
0.002098 0.001988 0.001879 
0.001772 0.001668 0.001565 
0.001466 0.001371 0.001278 
0.001189 0.001105 0.001024 
0.000947 0.000874 0.000805 
0.000740 0.000678 0.000621 
0.000568 0.000518 0.000471 
0.000428 0.000388 0.000351 
0.000317 0.000286 0.000257 
0.000231 0.000207 0.000088 
0.000106 0.000126 0.000148 
0.000173 0.000200 0.000231 
0.000264 0.000301 0.000341 
0.000386 0.000433 0.000485 
0.000541 0.000601 0.000665 
0.000734 0.000807 0.000884 
0.000965 0.001050 0.001139 
0.001231 0.001328 0.001427 
0.001528 0.001632 0.001738 
0.001845 0.001953 0.002061 
0.002169 0.002275 0.002380 
0.002482 0.002581 0.002676 
0.002766 0.002851 0.002931 
0.003003 0.003069 0.003127 
0.003177 0.003219 0.003252 
0.003275 0.003290 0.003295 
0.003291 0.003278 0.003256 
0.003225 0.003185 0.003138 
0.003082 0.003019 0.002950 
0.002875 0.002794 0.002708 
0.002618 0.002524 0.002428 
0.002329 0.002229 0.002128 
0.002027 0.001925 0.001825 
0.001725 0.001628 0.001532 
0.001438 0.001348 0.001260 
0.001175 0.001094 0.001016 
0.000942 0.000871 0.000804 
0.000740 0.000681 0.000624 
0.000572 0.000522 0.000476 
0.000434 0.000394 0.000357 
0.000323 0.000292 0.000263 
0.000237 0.000213 0.000190 
0.000081 0.000097 0.000115 
0.000136 0.000158 0.000184 
0.000211 0.000242 0.000276 
0.000313 0.000353 0.000396 
0.000444 0.000495 0.000549 
0.000608 0.000670 0.000736 
0.000806 0.000880 0.000957 
0.001038 0.001122 0.001209 
0.001299 0.001392 0.001486 
0.001582 0.001680 0.001778 
0.001876 0.001973 0.002070 
0.002165 0.002258 0.002348 
0.002434 0.002517 0.002594 
0.002667 0.002733 0.002793 
0.002847 0.002892 0.002931 
0.002961 0.002983 0.002997 
0.003003 0.003000 0.002989 
0.002969 0.002942 0.002906 
0.002864 0.002814 0.002757 
0.002695 0.002627 0.002554 
0.002476 0.002394 0.002310 
0.002222 0.002133 0.002042 
0.001950 0.001857 0.001765 
0.001673 0.001582 0.001493 
0.001406 0.001320 0.001237 
0.001157 0.001079 0.001005 
0.000934 0.000865 0.000801 
0.000739 0.000681 0.000626 
0.000574 0.000526 0.000480 
0.000438 0.000399 0.000362 
0.000328 0.000297 0.000268 
0.000242 0.000217 0.000195 
0.000175 0.000075 0.000090 
0.000106 0.000125 0.000146 
0.000169 0.000194 0.000222 
0.000253 0.000286 0.000323 
0.000363 0.000406 0.000452 
0.000502 0.000555 0.000612 
0.000672 0.000736 0.000803 
0.000873 0.000946 0.001023 
0.001102 0.001184 0.001267 
0.001353 0.001440 0.001529 
0.001618 0.001707 0.001795 
0.001883 0.001969 0.002054 
0.002136 0.002214 0.002289 
0.002360 0.002426 0.002486 
0.002541 0.002590 0.002632 
0.002667 0.002695 0.002716 
0.002729 0.002735 0.002733 
0.002723 0.002706 0.002682 
0.002650 0.002612 0.002567 
0.002516 0.002460 0.002399 
0.002332 0.002262 0.002188 
0.002112 0.002032 0.001951 
0.001868 0.001785 0.001701 
0.001616 0.001533 0.001450 
0.001369 0.001289 0.001211 
0.001135 0.001062 0.000991 
0.000922 0.000857 0.000795 
0.000735 0.000679 0.000625 
0.000575 0.000528 0.000483 
0.000441 0.000403 0.000366 
0.000333 0.000302 0.000273 
0.000246 0.000222 0.000200 
0.000179 0.000160 0.000069 
0.000082 0.000098 0.000115 
0.000134 0.000155 0.000178 
0.000204 0.000232 0.000263 
0.000296 0.000332 0.000372 
0.000414 0.000459 0.000507 
0.000559 0.000614 0.000672 
0.000732 0.000796 0.000863 
0.000932 0.001004 0.001078 
0.001154 0.001232 0.001311 
0.001391 0.001472 0.001553 
0.001633 0.001713 0.001791 
0.001868 0.001942 0.002013 
0.002082 0.002146 0.002206 
0.002261 0.002311 0.002356 
0.002394 0.002427 0.002452 
0.002472 0.002484 0.002490 
0.002488 0.002480 0.002465 
0.002443 0.002415 0.002381 
0.002341 0.002295 0.002244 
0.002189 0.002129 0.002065 
0.001999 0.001929 0.001857 
0.001783 0.001708 0.001632 
0.001556 0.001479 0.001403 
0.001328 0.001254 0.001181 
0.001110 0.001040 0.000973 
0.000908 0.000846 0.000786 
0.000729 0.000675 0.000623 
0.000574 0.000528 0.000484 
0.000443 0.000405 0.000369 
0.000336 0.000305 0.000277 
0.000250 0.000226 0.000204 
0.000183 0.000164 0.000147 
0.000063 0.000076 0.000090 
0.000106 0.000123 0.000142 
0.000164 0.000187 0.000213 
0.000241 0.000271 0.000305 
0.000340 0.000379 0.000420 
0.000464 0.000511 0.000561 
0.000613 0.000668 0.000726 
0.000787 0.000850 0.000915 
0.000982 0.001051 0.001122 
0.001193 0.001266 0.001339 
0.001412 0.001485 0.001558 
0.001629 0.001698 0.001766 
0.001830 0.001892 0.001951 
0.002005 0.002056 0.002101 
0.002142 0.002177 0.002207 
0.002230 0.002248 0.002260 
0.002265 0.002264 0.002257 
0.002244 0.002225 0.002199 
0.002169 0.002133 0.002092 
0.002046 0.001996 0.001942 
0.001884 0.001824 0.001761 
0.001696 0.001629 0.001561 
0.001492 0.001422 0.001353 
0.001284 0.001215 0.001147 
0.001081 0.001016 0.000953 
0.000892 0.000832 0.000775 
0.000721 0.000668 0.000619 
0.000571 0.000526 0.000484 
0.000444 0.000407 0.000372 
0.000339 0.000308 0.000280 
0.000254 0.000230 0.000207 
0.000187 0.000168 0.000150 
0.000134 0.000059 0.000070 
0.000083 0.000097 0.000113 
0.000131 0.000151 0.000172 
0.000195 0.000221 0.000249 
0.000279 0.000312 0.000347 
0.000384 0.000424 0.000467 
0.000512 0.000560 0.000610 
0.000663 0.000718 0.000775 
0.000834 0.000895 0.000957 
0.001021 0.001086 0.001152 
0.001218 0.001285 0.001351 
0.001416 0.001481 0.001544 
0.001605 0.001664 0.001720 
0.001773 0.001822 0.001868 
0.001910 0.001947 0.001979 
0.002006 0.002028 0.002044 
0.002055 0.002060 0.002059 
0.002053 0.002041 0.002024 
0.002002 0.001974 0.001942 
0.001905 0.001864 0.001819 
0.001770 0.001718 0.001664 
0.001607 0.001547 0.001487 
0.001425 0.001362 0.001299 
0.001236 0.001173 0.001111 
0.001049 0.000989 0.000930 
0.000872 0.000816 0.000762 
0.000710 0.000660 0.000612 
0.000567 0.000523 0.000482 
0.000444 0.000407 0.000373 
0.000341 0.000311 0.000283 
0.000257 0.000233 0.000210 
0.000190 0.000171 0.000153 
0.000138 0.000123 0.000054 
0.000065 0.000077 0.000090 
0.000105 0.000121 0.000139 
0.000158 0.000180 0.000203 
0.000228 0.000256 0.000286 
0.000318 0.000352 0.000388 
0.000427 0.000468 0.000511 
0.000557 0.000605 0.000655 
0.000706 0.000760 0.000815 
0.000872 0.000930 0.000989 
0.001048 0.001108 0.001168 
0.001228 0.001288 0.001346 
0.001403 0.001458 0.001512 
0.001563 0.001611 0.001656 
0.001697 0.001735 0.001768 
0.001798 0.001822 0.001842 
0.001857 0.001867 0.001872 
0.001872 0.001867 0.001856 
0.001841 0.001821 0.001796 
0.001767 0.001734 0.001697 
0.001656 0.001612 0.001566 
0.001516 0.001465 0.001411 
0.001356 0.001300 0.001243 
0.001186 0.001129 0.001072 
0.001015 0.000959 0.000904 
0.000850 0.000798 0.000747 
0.000697 0.000650 0.000604 
0.000561 0.000519 0.000479 
0.000442 0.000406 0.000373 
0.000341 0.000312 0.000285 
0.000259 0.000235 0.000213 
0.000193 0.000174 0.000156 
0.000140 0.000126 0.000112 
0.000050 0.000060 0.000071 
0.000083 0.000096 0.000111 
0.000128 0.000146 0.000165 
0.000187 0.000210 0.000235 
0.000262 0.000291 0.000322 
0.000355 0.000390 0.000428 
0.000467 0.000508 0.000552 
0.000597 0.000644 0.000693 
0.000743 0.000794 0.000846 
0.000900 0.000954 0.001008 
0.001062 0.001117 0.001170 
0.001223 0.001275 0.001325 
0.001373 0.001419 0.001463 
0.001504 0.001541 0.001576 
0.001606 0.001633 0.001655 
0.001673 0.001687 0.001696 
0.001701 0.001701 0.001696 
0.001687 0.001674 0.001656 
0.001633 0.001607 0.001577 
0.001544 0.001507 0.001468 
0.001425 0.001381 0.001334 
0.001286 0.001236 0.001185 
0.001134 0.001082 0.001030 
0.000978 0.000927 0.000876 
0.000826 0.000777 0.000729 
0.000682 0.000638 0.000594 
0.000553 0.000513 0.000475 
0.000439 0.000404 0.000372 
0.000341 0.000313 0.000286 
0.000260 0.000237 0.000215 
0.000195 0.000176 0.000159 
0.000143 0.000128 0.000115 
0.000103 -0.000050 -0.000053 
-0.000056 -0.000059 -0.000063 
-0.000067 -0.000071 -0.000076 
-0.000082 -0.000089 -0.000096 
-0.000105 -0.000115 -0.000127 
-0.000140 -0.000155 -0.000172 
-0.000192 -0.000215 -0.000240 
-0.000268 -0.000300 -0.000336 
-0.000376 -0.000420 -0.000469 
-0.000522 -0.000580 -0.000644 
-0.000712 -0.000786 -0.000866 
-0.000950 -0.001040 -0.001135 
-0.001234 -0.001338 -0.001445 
-0.001557 -0.001670 -0.001786 
-0.001904 -0.002021 -0.002139 
-0.002255 -0.002370 -0.002481 
-0.002588 -0.002691 -0.002787 
-0.002877 -0.002959 -0.003033 
-0.003099 -0.003154 -0.003200 
-0.003235 -0.003260 -0.003274 
-0.003278 -0.003271 -0.003254 
-0.003226 -0.003189 -0.003143 
-0.003088 -0.003026 -0.002956 
-0.002880 -0.002798 -0.002710 
-0.002619 -0.002524 -0.002427 
-0.002328 -0.002227 -0.002126 
-0.002024 -0.001924 -0.001824 
-0.001726 -0.001630 -0.001536 
-0.001445 -0.001356 -0.001271 
-0.001189 -0.001111 -0.001036 
-0.000964 -0.000896 -0.000832 
-0.000771 -0.000713 -0.000659 
-0.000609 -0.000561 -0.000046 
-0.000048 -0.000050 -0.000053 
-0.000055 -0.000058 -0.000062 
-0.000066 -0.000070 -0.000076 
-0.000082 -0.000090 -0.000099 
-0.000109 -0.000121 -0.000135 
-0.000152 -0.000170 -0.000192 
-0.000217 -0.000245 -0.000276 
-0.000312 -0.000352 -0.000397 
-0.000447 -0.000502 -0.000562 
-0.000628 -0.000700 -0.000778 
-0.000862 -0.000951 -0.001047 
-0.001148 -0.001254 -0.001366 
-0.001482 -0.001602 -0.001725 
-0.001851 -0.001978 -0.002107 
-0.002235 -0.002362 -0.002488 
-0.002610 -0.002728 -0.002841 
-0.002947 -0.003046 -0.003138 
-0.003220 -0.003293 -0.003355 
-0.003406 -0.003447 -0.003475 
-0.003492 -0.003498 -0.003491 
-0.003474 -0.003445 -0.003406 
-0.003357 -0.003299 -0.003232 
-0.003157 -0.003075 -0.002987 
-0.002893 -0.002794 -0.002692 
-0.002588 -0.002481 -0.002372 
-0.002263 -0.002154 -0.002046 
-0.001939 -0.001833 -0.001730 
-0.001630 -0.001532 -0.001437 
-0.001346 -0.001258 -0.001174 
-0.001094 -0.001018 -0.000946 
-0.000877 -0.000812 -0.000751 
-0.000694 -0.000640 -0.000590 
-0.000041 -0.000042 -0.000043 
-0.000044 -0.000046 -0.000048 
-0.000050 -0.000053 -0.000056 
-0.000061 -0.000066 -0.000072 
-0.000079 -0.000088 -0.000098 
-0.000111 -0.000125 -0.000143 
-0.000163 -0.000187 -0.000214 
-0.000245 -0.000280 -0.000320 
-0.000365 -0.000416 -0.000472 
-0.000534 -0.000602 -0.000677 
-0.000759 -0.000847 -0.000941 
-0.001043 -0.001150 -0.001264 
-0.001383 -0.001508 -0.001637 
-0.001770 -0.001906 -0.002044 
-0.002184 -0.002324 -0.002463 
-0.002600 -0.002734 -0.002864 
-0.002988 -0.003105 -0.003215 
-0.003316 -0.003407 -0.003488 
-0.003558 -0.003616 -0.003661 
-0.003694 -0.003715 -0.003722 
-0.003717 -0.003700 -0.003670 
-0.003629 -0.003577 -0.003515 
-0.003444 -0.003364 -0.003276 
-0.003181 -0.003080 -0.002975 
-0.002865 -0.002753 -0.002638 
-0.002521 -0.002404 -0.002287 
-0.002171 -0.002056 -0.001943 
-0.001833 -0.001725 -0.001621 
-0.001520 -0.001422 -0.001329 
-0.001239 -0.001154 -0.001073 
-0.000996 -0.000923 -0.000854 
-0.000789 -0.000728 -0.000671 
-0.000618 -0.000034 -0.000034 
-0.000035 -0.000035 -0.000035 
-0.000036 -0.000037 -0.000038 
-0.000039 -0.000042 -0.000045 
-0.000049 -0.000054 -0.000061 
-0.000070 -0.000080 -0.000093 
-0.000108 -0.000127 -0.000149 
-0.000174 -0.000204 -0.000238 
-0.000278 -0.000323 -0.000373 
-0.000430 -0.000494 -0.000564 
-0.000642 -0.000726 -0.000819 
-0.000918 -0.001025 -0.001139 
-0.001260 -0.001387 -0.001521 
-0.001659 -0.001803 -0.001950 
-0.002100 -0.002251 -0.002404 
-0.002555 -0.002705 -0.002852 
-0.002994 -0.003130 -0.003259 
-0.003380 -0.003492 -0.003594 
-0.003684 -0.003761 -0.003826 
-0.003878 -0.003916 -0.003940 
-0.003951 -0.003947 -0.003930 
-0.003900 -0.003857 -0.003802 
-0.003737 -0.003660 -0.003575 
-0.003481 -0.003380 -0.003272 
-0.003159 -0.003042 -0.002921 
-0.002798 -0.002673 -0.002548 
-0.002423 -0.002299 -0.002176 
-0.002055 -0.001937 -0.001822 
-0.001711 -0.001603 -0.001499 
-0.001400 -0.001305 -0.001214 
-0.001128 -0.001046 -0.000969 
-0.000896 -0.000827 -0.000763 
-0.000703 -0.000647 -0.000026 
-0.000026 -0.000024 -0.000023 
-0.000022 -0.000021 -0.000020 
-0.000019 -0.000019 -0.000019 
-0.000020 -0.000022 -0.000025 
-0.000029 -0.000035 -0.000043 
-0.000053 -0.000066 -0.000082 
-0.000102 -0.000125 -0.000153 
-0.000186 -0.000224 -0.000268 
-0.000319 -0.000376 -0.000440 
-0.000512 -0.000591 -0.000679 
-0.000775 -0.000879 -0.000991 
-0.001112 -0.001240 -0.001376 
-0.001518 -0.001667 -0.001821 
-0.001979 -0.002141 -0.002306 
-0.002471 -0.002636 -0.002799 
-0.002960 -0.003115 -0.003265 
-0.003407 -0.003540 -0.003664 
-0.003776 -0.003876 -0.003963 
-0.004036 -0.004095 -0.004138 
-0.004167 -0.004180 -0.004179 
-0.004163 -0.004132 -0.004088 
-0.004031 -0.003961 -0.003881 
-0.003790 -0.003690 -0.003582 
-0.003467 -0.003347 -0.003221 
-0.003092 -0.002961 -0.002828 
-0.002694 -0.002561 -0.002428 
-0.002297 -0.002168 -0.002043 
-0.001920 -0.001802 -0.001687 
-0.001577 -0.001471 -0.001370 
-0.001274 -0.001183 -0.001096 
-0.001015 -0.000938 -0.000865 
-0.000798 -0.000734 -0.000675 
-0.000017 -0.000015 -0.000013 
-0.000010 -0.000007 -0.000004 
-0.000001 0.000002 0.000005 
0.000007 0.000009 0.000010 
0.000010 0.000009 0.000006 
0.000001 -0.000006 -0.000016 
-0.000028 -0.000045 -0.000066 
-0.000091 -0.000121 -0.000157 
-0.000200 -0.000249 -0.000306 
-0.000370 -0.000443 -0.000524 
-0.000614 -0.000713 -0.000822 
-0.000939 -0.001066 -0.001201 
-0.001345 -0.001497 -0.001656 
-0.001821 -0.001992 -0.002166 
-0.002344 -0.002523 -0.002702 
-0.002880 -0.003055 -0.003225 
-0.003389 -0.003545 -0.003692 
-0.003828 -0.003952 -0.004063 
-0.004160 -0.004242 -0.004308 
-0.004359 -0.004392 -0.004410 
-0.004411 -0.004396 -0.004365 
-0.004320 -0.004260 -0.004187 
-0.004103 -0.004007 -0.003901 
-0.003786 -0.003664 -0.003536 
-0.003403 -0.003265 -0.003125 
-0.002984 -0.002841 -0.002699 
-0.002558 -0.002419 -0.002282 
-0.002148 -0.002018 -0.001893 
-0.001771 -0.001654 -0.001543 
-0.001436 -0.001334 -0.001238 
-0.001146 -0.001060 -0.000979 
-0.000903 -0.000832 -0.000765 
-0.000703 -0.000007 -0.000003 
0.000001 0.000006 0.000011 
0.000016 0.000022 0.000027 
0.000033 0.000038 0.000043 
0.000047 0.000051 0.000053 
0.000054 0.000053 0.000050 
0.000045 0.000036 0.000023 
0.000006 -0.000016 -0.000043 
-0.000076 -0.000116 -0.000163 
-0.000219 -0.000282 -0.000355 
-0.000437 -0.000529 -0.000631 
-0.000743 -0.000866 -0.000998 
-0.001141 -0.001293 -0.001454 
-0.001623 -0.001800 -0.001983 
-0.002171 -0.002362 -0.002556 
-0.002750 -0.002943 -0.003134 
-0.003319 -0.003499 -0.003670 
-0.003831 -0.003981 -0.004119 
-0.004242 -0.004350 -0.004442 
-0.004517 -0.004574 -0.004614 
-0.004636 -0.004640 -0.004627 
-0.004597 -0.004551 -0.004489 
-0.004413 -0.004324 -0.004223 
-0.004112 -0.003991 -0.003861 
-0.003725 -0.003584 -0.003438 
-0.003290 -0.003139 -0.002988 
-0.002837 -0.002688 -0.002540 
-0.002395 -0.002254 -0.002116 
-0.001983 -0.001855 -0.001731 
-0.001613 -0.001500 -0.001393 
-0.001292 -0.001196 -0.001105 
-0.001020 -0.000940 -0.000865 
-0.000795 -0.000730 0.000005 
0.000011 0.000017 0.000024 
0.000031 0.000039 0.000047 
0.000056 0.000065 0.000074 
0.000082 0.000091 0.000099 
0.000105 0.000111 0.000115 
0.000116 0.000116 0.000111 
0.000104 0.000091 0.000074 
0.000051 0.000022 -0.000015 
-0.000059 -0.000112 -0.000174 
-0.000246 -0.000328 -0.000421 
-0.000525 -0.000640 -0.000767 
-0.000905 -0.001055 -0.001215 
-0.001385 -0.001565 -0.001754 
-0.001949 -0.002151 -0.002357 
-0.002566 -0.002776 -0.002986 
-0.003193 -0.003395 -0.003591 
-0.003778 -0.003955 -0.004120 
-0.004272 -0.004408 -0.004529 
-0.004631 -0.004716 -0.004782 
-0.004828 -0.004856 -0.004864 
-0.004853 -0.004824 -0.004778 
-0.004715 -0.004636 -0.004544 
-0.004438 -0.004321 -0.004193 
-0.004057 -0.003913 -0.003764 
-0.003610 -0.003453 -0.003294 
-0.003134 -0.002974 -0.002816 
-0.002660 -0.002507 -0.002358 
-0.002212 -0.002072 -0.001937 
-0.001807 -0.001682 -0.001564 
-0.001451 -0.001344 -0.001244 
-0.001149 -0.001059 -0.000975 
-0.000897 -0.000824 -0.000756 
0.000019 0.000027 0.000035 
0.000045 0.000055 0.000066 
0.000077 0.000089 0.000102 
0.000115 0.000128 0.000141 
0.000153 0.000165 0.000176 
0.000186 0.000193 0.000198 
0.000200 0.000198 0.000192 
0.000180 0.000163 0.000138 
0.000107 0.000066 0.000017 
-0.000042 -0.000112 -0.000193 
-0.000286 -0.000392 -0.000509 
-0.000640 -0.000783 -0.000939 
-0.001107 -0.001287 -0.001477 
-0.001678 -0.001886 -0.002102 
-0.002323 -0.002548 -0.002775 
-0.003002 -0.003227 -0.003447 
-0.003660 -0.003865 -0.004059 
-0.004241 -0.004408 -0.004559 
-0.004692 -0.004807 -0.004903 
-0.004978 -0.005032 -0.005066 
-0.005079 -0.005072 -0.005045 
-0.004999 -0.004935 -0.004854 
-0.004758 -0.004648 -0.004526 
-0.004392 -0.004249 -0.004098 
-0.003941 -0.003778 -0.003613 
-0.003445 -0.003277 -0.003109 
-0.002942 -0.002778 -0.002617 
-0.002459 -0.002307 -0.002159 
-0.002017 -0.001880 -0.001750 
-0.001625 -0.001507 -0.001395 
-0.001290 -0.001191 -0.001097 
-0.001010 -0.000928 -0.000852 
-0.000781 0.000035 0.000045 
0.000056 0.000068 0.000081 
0.000095 0.000111 0.000127 
0.000144 0.000162 0.000180 
0.000198 0.000216 0.000234 
0.000252 0.000268 0.000282 
0.000294 0.000303 0.000308 
0.000309 0.000304 0.000293 
0.000275 0.000250 0.000215 
0.000170 0.000115 0.000049 
-0.000030 -0.000122 -0.000228 
-0.000347 -0.000481 -0.000628 
-0.000790 -0.000966 -0.001154 
-0.001355 -0.001567 -0.001789 
-0.002020 -0.002257 -0.002498 
-0.002743 -0.002988 -0.003231 
-0.003470 -0.003702 -0.003926 
-0.004138 -0.004337 -0.004521 
-0.004688 -0.004837 -0.004965 
-0.005073 -0.005158 -0.005222 
-0.005263 -0.005282 -0.005279 
-0.005255 -0.005210 -0.005146 
-0.005064 -0.004965 -0.004851 
-0.004724 -0.004584 -0.004435 
-0.004277 -0.004112 -0.003942 
-0.003768 -0.003592 -0.003415 
-0.003239 -0.003064 -0.002891 
-0.002722 -0.002557 -0.002397 
-0.002242 -0.002093 -0.001951 
-0.001814 -0.001684 -0.001561 
-0.001444 -0.001334 -0.001230 
-0.001133 -0.001042 -0.000957 
-0.000878 -0.000805 0.000053 
0.000065 0.000079 0.000094 
0.000111 0.000129 0.000149 
0.000169 0.000191 0.000215 
0.000238 0.000263 0.000288 
0.000313 0.000338 0.000361 
0.000383 0.000404 0.000421 
0.000434 0.000444 0.000448 
0.000445 0.000435 0.000417 
0.000389 0.000351 0.000302 
0.000240 0.000164 0.000075 
-0.000030 -0.000150 -0.000285 
-0.000436 -0.000603 -0.000785 
-0.000983 -0.001194 -0.001418 
-0.001653 -0.001898 -0.002151 
-0.002411 -0.002673 -0.002937 
-0.003200 -0.003459 -0.003712 
-0.003955 -0.004187 -0.004406 
-0.004608 -0.004792 -0.004957 
-0.005100 -0.005221 -0.005319 
-0.005393 -0.005442 -0.005468 
-0.005471 -0.005450 -0.005408 
-0.005344 -0.005262 -0.005161 
-0.005044 -0.004912 -0.004768 
-0.004612 -0.004448 -0.004276 
-0.004098 -0.003917 -0.003733 
-0.003548 -0.003363 -0.003180 
-0.003000 -0.002823 -0.002651 
-0.002484 -0.002322 -0.002166 
-0.002017 -0.001875 -0.001740 
-0.001611 -0.001490 -0.001375 
-0.001268 -0.001167 -0.001073 
-0.000985 -0.000903 -0.000826 
0.000072 0.000088 0.000105 
0.000124 0.000145 0.000167 
0.000191 0.000217 0.000245 
0.000274 0.000305 0.000337 
0.000369 0.000402 0.000435 
0.000468 0.000499 0.000529 
0.000556 0.000580 0.000599 
0.000613 0.000620 0.000620 
0.000611 0.000593 0.000563 
0.000520 0.000465 0.000394 
0.000309 0.000207 0.000088 
-0.000048 -0.000202 -0.000373 
-0.000562 -0.000767 -0.000988 
-0.001223 -0.001472 -0.001732 
-0.002002 -0.002279 -0.002561 
-0.002845 -0.003129 -0.003409 
-0.003683 -0.003948 -0.004201 
-0.004440 -0.004662 -0.004865 
-0.005048 -0.005207 -0.005343 
-0.005454 -0.005540 -0.005600 
-0.005634 -0.005643 -0.005627 
-0.005588 -0.005527 -0.005444 
-0.005342 -0.005223 -0.005088 
-0.004939 -0.004779 -0.004608 
-0.004430 -0.004245 -0.004056 
-0.003865 -0.003673 -0.003480 
-0.003290 -0.003102 -0.002918 
-0.002738 -0.002564 -0.002396 
-0.002234 -0.002080 -0.001932 
-0.001791 -0.001658 -0.001532 
-0.001414 -0.001302 -0.001198 
-0.001100 -0.001009 -0.000925 
-0.000846 0.000094 0.000113 
0.000134 0.000157 0.000182 
0.000209 0.000239 0.000271 
0.000305 0.000341 0.000379 
0.000419 0.000460 0.000502 
0.000545 0.000588 0.000630 
0.000671 0.000709 0.000745 
0.000776 0.000802 0.000821 
0.000833 0.000835 0.000827 
0.000807 0.000774 0.000727 
0.000664 0.000584 0.000486 
0.000370 0.000234 0.000079 
-0.000095 -0.000289 -0.000501 
-0.000732 -0.000979 -0.001241 
-0.001516 -0.001803 -0.002098 
-0.002400 -0.002705 -0.003010 
-0.003313 -0.003610 -0.003897 
-0.004173 -0.004434 -0.004678 
-0.004901 -0.005103 -0.005281 
-0.005433 -0.005559 -0.005658 
-0.005730 -0.005774 -0.005791 
-0.005782 -0.005747 -0.005688 
-0.005607 -0.005506 -0.005385 
-0.005248 -0.005095 -0.004930 
-0.004755 -0.004571 -0.004380 
-0.004185 -0.003987 -0.003787 
-0.003588 -0.003390 -0.003196 
-0.003005 -0.002819 -0.002638 
-0.002464 -0.002297 -0.002136 
-0.001983 -0.001838 -0.001700 
-0.001570 -0.001448 -0.001333 
-0.001225 -0.001125 -0.001031 
-0.000944 -0.000864 0.000119 
0.000141 0.000166 0.000193 
0.000223 0.000256 0.000292 
0.000330 0.000371 0.000415 
0.000462 0.000511 0.000562 
0.000615 0.000669 0.000723 
0.000777 0.000831 0.000883 
0.000932 0.000977 0.001016 
0.001050 0.001075 0.001091 
0.001096 0.001089 0.001067 
0.001030 0.000976 0.000904 
0.000812 0.000700 0.000567 
0.000413 0.000236 0.000039 
-0.000180 -0.000419 -0.000677 
-0.000953 -0.001243 -0.001547 
-0.001862 -0.002184 -0.002510 
-0.002838 -0.003164 -0.003485 
-0.003797 -0.004097 -0.004382 
-0.004648 -0.004894 -0.005117 
-0.005315 -0.005486 -0.005628 
-0.005742 -0.005827 -0.005883 
-0.005909 -0.005908 -0.005879 
-0.005825 -0.005747 -0.005647 
-0.005526 -0.005387 -0.005233 
-0.005065 -0.004885 -0.004696 
-0.004501 -0.004299 -0.004095 
-0.003890 -0.003684 -0.003480 
-0.003279 -0.003082 -0.002890 
-0.002704 -0.002524 -0.002352 
-0.002186 -0.002029 -0.001879 
-0.001737 -0.001604 -0.001478 
-0.001360 -0.001249 -0.001146 
-0.001050 -0.000961 -0.000878 
0.000145 0.000171 0.000201 
0.000233 0.000269 0.000307 
0.000350 0.000396 0.000445 
0.000498 0.000554 0.000613 
0.000675 0.000740 0.000806 
0.000874 0.000942 0.001010 
0.001077 0.001142 0.001203 
0.001259 0.001309 0.001350 
0.001382 0.001403 0.001410 
0.001402 0.001378 0.001336 
0.001274 0.001190 0.001085 
0.000956 0.000804 0.000627 
0.000426 0.000202 -0.000045 
-0.000313 -0.000601 -0.000907 
-0.001228 -0.001562 -0.001905 
-0.002254 -0.002606 -0.002956 
-0.003302 -0.003640 -0.003966 
-0.004276 -0.004567 -0.004837 
-0.005083 -0.005303 -0.005494 
-0.005655 -0.005786 -0.005886 
-0.005955 -0.005993 -0.006001 
-0.005981 -0.005933 -0.005859 
-0.005761 -0.005642 -0.005504 
-0.005348 -0.005178 -0.004996 
-0.004803 -0.004603 -0.004398 
-0.004189 -0.003978 -0.003767 
-0.003557 -0.003351 -0.003149 
-0.002951 -0.002760 -0.002576 
-0.002398 -0.002229 -0.002067 
-0.001914 -0.001768 -0.001631 
-0.001502 -0.001382 -0.001269 
-0.001163 -0.001065 -0.000974 
-0.000890 0.000174 0.000205 
0.000239 0.000277 0.000318 
0.000364 0.000414 0.000468 
0.000526 0.000589 0.000656 
0.000726 0.000801 0.000878 
0.000959 0.001042 0.001126 
0.001211 0.001295 0.001377 
0.001457 0.001531 0.001600 
0.001660 0.001711 0.001750 
0.001775 0.001784 0.001775 
0.001747 0.001698 0.001625 
0.001528 0.001406 0.001258 
0.001082 0.000880 0.000652 
0.000399 0.000121 -0.000180 
-0.000500 -0.000839 -0.001192 
-0.001556 -0.001929 -0.002305 
-0.002682 -0.003054 -0.003419 
-0.003772 -0.004109 -0.004428 
-0.004724 -0.004995 -0.005238 
-0.005451 -0.005634 -0.005784 
-0.005901 -0.005985 -0.006037 
-0.006057 -0.006046 -0.006005 
-0.005938 -0.005845 -0.005729 
-0.005593 -0.005438 -0.005267 
-0.005083 -0.004889 -0.004686 
-0.004477 -0.004264 -0.004049 
-0.003834 -0.003620 -0.003409 
-0.003202 -0.003001 -0.002805 
-0.002617 -0.002436 -0.002262 
-0.002097 -0.001941 -0.001792 
-0.001653 -0.001521 -0.001398 
-0.001283 -0.001176 -0.001076 
-0.000984 -0.000898 0.000206 
0.000241 0.000281 0.000324 
0.000373 0.000426 0.000484 
0.000547 0.000615 0.000689 
0.000767 0.000851 0.000939 
0.001031 0.001128 0.001228 
0.001330 0.001433 0.001537 
0.001640 0.001740 0.001836 
0.001926 0.002008 0.002080 
0.002140 0.002186 0.002215 
0.002225 0.002214 0.002180 
0.002121 0.002036 0.001922 
0.001780 0.001608 0.001407 
0.001176 0.000917 0.000631 
0.000319 -0.000016 -0.000372 
-0.000744 -0.001131 -0.001527 
-0.001929 -0.002333 -0.002734 
-0.003127 -0.003509 -0.003875 
-0.004222 -0.004547 -0.004844 
-0.005114 -0.005352 -0.005557 
-0.005728 -0.005865 -0.005967 
-0.006034 -0.006068 -0.006069 
-0.006039 -0.005979 -0.005893 
-0.005783 -0.005650 -0.005497 
-0.005328 -0.005144 -0.004949 
-0.004745 -0.004534 -0.004319 
-0.004101 -0.003883 -0.003666 
-0.003452 -0.003242 -0.003037 
-0.002838 -0.002647 -0.002462 
-0.002286 -0.002119 -0.001959 
-0.001809 -0.001667 -0.001534 
-0.001409 -0.001293 -0.001184 
-0.001083 -0.000990 -0.000903 
0.000240 0.000280 0.000326 
0.000376 0.000432 0.000493 
0.000560 0.000633 0.000712 
0.000797 0.000889 0.000987 
0.001090 0.001199 0.001314 
0.001432 0.001554 0.001679 
0.001804 0.001930 0.002054 
0.002174 0.002289 0.002396 
0.002493 0.002578 0.002648 
0.002700 0.002732 0.002741 
0.002726 0.002684 0.002612 
0.002511 0.002377 0.002211 
0.002012 0.001781 0.001518 
0.001224 0.000901 0.000552 
0.000180 -0.000213 -0.000622 
-0.001042 -0.001471 -0.001903 
-0.002333 -0.002756 -0.003169 
-0.003566 -0.003944 -0.004298 
-0.004626 -0.004923 -0.005188 
-0.005419 -0.005614 -0.005773 
-0.005894 -0.005980 -0.006030 
-0.006045 -0.006027 -0.005979 
-0.005901 -0.005798 -0.005671 
-0.005523 -0.005357 -0.005176 
-0.004982 -0.004778 -0.004567 
-0.004351 -0.004132 -0.003912 
-0.003694 -0.003477 -0.003265 
-0.003058 -0.002858 -0.002664 
-0.002478 -0.002300 -0.002130 
-0.001969 -0.001817 -0.001674 
-0.001540 -0.001414 -0.001296 
-0.001187 -0.001085 -0.000991 
-0.000904 0.000276 0.000323 
0.000374 0.000432 0.000495 
0.000565 0.000642 0.000726 
0.000817 0.000916 0.001022 
0.001135 0.001256 0.001383 
0.001517 0.001656 0.001801 
0.001949 0.002099 0.002250 
0.002401 0.002549 0.002692 
0.002827 0.002952 0.003065 
0.003162 0.003241 0.003299 
0.003333 0.003340 0.003317 
0.003263 0.003176 0.003054 
0.002897 0.002703 0.002472 
0.002207 0.001906 0.001574 
0.001212 0.000823 0.000411 
-0.000021 -0.000467 -0.000923 
-0.001383 -0.001844 -0.002300 
-0.002745 -0.003175 -0.003585 
-0.003972 -0.004331 -0.004659 
-0.004953 -0.005212 -0.005434 
-0.005617 -0.005761 -0.005868 
-0.005936 -0.005968 -0.005966 
-0.005930 -0.005864 -0.005770 
-0.005652 -0.005510 -0.005350 
-0.005173 -0.004983 -0.004782 
-0.004572 -0.004357 -0.004139 
-0.003919 -0.003700 -0.003484 
-0.003271 -0.003063 -0.002862 
-0.002667 -0.002480 -0.002301 
-0.002131 -0.001969 -0.001816 
-0.001673 -0.001538 -0.001411 
-0.001293 -0.001184 -0.001082 
-0.000987 -0.000900 0.000316 
0.000368 0.000426 0.000491 
0.000564 0.000643 0.000731 
0.000827 0.000931 0.001044 
0.001165 0.001296 0.001435 
0.001583 0.001738 0.001901 
0.002070 0.002244 0.002422 
0.002602 0.002783 0.002961 
0.003135 0.003303 0.003460 
0.003605 0.003734 0.003844 
0.003931 0.003992 0.004025 
0.004026 0.003994 0.003924 
0.003817 0.003670 0.003484 
0.003257 0.002990 0.002686 
0.002345 0.001970 0.001565 
0.001133 0.000679 0.000207 
-0.000277 -0.000768 -0.001261 
-0.001750 -0.002229 -0.002694 
-0.003139 -0.003560 -0.003953 
-0.004315 -0.004641 -0.004931 
-0.005181 -0.005392 -0.005562 
-0.005692 -0.005782 -0.005834 
-0.005849 -0.005829 -0.005778 
-0.005696 -0.005588 -0.005456 
-0.005304 -0.005134 -0.004949 
-0.004753 -0.004547 -0.004335 
-0.004120 -0.003902 -0.003685 
-0.003469 -0.003257 -0.003050 
-0.002849 -0.002655 -0.002468 
-0.002290 -0.002119 -0.001958 
-0.001806 -0.001662 -0.001527 
-0.001401 -0.001284 -0.001174 
-0.001073 -0.000979 -0.000892 
0.000357 0.000416 0.000482 
0.000555 0.000637 0.000727 
0.000826 0.000934 0.001053 
0.001181 0.001320 0.001470 
0.001629 0.001799 0.001978 
0.002166 0.002363 0.002566 
0.002774 0.002986 0.003200 
0.003413 0.003622 0.003825 
0.004019 0.004200 0.004365 
0.004509 0.004630 0.004724 
0.004787 0.004816 0.004808 
0.004760 0.004671 0.004538 
0.004361 0.004140 0.003875 
0.003567 0.003219 0.002833 
0.002412 0.001961 0.001484 
0.000986 0.000473 -0.000049 
-0.000576 -0.001099 -0.001615 
-0.002116 -0.002599 -0.003057 
-0.003487 -0.003884 -0.004245 
-0.004568 -0.004850 -0.005091 
-0.005290 -0.005446 -0.005561 
-0.005636 -0.005672 -0.005672 
-0.005637 -0.005571 -0.005477 
-0.005357 -0.005215 -0.005055 
-0.004878 -0.004689 -0.004489 
-0.004283 -0.004072 -0.003858 
-0.003644 -0.003432 -0.003223 
-0.003018 -0.002819 -0.002627 
-0.002441 -0.002264 -0.002096 
-0.001936 -0.001785 -0.001642 
-0.001509 -0.001384 -0.001267 
-0.001159 -0.001058 -0.000965 
-0.000879 0.000402 0.000467 
0.000541 0.000623 0.000715 
0.000816 0.000927 0.001050 
0.001184 0.001329 0.001487 
0.001656 0.001838 0.002032 
0.002237 0.002453 0.002679 
0.002914 0.003156 0.003404 
0.003654 0.003905 0.004154 
0.004397 0.004631 0.004853 
0.005058 0.005242 0.005401 
0.005532 0.005629 0.005690 
0.005710 0.005688 0.005620 
0.005505 0.005341 0.005128 
0.004867 0.004558 0.004203 
0.003807 0.003371 0.002900 
0.002400 0.001876 0.001333 
0.000778 0.000218 -0.000342 
-0.000896 -0.001436 -0.001958 
-0.002456 -0.002924 -0.003360 
-0.003759 -0.004118 -0.004436 
-0.004710 -0.004941 -0.005127 
-0.005270 -0.005371 -0.005431 
-0.005452 -0.005438 -0.005391 
-0.005313 -0.005209 -0.005081 
-0.004932 -0.004767 -0.004587 
-0.004396 -0.004198 -0.003994 
-0.003786 -0.003578 -0.003371 
-0.003166 -0.002965 -0.002770 
-0.002581 -0.002399 -0.002225 
-0.002059 -0.001901 -0.001752 
-0.001612 -0.001481 -0.001358 
-0.001243 -0.001136 -0.001038 
-0.000946 -0.000862 0.000448 
0.000522 0.000604 0.000695 
0.000797 0.000910 0.001035 
0.001173 0.001323 0.001487 
0.001664 0.001856 0.002062 
0.002282 0.002515 0.002762 
0.003021 0.003290 0.003569 
0.003855 0.004146 0.004439 
0.004731 0.005019 0.005298 
0.005565 0.005815 0.006043 
0.006246 0.006418 0.006554 
0.006651 0.006705 0.006712 
0.006670 0.006575 0.006427 
0.006225 0.005970 0.005662 
0.005303 0.004897 0.004447 
0.003957 0.003434 0.002883 
0.002310 0.001721 0.001125 
0.000526 -0.000067 -0.000648 
-0.001211 -0.001751 -0.002261 
-0.002738 -0.003178 -0.003576 
-0.003932 -0.004243 -0.004509 
-0.004728 -0.004903 -0.005033 
-0.005121 -0.005168 -0.005177 
-0.005152 -0.005094 -0.005008 
-0.004897 -0.004764 -0.004612 
-0.004445 -0.004266 -0.004078 
-0.003883 -0.003684 -0.003484 
-0.003283 -0.003085 -0.002891 
-0.002701 -0.002517 -0.002340 
-0.002170 -0.002008 -0.001854 
-0.001709 -0.001572 -0.001443 
-0.001323 -0.001211 -0.001107 
-0.001010 -0.000921 -0.000839 
0.000497 0.000578 0.000669 
0.000771 0.000884 0.001010 
0.001149 0.001302 0.001470 
0.001654 0.001853 0.002068 
0.002300 0.002548 0.002812 
0.003092 0.003386 0.003694 
0.004013 0.004341 0.004677 
0.005016 0.005356 0.005692 
0.006021 0.006338 0.006638 
0.006916 0.007167 0.007385 
0.007565 0.007704 0.007795 
0.007836 0.007823 0.007753 
0.007624 0.007436 0.007189 
0.006883 0.006522 0.006107 
0.005644 0.005136 0.004590 
0.004011 0.003407 0.002784 
0.002150 0.001512 0.000878 
0.000253 -0.000354 -0.000937 
-0.001492 -0.002014 -0.002497 
-0.002938 -0.003335 -0.003686 
-0.003990 -0.004247 -0.004456 
-0.004619 -0.004738 -0.004814 
-0.004851 -0.004851 -0.004817 
-0.004753 -0.004661 -0.004547 
-0.004412 -0.004261 -0.004096 
-0.003921 -0.003739 -0.003551 
-0.003361 -0.003170 -0.002980 
-0.002793 -0.002611 -0.002434 
-0.002263 -0.002099 -0.001942 
-0.001794 -0.001653 -0.001520 
-0.001396 -0.001280 -0.001171 
-0.001070 -0.000977 -0.000890 
-0.000811 0.000548 0.000638 
0.000738 0.000850 0.000976 
0.001115 0.001269 0.001439 
0.001626 0.001830 0.002052 
0.002293 0.002553 0.002831 
0.003128 0.003444 0.003776 
0.004125 0.004487 0.004862 
0.005246 0.005635 0.006028 
0.006418 0.006801 0.007174 
0.007529 0.007861 0.008165 
0.008435 0.008665 0.008849 
0.008983 0.009062 0.009082 
0.009040 0.008934 0.008763 
0.008527 0.008227 0.007864 
0.007442 0.006966 0.006440 
0.005871 0.005265 0.004629 
0.003970 0.003298 0.002618 
0.001941 0.001271 0.000618 
-0.000013 -0.000615 -0.001183 
-0.001712 -0.002200 -0.002642 
-0.003036 -0.003382 -0.003679 
-0.003927 -0.004127 -0.004280 
-0.004390 -0.004457 -0.004486 
-0.004479 -0.004440 -0.004373 
-0.004280 -0.004165 -0.004033 
-0.003886 -0.003727 -0.003559 
-0.003385 -0.003207 -0.003028 
-0.002849 -0.002673 -0.002500 
-0.002331 -0.002168 -0.002012 
-0.001862 -0.001720 -0.001585 
-0.001458 -0.001339 -0.001227 
-0.001123 -0.001026 -0.000937 
-0.000854 -0.000777 0.000601 
0.000699 0.000809 0.000933 
0.001071 0.001224 0.001394 
0.001582 0.001789 0.002015 
0.002262 0.002530 0.002819 
0.003130 0.003463 0.003816 
0.004190 0.004583 0.004992 
0.005417 0.005853 0.006297 
0.006746 0.007195 0.007638 
0.008071 0.008486 0.008879 
0.009242 0.009569 0.009853 
0.010089 0.010270 0.010392 
0.010450 0.010440 0.010360 
0.010209 0.009987 0.009693 
0.009331 0.008904 0.008416 
0.007872 0.007280 0.006645 
0.005977 0.005282 0.004569 
0.003847 0.003124 0.002408 
0.001706 0.001026 0.000374 
-0.000243 -0.000823 -0.001359 
-0.001849 -0.002290 -0.002682 
-0.003022 -0.003312 -0.003553 
-0.003745 -0.003891 -0.003993 
-0.004055 -0.004079 -0.004069 
-0.004029 -0.003961 -0.003870 
-0.003760 -0.003633 -0.003493 
-0.003343 -0.003185 -0.003023 
-0.002858 -0.002693 -0.002528 
-0.002366 -0.002208 -0.002055 
-0.001907 -0.001766 -0.001632 
-0.001504 -0.001384 -0.001271 
-0.001165 -0.001066 -0.000975 
-0.000890 -0.000811 -0.000738 
0.000656 0.000763 0.000883 
0.001018 0.001169 0.001338 
0.001525 0.001731 0.001959 
0.002208 0.002481 0.002778 
0.003098 0.003444 0.003814 
0.004209 0.004626 0.005066 
0.005526 0.006004 0.006497 
0.007001 0.007511 0.008023 
0.008531 0.009029 0.009511 
0.009969 0.010397 0.010786 
0.011130 0.011423 0.011656 
0.011826 0.011926 0.011952 
0.011902 0.011774 0.011568 
0.011283 0.010924 0.010492 
0.009992 0.009432 0.008816 
0.008153 0.007452 0.006719 
0.005966 0.005199 0.004429 
0.003664 0.002912 0.002180 
0.001476 0.000805 0.000174 
-0.000414 -0.000956 -0.001447 
-0.001888 -0.002276 -0.002612 
-0.002897 -0.003131 -0.003318 
-0.003459 -0.003557 -0.003616 
-0.003638 -0.003628 -0.003590 
-0.003526 -0.003441 -0.003338 
-0.003220 -0.003091 -0.002952 
-0.002808 -0.002659 -0.002509 
-0.002359 -0.002211 -0.002065 
-0.001923 -0.001787 -0.001655 
-0.001530 -0.001411 -0.001299 
-0.001193 -0.001094 -0.001002 
-0.000916 -0.000836 -0.000762 
-0.000694 0.000712 0.000828 
0.000959 0.001106 0.001271 
0.001455 0.001659 0.001886 
0.002135 0.002409 0.002709 
0.003036 0.003390 0.003772 
0.004182 0.004620 0.005084 
0.005575 0.006089 0.006624 
0.007177 0.007744 0.008320 
0.008901 0.009479 0.010048 
0.010601 0.011130 0.011628 
0.012085 0.012495 0.012849 
0.013140 0.013362 0.013509 
0.013575 0.013559 0.013457 
0.013269 0.012996 0.012640 
0.012205 0.011696 0.011118 
0.010479 0.009788 0.009052 
0.008282 0.007485 0.006673 
0.005855 0.005038 0.004234 
0.003448 0.002689 0.001963 
0.001276 0.000633 0.000037 
-0.000508 -0.001001 -0.001440 
-0.001826 -0.002159 -0.002439 
-0.002670 -0.002853 -0.002992 
-0.003089 -0.003148 -0.003172 
-0.003166 -0.003133 -0.003076 
-0.003000 -0.002907 -0.002801 
-0.002685 -0.002561 -0.002432 
-0.002299 -0.002166 -0.002033 
-0.001902 -0.001773 -0.001649 
-0.001529 -0.001415 -0.001305 
-0.001202 -0.001105 -0.001014 
-0.000929 -0.000849 -0.000775 
-0.000707 -0.000644 0.000769 
0.000895 0.001037 0.001197 
0.001375 0.001575 0.001798 
0.002044 0.002317 0.002617 
0.002945 0.003303 0.003692 
0.004112 0.004564 0.005048 
0.005562 0.006105 0.006677 
0.007273 0.007890 0.008525 
0.009172 0.009825 0.010478 
0.011124 0.011754 0.012360 
0.012933 0.013464 0.013945 
0.014366 0.014720 0.014999 
0.015196 0.015307 0.015327 
0.015255 0.015088 0.014829 
0.014478 0.014041 0.013522 
0.012928 0.012266 0.011546 
0.010775 0.009965 0.009126 
0.008266 0.007397 0.006529 
0.005669 0.004827 0.004011 
0.003227 0.002482 0.001781 
0.001128 0.000526 -0.000022 
-0.000516 -0.000955 -0.001339 
-0.001670 -0.001948 -0.002178 
-0.002360 -0.002499 -0.002598 
-0.002661 -0.002690 -0.002691 
-0.002666 -0.002620 -0.002555 
-0.002476 -0.002384 -0.002283 
-0.002176 -0.002064 -0.001949 
-0.001833 -0.001718 -0.001605 
-0.001495 -0.001388 -0.001285 
-0.001188 -0.001095 -0.001007 
-0.000925 -0.000847 -0.000775 
-0.000709 -0.000647 -0.000590 
0.000827 0.000963 0.001116 
0.001288 0.001482 0.001698 
0.001939 0.002207 0.002503 
0.002829 0.003187 0.003578 
0.004004 0.004464 0.004960 
0.005491 0.006057 0.006657 
0.007288 0.007948 0.008634 
0.009340 0.010062 0.010793 
0.011526 0.012253 0.012965 
0.013653 0.014307 0.014918 
0.015474 0.015968 0.016389 
0.016730 0.016983 0.017142 
0.017202 0.017162 0.017019 
0.016775 0.016432 0.015994 
0.015466 0.014855 0.014170 
0.013420 0.012615 0.011765 
0.010881 0.009973 0.009052 
0.008129 0.007213 0.006313 
0.005438 0.004594 0.003789 
0.003027 0.002314 0.001652 
0.001045 0.000493 -0.000002 
-0.000441 -0.000825 -0.001155 
-0.001434 -0.001664 -0.001849 
-0.001991 -0.002095 -0.002164 
-0.002202 -0.002212 -0.002199 
-0.002165 -0.002115 -0.002051 
-0.001976 -0.001892 -0.001802 
-0.001708 -0.001612 -0.001515 
-0.001419 -0.001324 -0.001232 
-0.001143 -0.001058 -0.000976 
-0.000899 -0.000827 -0.000758 
-0.000695 -0.000636 -0.000581 
-0.000530 0.000886 0.001031 
0.001196 0.001381 0.001589 
0.001823 0.002083 0.002372 
0.002693 0.003046 0.003434 
0.003859 0.004322 0.004824 
0.005365 0.005946 0.006567 
0.007225 0.007919 0.008647 
0.009404 0.010185 0.010986 
0.011799 0.012617 0.013430 
0.014229 0.015004 0.015745 
0.016440 0.017078 0.017649 
0.018142 0.018549 0.018861 
0.019072 0.019176 0.019171 
0.019055 0.018828 0.018493 
0.018055 0.017519 0.016892 
0.016184 0.015405 0.014564 
0.013673 0.012743 0.011786 
0.010812 0.009834 0.008860 
0.007900 0.006963 0.006057 
0.005189 0.004365 0.003589 
0.002865 0.002196 0.001583 
0.001029 0.000532 0.000091 
-0.000294 -0.000625 -0.000906 
-0.001140 -0.001329 -0.001477 
-0.001589 -0.001667 -0.001715 
-0.001738 -0.001739 -0.001720 
-0.001686 -0.001639 -0.001582 
-0.001517 -0.001446 -0.001371 
-0.001294 -0.001216 -0.001139 
-0.001063 -0.000988 -0.000917 
-0.000848 -0.000782 -0.000720 
-0.000662 -0.000608 -0.000557 
-0.000509 -0.000465 0.000944 
0.001099 0.001275 0.001474 
0.001697 0.001948 0.002227 
0.002539 0.002884 0.003265 
0.003685 0.004145 0.004646 
0.005191 0.005779 0.006411 
0.007088 0.007807 0.008566 
0.009364 0.010195 0.011056 
0.011939 0.012838 0.013744 
0.014648 0.015539 0.016407 
0.017238 0.018022 0.018747 
0.019400 0.019970 0.020447 
0.020822 0.021088 0.021240 
0.021272 0.021184 0.020976 
0.020652 0.020214 0.019670 
0.019028 0.018297 0.017488 
0.016611 0.015678 0.014702 
0.013695 0.012668 0.011632 
0.010599 0.009578 0.008579 
0.007609 0.006676 0.005787 
0.004946 0.004158 0.003424 
0.002749 0.002132 0.001574 
0.001074 0.000632 0.000244 
-0.000091 -0.000376 -0.000615 
-0.000811 -0.000968 -0.001089 
-0.001179 -0.001240 -0.001277 
-0.001293 -0.001292 -0.001275 
-0.001246 -0.001208 -0.001162 
-0.001111 -0.001055 -0.000998 
-0.000939 -0.000880 -0.000822 
-0.000765 -0.000710 -0.000657 
-0.000606 -0.000559 -0.000514 
-0.000472 -0.000433 -0.000397 
0.001002 0.001167 0.001355 
0.001566 0.001805 0.002073 
0.002372 0.002706 0.003076 
0.003486 0.003937 0.004432 
0.004973 0.005561 0.006197 
0.006883 0.007616 0.008398 
0.009225 0.010095 0.011004 
0.011946 0.012915 0.013903 
0.014902 0.015900 0.016887 
0.017851 0.018778 0.019655 
0.020470 0.021209 0.021860 
0.022412 0.022854 0.023178 
0.023379 0.023452 0.023394 
0.023207 0.022894 0.022458 
0.021907 0.021250 0.020496 
0.019656 0.018743 0.017769 
0.016746 0.015688 0.014606 
0.013513 0.012420 0.011337 
0.010274 0.009239 0.008241 
0.007285 0.006377 0.005522 
0.004723 0.003982 0.003301 
0.002680 0.002118 0.001615 
0.001169 0.000777 0.000437 
0.000146 -0.000101 -0.000306 
-0.000473 -0.000606 -0.000708 
-0.000785 -0.000837 -0.000870 
-0.000886 -0.000888 -0.000878 
-0.000859 -0.000832 -0.000800 
-0.000764 -0.000726 -0.000685 
-0.000644 -0.000603 -0.000563 
-0.000523 -0.000486 -0.000449 
-0.000415 -0.000383 -0.000352 
-0.000324 0.001058 0.001234 
0.001433 0.001658 0.001911 
0.002196 0.002515 0.002871 
0.003267 0.003705 0.004188 
0.004719 0.005300 0.005932 
0.006617 0.007356 0.008148 
0.008994 0.009890 0.010834 
0.011822 0.012848 0.013905 
0.014986 0.016079 0.017176 
0.018262 0.019326 0.020352 
0.021327 0.022236 0.023065 
0.023800 0.024429 0.024941 
0.025327 0.025579 0.025694 
0.025669 0.025504 0.025203 
0.024770 0.024213 0.023541 
0.022764 0.021895 0.020945 
0.019929 0.018860 0.017751 
0.016614 0.015463 0.014309 
0.013164 0.012036 0.010936 
0.009871 0.008847 0.007872 
0.006949 0.006082 0.005274 
0.004527 0.003840 0.003215 
0.002649 0.002142 0.001692 
0.001295 0.000948 0.000649 
0.000394 0.000179 0.000000 
-0.000146 -0.000263 -0.000355 
-0.000424 -0.000475 -0.000509 
-0.000529 -0.000538 -0.000538 
-0.000531 -0.000518 -0.000500 
-0.000480 -0.000457 -0.000433 
-0.000408 -0.000383 -0.000358 
-0.000334 -0.000311 -0.000289 
-0.000268 -0.000248 0.001113 
0.001299 0.001509 0.001747 
0.002016 0.002318 0.002656 
0.003034 0.003455 0.003921 
0.004437 0.005003 0.005624 
0.006300 0.007035 0.007828 
0.008679 0.009589 0.010555 
0.011574 0.012642 0.013754 
0.014901 0.016076 0.017267 
0.018464 0.019652 0.020819 
0.021947 0.023022 0.024029 
0.024951 0.025773 0.026482 
0.027066 0.027516 0.027822 
0.027981 0.027989 0.027848 
0.027560 0.027131 0.026568 
0.025881 0.025083 0.024184 
0.023199 0.022142 0.021026 
0.019866 0.018675 0.017466 
0.016252 0.015043 0.013851 
0.012685 0.011553 0.010462 
0.009418 0.008427 0.007491 
0.006615 0.005800 0.005047 
0.004356 0.003726 0.003157 
0.002646 0.002190 0.001787 
0.001433 0.001126 0.000861 
0.000634 0.000443 0.000283 
0.000150 0.000043 -0.000044 
-0.000112 -0.000164 -0.000203 
-0.000231 -0.000249 -0.000260 
-0.000265 -0.000265 -0.000261 
-0.000255 -0.000246 -0.000236 
-0.000225 -0.000214 -0.000202 
-0.000191 -0.000179 -0.000168 
0.001167 0.001361 0.001583 
0.001833 0.002117 0.002435 
0.002793 0.003193 0.003639 
0.004133 0.004680 0.005282 
0.005942 0.006663 0.007446 
0.008293 0.009203 0.010178 
0.011214 0.012309 0.013458 
0.014655 0.015894 0.017164 
0.018454 0.019752 0.021045 
0.022315 0.023548 0.024725 
0.025831 0.026848 0.027759 
0.028551 0.029209 0.029724 
0.030086 0.030290 0.030334 
0.030217 0.029943 0.029518 
0.028951 0.028251 0.027431 
0.026503 0.025483 0.024385 
0.023224 0.022014 0.020769 
0.019504 0.018230 0.016960 
0.015704 0.014472 0.013273 
0.012114 0.011002 0.009942 
0.008938 0.007993 0.007110 
0.006290 0.005532 0.004838 
0.004204 0.003631 0.003115 
0.002654 0.002245 0.001884 
0.001567 0.001291 0.001053 
0.000849 0.000674 0.000527 
0.000403 0.000300 0.000215 
0.000145 0.000089 0.000043 
0.000007 -0.000021 -0.000042 
-0.000059 -0.000071 -0.000079 
-0.000085 -0.000088 -0.000090 
-0.000090 -0.000090 -0.000088 
-0.000087 0.001217 0.001421 
0.001653 0.001916 0.002213 
0.002549 0.002925 0.003346 
0.003816 0.004338 0.004915 
0.005552 0.006251 0.007015 
0.007847 0.008746 0.009716 
0.010754 0.011859 0.013029 
0.014259 0.015543 0.016872 
0.018237 0.019627 0.021027 
0.022423 0.023799 0.025137 
0.026418 0.027624 0.028737 
0.029738 0.030613 0.031347 
0.031928 0.032347 0.032598 
0.032677 0.032586 0.032328 
0.031908 0.031337 0.030625 
0.029784 0.028829 0.027776 
0.026638 0.025433 0.024174 
0.022878 0.021557 0.020225 
0.018894 0.017576 0.016280 
0.015015 0.013789 0.012610 
0.011481 0.010409 0.009396 
0.008445 0.007557 0.006733 
0.005973 0.005275 0.004640 
0.004063 0.003543 0.003077 
0.002661 0.002292 0.001966 
0.001680 0.001430 0.001213 
0.001025 0.000863 0.000724 
0.000605 0.000503 0.000417 
0.000344 0.000282 0.000230 
0.000186 0.000149 0.000119 
0.000093 0.000071 0.000052 
0.000037 0.000024 0.000014 
0.000005 -0.000003 0.001265 
0.001477 0.001719 0.001994 
0.002305 0.002656 0.003050 
0.003492 0.003985 0.004533 
0.005140 0.005811 0.006548 
0.007354 0.008232 0.009184 
0.010210 0.011311 0.012485 
0.013728 0.015037 0.016405 
0.017824 0.019284 0.020771 
0.022273 0.023773 0.025253 
0.026695 0.028079 0.029386 
0.030594 0.031687 0.032645 
0.033455 0.034103 0.034579 
0.034876 0.034993 0.034928 
0.034686 0.034274 0.033700 
0.032976 0.032117 0.031137 
0.030051 0.028877 0.027629 
0.026324 0.024978 0.023604 
0.022216 0.020827 0.019448 
0.018090 0.016761 0.015471 
0.014225 0.013030 0.011890 
0.010809 0.009791 0.008836 
0.007946 0.007121 0.006360 
0.005661 0.005024 0.004445 
0.003921 0.003450 0.003029 
0.002652 0.002318 0.002022 
0.001761 0.001532 0.001331 
0.001155 0.001001 0.000868 
0.000751 0.000650 0.000562 
0.000486 0.000419 0.000361 
0.000311 0.000267 0.000229 
0.000196 0.000166 0.000141 
0.000119 0.000099 0.000082 
0.001309 0.001529 0.001781 
0.002067 0.002391 0.002756 
0.003167 0.003628 0.004143 
0.004717 0.005353 0.006055 
0.006828 0.007675 0.008598 
0.009600 0.010681 0.011842 
0.013081 0.014396 0.015782 
0.017233 0.018739 0.020290 
0.021873 0.023474 0.025075 
0.026658 0.028203 0.029688 
0.031093 0.032397 0.033579 
0.034621 0.035505 0.036220 
0.036753 0.037098 0.037252 
0.037214 0.036990 0.036585 
0.036010 0.035278 0.034402 
0.033399 0.032284 0.031075 
0.029788 0.028440 0.027047 
0.025623 0.024182 0.022737 
0.021301 0.019883 0.018494 
0.017140 0.015831 0.014571 
0.013366 0.012220 0.011135 
0.010115 0.009160 0.008271 
0.007447 0.006686 0.005989 
0.005351 0.004771 0.004245 
0.003770 0.003344 0.002961 
0.002619 0.002314 0.002044 
0.001803 0.001590 0.001402 
0.001236 0.001089 0.000959 
0.000845 0.000743 0.000654 
0.000575 0.000505 0.000443 
0.000388 0.000340 0.000297 
0.000258 0.000224 0.000194 
0.000167 0.001348 0.001577 
0.001837 0.002134 0.002469 
0.002848 0.003275 0.003754 
0.004290 0.004887 0.005550 
0.006282 0.007089 0.007974 
0.008940 0.009989 0.011122 
0.012340 0.013642 0.015025 
0.016485 0.018013 0.019603 
0.021242 0.022918 0.024614 
0.026313 0.027995 0.029639 
0.031223 0.032724 0.034120 
0.035389 0.036512 0.037470 
0.038250 0.038840 0.039232 
0.039424 0.039414 0.039208 
0.038813 0.038239 0.037500 
0.036611 0.035587 0.034447 
0.033207 0.031884 0.030497 
0.029060 0.027590 0.026101 
0.024605 0.023114 0.021641 
0.020193 0.018781 0.017411 
0.016089 0.014821 0.013612 
0.012465 0.011381 0.010363 
0.009411 0.008526 0.007705 
0.006948 0.006253 0.005617 
0.005037 0.004510 0.004033 
0.003603 0.003215 0.002867 
0.002555 0.002276 0.002026 
0.001803 0.001604 0.001427 
0.001269 0.001127 0.001002 
0.000889 0.000789 0.000699 
0.000619 0.000548 0.000484 
0.000427 0.000376 0.000330 
0.000289 0.000253 0.001384 
0.001619 0.001888 0.002193 
0.002540 0.002931 0.003373 
0.003868 0.004423 0.005042 
0.005729 0.006490 0.007328 
0.008248 0.009253 0.010345 
0.011528 0.012799 0.014160 
0.015606 0.017134 0.018737 
0.020405 0.022127 0.023890 
0.025676 0.027467 0.029244 
0.030982 0.032660 0.034252 
0.035737 0.037090 0.038290 
0.039320 0.040164 0.040809 
0.041248 0.041477 0.041496 
0.041310 0.040926 0.040356 
0.039614 0.038714 0.037674 
0.036511 0.035245 0.033892 
0.032470 0.030995 0.029483 
0.027950 0.026407 0.024867 
0.023342 0.021842 0.020374 
0.018947 0.017568 0.016241 
0.014972 0.013764 0.012620 
0.011542 0.010530 0.009585 
0.008706 0.007892 0.007141 
0.006451 0.005818 0.005241 
0.004715 0.004238 0.003805 
0.003414 0.003062 0.002744 
0.002458 0.002201 0.001969 
0.001762 0.001575 0.001408 
0.001258 0.001123 0.001001 
0.000892 0.000794 0.000706 
0.000627 0.000556 0.000492 
0.000435 0.000383 0.000337 
0.001414 0.001656 0.001931 
0.002245 0.002601 0.003004 
0.003458 0.003969 0.004541 
0.005179 0.005888 0.006674 
0.007540 0.008492 0.009533 
0.010666 0.011892 0.013212 
0.014626 0.016131 0.017722 
0.019392 0.021133 0.022931 
0.024774 0.026644 0.028521 
0.030385 0.032211 0.033976 
0.035655 0.037222 0.038654 
0.039929 0.041027 0.041931 
0.042630 0.043115 0.043381 
0.043430 0.043265 0.042895 
0.042331 0.041588 0.040682 
0.039630 0.038451 0.037163 
0.035785 0.034333 0.032826 
0.031279 0.029707 0.028123 
0.026540 0.024969 0.023420 
0.021902 0.020423 0.018990 
0.017609 0.016284 0.015020 
0.013820 0.012685 0.011616 
0.010615 0.009680 0.008812 
0.008007 0.007264 0.006581 
0.005955 0.005382 0.004859 
0.004383 0.003951 0.003558 
0.003203 0.002882 0.002591 
0.002328 0.002091 0.001877 
0.001684 0.001509 0.001352 
0.001210 0.001082 0.000966 
0.000862 0.000768 0.000683 
0.000607 0.000538 0.000476 
0.000420 0.001439 0.001686 
0.001968 0.002289 0.002653 
0.003066 0.003531 0.004054 
0.004641 0.005296 0.006025 
0.006833 0.007724 0.008704 
0.009777 0.010944 0.012210 
0.013573 0.015035 0.016591 
0.018239 0.019969 0.021775 
0.023642 0.025557 0.027502 
0.029457 0.031400 0.033306 
0.035151 0.036908 0.038552 
0.040057 0.041400 0.042561 
0.043524 0.044273 0.044802 
0.045106 0.045184 0.045042 
0.044688 0.044135 0.043396 
0.042488 0.041430 0.040239 
0.038936 0.037538 0.036065 
0.034532 0.032955 0.031351 
0.029733 0.028112 0.026501 
0.024910 0.023348 0.021823 
0.020341 0.018911 0.017535 
0.016220 0.014967 0.013779 
0.012658 0.011604 0.010617 
0.009697 0.008842 0.008050 
0.007318 0.006645 0.006027 
0.005461 0.004943 0.004471 
0.004041 0.003649 0.003293 
0.002970 0.002677 0.002412 
0.002171 0.001952 0.001754 
0.001575 0.001413 0.001266 
0.001134 0.001013 0.000905 
0.000807 0.000718 0.000638 
0.000566 0.000501 0.001459 
0.001710 0.001997 0.002323 
0.002695 0.003115 0.003590 
0.004124 0.004723 0.005393 
0.006138 0.006964 0.007877 
0.008881 0.009980 0.011178 
0.012476 0.013877 0.015379 
0.016980 0.018676 0.020459 
0.022320 0.024247 0.026225 
0.028236 0.030259 0.032271 
0.034248 0.036164 0.037991 
0.039703 0.041273 0.042679 
0.043898 0.044914 0.045712 
0.046283 0.046623 0.046732 
0.046614 0.046280 0.045739 
0.045009 0.044105 0.043046 
0.041851 0.040540 0.039130 
0.037641 0.036089 0.034491 
0.032862 0.031216 0.029565 
0.027921 0.026295 0.024695 
0.023129 0.021606 0.020132 
0.018711 0.017349 0.016049 
0.014813 0.013644 0.012542 
0.011507 0.010539 0.009637 
0.008799 0.008022 0.007305 
0.006645 0.006037 0.005480 
0.004970 0.004504 0.004078 
0.003689 0.003336 0.003013 
0.002720 0.002453 0.002211 
0.001991 0.001791 0.001609 
0.001445 0.001295 0.001160 
0.001037 0.000926 0.000826 
0.000735 0.000653 0.000579 
0.001473 0.001727 0.002017 
0.002349 0.002725 0.003152 
0.003634 0.004177 0.004786 
0.005467 0.006225 0.007066 
0.007996 0.009019 0.010140 
0.011362 0.012688 0.014119 
0.015654 0.017292 0.019028 
0.020854 0.022761 0.024738 
0.026768 0.028833 0.030913 
0.032985 0.035021 0.036997 
0.038884 0.040655 0.042283 
0.043743 0.045014 0.046078 
0.046920 0.047532 0.047907 
0.048047 0.047956 0.047644 
0.047121 0.046404 0.045510 
0.044457 0.043265 0.041952 
0.040538 0.039042 0.037479 
0.035868 0.034222 0.032556 
0.030883 0.029213 0.027559 
0.025928 0.024329 0.022771 
0.021259 0.019800 0.018397 
0.017055 0.015777 0.014564 
0.013419 0.012341 0.011329 
0.010384 0.009504 0.008686 
0.007929 0.007229 0.006583 
0.005989 0.005444 0.004943 
0.004485 0.004066 0.003683 
0.003333 0.003014 0.002723 
0.002458 0.002216 0.001996 
0.001796 0.001615 0.001449 
0.001299 0.001163 0.001040 
0.000928 0.000827 0.000736 
0.000654 0.001480 0.001737 
0.002030 0.002365 0.002745 
0.003176 0.003664 0.004213 
0.004829 0.005518 0.006285 
0.007138 0.008080 0.009117 
0.010255 0.011495 0.012841 
0.014295 0.015856 0.017521 
0.019287 0.021147 0.023090 
0.025105 0.027176 0.029284 
0.031409 0.033527 0.035612 
0.037636 0.039572 0.041391 
0.043067 0.044574 0.045890 
0.046997 0.047879 0.048528 
0.048938 0.049110 0.049047 
0.048760 0.048259 0.047561 
0.046683 0.045643 0.044461 
0.043155 0.041745 0.040249 
0.038685 0.037069 0.035415 
0.033737 0.032050 0.030363 
0.028688 0.027034 0.025409 
0.023823 0.022281 0.020789 
0.019352 0.017975 0.016660 
0.015411 0.014227 0.013110 
0.012061 0.011077 0.010159 
0.009304 0.008509 0.007773 
0.007093 0.006465 0.005887 
0.005356 0.004868 0.004420 
0.004010 0.003634 0.003291 
0.002977 0.002690 0.002429 
0.002190 0.001973 0.001775 
0.001595 0.001431 0.001283 
0.001148 0.001026 0.000915 
0.000815 0.000725 0.001482 
0.001740 0.002034 0.002371 
0.002753 0.003187 0.003678 
0.004230 0.004850 0.005545 
0.006318 0.007177 0.008128 
0.009174 0.010322 0.011574 
0.012934 0.014403 0.015980 
0.017664 0.019451 0.021333 
0.023301 0.025342 0.027442 
0.029581 0.031738 0.033889 
0.036009 0.038069 0.040042 
0.041899 0.043613 0.045158 
0.046511 0.047654 0.048573 
0.049256 0.049699 0.049902 
0.049870 0.049611 0.049137 
0.048464 0.047608 0.046588 
0.045423 0.044133 0.042735 
0.041250 0.039692 0.038079 
0.036426 0.034746 0.033053 
0.031357 0.029670 0.028001 
0.026359 0.024752 0.023187 
0.021670 0.020206 0.018800 
0.017455 0.016174 0.014958 
0.013809 0.012726 0.011709 
0.010758 0.009869 0.009042 
0.008274 0.007563 0.006905 
0.006297 0.005737 0.005222 
0.004748 0.004313 0.003914 
0.003548 0.003213 0.002907 
0.002627 0.002371 0.002138 
0.001925 0.001731 0.001555 
0.001394 0.001249 0.001117 
0.000997 0.000889 0.000791 
0.001478 0.001735 0.002030 
0.002367 0.002750 0.003184 
0.003676 0.004229 0.004851 
0.005547 0.006323 0.007185 
0.008139 0.009189 0.010341 
0.011599 0.012965 0.014441 
0.016026 0.017720 0.019516 
0.021410 0.023391 0.025447 
0.027562 0.029718 0.031894 
0.034066 0.036207 0.038291 
0.040288 0.042171 0.043911 
0.045484 0.046867 0.048040 
0.048990 0.049704 0.050179 
0.050414 0.050414 0.050186 
0.049743 0.049100 0.048273 
0.047280 0.046141 0.044874 
0.043498 0.042031 0.040489 
0.038889 0.037246 0.035572 
0.033882 0.032186 0.030495 
0.028820 0.027168 0.025549 
0.023968 0.022434 0.020950 
0.019523 0.018154 0.016848 
0.015607 0.014430 0.013320 
0.012275 0.011295 0.010378 
0.009523 0.008727 0.007988 
0.007303 0.006669 0.006084 
0.005545 0.005047 0.004590 
0.004170 0.003784 0.003430 
0.003106 0.002809 0.002538 
0.002289 0.002063 0.001856 
0.001668 0.001497 0.001342 
0.001200 0.001072 0.000957 
0.000852 0.001467 0.001724 
0.002018 0.002353 0.002735 
0.003168 0.003658 0.004211 
0.004831 0.005526 0.006300 
0.007160 0.008112 0.009161 
0.010312 0.011568 0.012933 
0.014408 0.015993 0.017686 
0.019483 0.021377 0.023359 
0.025417 0.027535 0.029695 
0.031876 0.034054 0.036203 
0.038297 0.040306 0.042203 
0.043959 0.045551 0.046955 
0.048151 0.049126 0.049868 
0.050373 0.050640 0.050673 
0.050479 0.050071 0.049463 
0.048671 0.047713 0.046608 
0.045373 0.044026 0.042586 
0.041070 0.039491 0.037867 
0.036209 0.034530 0.032843 
0.031157 0.029483 0.027831 
0.026207 0.024619 0.023075 
0.021579 0.020137 0.018752 
0.017428 0.016167 0.014969 
0.013837 0.012770 0.011766 
0.010826 0.009948 0.009128 
0.008366 0.007658 0.007002 
0.006395 0.005834 0.005316 
0.004839 0.004400 0.003996 
0.003626 0.003285 0.002974 
0.002688 0.002427 0.002188 
0.001970 0.001772 0.001591 
0.001426 0.001277 0.001141 
0.001018 0.000907 0.001451 
0.001706 0.001997 0.002330 
0.002709 0.003139 0.003626 
0.004174 0.004790 0.005480 
0.006249 0.007104 0.008050 
0.009092 0.010236 0.011484 
0.012840 0.014306 0.015882 
0.017565 0.019352 0.021235 
0.023207 0.025254 0.027362 
0.029513 0.031685 0.033856 
0.036000 0.038090 0.040098 
0.041997 0.043759 0.045359 
0.046775 0.047988 0.048983 
0.049749 0.050282 0.050580 
0.050647 0.050490 0.050121 
0.049553 0.048802 0.047885 
0.046820 0.045625 0.044316 
0.042913 0.041429 0.039882 
0.038284 0.036650 0.034993 
0.033323 0.031651 0.029988 
0.028342 0.026722 0.025135 
0.023588 0.022088 0.020638 
0.019244 0.017909 0.016634 
0.015422 0.014274 0.013190 
0.012169 0.011211 0.010313 
0.009475 0.008693 0.007967 
0.007292 0.006666 0.006087 
0.005552 0.005058 0.004603 
0.004184 0.003799 0.003445 
0.003120 0.002822 0.002549 
0.002299 0.002071 0.001864 
0.001674 0.001502 0.001345 
0.001203 0.001074 0.000957 
0.001429 0.001681 0.001969 
0.002298 0.002672 0.003097 
0.003578 0.004120 0.004729 
0.005411 0.006172 0.007017 
0.007952 0.008982 0.010113 
0.011347 0.012688 0.014137 
0.015695 0.017359 0.019125 
0.020988 0.022938 0.024963 
0.027048 0.029176 0.031327 
0.033478 0.035603 0.037677 
0.039671 0.041560 0.043316 
0.044915 0.046335 0.047557 
0.048567 0.049354 0.049912 
0.050240 0.050342 0.050224 
0.049897 0.049373 0.048668 
0.047799 0.046781 0.045632 
0.044370 0.043010 0.041568 
0.040059 0.038498 0.036897 
0.035268 0.033624 0.031974 
0.030330 0.028699 0.027091 
0.025513 0.023972 0.022474 
0.021025 0.019628 0.018288 
0.017007 0.015787 0.014629 
0.013534 0.012501 0.011529 
0.010618 0.009765 0.008969 
0.008227 0.007538 0.006897 
0.006304 0.005754 0.005247 
0.004778 0.004346 0.003948 
0.003582 0.003246 0.002938 
0.002655 0.002396 0.002160 
0.001944 0.001747 0.001568 
0.001405 0.001257 0.001123 
0.001001 0.001402 0.001649 
0.001933 0.002257 0.002625 
0.003044 0.003517 0.004050 
0.004650 0.005321 0.006069 
0.006900 0.007820 0.008834 
0.009946 0.011160 0.012479 
0.013904 0.015436 0.017072 
0.018809 0.020640 0.022557 
0.024548 0.026600 0.028693 
0.030810 0.032928 0.035022 
0.037067 0.039037 0.040904 
0.042644 0.044233 0.045649 
0.046873 0.047892 0.048694 
0.049275 0.049632 0.049769 
0.049691 0.049408 0.048933 
0.048278 0.047461 0.046497 
0.045401 0.044191 0.042883 
0.041490 0.040028 0.038510 
0.036950 0.035359 0.033748 
0.032129 0.030511 0.028903 
0.027314 0.025752 0.024225 
0.022737 0.021295 0.019903 
0.018565 0.017284 0.016062 
0.014901 0.013800 0.012760 
0.011780 0.010860 0.009998 
0.009192 0.008439 0.007738 
0.007087 0.006482 0.005922 
0.005403 0.004924 0.004481 
0.004074 0.003698 0.003353 
0.003036 0.002745 0.002479 
0.002235 0.002012 0.001809 
0.001624 0.001456 0.001303 
0.001164 0.001039 0.001370 
0.001612 0.001890 0.002207 
0.002568 0.002978 0.003442 
0.003965 0.004552 0.005209 
0.005942 0.006757 0.007657 
0.008650 0.009738 0.010926 
0.012217 0.013611 0.015109 
0.016709 0.018408 0.020199 
0.022073 0.024020 0.026026 
0.028074 0.030145 0.032218 
0.034270 0.036275 0.038208 
0.040045 0.041759 0.043328 
0.044732 0.045952 0.046974 
0.047788 0.048388 0.048773 
0.048944 0.048907 0.048670 
0.048245 0.047645 0.046885 
0.045978 0.044942 0.043790 
0.042539 0.041202 0.039794 
0.038327 0.036814 0.035268 
0.033698 0.032117 0.030533 
0.028956 0.027394 0.025856 
0.024348 0.022878 0.021450 
0.020070 0.018741 0.017466 
0.016248 0.015089 0.013988 
0.012947 0.011965 0.011040 
0.010173 0.009361 0.008602 
0.007894 0.007235 0.006622 
0.006054 0.005527 0.005040 
0.004590 0.004174 0.003792 
0.003439 0.003115 0.002818 
0.002546 0.002296 0.002068 
0.001860 0.001670 0.001498 
0.001341 0.001199 0.001070 
0.001333 0.001569 0.001840 
0.002150 0.002503 0.002903 
0.003355 0.003865 0.004438 
0.005079 0.005794 0.006587 
0.007465 0.008432 0.009492 
0.010649 0.011906 0.013263 
0.014721 0.016278 0.017930 
0.019672 0.021495 0.023388 
0.025339 0.027331 0.029346 
0.031364 0.033363 0.035318 
0.037205 0.039000 0.040680 
0.042222 0.043606 0.044815 
0.045835 0.046657 0.047273 
0.047683 0.047887 0.047890 
0.047701 0.047328 0.046785 
0.046085 0.045240 0.044267 
0.043179 0.041990 0.040715 
0.039366 0.037956 0.036498 
0.035003 0.033481 0.031944 
0.030401 0.028861 0.027334 
0.025826 0.024346 0.022900 
0.021493 0.020130 0.018816 
0.017554 0.016346 0.015194 
0.014100 0.013062 0.012082 
0.011159 0.010291 0.009477 
0.008715 0.008004 0.007341 
0.006724 0.006151 0.005619 
0.005127 0.004671 0.004251 
0.003863 0.003505 0.003177 
0.002875 0.002598 0.002344 
0.002112 0.001900 0.001707 
0.001531 0.001371 0.001226 
0.001095 0.001292 0.001522 
0.001785 0.002086 0.002429 
0.002818 0.003257 0.003753 
0.004309 0.004931 0.005625 
0.006395 0.007247 0.008185 
0.009213 0.010334 0.011551 
0.012866 0.014277 0.015784 
0.017383 0.019069 0.020832 
0.022664 0.024551 0.026479 
0.028429 0.030383 0.032319 
0.034214 0.036047 0.037793 
0.039430 0.040937 0.042295 
0.043487 0.044500 0.045325 
0.045955 0.046387 0.046622 
0.046665 0.046523 0.046204 
0.045718 0.045080 0.044300 
0.043393 0.042372 0.041251 
0.040041 0.038757 0.037410 
0.036011 0.034573 0.033105 
0.031619 0.030123 0.028627 
0.027140 0.025669 0.024223 
0.022807 0.021427 0.020088 
0.018795 0.017551 0.016359 
0.015220 0.014136 0.013108 
0.012135 0.011217 0.010353 
0.009541 0.008781 0.008070 
0.007406 0.006788 0.006213 
0.005680 0.005185 0.004726 
0.004303 0.003912 0.003551 
0.003220 0.002915 0.002635 
0.002378 0.002144 0.001929 
0.001734 0.001556 0.001394 
0.001247 0.001113 0.001247 
0.001470 0.001725 0.002016 
0.002348 0.002724 0.003150 
0.003629 0.004167 0.004769 
0.005439 0.006183 0.007006 
0.007911 0.008903 0.009985 
0.011159 0.012426 0.013786 
0.015238 0.016777 0.018400 
0.020097 0.021860 0.023677 
0.025532 0.027410 0.029291 
0.031157 0.032986 0.034757 
0.036446 0.038034 0.039499 
0.040825 0.041995 0.042996 
0.043820 0.044459 0.044911 
0.045175 0.045257 0.045160 
0.044894 0.044467 0.043891 
0.043178 0.042340 0.041389 
0.040337 0.039197 0.037981 
0.036700 0.035366 0.033990 
0.032581 0.031151 0.029708 
0.028261 0.026820 0.025392 
0.023985 0.022604 0.021257 
0.019948 0.018682 0.017461 
0.016290 0.015169 0.014101 
0.013086 0.012125 0.011216 
0.010360 0.009555 0.008800 
0.008093 0.007432 0.006816 
0.006242 0.005709 0.005214 
0.004756 0.004331 0.003939 
0.003578 0.003245 0.002939 
0.002657 0.002400 0.002163 
0.001948 0.001751 0.001571 
0.001408 0.001260 0.001125 
0.001199 0.001414 0.001660 
0.001941 0.002261 0.002624 
0.003034 0.003496 0.004014 
0.004593 0.005238 0.005954 
0.006745 0.007615 0.008568 
0.009607 0.010734 0.011949 
0.013254 0.014646 0.016122 
0.017676 0.019302 0.020991 
0.022730 0.024507 0.026306 
0.028110 0.029900 0.031656 
0.033357 0.034984 0.036516 
0.037935 0.039223 0.040366 
0.041351 0.042169 0.042814 
0.043282 0.043574 0.043691 
0.043639 0.043424 0.043055 
0.042542 0.041896 0.041127 
0.040247 0.039267 0.038199 
0.037054 0.035843 0.034577 
0.033267 0.031921 0.030551 
0.029165 0.027773 0.026382 
0.025002 0.023639 0.022300 
0.020990 0.019716 0.018481 
0.017289 0.016143 0.015046 
0.013998 0.013001 0.012055 
0.011160 0.010316 0.009521 
0.008774 0.008074 0.007419 
0.006808 0.006239 0.005709 
0.005216 0.004760 0.004337 
0.003946 0.003585 0.003253 
0.002947 0.002666 0.002408 
0.002172 0.001956 0.001758 
0.001579 0.001415 0.001266 
0.001132 0.001149 0.001356 
0.001592 0.001862 0.002169 
0.002518 0.002911 0.003354 
0.003851 0.004407 0.005025 
0.005711 0.006468 0.007301 
0.008213 0.009206 0.010283 
0.011444 0.012690 0.014018 
0.015426 0.016908 0.018459 
0.020068 0.021727 0.023421 
0.025136 0.026857 0.028566 
0.030244 0.031872 0.033432 
0.034904 0.036271 0.037518 
0.038629 0.039594 0.040402 
0.041049 0.041530 0.041845 
0.041995 0.041985 0.041820 
0.041508 0.041057 0.040476 
0.039777 0.038968 0.038061 
0.037066 0.035994 0.034855 
0.033660 0.032417 0.031138 
0.029832 0.028507 0.027173 
0.025838 0.024509 0.023195 
0.021901 0.020634 0.019399 
0.018200 0.017041 0.015925 
0.014854 0.013831 0.012856 
0.011929 0.011052 0.010223 
0.009441 0.008706 0.008017 
0.007371 0.006767 0.006204 
0.005680 0.005193 0.004740 
0.004321 0.003933 0.003575 
0.003244 0.002940 0.002661 
0.002404 0.002169 0.001954 
0.001757 0.001578 0.001415 
0.001267 0.001132 0.001097 
0.001295 0.001521 0.001779 
0.002073 0.002407 0.002783 
0.003206 0.003681 0.004212 
0.004802 0.005456 0.006179 
0.006972 0.007841 0.008787 
0.009811 0.010916 0.012100 
0.013362 0.014700 0.016107 
0.017579 0.019107 0.020681 
0.022289 0.023918 0.025552 
0.027177 0.028773 0.030325 
0.031814 0.033222 0.034534 
0.035735 0.036811 0.037751 
0.038547 0.039192 0.039683 
0.040018 0.040198 0.040227 
0.040109 0.039851 0.039459 
0.038943 0.038312 0.037574 
0.036739 0.035818 0.034819 
0.033753 0.032630 0.031458 
0.030247 0.029007 0.027747 
0.026474 0.025197 0.023924 
0.022662 0.021418 0.020196 
0.019004 0.017845 0.016722 
0.015640 0.014600 0.013605 
0.012655 0.011752 0.010895 
0.010084 0.009319 0.008599 
0.007923 0.007289 0.006695 
0.006141 0.005625 0.005145 
0.004698 0.004284 0.003901 
0.003547 0.003221 0.002920 
0.002643 0.002388 0.002155 
0.001942 0.001747 0.001569 
0.001408 0.001260 0.001127 
0.001043 0.001232 0.001448 
0.001694 0.001975 0.002292 
0.002651 0.003054 0.003506 
0.004011 0.004572 0.005194 
0.005880 0.006634 0.007458 
0.008354 0.009326 0.010372 
0.011493 0.012688 0.013953 
0.015284 0.016676 0.018120 
0.019607 0.021127 0.022667 
0.024213 0.025751 0.027264 
0.028737 0.030152 0.031495 
0.032749 0.033901 0.034939 
0.035851 0.036631 0.037271 
0.037767 0.038119 0.038325 
0.038390 0.038315 0.038108 
0.037774 0.037320 0.036754 
0.036085 0.035322 0.034473 
0.033548 0.032555 0.031504 
0.030404 0.029263 0.028091 
0.026897 0.025688 0.024472 
0.023257 0.022050 0.020858 
0.019686 0.018540 0.017423 
0.016341 0.015295 0.014290 
0.013326 0.012405 0.011527 
0.010694 0.009905 0.009159 
0.008456 0.007795 0.007175 
0.006595 0.006052 0.005545 
0.005074 0.004636 0.004229 
0.003852 0.003504 0.003182 
0.002886 0.002613 0.002362 
0.002132 0.001922 0.001729 
0.001554 0.001394 0.001248 
0.001116 0.000988 0.001168 
0.001373 0.001607 0.001874 
0.002175 0.002516 0.002898 
0.003327 0.003806 0.004337 
0.004926 0.005576 0.006288 
0.007067 0.007914 0.008831 
0.009819 0.010876 0.012002 
0.013194 0.014448 0.015759 
0.017118 0.018519 0.019950 
0.021400 0.022858 0.024308 
0.025736 0.027128 0.028469 
0.029744 0.030938 0.032040 
0.033036 0.033919 0.034679 
0.035310 0.035809 0.036173 
0.036402 0.036498 0.036464 
0.036304 0.036023 0.035629 
0.035126 0.034524 0.033830 
0.033052 0.032199 0.031279 
0.030300 0.029271 0.028202 
0.027099 0.025971 0.024827 
0.023674 0.022519 0.021370 
0.020232 0.019112 0.018014 
0.016944 0.015904 0.014898 
0.013929 0.012999 0.012109 
0.011260 0.010453 0.009688 
0.008964 0.008281 0.007638 
0.007034 0.006468 0.005938 
0.005444 0.004983 0.004554 
0.004156 0.003787 0.003446 
0.003130 0.002840 0.002572 
0.002326 0.002100 0.001893 
0.001704 0.001531 0.001374 
0.001231 0.001101 0.000933 
0.001103 0.001298 0.001520 
0.001772 0.002057 0.002379 
0.002741 0.003146 0.003598 
0.004101 0.004656 0.005268 
0.005940 0.006674 0.007471 
0.008334 0.009262 0.010256 
0.011313 0.012432 0.013609 
0.014838 0.016114 0.017428 
0.018770 0.020132 0.021500 
0.022863 0.024207 0.025518 
0.026784 0.027990 0.029123 
0.030173 0.031127 0.031977 
0.032714 0.033334 0.033832 
0.034205 0.034453 0.034577 
0.034579 0.034462 0.034231 
0.033891 0.033449 0.032911 
0.032283 0.031574 0.030791 
0.029942 0.029034 0.028077 
0.027077 0.026043 0.024984 
0.023905 0.022816 0.021723 
0.020632 0.019551 0.018484 
0.017437 0.016414 0.015418 
0.014454 0.013524 0.012630 
0.011774 0.010956 0.010177 
0.009437 0.008737 0.008076 
0.007453 0.006867 0.006317 
0.005803 0.005322 0.004873 
0.004456 0.004068 0.003708 
0.003375 0.003067 0.002783 
0.002521 0.002280 0.002060 
0.001857 0.001672 0.001503 
0.001349 0.001209 0.001082 
0.000878 0.001039 0.001222 
0.001432 0.001670 0.001939 
0.002243 0.002584 0.002966 
0.003391 0.003864 0.004386 
0.004962 0.005592 0.006281 
0.007029 0.007838 0.008707 
0.009638 0.010628 0.011675 
0.012775 0.013925 0.015117 
0.016345 0.017601 0.018874 
0.020155 0.021431 0.022692 
0.023923 0.025114 0.026251 
0.027324 0.028320 0.029230 
0.030045 0.030758 0.031363 
0.031857 0.032236 0.032499 
0.032646 0.032680 0.032602 
0.032417 0.032129 0.031742 
0.031264 0.030700 0.030057 
0.029342 0.028561 0.027723 
0.026835 0.025905 0.024940 
0.023947 0.022935 0.021910 
0.020878 0.019848 0.018823 
0.017811 0.016816 0.015842 
0.014893 0.013972 0.013082 
0.012226 0.011405 0.010619 
0.009870 0.009159 0.008484 
0.007846 0.007244 0.006678 
0.006146 0.005648 0.005182 
0.004747 0.004342 0.003965 
0.003616 0.003292 0.002992 
0.002716 0.002461 0.002227 
0.002012 0.001815 0.001634 
0.001469 0.001319 0.001182 
0.001058 0.000823 0.000975 
0.001148 0.001345 0.001569 
0.001822 0.002108 0.002428 
0.002787 0.003186 0.003629 
0.004119 0.004658 0.005248 
0.005892 0.006592 0.007347 
0.008160 0.009028 0.009952 
0.010928 0.011954 0.013025 
0.014137 0.015281 0.016452 
0.017639 0.018834 0.020026 
0.021204 0.022357 0.023474 
0.024544 0.025555 0.026498 
0.027363 0.028142 0.028829 
0.029417 0.029903 0.030284 
0.030558 0.030725 0.030786 
0.030744 0.030600 0.030359 
0.030025 0.029603 0.029098 
0.028518 0.027867 0.027153 
0.026382 0.025562 0.024699 
0.023801 0.022875 0.021928 
0.020966 0.019997 0.019026 
0.018060 0.017102 0.016159 
0.015235 0.014334 0.013457 
0.012610 0.011792 0.011007 
0.010256 0.009538 0.008856 
0.008208 0.007595 0.007016 
0.006470 0.005958 0.005477 
0.005027 0.004607 0.004215 
0.003851 0.003513 0.003199 
0.002909 0.002641 0.002394 
0.002166 0.001958 0.001766 
0.001591 0.001431 0.001285 
0.001152 0.001031 0.000769 
0.000912 0.001074 0.001259 
0.001469 0.001707 0.001974 
0.002275 0.002610 0.002984 
0.003398 0.003856 0.004359 
0.004910 0.005511 0.006163 
0.006867 0.007623 0.008431 
0.009290 0.010198 0.011152 
0.012147 0.013180 0.014244 
0.015332 0.016436 0.017547 
0.018657 0.019756 0.020833 
0.021878 0.022880 0.023831 
0.024720 0.025540 0.026283 
0.026941 0.027511 0.027987 
0.028366 0.028648 0.028831 
0.028916 0.028903 0.028797 
0.028598 0.028312 0.027942 
0.027494 0.026972 0.026382 
0.025731 0.025025 0.024270 
0.023473 0.022641 0.021779 
0.020896 0.019998 0.019090 
0.018178 0.017269 0.016367 
0.015477 0.014603 0.013749 
0.012918 0.012112 0.011335 
0.010587 0.009870 0.009185 
0.008533 0.007913 0.007325 
0.006770 0.006247 0.005754 
0.005292 0.004859 0.004455 
0.004077 0.003726 0.003400 
0.003097 0.002817 0.002558 
0.002319 0.002100 0.001898 
0.001712 0.001543 0.001388 
0.001247 0.001118 0.001001 
0.000717 0.000850 0.001002 
0.001176 0.001372 0.001594 
0.001844 0.002125 0.002438 
0.002786 0.003173 0.003599 
0.004068 0.004581 0.005139 
0.005745 0.006399 0.007101 
0.007851 0.008648 0.009490 
0.010374 0.011297 0.012254 
0.013240 0.014248 0.015272 
0.016304 0.017335 0.018356 
0.019359 0.020334 0.021272 
0.022163 0.023000 0.023775 
0.024480 0.025109 0.025658 
0.026121 0.026497 0.026783 
0.026978 0.027082 0.027096 
0.027022 0.026862 0.026619 
0.026297 0.025900 0.025433 
0.024902 0.024310 0.023666 
0.022973 0.022239 0.021470 
0.020672 0.019851 0.019013 
0.018165 0.017312 0.016460 
0.015612 0.014775 0.013951 
0.013145 0.012359 0.011596 
0.010859 0.010149 0.009468 
0.008816 0.008194 0.007603 
0.007042 0.006511 0.006010 
0.005539 0.005096 0.004681 
0.004293 0.003930 0.003593 
0.003279 0.002988 0.002719 
0.002469 0.002239 0.002028 
0.001833 0.001655 0.001491 
0.001342 0.001205 0.001081 
0.000968 0.000666 0.000790 
0.000932 0.001094 0.001278 
0.001485 0.001718 0.001979 
0.002271 0.002595 0.002954 
0.003350 0.003786 0.004262 
0.004780 0.005342 0.005948 
0.006598 0.007292 0.008029 
0.008808 0.009625 0.010478 
0.011363 0.012274 0.013207 
0.014154 0.015110 0.016065 
0.017013 0.017945 0.018852 
0.019727 0.020561 0.021346 
0.022076 0.022743 0.023342 
0.023869 0.024318 0.024687 
0.024974 0.025178 0.025298 
0.025334 0.025288 0.025162 
0.024958 0.024680 0.024331 
0.023915 0.023437 0.022902 
0.022315 0.021682 0.021008 
0.020299 0.019562 0.018801 
0.018023 0.017234 0.016438 
0.015641 0.014847 0.014061 
0.013287 0.012528 0.011788 
0.011068 0.010371 0.009699 
0.009053 0.008434 0.007843 
0.007281 0.006747 0.006241 
0.005764 0.005314 0.004891 
0.004494 0.004123 0.003776 
0.003453 0.003152 0.002873 
0.002615 0.002376 0.002155 
0.001952 0.001765 0.001593 
0.001436 0.001292 0.001161 
0.001042 0.000933 0.000617 
0.000733 0.000865 0.001016 
0.001186 0.001379 0.001596 
0.001838 0.002109 0.002410 
0.002743 0.003111 0.003514 
0.003955 0.004434 0.004954 
0.005514 0.006114 0.006755 
0.007436 0.008154 0.008908 
0.009695 0.010511 0.011352 
0.012213 0.013087 0.013970 
0.014854 0.015731 0.016595 
0.017438 0.018252 0.019030 
0.019765 0.020451 0.021081 
0.021649 0.022152 0.022586 
0.022946 0.023232 0.023441 
0.023573 0.023628 0.023606 
0.023510 0.023341 0.023102 
0.022797 0.022428 0.022000 
0.021517 0.020984 0.020407 
0.019790 0.019139 0.018460 
0.017757 0.017036 0.016303 
0.015563 0.014820 0.014079 
0.013343 0.012618 0.011905 
0.011209 0.010531 0.009875 
0.009240 0.008630 0.008044 
0.007485 0.006952 0.006445 
0.005964 0.005510 0.005082 
0.004679 0.004301 0.003947 
0.003616 0.003308 0.003021 
0.002754 0.002507 0.002278 
0.002067 0.001872 0.001693 
0.001529 0.001378 0.001241 
0.001115 0.001000 0.000896 
0.000570 0.000678 0.000801 
0.000940 0.001099 0.001278 
0.001479 0.001704 0.001955 
0.002233 0.002542 0.002881 
0.003254 0.003661 0.004104 
0.004583 0.005100 0.005653 
0.006244 0.006871 0.007532 
0.008226 0.008951 0.009702 
0.010476 0.011269 0.012075 
0.012888 0.013704 0.014515 
0.015314 0.016095 0.016852 
0.017576 0.018263 0.018905 
0.019498 0.020036 0.020515 
0.020931 0.021281 0.021562 
0.021774 0.021915 0.021985 
0.021984 0.021914 0.021776 
0.021573 0.021306 0.020980 
0.020598 0.020164 0.019682 
0.019157 0.018594 0.017997 
0.017373 0.016725 0.016060 
0.015381 0.014694 0.014003 
0.013313 0.012627 0.011949 
0.011282 0.010629 0.009993 
0.009375 0.008778 0.008203 
0.007650 0.007122 0.006618 
0.006138 0.005683 0.005252 
0.004846 0.004464 0.004104 
0.003768 0.003453 0.003159 
0.002886 0.002631 0.002396 
0.002178 0.001976 0.001791 
0.001620 0.001463 0.001319 
0.001187 0.001067 0.000958 
0.000858 0.000525 0.000625 
0.000739 0.000869 0.001015 
0.001181 0.001367 0.001575 
0.001807 0.002065 0.002350 
0.002663 0.003007 0.003382 
0.003790 0.004231 0.004707 
0.005216 0.005759 0.006335 
0.006943 0.007581 0.008246 
0.008937 0.009648 0.010377 
0.011118 0.011867 0.012619 
0.013366 0.014105 0.014827 
0.015528 0.016202 0.016842 
0.017442 0.017999 0.018506 
0.018960 0.019358 0.019696 
0.019971 0.020183 0.020330 
0.020412 0.020429 0.020381 
0.020270 0.020098 0.019867 
0.019580 0.019240 0.018850 
0.018416 0.017940 0.017427 
0.016882 0.016309 0.015714 
0.015101 0.014474 0.013838 
0.013197 0.012555 0.011917 
0.011285 0.010662 0.010052 
0.009456 0.008877 0.008316 
0.007775 0.007256 0.006758 
0.006282 0.005829 0.005399 
0.004992 0.004608 0.004245 
0.003905 0.003586 0.003287 
0.003008 0.002748 0.002507 
0.002283 0.002076 0.001884 
0.001707 0.001545 0.001395 
0.001258 0.001133 0.001018 
0.000914 0.000819 0.000482 
0.000575 0.000681 0.000801 
0.000936 0.001089 0.001261 
0.001453 0.001667 0.001905 
0.002167 0.002456 0.002773 
0.003118 0.003493 0.003899 
0.004335 0.004803 0.005301 
0.005830 0.006388 0.006973 
0.007583 0.008216 0.008869 
0.009538 0.010219 0.010907 
0.011599 0.012287 0.012968 
0.013635 0.014284 0.014909 
0.015504 0.016064 0.016585 
0.017062 0.017492 0.017870 
0.018194 0.018463 0.018673 
0.018823 0.018914 0.018945 
0.018916 0.018829 0.018685 
0.018485 0.018233 0.017932 
0.017583 0.017192 0.016761 
0.016295 0.015798 0.015274 
0.014728 0.014164 0.013587 
0.012999 0.012406 0.011812 
0.011219 0.010631 0.010051 
0.009481 0.008925 0.008383 
0.007858 0.007351 0.006863 
0.006395 0.005948 0.005521 
0.005116 0.004732 0.004369 
0.004027 0.003705 0.003403 
0.003121 0.002857 0.002611 
0.002382 0.002169 0.001973 
0.001791 0.001623 0.001469 
0.001327 0.001197 0.001078 
0.000969 0.000870 0.000779 
0.000442 0.000528 0.000625 
0.000736 0.000862 0.001003 
0.001161 0.001338 0.001535 
0.001754 0.001996 0.002261 
0.002552 0.002869 0.003213 
0.003586 0.003986 0.004415 
0.004872 0.005356 0.005867 
0.006403 0.006962 0.007542 
0.008140 0.008753 0.009377 
0.010009 0.010644 0.011277 
0.011904 0.012519 0.013119 
0.013697 0.014249 0.014771 
0.015257 0.015705 0.016110 
0.016468 0.016779 0.017038 
0.017244 0.017396 0.017494 
0.017536 0.017523 0.017456 
0.017336 0.017165 0.016945 
0.016677 0.016367 0.016015 
0.015626 0.015204 0.014751 
0.014273 0.013774 0.013256 
0.012725 0.012183 0.011636 
0.011086 0.010537 0.009991 
0.009452 0.008922 0.008403 
0.007897 0.007407 0.006932 
0.006475 0.006037 0.005617 
0.005216 0.004835 0.004474 
0.004132 0.003810 0.003506 
0.003222 0.002955 0.002705 
0.002473 0.002257 0.002056 
0.001870 0.001698 0.001539 
0.001393 0.001259 0.001135 
0.001022 0.000919 0.000825 
0.000740 0.000405 0.000484 
0.000574 0.000676 0.000791 
0.000921 0.001067 0.001230 
0.001411 0.001612 0.001834 
0.002078 0.002345 0.002636 
0.002951 0.003292 0.003659 
0.004052 0.004470 0.004913 
0.005380 0.005870 0.006382 
0.006912 0.007460 0.008021 
0.008593 0.009172 0.009754 
0.010335 0.010912 0.011478 
0.012031 0.012565 0.013077 
0.013562 0.014015 0.014434 
0.014814 0.015153 0.015449 
0.015698 0.015899 0.016051 
0.016152 0.016203 0.016204 
0.016154 0.016055 0.015909 
0.015717 0.015481 0.015204 
0.014889 0.014539 0.014156 
0.013745 0.013310 0.012853 
0.012379 0.011892 0.011394 
0.010889 0.010382 0.009874 
0.009368 0.008868 0.008376 
0.007893 0.007422 0.006965 
0.006522 0.006095 0.005685 
0.005291 0.004916 0.004559 
0.004220 0.003899 0.003595 
0.003310 0.003042 0.002791 
0.002556 0.002337 0.002133 
0.001943 0.001768 0.001605 
0.001455 0.001317 0.001190 
0.001074 0.000967 0.000870 
0.000781 0.000700 0.000370 
0.000442 0.000525 0.000619 
0.000726 0.000845 0.000979 
0.001129 0.001295 0.001480 
0.001683 0.001907 0.002151 
0.002418 0.002707 0.003019 
0.003354 0.003713 0.004095 
0.004500 0.004927 0.005375 
0.005842 0.006327 0.006827 
0.007340 0.007863 0.008393 
0.008927 0.009460 0.009989 
0.010510 0.011020 0.011513 
0.011986 0.012435 0.012857 
0.013248 0.013604 0.013924 
0.014204 0.014442 0.014637 
0.014786 0.014890 0.014948 
0.014959 0.014924 0.014844 
0.014720 0.014553 0.014345 
0.014099 0.013817 0.013501 
0.013156 0.012783 0.012387 
0.011971 0.011537 0.011091 
0.010634 0.010169 0.009702 
0.009233 0.008765 0.008302 
0.007846 0.007398 0.006960 
0.006535 0.006122 0.005724 
0.005341 0.004974 0.004622 
0.004288 0.003970 0.003669 
0.003385 0.003117 0.002865 
0.002629 0.002408 0.002202 
0.002010 0.001832 0.001667 
0.001514 0.001373 0.001243 
0.001123 0.001013 0.000913 
0.000821 0.000737 0.000661 
0.000337 0.000404 0.000480 
0.000567 0.000664 0.000774 
0.000897 0.001035 0.001187 
0.001356 0.001543 0.001747 
0.001971 0.002215 0.002479 
0.002764 0.003071 0.003398 
0.003747 0.004117 0.004507 
0.004915 0.005342 0.005784 
0.006241 0.006710 0.007188 
0.007673 0.008161 0.008649 
0.009135 0.009613 0.010082 
0.010536 0.010973 0.011389 
0.011780 0.012144 0.012478 
0.012778 0.013042 0.013269 
0.013456 0.013603 0.013707 
0.013770 0.013789 0.013767 
0.013702 0.013597 0.013452 
0.013270 0.013051 0.012799 
0.012516 0.012204 0.011867 
0.011507 0.011128 0.010733 
0.010324 0.009905 0.009479 
0.009048 0.008616 0.008185 
0.007757 0.007335 0.006920 
0.006514 0.006118 0.005735 
0.005364 0.005007 0.004665 
0.004337 0.004024 0.003727 
0.003446 0.003180 0.002929 
0.002693 0.002472 0.002264 
0.002071 0.001891 0.001723 
0.001568 0.001425 0.001292 
0.001170 0.001057 0.000954 
0.000859 0.000773 0.000694 
0.000622 0.000307 0.000368 
0.000438 0.000518 0.000607 
0.000708 0.000821 0.000947 
0.001087 0.001242 0.001412 
0.001599 0.001804 0.002027 
0.002268 0.002528 0.002808 
0.003107 0.003425 0.003762 
0.004118 0.004490 0.004879 
0.005283 0.005700 0.006127 
0.006564 0.007007 0.007453 
0.007900 0.008345 0.008784 
0.009214 0.009633 0.010036 
0.010420 0.010783 0.011121 
0.011432 0.011713 0.011962 
0.012176 0.012356 0.012498 
0.012602 0.012667 0.012694 
0.012681 0.012630 0.012542 
0.012417 0.012256 0.012063 
0.011838 0.011584 0.011303 
0.010998 0.010672 0.010327 
0.009966 0.009593 0.009209 
0.008818 0.008423 0.008026 
0.007628 0.007234 0.006843 
0.006459 0.006084 0.005717 
0.005361 0.005017 0.004685 
0.004366 0.004060 0.003769 
0.003492 0.003229 0.002981 
0.002746 0.002525 0.002318 
0.002124 0.001943 0.001775 
0.001618 0.001472 0.001337 
0.001213 0.001098 0.000993 
0.000896 0.000807 0.000726 
0.000652 0.000584 0.000279 
0.000336 0.000400 0.000473 
0.000555 0.000647 0.000751 
0.000866 0.000994 0.001135 
0.001291 0.001463 0.001649 
0.001853 0.002073 0.002310 
0.002565 0.002838 0.003128 
0.003435 0.003759 0.004099 
0.004453 0.004821 0.005201 
0.005591 0.005989 0.006393 
0.006801 0.007210 0.007617 
0.008020 0.008414 0.008799 
0.009170 0.009524 0.009860 
0.010174 0.010463 0.010725 
0.010959 0.011162 0.011332 
0.011469 0.011572 0.011639 
0.011670 0.011666 0.011627 
0.011552 0.011445 0.011304 
0.011133 0.010932 0.010704 
0.010452 0.010176 0.009881 
0.009567 0.009239 0.008898 
0.008548 0.008190 0.007827 
0.007462 0.007097 0.006733 
0.006373 0.006019 0.005671 
0.005332 0.005002 0.004683 
0.004374 0.004078 0.003794 
0.003523 0.003265 0.003020 
0.002788 0.002570 0.002364 
0.002170 0.001989 0.001820 
0.001662 0.001515 0.001379 
0.001253 0.001136 0.001029 
0.000930 0.000839 0.000756 
0.000680 0.000610 0.000547 
0.000254 0.000305 0.000364 
0.000431 0.000506 0.000591 
0.000686 0.000791 0.000908 
0.001038 0.001180 0.001336 
0.001507 0.001692 0.001893 
0.002110 0.002342 0.002590 
0.002855 0.003134 0.003429 
0.003738 0.004061 0.004396 
0.004742 0.005098 0.005461 
0.005830 0.006202 0.006575 
0.006948 0.007316 0.007678 
0.008031 0.008372 0.008699 
0.009009 0.009299 0.009567 
0.009812 0.010031 0.010221 
0.010383 0.010514 0.010614 
0.010682 0.010717 0.010719 
0.010690 0.010628 0.010535 
0.010412 0.010261 0.010082 
0.009878 0.009651 0.009402 
0.009135 0.008850 0.008552 
0.008241 0.007921 0.007594 
0.007262 0.006927 0.006591 
0.006257 0.005925 0.005598 
0.005277 0.004964 0.004659 
0.004363 0.004077 0.003802 
0.003539 0.003287 0.003047 
0.002819 0.002603 0.002400 
0.002208 0.002027 0.001858 
0.001700 0.001553 0.001416 
0.001289 0.001171 0.001062 
0.000962 0.000869 0.000785 
0.000707 0.000636 0.000571 
0.000511 0.000230 0.000278 
0.000332 0.000393 0.000462 
0.000539 0.000626 0.000722 
0.000829 0.000947 0.001078 
0.001220 0.001376 0.001545 
0.001728 0.001925 0.002137 
0.002363 0.002603 0.002858 
0.003126 0.003408 0.003701 
0.004006 0.004321 0.004645 
0.004976 0.005312 0.005652 
0.005993 0.006333 0.006670 
0.007002 0.007325 0.007639 
0.007939 0.008225 0.008493 
0.008742 0.008969 0.009173 
0.009352 0.009505 0.009630 
0.009726 0.009794 0.009831 
0.009839 0.009817 0.009766 
0.009686 0.009579 0.009445 
0.009286 0.009103 0.008899 
0.008675 0.008433 0.008175 
0.007904 0.007621 0.007330 
0.007031 0.006727 0.006420 
0.006112 0.005805 0.005500 
0.005199 0.004903 0.004613 
0.004331 0.004058 0.003794 
0.003539 0.003295 0.003061 
0.002839 0.002627 0.002426 
0.002237 0.002058 0.001891 
0.001733 0.001586 0.001449 
0.001321 0.001203 0.001093 
0.000991 0.000897 0.000811 
0.000732 0.000659 0.000593 
0.000532 0.000477 0.000209 
0.000253 0.000302 0.000358 
0.000421 0.000492 0.000571 
0.000659 0.000757 0.000865 
0.000984 0.001114 0.001255 
0.001409 0.001576 0.001756 
0.001948 0.002154 0.002373 
0.002605 0.002849 0.003105 
0.003372 0.003650 0.003936 
0.004231 0.004532 0.004839 
0.005148 0.005459 0.005770 
0.006078 0.006381 0.006678 
0.006965 0.007241 0.007504 
0.007752 0.007982 0.008193 
0.008383 0.008550 0.008693 
0.008812 0.008905 0.008971 
0.009010 0.009022 0.009006 
0.008964 0.008896 0.008802 
0.008684 0.008542 0.008379 
0.008196 0.007994 0.007775 
0.007542 0.007296 0.007039 
0.006773 0.006500 0.006222 
0.005941 0.005659 0.005377 
0.005097 0.004820 0.004548 
0.004281 0.004021 0.003768 
0.003524 0.003289 0.003063 
0.002846 0.002640 0.002444 
0.002258 0.002082 0.001916 
0.001760 0.001614 0.001477 
0.001349 0.001230 0.001120 
0.001018 0.000923 0.000836 
0.000756 0.000682 0.000614 
0.000552 0.000496 0.000444 
0.000190 0.000230 0.000275 
0.000326 0.000384 0.000449 
0.000521 0.000601 0.000691 
0.000789 0.000897 0.001016 
0.001145 0.001286 0.001437 
0.001601 0.001776 0.001963 
0.002162 0.002373 0.002595 
0.002828 0.003071 0.003323 
0.003584 0.003852 0.004126 
0.004405 0.004688 0.004971 
0.005255 0.005536 0.005813 
0.006085 0.006348 0.006601 
0.006843 0.007071 0.007283 
0.007479 0.007655 0.007811 
0.007945 0.008057 0.008146 
0.008210 0.008250 0.008265 
0.008255 0.008220 0.008162 
0.008080 0.007976 0.007850 
0.007704 0.007539 0.007357 
0.007160 0.006949 0.006725 
0.006492 0.006250 0.006001 
0.005747 0.005491 0.005232 
0.004974 0.004717 0.004462 
0.004212 0.003966 0.003727 
0.003494 0.003269 0.003051 
0.002842 0.002642 0.002451 
0.002270 0.002097 0.001934 
0.001780 0.001636 0.001500 
0.001373 0.001254 0.001144 
0.001041 0.000946 0.000858 
0.000777 0.000702 0.000634 
0.000571 0.000513 0.000461 
0.000413 0.000172 0.000209 
0.000250 0.000297 0.000350 
0.000409 0.000475 0.000549 
0.000630 0.000720 0.000819 
0.000927 0.001044 0.001172 
0.001310 0.001459 0.001619 
0.001789 0.001970 0.002162 
0.002363 0.002575 0.002796 
0.003025 0.003262 0.003506 
0.003756 0.004010 0.004267 
0.004525 0.004784 0.005040 
0.005294 0.005542 0.005783 
0.006015 0.006237 0.006447 
0.006642 0.006823 0.006986 
0.007131 0.007257 0.007362 
0.007446 0.007508 0.007548 
0.007565 0.007559 0.007531 
0.007481 0.007410 0.007318 
0.007206 0.007076 0.006928 
0.006764 0.006586 0.006395 
0.006192 0.005980 0.005760 
0.005533 0.005302 0.005067 
0.004831 0.004595 0.004359 
0.004126 0.003896 0.003670 
0.003449 0.003235 0.003027 
0.002827 0.002634 0.002449 
0.002273 0.002105 0.001945 
0.001794 0.001652 0.001518 
0.001392 0.001274 0.001164 
0.001062 0.000966 0.000878 
0.000797 0.000721 0.000652 
0.000588 0.000530 0.000476 
0.000427 0.000383 0.000156 
0.000190 0.000228 0.000271 
0.000319 0.000373 0.000433 
0.000501 0.000575 0.000657 
0.000747 0.000845 0.000953 
0.001069 0.001195 0.001330 
0.001475 0.001630 0.001795 
0.001969 0.002152 0.002344 
0.002545 0.002754 0.002969 
0.003191 0.003418 0.003649 
0.003883 0.004118 0.004354 
0.004588 0.004819 0.005046 
0.005266 0.005479 0.005682 
0.005875 0.006055 0.006221 
0.006372 0.006507 0.006624 
0.006722 0.006802 0.006861 
0.006900 0.006919 0.006917 
0.006894 0.006851 0.006789 
0.006708 0.006609 0.006492 
0.006359 0.006212 0.006051 
0.005879 0.005695 0.005503 
0.005302 0.005096 0.004885 
0.004671 0.004455 0.004239 
0.004023 0.003809 0.003598 
0.003391 0.003188 0.002991 
0.002800 0.002615 0.002437 
0.002267 0.002104 0.001949 
0.001802 0.001662 0.001530 
0.001406 0.001290 0.001181 
0.001079 0.000984 0.000896 
0.000814 0.000738 0.000668 
0.000604 0.000545 0.000491 
0.000441 0.000396 0.000354 
0.000142 0.000173 0.000207 
0.000247 0.000291 0.000340 
0.000395 0.000457 0.000525 
0.000599 0.000681 0.000771 
0.000869 0.000975 0.001089 
0.001212 0.001344 0.001485 
0.001635 0.001793 0.001959 
0.002134 0.002317 0.002506 
0.002702 0.002903 0.003110 
0.003320 0.003533 0.003747 
0.003961 0.004175 0.004386 
0.004592 0.004794 0.004989 
0.005175 0.005351 0.005517 
0.005670 0.005809 0.005934 
0.006042 0.006134 0.006209 
0.006266 0.006304 0.006323 
0.006324 0.006306 0.006270 
0.006215 0.006144 0.006055 
0.005951 0.005832 0.005700 
0.005555 0.005398 0.005232 
0.005058 0.004876 0.004688 
0.004496 0.004301 0.004104 
0.003906 0.003709 0.003513 
0.003319 0.003129 0.002943 
0.002762 0.002586 0.002416 
0.002253 0.002096 0.001945 
0.001802 0.001666 0.001537 
0.001416 0.001301 0.001193 
0.001093 0.000998 0.000911 
0.000829 0.000753 0.000683 
0.000618 0.000559 0.000504 
0.000454 0.000408 0.000366 
0.000328 0.000129 0.000157 
0.000189 0.000225 0.000265 
0.000311 0.000361 0.000417 
0.000479 0.000547 0.000622 
0.000703 0.000792 0.000889 
0.000993 0.001105 0.001225 
0.001353 0.001489 0.001633 
0.001784 0.001943 0.002108 
0.002281 0.002459 0.002642 
0.002829 0.003020 0.003214 
0.003409 0.003604 0.003798 
0.003990 0.004179 0.004363 
0.004541 0.004711 0.004873 
0.005025 0.005165 0.005294 
0.005409 0.005509 0.005595 
0.005665 0.005718 0.005755 
0.005775 0.005778 0.005764 
0.005733 0.005685 0.005622 
0.005543 0.005450 0.005344 
0.005225 0.005094 0.004953 
0.004802 0.004644 0.004479 
0.004308 0.004134 0.003956 
0.003776 0.003595 0.003415 
0.003236 0.003059 0.002885 
0.002714 0.002548 0.002386 
0.002230 0.002079 0.001935 
0.001797 0.001665 0.001539 
0.001420 0.001308 0.001202 
0.001103 0.001010 0.000923 
0.000842 0.000766 0.000696 
0.000631 0.000571 0.000516 
0.000466 0.000419 0.000377 
0.000338 0.000302 0.000118 
0.000143 0.000172 0.000205 
0.000242 0.000284 0.000330 
0.000381 0.000437 0.000499 
0.000568 0.000642 0.000723 
0.000811 0.000906 0.001008 
0.001117 0.001233 0.001356 
0.001487 0.001625 0.001769 
0.001919 0.002076 0.002237 
0.002404 0.002574 0.002747 
0.002923 0.003101 0.003278 
0.003455 0.003630 0.003802 
0.003970 0.004132 0.004288 
0.004436 0.004575 0.004704 
0.004822 0.004928 0.005021 
0.005100 0.005166 0.005216 
0.005251 0.005271 0.005276 
0.005265 0.005238 0.005197 
0.005141 0.005071 0.004988 
0.004892 0.004785 0.004667 
0.004540 0.004404 0.004260 
0.004110 0.003955 0.003796 
0.003635 0.003471 0.003306 
0.003141 0.002977 0.002815 
0.002656 0.002500 0.002347 
0.002199 0.002055 0.001917 
0.001784 0.001657 0.001536 
0.001420 0.001311 0.001207 
0.001110 0.001018 0.000932 
0.000852 0.000777 0.000707 
0.000642 0.000583 0.000527 
0.000476 0.000429 0.000387 
0.000347 0.000311 0.000279 
0.000107 0.000131 0.000157 
0.000188 0.000221 0.000259 
0.000301 0.000348 0.000399 
0.000456 0.000518 0.000586 
0.000660 0.000740 0.000826 
0.000919 0.001018 0.001124 
0.001236 0.001355 0.001480 
0.001610 0.001747 0.001889 
0.002036 0.002187 0.002342 
0.002499 0.002659 0.002820 
0.002982 0.003143 0.003302 
0.003459 0.003611 0.003760 
0.003902 0.004037 0.004164 
0.004282 0.004391 0.004488 
0.004574 0.004647 0.004708 
0.004755 0.004789 0.004809 
0.004814 0.004805 0.004783 
0.004747 0.004697 0.004635 
0.004561 0.004475 0.004379 
0.004272 0.004157 0.004034 
0.003904 0.003769 0.003628 
0.003483 0.003336 0.003187 
0.003037 0.002886 0.002737 
0.002589 0.002443 0.002300 
0.002160 0.002024 0.001892 
0.001766 0.001644 0.001527 
0.001415 0.001309 0.001208 
0.001113 0.001023 0.000939 
0.000859 0.000785 0.000716 
0.000652 0.000592 0.000537 
0.000486 0.000439 0.000396 
0.000356 0.000320 0.000287 
0.000256 0.000098 0.000120 
0.000144 0.000172 0.000202 
0.000237 0.000275 0.000318 
0.000365 0.000417 0.000474 
0.000535 0.000603 0.000675 
0.000754 0.000838 0.000928 
0.001024 0.001126 0.001234 
0.001348 0.001467 0.001591 
0.001720 0.001853 0.001990 
0.002130 0.002274 0.002419 
0.002565 0.002712 0.002858 
0.003003 0.003146 0.003285 
0.003420 0.003549 0.003673 
0.003789 0.003897 0.003996 
0.004086 0.004165 0.004233 
0.004289 0.004333 0.004365 
0.004384 0.004390 0.004384 
0.004365 0.004333 0.004289 
0.004234 0.004167 0.004090 
0.004004 0.003908 0.003804 
0.003693 0.003575 0.003452 
0.003325 0.003193 0.003059 
0.002923 0.002787 0.002649 
0.002513 0.002378 0.002244 
0.002114 0.001986 0.001861 
0.001741 0.001624 0.001512 
0.001405 0.001303 0.001205 
0.001112 0.001025 0.000942 
0.000864 0.000791 0.000723 
0.000660 0.000600 0.000545 
0.000494 0.000447 0.000404 
0.000364 0.000328 0.000294 
0.000263 0.000236 0.000090 
0.000109 0.000132 0.000157 
0.000185 0.000217 0.000252 
0.000291 0.000334 0.000381 
0.000433 0.000489 0.000551 
0.000617 0.000688 0.000765 
0.000847 0.000934 0.001027 
0.001125 0.001228 0.001336 
0.001448 0.001565 0.001686 
0.001811 0.001938 0.002068 
0.002200 0.002333 0.002466 
0.002599 0.002731 0.002861 
0.002987 0.003110 0.003228 
0.003341 0.003447 0.003546 
0.003636 0.003718 0.003791 
0.003853 0.003905 0.003947 
0.003976 0.003995 0.004001 
0.003997 0.003980 0.003953 
0.003914 0.003865 0.003805 
0.003736 0.003658 0.003572 
0.003478 0.003378 0.003271 
0.003160 0.003044 0.002925 
0.002803 0.002679 0.002555 
0.002430 0.002305 0.002182 
0.002060 0.001941 0.001824 
0.001710 0.001600 0.001493 
0.001390 0.001292 0.001198 
0.001108 0.001023 0.000943 
0.000867 0.000795 0.000728 
0.000665 0.000607 0.000552 
0.000502 0.000455 0.000411 
0.000371 0.000335 0.000301 
0.000270 0.000242 0.000216 
0.000082 0.000100 0.000121 
0.000144 0.000170 0.000199 
0.000231 0.000267 0.000306 
0.000349 0.000396 0.000447 
0.000503 0.000563 0.000628 
0.000698 0.000773 0.000852 
0.000936 0.001025 0.001119 
0.001217 0.001319 0.001425 
0.001535 0.001648 0.001764 
0.001882 0.002001 0.002122 
0.002243 0.002364 0.002483 
0.002601 0.002716 0.002828 
0.002935 0.003038 0.003135 
0.003225 0.003308 0.003383 
0.003449 0.003507 0.003555 
0.003593 0.003621 0.003638 
0.003645 0.003642 0.003628 
0.003603 0.003569 0.003525 
0.003472 0.003410 0.003340 
0.003262 0.003178 0.003087 
0.002991 0.002890 0.002785 
0.002676 0.002566 0.002454 
0.002340 0.002226 0.002113 
0.002001 0.001889 0.001780 
0.001673 0.001569 0.001468 
0.001371 0.001277 0.001187 
0.001100 0.001018 0.000940 
0.000866 0.000797 0.000731 
0.000669 0.000612 0.000558 
0.000508 0.000461 0.000418 
0.000378 0.000341 0.000307 
0.000276 0.000248 0.000222 
0.000198 0.000076 0.000092 
0.000111 0.000132 0.000156 
0.000182 0.000212 0.000244 
0.000280 0.000320 0.000362 
0.000409 0.000460 0.000515 
0.000574 0.000638 0.000705 
0.000778 0.000854 0.000935 
0.001020 0.001109 0.001202 
0.001298 0.001398 0.001500 
0.001605 0.001712 0.001820 
0.001930 0.002040 0.002149 
0.002258 0.002365 0.002469 
0.002571 0.002669 0.002762 
0.002850 0.002932 0.003008 
0.003076 0.003137 0.003190 
0.003234 0.003269 0.003295 
0.003312 0.003319 0.003316 
0.003304 0.003283 0.003253 
0.003214 0.003166 0.003111 
0.003047 0.002977 0.002901 
0.002819 0.002732 0.002641 
0.002545 0.002447 0.002347 
0.002245 0.002142 0.002038 
0.001935 0.001833 0.001731 
0.001632 0.001534 0.001439 
0.001347 0.001258 0.001172 
0.001089 0.001010 0.000935 
0.000863 0.000796 0.000732 
0.000671 0.000615 0.000562 
0.000512 0.000466 0.000423 
0.000384 0.000347 0.000313 
0.000282 0.000253 0.000227 
0.000203 0.000182 0.000070 
0.000085 0.000102 0.000122 
0.000143 0.000168 0.000194 
0.000224 0.000257 0.000293 
0.000332 0.000375 0.000421 
0.000471 0.000525 0.000583 
0.000644 0.000710 0.000779 
0.000853 0.000930 0.001011 
0.001095 0.001182 0.001272 
0.001365 0.001461 0.001558 
0.001656 0.001755 0.001855 
0.001954 0.002053 0.002150 
0.002245 0.002337 0.002426 
0.002510 0.002590 0.002665 
0.002734 0.002797 0.002852 
0.002900 0.002941 0.002973 
0.002998 0.003013 0.003020 
0.003019 0.003008 0.002990 
0.002963 0.002928 0.002885 
0.002835 0.002779 0.002716 
0.002647 0.002573 0.002494 
0.002411 0.002325 0.002236 
0.002145 0.002052 0.001959 
0.001865 0.001771 0.001677 
0.001585 0.001494 0.001405 
0.001319 0.001234 0.001153 
0.001074 0.000999 0.000926 
0.000858 0.000792 0.000730 
0.000671 0.000616 0.000564 
0.000515 0.000470 0.000428 
0.000388 0.000352 0.000318 
0.000287 0.000258 0.000232 
0.000208 0.000186 0.000166 
0.000064 0.000078 0.000094 
0.000112 0.000132 0.000154 
0.000179 0.000206 0.000236 
0.000269 0.000304 0.000343 
0.000385 0.000431 0.000480 
0.000532 0.000589 0.000648 
0.000711 0.000778 0.000848 
0.000921 0.000998 0.001077 
0.001159 0.001243 0.001329 
0.001417 0.001506 0.001596 
0.001687 0.001777 0.001866 
0.001954 0.002040 0.002124 
0.002204 0.002281 0.002354 
0.002422 0.002485 0.002542 
0.002592 0.002636 0.002674 
0.002703 0.002726 0.002740 
0.002747 0.002746 0.002737 
0.002721 0.002697 0.002666 
0.002628 0.002583 0.002532 
0.002475 0.002413 0.002346 
0.002275 0.002200 0.002122 
0.002042 0.001959 0.001875 
0.001790 0.001705 0.001619 
0.001534 0.001450 0.001367 
0.001286 0.001207 0.001130 
0.001056 0.000984 0.000915 
0.000849 0.000786 0.000726 
0.000669 0.000615 0.000565 
0.000517 0.000473 0.000431 
0.000392 0.000356 0.000322 
0.000292 0.000263 0.000237 
0.000213 0.000191 0.000170 
0.000152 0.000059 0.000072 
0.000087 0.000103 0.000121 
0.000142 0.000164 0.000189 
0.000217 0.000246 0.000279 
0.000315 0.000353 0.000395 
0.000439 0.000487 0.000538 
0.000592 0.000649 0.000710 
0.000773 0.000840 0.000909 
0.000981 0.001055 0.001132 
0.001210 0.001290 0.001370 
0.001452 0.001534 0.001615 
0.001696 0.001776 0.001854 
0.001930 0.002003 0.002073 
0.002139 0.002200 0.002257 
0.002309 0.002355 0.002395 
0.002429 0.002457 0.002477 
0.002491 0.002497 0.002497 
0.002489 0.002475 0.002454 
0.002426 0.002392 0.002351 
0.002306 0.002254 0.002198 
0.002138 0.002074 0.002006 
0.001936 0.001863 0.001788 
0.001712 0.001635 0.001557 
0.001479 0.001402 0.001326 
0.001250 0.001177 0.001104 
0.001034 0.000966 0.000901 
0.000838 0.000777 0.000720 
0.000665 0.000613 0.000564 
0.000517 0.000474 0.000433 
0.000395 0.000359 0.000326 
0.000295 0.000267 0.000241 
0.000217 0.000195 0.000174 
0.000156 0.000139 0.000055 
0.000067 0.000080 0.000095 
0.000112 0.000131 0.000151 
0.000174 0.000199 0.000226 
0.000256 0.000289 0.000324 
0.000361 0.000402 0.000445 
0.000492 0.000541 0.000593 
0.000648 0.000706 0.000766 
0.000829 0.000894 0.000961 
0.001030 0.001101 0.001173 
0.001247 0.001320 0.001394 
0.001468 0.001542 0.001614 
0.001684 0.001753 0.001819 
0.001883 0.001942 0.001998 
0.002050 0.002097 0.002139 
0.002176 0.002207 0.002232 
0.002251 0.002263 0.002269 
0.002269 0.002263 0.002250 
0.002231 0.002206 0.002176 
0.002139 0.002098 0.002052 
0.002002 0.001947 0.001889 
0.001828 0.001764 0.001698 
0.001631 0.001561 0.001491 
0.001421 0.001351 0.001280 
0.001211 0.001142 0.001075 
0.001010 0.000946 0.000884 
0.000824 0.000767 0.000711 
0.000659 0.000609 0.000561 
0.000516 0.000474 0.000434 
0.000396 0.000361 0.000329 
0.000298 0.000270 0.000244 
0.000220 0.000198 0.000178 
0.000159 0.000142 0.000127 
0.000051 0.000062 0.000074 
0.000088 0.000103 0.000121 
0.000139 0.000160 0.000183 
0.000208 0.000235 0.000265 
0.000297 0.000331 0.000368 
0.000408 0.000450 0.000494 
0.000542 0.000592 0.000644 
0.000699 0.000755 0.000815 
0.000876 0.000938 0.001002 
0.001068 0.001134 0.001201 
0.001268 0.001335 0.001401 
0.001466 0.001530 0.001592 
0.001652 0.001709 0.001764 
0.001814 0.001861 0.001904 
0.001942 0.001975 0.002004 
0.002026 0.002044 0.002055 
0.002061 0.002061 0.002056 
0.002044 0.002028 0.002005 
0.001978 0.001945 0.001908 
0.001867 0.001821 0.001772 
0.001720 0.001665 0.001607 
0.001547 0.001486 0.001423 
0.001360 0.001296 0.001232 
0.001169 0.001105 0.001043 
0.000982 0.000922 0.000864 
0.000808 0.000753 0.000701 
0.000651 0.000602 0.000557 
0.000513 0.000472 0.000433 
0.000397 0.000363 0.000331 
0.000301 0.000273 0.000247 
0.000223 0.000201 0.000181 
0.000163 0.000145 0.000130 
0.000116 0.000047 0.000058 
0.000069 0.000082 0.000096 
0.000111 0.000129 0.000148 
0.000168 0.000191 0.000216 
0.000243 0.000272 0.000303 
0.000337 0.000373 0.000411 
0.000452 0.000495 0.000540 
0.000588 0.000637 0.000689 
0.000742 0.000798 0.000854 
0.000912 0.000971 0.001031 
0.001092 0.001152 0.001213 
0.001273 0.001332 0.001390 
0.001446 0.001500 0.001552 
0.001601 0.001647 0.001689 
0.001728 0.001763 0.001793 
0.001818 0.001839 0.001855 
0.001866 0.001871 0.001872 
0.001867 0.001857 0.001842 
0.001822 0.001797 0.001768 
0.001735 0.001697 0.001656 
0.001612 0.001565 0.001515 
0.001463 0.001409 0.001353 
0.001297 0.001239 0.001181 
0.001123 0.001066 0.001008 
0.000952 0.000896 0.000842 
0.000789 0.000738 0.000688 
0.000640 0.000594 0.000551 
0.000509 0.000469 0.000432 
0.000396 0.000363 0.000332 
0.000302 0.000275 0.000250 
0.000226 0.000204 0.000184 
0.000165 0.000148 0.000133 
0.000119 0.000106 -0.000063 
-0.000067 -0.000070 -0.000075 
-0.000079 -0.000085 -0.000090 
-0.000097 -0.000104 -0.000112 
-0.000122 -0.000133 -0.000145 
-0.000159 -0.000175 -0.000193 
-0.000213 -0.000237 -0.000263 
-0.000292 -0.000325 -0.000362 
-0.000404 -0.000450 -0.000500 
-0.000556 -0.000618 -0.000685 
-0.000758 -0.000836 -0.000921 
-0.001012 -0.001109 -0.001212 
-0.001320 -0.001434 -0.001553 
-0.001676 -0.001803 -0.001933 
-0.002066 -0.002200 -0.002335 
-0.002470 -0.002603 -0.002733 
-0.002860 -0.002983 -0.003099 
-0.003209 -0.003311 -0.003404 
-0.003487 -0.003561 -0.003623 
-0.003673 -0.003712 -0.003738 
-0.003752 -0.003754 -0.003744 
-0.003721 -0.003687 -0.003642 
-0.003587 -0.003522 -0.003448 
-0.003365 -0.003276 -0.003179 
-0.003078 -0.002971 -0.002861 
-0.002748 -0.002633 -0.002517 
-0.002400 -0.002283 -0.002167 
-0.002053 -0.001941 -0.001831 
-0.001724 -0.001620 -0.001519 
-0.001422 -0.001329 -0.001240 
-0.001155 -0.001074 -0.000997 
-0.000925 -0.000856 -0.000792 
-0.000731 -0.000674 -0.000621 
-0.000059 -0.000062 -0.000065 
-0.000069 -0.000072 -0.000077 
-0.000081 -0.000087 -0.000093 
-0.000100 -0.000109 -0.000118 
-0.000129 -0.000142 -0.000157 
-0.000174 -0.000193 -0.000215 
-0.000241 -0.000270 -0.000302 
-0.000339 -0.000381 -0.000428 
-0.000479 -0.000537 -0.000600 
-0.000670 -0.000746 -0.000829 
-0.000918 -0.001014 -0.001117 
-0.001227 -0.001343 -0.001465 
-0.001593 -0.001726 -0.001863 
-0.002004 -0.002149 -0.002295 
-0.002442 -0.002589 -0.002735 
-0.002878 -0.003018 -0.003153 
-0.003281 -0.003403 -0.003515 
-0.003619 -0.003712 -0.003793 
-0.003863 -0.003920 -0.003964 
-0.003994 -0.004012 -0.004015 
-0.004005 -0.003982 -0.003946 
-0.003899 -0.003840 -0.003770 
-0.003690 -0.003601 -0.003504 
-0.003401 -0.003291 -0.003176 
-0.003057 -0.002935 -0.002811 
-0.002685 -0.002559 -0.002434 
-0.002309 -0.002186 -0.002065 
-0.001946 -0.001831 -0.001720 
-0.001612 -0.001508 -0.001408 
-0.001313 -0.001222 -0.001136 
-0.001054 -0.000976 -0.000903 
-0.000834 -0.000770 -0.000709 
-0.000653 -0.000054 -0.000056 
-0.000059 -0.000061 -0.000064 
-0.000067 -0.000070 -0.000074 
-0.000079 -0.000085 -0.000092 
-0.000100 -0.000109 -0.000120 
-0.000133 -0.000149 -0.000167 
-0.000188 -0.000212 -0.000240 
-0.000272 -0.000308 -0.000349 
-0.000396 -0.000448 -0.000507 
-0.000572 -0.000644 -0.000723 
-0.000809 -0.000903 -0.001004 
-0.001113 -0.001229 -0.001353 
-0.001484 -0.001621 -0.001764 
-0.001912 -0.002065 -0.002222 
-0.002381 -0.002541 -0.002702 
-0.002861 -0.003018 -0.003172 
-0.003320 -0.003462 -0.003596 
-0.003721 -0.003835 -0.003939 
-0.004030 -0.004108 -0.004172 
-0.004222 -0.004257 -0.004278 
-0.004283 -0.004274 -0.004251 
-0.004214 -0.004163 -0.004100 
-0.004026 -0.003940 -0.003845 
-0.003741 -0.003629 -0.003511 
-0.003387 -0.003259 -0.003128 
-0.002994 -0.002859 -0.002723 
-0.002588 -0.002454 -0.002322 
-0.002192 -0.002065 -0.001941 
-0.001822 -0.001706 -0.001595 
-0.001489 -0.001387 -0.001290 
-0.001198 -0.001111 -0.001028 
-0.000951 -0.000878 -0.000809 
-0.000745 -0.000685 -0.000048 
-0.000049 -0.000050 -0.000052 
-0.000053 -0.000055 -0.000057 
-0.000059 -0.000062 -0.000066 
-0.000071 -0.000077 -0.000084 
-0.000094 -0.000105 -0.000118 
-0.000134 -0.000153 -0.000175 
-0.000201 -0.000232 -0.000267 
-0.000307 -0.000354 -0.000406 
-0.000465 -0.000531 -0.000605 
-0.000686 -0.000776 -0.000874 
-0.000980 -0.001095 -0.001218 
-0.001349 -0.001489 -0.001635 
-0.001789 -0.001949 -0.002114 
-0.002283 -0.002456 -0.002630 
-0.002805 -0.002979 -0.003151 
-0.003319 -0.003482 -0.003638 
-0.003786 -0.003924 -0.004051 
-0.004166 -0.004267 -0.004355 
-0.004427 -0.004484 -0.004524 
-0.004549 -0.004557 -0.004550 
-0.004526 -0.004488 -0.004435 
-0.004368 -0.004288 -0.004197 
-0.004095 -0.003984 -0.003864 
-0.003737 -0.003604 -0.003467 
-0.003326 -0.003182 -0.003037 
-0.002891 -0.002746 -0.002602 
-0.002461 -0.002322 -0.002186 
-0.002054 -0.001926 -0.001803 
-0.001684 -0.001570 -0.001462 
-0.001359 -0.001261 -0.001168 
-0.001081 -0.000998 -0.000921 
-0.000849 -0.000781 -0.000717 
-0.000041 -0.000041 -0.000040 
-0.000040 -0.000040 -0.000040 
-0.000040 -0.000041 -0.000042 
-0.000044 -0.000046 -0.000050 
-0.000055 -0.000061 -0.000069 
-0.000080 -0.000093 -0.000109 
-0.000129 -0.000153 -0.000181 
-0.000215 -0.000254 -0.000299 
-0.000350 -0.000409 -0.000476 
-0.000551 -0.000634 -0.000726 
-0.000828 -0.000939 -0.001059 
-0.001189 -0.001328 -0.001476 
-0.001633 -0.001797 -0.001969 
-0.002147 -0.002329 -0.002516 
-0.002706 -0.002896 -0.003086 
-0.003274 -0.003458 -0.003636 
-0.003808 -0.003971 -0.004123 
-0.004264 -0.004391 -0.004504 
-0.004601 -0.004683 -0.004747 
-0.004794 -0.004823 -0.004835 
-0.004829 -0.004806 -0.004766 
-0.004711 -0.004641 -0.004557 
-0.004459 -0.004351 -0.004232 
-0.004104 -0.003968 -0.003826 
-0.003678 -0.003527 -0.003373 
-0.003218 -0.003062 -0.002907 
-0.002753 -0.002602 -0.002453 
-0.002308 -0.002167 -0.002031 
-0.001900 -0.001773 -0.001653 
-0.001538 -0.001428 -0.001324 
-0.001226 -0.001133 -0.001046 
-0.000964 -0.000888 -0.000816 
-0.000750 -0.000032 -0.000030 
-0.000029 -0.000027 -0.000025 
-0.000023 -0.000021 -0.000019 
-0.000018 -0.000017 -0.000016 
-0.000017 -0.000019 -0.000022 
-0.000027 -0.000034 -0.000044 
-0.000057 -0.000073 -0.000094 
-0.000119 -0.000150 -0.000186 
-0.000230 -0.000280 -0.000338 
-0.000404 -0.000479 -0.000564 
-0.000658 -0.000763 -0.000878 
-0.001004 -0.001140 -0.001287 
-0.001443 -0.001610 -0.001785 
-0.001969 -0.002160 -0.002357 
-0.002559 -0.002764 -0.002971 
-0.003177 -0.003382 -0.003583 
-0.003779 -0.003967 -0.004146 
-0.004314 -0.004469 -0.004610 
-0.004736 -0.004845 -0.004936 
-0.005009 -0.005063 -0.005098 
-0.005114 -0.005110 -0.005088 
-0.005048 -0.004990 -0.004917 
-0.004828 -0.004725 -0.004610 
-0.004483 -0.004347 -0.004202 
-0.004050 -0.003893 -0.003731 
-0.003567 -0.003401 -0.003235 
-0.003070 -0.002906 -0.002744 
-0.002586 -0.002431 -0.002282 
-0.002137 -0.001997 -0.001863 
-0.001735 -0.001613 -0.001497 
-0.001387 -0.001283 -0.001185 
-0.001094 -0.001007 -0.000927 
-0.000851 -0.000781 -0.000021 
-0.000018 -0.000015 -0.000011 
-0.000007 -0.000003 0.000002 
0.000006 0.000011 0.000015 
0.000019 0.000022 0.000024 
0.000025 0.000024 0.000020 
0.000015 0.000006 -0.000006 
-0.000023 -0.000044 -0.000071 
-0.000104 -0.000144 -0.000192 
-0.000248 -0.000313 -0.000388 
-0.000473 -0.000569 -0.000676 
-0.000794 -0.000925 -0.001067 
-0.001221 -0.001387 -0.001563 
-0.001750 -0.001946 -0.002150 
-0.002362 -0.002579 -0.002801 
-0.003025 -0.003249 -0.003472 
-0.003692 -0.003906 -0.004112 
-0.004308 -0.004493 -0.004665 
-0.004821 -0.004960 -0.005082 
-0.005184 -0.005267 -0.005329 
-0.005370 -0.005391 -0.005390 
-0.005370 -0.005329 -0.005270 
-0.005194 -0.005101 -0.004992 
-0.004870 -0.004736 -0.004591 
-0.004437 -0.004276 -0.004109 
-0.003937 -0.003762 -0.003586 
-0.003409 -0.003233 -0.003058 
-0.002887 -0.002718 -0.002555 
-0.002396 -0.002242 -0.002094 
-0.001952 -0.001817 -0.001688 
-0.001565 -0.001449 -0.001340 
-0.001237 -0.001140 -0.001050 
-0.000965 -0.000886 -0.000812 
-0.000009 -0.000004 0.000001 
0.000007 0.000014 0.000021 
0.000028 0.000036 0.000044 
0.000052 0.000060 0.000067 
0.000074 0.000079 0.000083 
0.000085 0.000084 0.000081 
0.000074 0.000062 0.000046 
0.000024 -0.000005 -0.000041 
-0.000085 -0.000138 -0.000200 
-0.000274 -0.000358 -0.000454 
-0.000563 -0.000684 -0.000819 
-0.000967 -0.001128 -0.001301 
-0.001487 -0.001685 -0.001894 
-0.002113 -0.002340 -0.002573 
-0.002812 -0.003054 -0.003298 
-0.003540 -0.003779 -0.004012 
-0.004238 -0.004453 -0.004656 
-0.004845 -0.005018 -0.005173 
-0.005308 -0.005423 -0.005517 
-0.005588 -0.005637 -0.005663 
-0.005666 -0.005648 -0.005608 
-0.005548 -0.005469 -0.005372 
-0.005258 -0.005130 -0.004988 
-0.004835 -0.004672 -0.004501 
-0.004324 -0.004142 -0.003956 
-0.003769 -0.003581 -0.003395 
-0.003210 -0.003028 -0.002850 
-0.002677 -0.002509 -0.002346 
-0.002190 -0.002040 -0.001898 
-0.001762 -0.001633 -0.001511 
-0.001396 -0.001287 -0.001186 
-0.001091 -0.001002 -0.000919 
-0.000842 0.000005 0.000012 
0.000020 0.000028 0.000038 
0.000048 0.000059 0.000070 
0.000082 0.000095 0.000107 
0.000119 0.000131 0.000142 
0.000152 0.000160 0.000166 
0.000168 0.000168 0.000163 
0.000153 0.000137 0.000114 
0.000084 0.000044 -0.000004 
-0.000063 -0.000134 -0.000216 
-0.000312 -0.000421 -0.000544 
-0.000682 -0.000835 -0.001002 
-0.001183 -0.001379 -0.001588 
-0.001810 -0.002042 -0.002285 
-0.002536 -0.002792 -0.003054 
-0.003317 -0.003579 -0.003839 
-0.004093 -0.004340 -0.004576 
-0.004799 -0.005007 -0.005197 
-0.005369 -0.005520 -0.005648 
-0.005754 -0.005836 -0.005893 
-0.005926 -0.005934 -0.005919 
-0.005881 -0.005820 -0.005739 
-0.005638 -0.005520 -0.005385 
-0.005237 -0.005076 -0.004904 
-0.004723 -0.004536 -0.004344 
-0.004148 -0.003950 -0.003752 
-0.003554 -0.003359 -0.003167 
-0.002979 -0.002797 -0.002619 
-0.002448 -0.002284 -0.002126 
-0.001976 -0.001833 -0.001698 
-0.001570 -0.001449 -0.001336 
-0.001230 -0.001130 -0.001038 
-0.000951 -0.000871 0.000020 
0.000030 0.000041 0.000052 
0.000065 0.000079 0.000094 
0.000110 0.000126 0.000144 
0.000162 0.000180 0.000198 
0.000215 0.000232 0.000247 
0.000260 0.000270 0.000277 
0.000280 0.000278 0.000269 
0.000254 0.000231 0.000198 
0.000155 0.000101 0.000035 
-0.000044 -0.000138 -0.000246 
-0.000370 -0.000510 -0.000666 
-0.000839 -0.001028 -0.001233 
-0.001453 -0.001687 -0.001934 
-0.002192 -0.002460 -0.002736 
-0.003017 -0.003301 -0.003585 
-0.003867 -0.004144 -0.004412 
-0.004670 -0.004914 -0.005143 
-0.005353 -0.005543 -0.005711 
-0.005855 -0.005974 -0.006068 
-0.006135 -0.006176 -0.006190 
-0.006179 -0.006143 -0.006083 
-0.006000 -0.005897 -0.005774 
-0.005635 -0.005479 -0.005310 
-0.005130 -0.004941 -0.004744 
-0.004541 -0.004335 -0.004127 
-0.003918 -0.003710 -0.003505 
-0.003303 -0.003105 -0.002913 
-0.002727 -0.002547 -0.002374 
-0.002209 -0.002052 -0.001902 
-0.001761 -0.001627 -0.001501 
-0.001382 -0.001272 -0.001168 
-0.001071 -0.000982 -0.000898 
0.000038 0.000051 0.000064 
0.000079 0.000096 0.000114 
0.000133 0.000154 0.000176 
0.000199 0.000224 0.000248 
0.000273 0.000299 0.000323 
0.000347 0.000368 0.000388 
0.000404 0.000416 0.000423 
0.000424 0.000418 0.000403 
0.000379 0.000344 0.000297 
0.000236 0.000162 0.000072 
-0.000034 -0.000157 -0.000298 
-0.000457 -0.000635 -0.000830 
-0.001043 -0.001274 -0.001520 
-0.001782 -0.002056 -0.002342 
-0.002637 -0.002939 -0.003244 
-0.003551 -0.003856 -0.004157 
-0.004449 -0.004730 -0.004998 
-0.005249 -0.005480 -0.005690 
-0.005876 -0.006037 -0.006172 
-0.006279 -0.006357 -0.006407 
-0.006429 -0.006423 -0.006390 
-0.006332 -0.006249 -0.006144 
-0.006018 -0.005873 -0.005712 
-0.005536 -0.005348 -0.005150 
-0.004944 -0.004731 -0.004515 
-0.004297 -0.004078 -0.003860 
-0.003645 -0.003433 -0.003226 
-0.003024 -0.002829 -0.002641 
-0.002461 -0.002288 -0.002124 
-0.001968 -0.001820 -0.001681 
-0.001549 -0.001426 -0.001311 
-0.001203 -0.001103 -0.001010 
-0.000924 0.000059 0.000074 
0.000091 0.000110 0.000131 
0.000153 0.000178 0.000204 
0.000233 0.000262 0.000294 
0.000326 0.000360 0.000394 
0.000427 0.000461 0.000493 
0.000523 0.000550 0.000573 
0.000591 0.000603 0.000607 
0.000604 0.000590 0.000564 
0.000526 0.000474 0.000406 
0.000322 0.000220 0.000099 
-0.000041 -0.000202 -0.000382 
-0.000583 -0.000804 -0.001045 
-0.001303 -0.001579 -0.001870 
-0.002174 -0.002488 -0.002812 
-0.003140 -0.003471 -0.003800 
-0.004126 -0.004443 -0.004750 
-0.005042 -0.005317 -0.005571 
-0.005803 -0.006010 -0.006190 
-0.006341 -0.006463 -0.006554 
-0.006615 -0.006646 -0.006647 
-0.006619 -0.006563 -0.006481 
-0.006375 -0.006247 -0.006098 
-0.005931 -0.005749 -0.005554 
-0.005348 -0.005133 -0.004912 
-0.004686 -0.004458 -0.004230 
-0.004002 -0.003777 -0.003556 
-0.003340 -0.003130 -0.002926 
-0.002730 -0.002542 -0.002363 
-0.002191 -0.002029 -0.001875 
-0.001731 -0.001594 -0.001467 
-0.001347 -0.001236 -0.001132 
-0.001036 -0.000947 0.000081 
0.000100 0.000121 0.000144 
0.000169 0.000197 0.000228 
0.000261 0.000296 0.000333 
0.000373 0.000414 0.000457 
0.000501 0.000545 0.000590 
0.000634 0.000676 0.000716 
0.000752 0.000783 0.000808 
0.000826 0.000835 0.000834 
0.000820 0.000793 0.000751 
0.000693 0.000616 0.000520 
0.000404 0.000266 0.000106 
-0.000077 -0.000282 -0.000510 
-0.000759 -0.001029 -0.001319 
-0.001626 -0.001948 -0.002283 
-0.002628 -0.002981 -0.003336 
-0.003692 -0.004043 -0.004388 
-0.004721 -0.005040 -0.005340 
-0.005620 -0.005876 -0.006105 
-0.006305 -0.006475 -0.006614 
-0.006720 -0.006794 -0.006835 
-0.006844 -0.006822 -0.006771 
-0.006691 -0.006585 -0.006456 
-0.006304 -0.006134 -0.005946 
-0.005745 -0.005531 -0.005309 
-0.005079 -0.004845 -0.004608 
-0.004370 -0.004134 -0.003900 
-0.003670 -0.003445 -0.003227 
-0.003016 -0.002812 -0.002617 
-0.002431 -0.002253 -0.002085 
-0.001926 -0.001776 -0.001635 
-0.001503 -0.001380 -0.001265 
-0.001158 -0.001059 -0.000967 
0.000106 0.000128 0.000154 
0.000182 0.000213 0.000246 
0.000283 0.000323 0.000366 
0.000412 0.000461 0.000512 
0.000566 0.000622 0.000678 
0.000736 0.000793 0.000849 
0.000904 0.000955 0.001002 
0.001042 0.001076 0.001100 
0.001114 0.001115 0.001102 
0.001073 0.001026 0.000959 
0.000872 0.000762 0.000628 
0.000470 0.000288 0.000080 
-0.000153 -0.000411 -0.000692 
-0.000994 -0.001317 -0.001658 
-0.002014 -0.002382 -0.002758 
-0.003140 -0.003522 -0.003902 
-0.004275 -0.004636 -0.004983 
-0.005312 -0.005619 -0.005900 
-0.006153 -0.006377 -0.006568 
-0.006725 -0.006848 -0.006937 
-0.006990 -0.007009 -0.006995 
-0.006950 -0.006874 -0.006770 
-0.006641 -0.006488 -0.006315 
-0.006123 -0.005917 -0.005697 
-0.005468 -0.005231 -0.004989 
-0.004744 -0.004498 -0.004253 
-0.004011 -0.003773 -0.003541 
-0.003315 -0.003096 -0.002886 
-0.002684 -0.002491 -0.002308 
-0.002135 -0.001971 -0.001816 
-0.001671 -0.001535 -0.001409 
-0.001290 -0.001181 -0.001079 
-0.000985 0.000133 0.000160 
0.000190 0.000223 0.000260 
0.000301 0.000345 0.000393 
0.000445 0.000500 0.000559 
0.000622 0.000688 0.000756 
0.000827 0.000899 0.000972 
0.001045 0.001116 0.001185 
0.001249 0.001308 0.001360 
0.001402 0.001434 0.001453 
0.001456 0.001443 0.001410 
0.001356 0.001280 0.001179 
0.001053 0.000899 0.000718 
0.000509 0.000272 0.000008 
-0.000283 -0.000598 -0.000937 
-0.001296 -0.001672 -0.002063 
-0.002465 -0.002873 -0.003284 
-0.003693 -0.004095 -0.004488 
-0.004865 -0.005223 -0.005559 
-0.005868 -0.006148 -0.006397 
-0.006611 -0.006789 -0.006932 
-0.007037 -0.007105 -0.007136 
-0.007132 -0.007094 -0.007024 
-0.006924 -0.006797 -0.006644 
-0.006470 -0.006276 -0.006065 
-0.005841 -0.005606 -0.005363 
-0.005115 -0.004863 -0.004610 
-0.004358 -0.004108 -0.003863 
-0.003624 -0.003391 -0.003166 
-0.002949 -0.002742 -0.002544 
-0.002355 -0.002177 -0.002009 
-0.001850 -0.001701 -0.001562 
-0.001432 -0.001311 -0.001199 
-0.001095 -0.000999 0.000163 
0.000195 0.000230 0.000269 
0.000313 0.000360 0.000413 
0.000470 0.000531 0.000597 
0.000668 0.000744 0.000823 
0.000906 0.000993 0.001082 
0.001172 0.001263 0.001354 
0.001442 0.001528 0.001608 
0.001681 0.001744 0.001797 
0.001836 0.001860 0.001865 
0.001850 0.001813 0.001750 
0.001661 0.001544 0.001398 
0.001221 0.001013 0.000774 
0.000505 0.000205 -0.000122 
-0.000475 -0.000852 -0.001250 
-0.001664 -0.002092 -0.002528 
-0.002968 -0.003407 -0.003842 
-0.004266 -0.004676 -0.005066 
-0.005433 -0.005772 -0.006081 
-0.006357 -0.006597 -0.006799 
-0.006963 -0.007087 -0.007172 
-0.007218 -0.007226 -0.007198 
-0.007136 -0.007042 -0.006918 
-0.006768 -0.006594 -0.006399 
-0.006187 -0.005959 -0.005721 
-0.005473 -0.005219 -0.004962 
-0.004703 -0.004445 -0.004190 
-0.003938 -0.003693 -0.003454 
-0.003224 -0.003002 -0.002789 
-0.002586 -0.002394 -0.002211 
-0.002039 -0.001877 -0.001725 
-0.001583 -0.001451 -0.001327 
-0.001213 -0.001107 -0.001009 
0.000196 0.000233 0.000274 
0.000319 0.000370 0.000426 
0.000487 0.000554 0.000626 
0.000704 0.000788 0.000878 
0.000973 0.001072 0.001176 
0.001284 0.001394 0.001507 
0.001619 0.001731 0.001839 
0.001944 0.002041 0.002129 
0.002207 0.002270 0.002317 
0.002345 0.002351 0.002333 
0.002288 0.002214 0.002110 
0.001973 0.001803 0.001599 
0.001360 0.001087 0.000780 
0.000442 0.000075 -0.000320 
-0.000738 -0.001176 -0.001630 
-0.002095 -0.002565 -0.003037 
-0.003505 -0.003963 -0.004407 
-0.004831 -0.005231 -0.005604 
-0.005944 -0.006250 -0.006518 
-0.006746 -0.006933 -0.007079 
-0.007184 -0.007247 -0.007270 
-0.007255 -0.007203 -0.007117 
-0.006999 -0.006853 -0.006682 
-0.006489 -0.006276 -0.006048 
-0.005807 -0.005557 -0.005299 
-0.005038 -0.004775 -0.004512 
-0.004252 -0.003996 -0.003746 
-0.003503 -0.003268 -0.003041 
-0.002825 -0.002618 -0.002422 
-0.002236 -0.002061 -0.001896 
-0.001742 -0.001598 -0.001463 
-0.001338 -0.001222 -0.001115 
-0.001016 0.000232 0.000274 
0.000321 0.000374 0.000432 
0.000497 0.000568 0.000646 
0.000730 0.000822 0.000920 
0.001025 0.001137 0.001255 
0.001379 0.001508 0.001640 
0.001776 0.001914 0.002051 
0.002187 0.002318 0.002444 
0.002560 0.002666 0.002757 
0.002832 0.002886 0.002917 
0.002922 0.002899 0.002844 
0.002756 0.002632 0.002472 
0.002273 0.002037 0.001762 
0.001450 0.001103 0.000722 
0.000310 -0.000128 -0.000590 
-0.001071 -0.001565 -0.002067 
-0.002572 -0.003075 -0.003569 
-0.004049 -0.004509 -0.004946 
-0.005353 -0.005728 -0.006066 
-0.006365 -0.006622 -0.006837 
-0.007007 -0.007134 -0.007217 
-0.007258 -0.007257 -0.007219 
-0.007143 -0.007035 -0.006896 
-0.006730 -0.006540 -0.006330 
-0.006103 -0.005862 -0.005610 
-0.005352 -0.005088 -0.004822 
-0.004557 -0.004293 -0.004034 
-0.003781 -0.003534 -0.003296 
-0.003067 -0.002847 -0.002638 
-0.002439 -0.002251 -0.002074 
-0.001907 -0.001751 -0.001605 
-0.001469 -0.001343 -0.001226 
-0.001118 -0.001018 0.000270 
0.000318 0.000372 0.000433 
0.000500 0.000574 0.000656 
0.000746 0.000843 0.000949 
0.001063 0.001186 0.001317 
0.001455 0.001601 0.001753 
0.001911 0.002074 0.002239 
0.002405 0.002571 0.002734 
0.002891 0.003040 0.003178 
0.003302 0.003408 0.003493 
0.003553 0.003586 0.003588 
0.003556 0.003488 0.003381 
0.003233 0.003044 0.002812 
0.002539 0.002223 0.001868 
0.001475 0.001047 0.000588 
0.000103 -0.000405 -0.000929 
-0.001464 -0.002004 -0.002543 
-0.003075 -0.003593 -0.004092 
-0.004567 -0.005012 -0.005424 
-0.005797 -0.006130 -0.006420 
-0.006664 -0.006862 -0.007014 
-0.007120 -0.007182 -0.007200 
-0.007177 -0.007116 -0.007019 
-0.006890 -0.006731 -0.006548 
-0.006343 -0.006119 -0.005881 
-0.005631 -0.005372 -0.005109 
-0.004843 -0.004576 -0.004311 
-0.004051 -0.003796 -0.003547 
-0.003307 -0.003076 -0.002855 
-0.002644 -0.002444 -0.002254 
-0.002076 -0.001908 -0.001751 
-0.001604 -0.001468 -0.001341 
-0.001224 -0.001115 -0.001015 
0.000311 0.000366 0.000427 
0.000496 0.000573 0.000657 
0.000751 0.000854 0.000966 
0.001088 0.001219 0.001361 
0.001513 0.001674 0.001844 
0.002022 0.002208 0.002400 
0.002596 0.002795 0.002995 
0.003193 0.003386 0.003572 
0.003747 0.003907 0.004049 
0.004170 0.004264 0.004329 
0.004361 0.004357 0.004312 
0.004226 0.004095 0.003918 
0.003694 0.003424 0.003107 
0.002746 0.002342 0.001899 
0.001420 0.000911 0.000376 
-0.000179 -0.000748 -0.001324 
-0.001901 -0.002472 -0.003031 
-0.003571 -0.004086 -0.004572 
-0.005023 -0.005435 -0.005805 
-0.006130 -0.006408 -0.006637 
-0.006818 -0.006950 -0.007036 
-0.007075 -0.007072 -0.007028 
-0.006946 -0.006829 -0.006682 
-0.006508 -0.006310 -0.006093 
-0.005860 -0.005614 -0.005359 
-0.005098 -0.004833 -0.004568 
-0.004304 -0.004043 -0.003788 
-0.003540 -0.003300 -0.003069 
-0.002847 -0.002636 -0.002435 
-0.002246 -0.002067 -0.001899 
-0.001742 -0.001596 -0.001459 
-0.001333 -0.001215 -0.001107 
-0.001007 0.000355 0.000417 
0.000486 0.000564 0.000651 
0.000747 0.000853 0.000970 
0.001098 0.001237 0.001388 
0.001550 0.001725 0.001911 
0.002108 0.002315 0.002531 
0.002756 0.002987 0.003223 
0.003460 0.003698 0.003931 
0.004158 0.004375 0.004577 
0.004760 0.004921 0.005055 
0.005157 0.005224 0.005251 
0.005235 0.005174 0.005063 
0.004902 0.004690 0.004426 
0.004110 0.003744 0.003331 
0.002874 0.002376 0.001844 
0.001281 0.000695 0.000091 
-0.000522 -0.001139 -0.001751 
-0.002353 -0.002936 -0.003496 
-0.004025 -0.004519 -0.004972 
-0.005382 -0.005746 -0.006060 
-0.006324 -0.006537 -0.006700 
-0.006813 -0.006878 -0.006897 
-0.006873 -0.006810 -0.006710 
-0.006577 -0.006415 -0.006229 
-0.006021 -0.005796 -0.005557 
-0.005307 -0.005051 -0.004791 
-0.004529 -0.004268 -0.004010 
-0.003757 -0.003511 -0.003272 
-0.003042 -0.002822 -0.002612 
-0.002413 -0.002224 -0.002047 
-0.001880 -0.001724 -0.001578 
-0.001443 -0.001317 -0.001201 
-0.001093 -0.000994 0.000401 
0.000471 0.000549 0.000636 
0.000734 0.000842 0.000962 
0.001094 0.001239 0.001397 
0.001569 0.001754 0.001954 
0.002167 0.002393 0.002632 
0.002882 0.003143 0.003412 
0.003688 0.003968 0.004249 
0.004528 0.004801 0.005065 
0.005314 0.005544 0.005750 
0.005928 0.006073 0.006180 
0.006244 0.006262 0.006230 
0.006144 0.006004 0.005806 
0.005551 0.005239 0.004871 
0.004450 0.003980 0.003464 
0.002908 0.002318 0.001699 
0.001060 0.000408 -0.000250 
-0.000905 -0.001552 -0.002181 
-0.002787 -0.003362 -0.003901 
-0.004400 -0.004854 -0.005259 
-0.005614 -0.005916 -0.006165 
-0.006362 -0.006506 -0.006600 
-0.006647 -0.006647 -0.006606 
-0.006526 -0.006411 -0.006266 
-0.006094 -0.005899 -0.005685 
-0.005456 -0.005215 -0.004967 
-0.004713 -0.004457 -0.004202 
-0.003949 -0.003700 -0.003458 
-0.003223 -0.002996 -0.002779 
-0.002572 -0.002375 -0.002189 
-0.002013 -0.001849 -0.001695 
-0.001551 -0.001417 -0.001293 
-0.001179 -0.001073 -0.000975 
0.000451 0.000528 0.000615 
0.000713 0.000822 0.000944 
0.001078 0.001227 0.001390 
0.001569 0.001763 0.001973 
0.002199 0.002442 0.002700 
0.002974 0.003261 0.003562 
0.003873 0.004194 0.004520 
0.004850 0.005179 0.005503 
0.005818 0.006120 0.006403 
0.006661 0.006889 0.007082 
0.007235 0.007342 0.007398 
0.007400 0.007344 0.007227 
0.007048 0.006806 0.006500 
0.006133 0.005706 0.005224 
0.004691 0.004112 0.003493 
0.002843 0.002167 0.001475 
0.000774 0.000073 -0.000620 
-0.001298 -0.001952 -0.002577 
-0.003165 -0.003712 -0.004213 
-0.004664 -0.005063 -0.005407 
-0.005697 -0.005931 -0.006111 
-0.006239 -0.006315 -0.006345 
-0.006330 -0.006274 -0.006181 
-0.006056 -0.005901 -0.005723 
-0.005524 -0.005308 -0.005080 
-0.004842 -0.004598 -0.004351 
-0.004104 -0.003858 -0.003616 
-0.003380 -0.003151 -0.002929 
-0.002717 -0.002514 -0.002321 
-0.002139 -0.001967 -0.001806 
-0.001655 -0.001514 -0.001383 
-0.001262 -0.001150 -0.001046 
-0.000951 0.000502 0.000588 
0.000685 0.000794 0.000916 
0.001051 0.001202 0.001368 
0.001551 0.001751 0.001969 
0.002206 0.002462 0.002736 
0.003029 0.003340 0.003668 
0.004012 0.004370 0.004739 
0.005116 0.005499 0.005884 
0.006265 0.006638 0.006998 
0.007339 0.007655 0.007940 
0.008188 0.008392 0.008547 
0.008648 0.008689 0.008667 
0.008579 0.008422 0.008196 
0.007899 0.007535 0.007104 
0.006612 0.006062 0.005460 
0.004814 0.004131 0.003418 
0.002684 0.001939 0.001191 
0.000448 -0.000280 -0.000986 
-0.001663 -0.002304 -0.002902 
-0.003454 -0.003954 -0.004401 
-0.004792 -0.005126 -0.005402 
-0.005622 -0.005787 -0.005899 
-0.005961 -0.005977 -0.005949 
-0.005882 -0.005781 -0.005649 
-0.005490 -0.005310 -0.005111 
-0.004898 -0.004675 -0.004444 
-0.004209 -0.003972 -0.003737 
-0.003504 -0.003276 -0.003054 
-0.002840 -0.002634 -0.002438 
-0.002251 -0.002074 -0.001907 
-0.001750 -0.001604 -0.001467 
-0.001340 -0.001222 -0.001113 
-0.001013 -0.000920 0.000556 
0.000651 0.000758 0.000879 
0.001014 0.001164 0.001331 
0.001516 0.001720 0.001944 
0.002188 0.002453 0.002740 
0.003049 0.003380 0.003732 
0.004104 0.004494 0.004902 
0.005324 0.005758 0.006199 
0.006644 0.007088 0.007525 
0.007950 0.008355 0.008735 
0.009083 0.009391 0.009654 
0.009863 0.010014 0.010100 
0.010118 0.010063 0.009932 
0.009725 0.009442 0.009082 
0.008650 0.008148 0.007583 
0.006959 0.006285 0.005568 
0.004817 0.004041 0.003250 
0.002452 0.001658 0.000877 
0.000116 -0.000616 -0.001312 
-0.001966 -0.002572 -0.003126 
-0.003624 -0.004065 -0.004448 
-0.004770 -0.005035 -0.005242 
-0.005393 -0.005493 -0.005543 
-0.005548 -0.005512 -0.005439 
-0.005333 -0.005199 -0.005041 
-0.004863 -0.004669 -0.004463 
-0.004249 -0.004028 -0.003806 
-0.003583 -0.003362 -0.003145 
-0.002933 -0.002728 -0.002531 
-0.002342 -0.002163 -0.001993 
-0.001833 -0.001682 -0.001541 
-0.001410 -0.001287 -0.001174 
-0.001069 -0.000973 -0.000884 
0.000612 0.000717 0.000835 
0.000967 0.001116 0.001282 
0.001467 0.001672 0.001898 
0.002146 0.002418 0.002714 
0.003035 0.003381 0.003752 
0.004147 0.004566 0.005008 
0.005470 0.005950 0.006444 
0.006949 0.007461 0.007973 
0.008480 0.008975 0.009452 
0.009903 0.010320 0.010696 
0.011022 0.011292 0.011499 
0.011636 0.011698 0.011681 
0.011582 0.011398 0.011130 
0.010778 0.010346 0.009837 
0.009257 0.008611 0.007909 
0.007158 0.006368 0.005549 
0.004709 0.003861 0.003013 
0.002176 0.001358 0.000567 
-0.000187 -0.000899 -0.001563 
-0.002175 -0.002729 -0.003225 
-0.003660 -0.004033 -0.004346 
-0.004600 -0.004796 -0.004937 
-0.005027 -0.005070 -0.005068 
-0.005028 -0.004952 -0.004847 
-0.004715 -0.004562 -0.004391 
-0.004206 -0.004011 -0.003809 
-0.003603 -0.003396 -0.003189 
-0.002985 -0.002786 -0.002593 
-0.002407 -0.002228 -0.002058 
-0.001896 -0.001744 -0.001601 
-0.001467 -0.001342 -0.001225 
-0.001117 -0.001018 -0.000926 
-0.000841 0.000670 0.000785 
0.000914 0.001059 0.001222 
0.001405 0.001609 0.001834 
0.002084 0.002359 0.002660 
0.002988 0.003345 0.003730 
0.004143 0.004586 0.005056 
0.005552 0.006072 0.006614 
0.007174 0.007749 0.008332 
0.008918 0.009501 0.010074 
0.010629 0.011157 0.011651 
0.012100 0.012498 0.012835 
0.013104 0.013298 0.013410 
0.013436 0.013371 0.013215 
0.012965 0.012624 0.012194 
0.011679 0.011085 0.010418 
0.009688 0.008903 0.008073 
0.007208 0.006319 0.005418 
0.004514 0.003619 0.002741 
0.001889 0.001073 0.000299 
-0.000427 -0.001099 -0.001714 
-0.002268 -0.002760 -0.003189 
-0.003555 -0.003860 -0.004105 
-0.004293 -0.004427 -0.004511 
-0.004549 -0.004546 -0.004505 
-0.004432 -0.004331 -0.004206 
-0.004062 -0.003902 -0.003730 
-0.003550 -0.003364 -0.003175 
-0.002986 -0.002798 -0.002614 
-0.002434 -0.002261 -0.002094 
-0.001935 -0.001784 -0.001641 
-0.001506 -0.001380 -0.001263 
-0.001154 -0.001052 -0.000958 
-0.000872 -0.000792 0.000730 
0.000854 0.000995 0.001154 
0.001332 0.001532 0.001755 
0.002003 0.002277 0.002579 
0.002911 0.003274 0.003668 
0.004095 0.004554 0.005046 
0.005570 0.006125 0.006708 
0.007316 0.007947 0.008595 
0.009256 0.009923 0.010588 
0.011245 0.011885 0.012497 
0.013074 0.013605 0.014081 
0.014492 0.014829 0.015085 
0.015253 0.015326 0.015301 
0.015175 0.014948 0.014620 
0.014194 0.013674 0.013067 
0.012379 0.011621 0.010801 
0.009929 0.009018 0.008079 
0.007123 0.006161 0.005205 
0.004264 0.003349 0.002468 
0.001628 0.000837 0.000101 
-0.000578 -0.001195 -0.001748 
-0.002237 -0.002661 -0.003021 
-0.003319 -0.003558 -0.003741 
-0.003872 -0.003954 -0.003993 
-0.003991 -0.003955 -0.003889 
-0.003797 -0.003683 -0.003551 
-0.003406 -0.003250 -0.003087 
-0.002920 -0.002751 -0.002582 
-0.002415 -0.002252 -0.002093 
-0.001940 -0.001794 -0.001655 
-0.001523 -0.001399 -0.001282 
-0.001174 -0.001072 -0.000978 
-0.000891 -0.000811 -0.000737 
0.000791 0.000926 0.001078 
0.001251 0.001445 0.001663 
0.001906 0.002177 0.002477 
0.002808 0.003172 0.003570 
0.004004 0.004475 0.004983 
0.005527 0.006108 0.006725 
0.007374 0.008054 0.008760 
0.009487 0.010231 0.010984 
0.011738 0.012486 0.013216 
0.013921 0.014587 0.015207 
0.015767 0.016258 0.016670 
0.016995 0.017223 0.017349 
0.017368 0.017277 0.017075 
0.016762 0.016342 0.015819 
0.015199 0.014491 0.013704 
0.012849 0.011936 0.010977 
0.009985 0.008973 0.007951 
0.006931 0.005926 0.004944 
0.003995 0.003087 0.002228 
0.001423 0.000677 -0.000007 
-0.000625 -0.001178 -0.001664 
-0.002084 -0.002441 -0.002735 
-0.002972 -0.003154 -0.003284 
-0.003369 -0.003411 -0.003416 
-0.003389 -0.003333 -0.003254 
-0.003154 -0.003039 -0.002912 
-0.002775 -0.002632 -0.002486 
-0.002338 -0.002191 -0.002046 
-0.001905 -0.001768 -0.001636 
-0.001511 -0.001391 -0.001279 
-0.001173 -0.001074 -0.000982 
-0.000896 -0.000817 -0.000744 
-0.000677 0.000853 0.000998 
0.001163 0.001350 0.001560 
0.001796 0.002060 0.002355 
0.002681 0.003042 0.003440 
0.003876 0.004351 0.004868 
0.005426 0.006026 0.006667 
0.007349 0.008068 0.008823 
0.009609 0.010421 0.011253 
0.012098 0.012947 0.013792 
0.014620 0.015423 0.016187 
0.016900 0.017552 0.018130 
0.018624 0.019022 0.019317 
0.019500 0.019567 0.019515 
0.019340 0.019045 0.018633 
0.018108 0.017477 0.016748 
0.015933 0.015041 0.014085 
0.013078 0.012032 0.010961 
0.009877 0.008793 0.007720 
0.006669 0.005650 0.004671 
0.003740 0.002863 0.002046 
0.001292 0.000605 -0.000016 
-0.000568 -0.001052 -0.001471 
-0.001826 -0.002120 -0.002357 
-0.002541 -0.002676 -0.002766 
-0.002817 -0.002832 -0.002817 
-0.002775 -0.002712 -0.002630 
-0.002534 -0.002427 -0.002312 
-0.002191 -0.002067 -0.001942 
-0.001818 -0.001695 -0.001576 
-0.001461 -0.001351 -0.001246 
-0.001146 -0.001052 -0.000965 
-0.000883 -0.000806 -0.000736 
-0.000670 -0.000610 0.000915 
0.001071 0.001249 0.001450 
0.001677 0.001932 0.002217 
0.002536 0.002890 0.003282 
0.003714 0.004189 0.004707 
0.005271 0.005882 0.006540 
0.007244 0.007994 0.008787 
0.009621 0.010491 0.011392 
0.012318 0.013260 0.014210 
0.015157 0.016090 0.016997 
0.017865 0.018680 0.019430 
0.020101 0.020682 0.021160 
0.021526 0.021771 0.021891 
0.021880 0.021736 0.021461 
0.021058 0.020532 0.019890 
0.019141 0.018297 0.017368 
0.016369 0.015312 0.014211 
0.013081 0.011933 0.010782 
0.009640 0.008517 0.007425 
0.006372 0.005367 0.004416 
0.003525 0.002697 0.001937 
0.001245 0.000623 0.000070 
-0.000415 -0.000834 -0.001190 
-0.001487 -0.001728 -0.001917 
-0.002059 -0.002159 -0.002221 
-0.002250 -0.002250 -0.002226 
-0.002181 -0.002119 -0.002045 
-0.001959 -0.001867 -0.001769 
-0.001669 -0.001568 -0.001466 
-0.001367 -0.001270 -0.001176 
-0.001087 -0.001002 -0.000921 
-0.000846 -0.000775 -0.000709 
-0.000647 -0.000591 -0.000538 
0.000977 0.001144 0.001335 
0.001550 0.001794 0.002068 
0.002375 0.002719 0.003101 
0.003525 0.003992 0.004507 
0.005070 0.005683 0.006348 
0.007065 0.007835 0.008655 
0.009525 0.010442 0.011400 
0.012395 0.013419 0.014463 
0.015519 0.016575 0.017618 
0.018636 0.019614 0.020537 
0.021391 0.022161 0.022834 
0.023397 0.023840 0.024152 
0.024327 0.024361 0.024251 
0.023998 0.023606 0.023079 
0.022427 0.021658 0.020785 
0.019819 0.018775 0.017668 
0.016511 0.015319 0.014107 
0.012888 0.011674 0.010479 
0.009312 0.008183 0.007101 
0.006073 0.005105 0.004201 
0.003364 0.002598 0.001902 
0.001278 0.000723 0.000235 
-0.000187 -0.000546 -0.000848 
-0.001096 -0.001294 -0.001446 
-0.001559 -0.001635 -0.001680 
-0.001698 -0.001694 -0.001670 
-0.001630 -0.001578 -0.001516 
-0.001447 -0.001373 -0.001297 
-0.001219 -0.001141 -0.001063 
-0.000988 -0.000916 -0.000846 
-0.000780 -0.000718 -0.000659 
-0.000604 -0.000553 -0.000505 
-0.000462 0.001038 0.001217 
0.001420 0.001650 0.001911 
0.002204 0.002534 0.002902 
0.003313 0.003769 0.004273 
0.004827 0.005436 0.006099 
0.006820 0.007599 0.008435 
0.009329 0.010279 0.011281 
0.012330 0.013422 0.014548 
0.015700 0.016866 0.018036 
0.019195 0.020329 0.021422 
0.022459 0.023423 0.024298 
0.025069 0.025722 0.026245 
0.026627 0.026862 0.026943 
0.026869 0.026640 0.026260 
0.025735 0.025072 0.024283 
0.023381 0.022378 0.021289 
0.020131 0.018917 0.017663 
0.016385 0.015096 0.013811 
0.012540 0.011297 0.010091 
0.008930 0.007823 0.006776 
0.005793 0.004878 0.004034 
0.003262 0.002562 0.001934 
0.001376 0.000885 0.000458 
0.000092 -0.000217 -0.000474 
-0.000683 -0.000849 -0.000976 
-0.001070 -0.001133 -0.001171 
-0.001187 -0.001185 -0.001169 
-0.001140 -0.001102 -0.001057 
-0.001007 -0.000954 -0.000899 
-0.000843 -0.000787 -0.000733 
-0.000680 -0.000630 -0.000581 
-0.000536 -0.000493 -0.000452 
-0.000415 -0.000380 0.001099 
0.001288 0.001504 0.001749 
0.002027 0.002339 0.002691 
0.003085 0.003524 0.004012 
0.004553 0.005148 0.005802 
0.006517 0.007295 0.008136 
0.009041 0.010010 0.011041 
0.012130 0.013274 0.014466 
0.015697 0.016960 0.018241 
0.019529 0.020808 0.022063 
0.023277 0.024432 0.025511 
0.026495 0.027369 0.028116 
0.028724 0.029180 0.029477 
0.029609 0.029573 0.029370 
0.029003 0.028479 0.027807 
0.026998 0.026067 0.025026 
0.023893 0.022682 0.021411 
0.020095 0.018750 0.017392 
0.016033 0.014687 0.013367 
0.012082 0.010842 0.009654 
0.008526 0.007462 0.006467 
0.005543 0.004692 0.003915 
0.003211 0.002579 0.002016 
0.001520 0.001087 0.000713 
0.000394 0.000125 -0.000097 
-0.000278 -0.000422 -0.000534 
-0.000617 -0.000676 -0.000714 
-0.000735 -0.000741 -0.000736 
-0.000722 -0.000700 -0.000673 
-0.000643 -0.000610 -0.000575 
-0.000540 -0.000505 -0.000471 
-0.000438 -0.000406 -0.000375 
-0.000347 -0.000320 -0.000295 
0.001158 0.001358 0.001586 
0.001846 0.002140 0.002472 
0.002845 0.003264 0.003732 
0.004253 0.004830 0.005467 
0.006167 0.006933 0.007767 
0.008672 0.009646 0.010691 
0.011805 0.012983 0.014223 
0.015517 0.016857 0.018232 
0.019632 0.021041 0.022444 
0.023824 0.025162 0.026440 
0.027637 0.028735 0.029715 
0.030560 0.031256 0.031789 
0.032151 0.032336 0.032339 
0.032163 0.031810 0.031289 
0.030608 0.029780 0.028820 
0.027742 0.026563 0.025301 
0.023973 0.022595 0.021183 
0.019755 0.018323 0.016902 
0.015504 0.014140 0.012819 
0.011550 0.010340 0.009195 
0.008118 0.007113 0.006182 
0.005326 0.004544 0.003835 
0.003198 0.002630 0.002127 
0.001686 0.001303 0.000973 
0.000692 0.000455 0.000258 
0.000096 -0.000035 -0.000139 
-0.000219 -0.000279 -0.000322 
-0.000352 -0.000370 -0.000378 
-0.000379 -0.000374 -0.000365 
-0.000353 -0.000338 -0.000322 
-0.000305 -0.000288 -0.000270 
-0.000253 -0.000237 -0.000221 
-0.000206 0.001214 0.001425 
0.001666 0.001939 0.002250 
0.002601 0.002996 0.003439 
0.003935 0.004488 0.005101 
0.005779 0.006525 0.007342 
0.008234 0.009201 0.010245 
0.011366 0.012563 0.013831 
0.015168 0.016565 0.018014 
0.019505 0.021024 0.022557 
0.024086 0.025594 0.027060 
0.028463 0.029782 0.030996 
0.032085 0.033031 0.033817 
0.034430 0.034859 0.035098 
0.035142 0.034994 0.034657 
0.034139 0.033450 0.032603 
0.031614 0.030500 0.029277 
0.027964 0.026579 0.025139 
0.023662 0.022164 0.020660 
0.019165 0.017690 0.016247 
0.014846 0.013496 0.012204 
0.010976 0.009817 0.008730 
0.007718 0.006781 0.005920 
0.005134 0.004421 0.003779 
0.003205 0.002696 0.002246 
0.001852 0.001511 0.001216 
0.000964 0.000750 0.000570 
0.000420 0.000296 0.000194 
0.000113 0.000047 -0.000004 
-0.000044 -0.000074 -0.000096 
-0.000112 -0.000122 -0.000129 
-0.000132 -0.000133 -0.000132 
-0.000130 -0.000127 -0.000123 
-0.000119 -0.000114 0.001268 
0.001489 0.001742 0.002029 
0.002355 0.002724 0.003141 
0.003608 0.004132 0.004715 
0.005364 0.006082 0.006873 
0.007741 0.008688 0.009718 
0.010831 0.012028 0.013307 
0.014665 0.016098 0.017598 
0.019157 0.020764 0.022403 
0.024061 0.025718 0.027354 
0.028948 0.030478 0.031921 
0.033253 0.034453 0.035502 
0.036380 0.037073 0.037571 
0.037865 0.037952 0.037833 
0.037513 0.036998 0.036302 
0.035438 0.034422 0.033272 
0.032006 0.030643 0.029203 
0.027703 0.026162 0.024597 
0.023022 0.021453 0.019902 
0.018382 0.016902 0.015472 
0.014098 0.012789 0.011548 
0.010379 0.009285 0.008268 
0.007327 0.006463 0.005674 
0.004958 0.004311 0.003732 
0.003215 0.002756 0.002353 
0.001999 0.001690 0.001423 
0.001192 0.000994 0.000826 
0.000682 0.000561 0.000458 
0.000372 0.000300 0.000240 
0.000190 0.000149 0.000115 
0.000086 0.000062 0.000043 
0.000027 0.000014 0.000003 
-0.000007 -0.000014 -0.000020 
0.001319 0.001550 0.001813 
0.002114 0.002455 0.002842 
0.003278 0.003769 0.004319 
0.004933 0.005616 0.006373 
0.007207 0.008124 0.009127 
0.010217 0.011398 0.012669 
0.014029 0.015475 0.017003 
0.018605 0.020273 0.021993 
0.023753 0.025534 0.027318 
0.029083 0.030806 0.032463 
0.034029 0.035480 0.036791 
0.037943 0.038914 0.039689 
0.040255 0.040606 0.040736 
0.040647 0.040344 0.039835 
0.039133 0.038253 0.037211 
0.036027 0.034720 0.033310 
0.031817 0.030260 0.028657 
0.027026 0.025384 0.023743 
0.022119 0.020524 0.018967 
0.017458 0.016005 0.014615 
0.013293 0.012044 0.010869 
0.009772 0.008752 0.007810 
0.006945 0.006154 0.005435 
0.004785 0.004200 0.003676 
0.003210 0.002796 0.002430 
0.002109 0.001827 0.001581 
0.001366 0.001179 0.001018 
0.000877 0.000756 0.000651 
0.000561 0.000483 0.000415 
0.000356 0.000305 0.000261 
0.000222 0.000189 0.000160 
0.000134 0.000112 0.000092 
0.000075 0.001366 0.001605 
0.001880 0.002193 0.002548 
0.002952 0.003407 0.003920 
0.004495 0.005138 0.005853 
0.006647 0.007524 0.008488 
0.009543 0.010692 0.011938 
0.013281 0.014719 0.016251 
0.017871 0.019573 0.021346 
0.023178 0.025055 0.026957 
0.028866 0.030757 0.032607 
0.034389 0.036078 0.037646 
0.039068 0.040321 0.041385 
0.042241 0.042877 0.043284 
0.043458 0.043400 0.043116 
0.042614 0.041908 0.041013 
0.039948 0.038733 0.037388 
0.035934 0.034391 0.032780 
0.031119 0.029426 0.027719 
0.026011 0.024317 0.022649 
0.021018 0.019434 0.017904 
0.016436 0.015036 0.013707 
0.012454 0.011278 0.010180 
0.009161 0.008220 0.007355 
0.006564 0.005844 0.005192 
0.004603 0.004074 0.003600 
0.003177 0.002801 0.002468 
0.002173 0.001912 0.001682 
0.001479 0.001301 0.001144 
0.001006 0.000885 0.000778 
0.000683 0.000600 0.000526 
0.000461 0.000404 0.000353 
0.000307 0.000267 0.000231 
0.000200 0.000172 0.001408 
0.001656 0.001940 0.002265 
0.002634 0.003052 0.003526 
0.004059 0.004658 0.005327 
0.006074 0.006903 0.007819 
0.008827 0.009932 0.011137 
0.012445 0.013855 0.015369 
0.016982 0.018691 0.020487 
0.022362 0.024302 0.026291 
0.028311 0.030339 0.032353 
0.034326 0.036230 0.038038 
0.039720 0.041251 0.042604 
0.043758 0.044694 0.045399 
0.045862 0.046081 0.046055 
0.045790 0.045297 0.044589 
0.043683 0.042598 0.041355 
0.039976 0.038481 0.036894 
0.035233 0.033518 0.031769 
0.030001 0.028230 0.026470 
0.024734 0.023034 0.021377 
0.019774 0.018232 0.016756 
0.015351 0.014022 0.012770 
0.011596 0.010503 0.009488 
0.008550 0.007689 0.006900 
0.006181 0.005528 0.004937 
0.004404 0.003924 0.003494 
0.003109 0.002765 0.002459 
0.002185 0.001942 0.001726 
0.001533 0.001362 0.001209 
0.001073 0.000952 0.000844 
0.000748 0.000662 0.000585 
0.000516 0.000455 0.000400 
0.000351 0.000307 0.000268 
0.001446 0.001701 0.001994 
0.002329 0.002710 0.003143 
0.003632 0.004185 0.004805 
0.005500 0.006274 0.007135 
0.008088 0.009138 0.010289 
0.011546 0.012911 0.014385 
0.015968 0.017658 0.019449 
0.021335 0.023306 0.025347 
0.027443 0.029573 0.031717 
0.033847 0.035937 0.037957 
0.039879 0.041671 0.043305 
0.044755 0.045997 0.047011 
0.047783 0.048302 0.048564 
0.048571 0.048328 0.047845 
0.047138 0.046225 0.045124 
0.043858 0.042450 0.040920 
0.039293 0.037588 0.035826 
0.034025 0.032202 0.030374 
0.028554 0.026756 0.024990 
0.023267 0.021595 0.019983 
0.018435 0.016959 0.015556 
0.014231 0.012986 0.011820 
0.010734 0.009727 0.008796 
0.007941 0.007157 0.006441 
0.005789 0.005198 0.004663 
0.004180 0.003744 0.003353 
0.003000 0.002684 0.002401 
0.002147 0.001919 0.001714 
0.001531 0.001367 0.001219 
0.001087 0.000968 0.000861 
0.000765 0.000679 0.000601 
0.000532 0.000469 0.000413 
0.000363 0.001478 0.001740 
0.002041 0.002385 0.002777 
0.003222 0.003726 0.004295 
0.004935 0.005652 0.006452 
0.007342 0.008328 0.009415 
0.010608 0.011912 0.013329 
0.014862 0.016509 0.018268 
0.020136 0.022104 0.024163 
0.026298 0.028492 0.030726 
0.032975 0.035214 0.037413 
0.039542 0.041570 0.043466 
0.045198 0.046739 0.048065 
0.049153 0.049990 0.050564 
0.050870 0.050910 0.050690 
0.050222 0.049519 0.048602 
0.047491 0.046207 0.044775 
0.043218 0.041557 0.039815 
0.038012 0.036166 0.034296 
0.032417 0.030544 0.028689 
0.026865 0.025081 0.023346 
0.021669 0.020055 0.018511 
0.017041 0.015648 0.014333 
0.013099 0.011945 0.010871 
0.009876 0.008956 0.008110 
0.007333 0.006623 0.005976 
0.005387 0.004852 0.004367 
0.003929 0.003532 0.003175 
0.002852 0.002561 0.002298 
0.002061 0.001848 0.001655 
0.001482 0.001325 0.001184 
0.001057 0.000942 0.000838 
0.000745 0.000661 0.000585 
0.000517 0.000456 0.001504 
0.001772 0.002080 0.002432 
0.002833 0.003289 0.003806 
0.004389 0.005046 0.005782 
0.006605 0.007521 0.008535 
0.009655 0.010886 0.012231 
0.013694 0.015278 0.016982 
0.018804 0.020740 0.022782 
0.024919 0.027138 0.029421 
0.031748 0.034093 0.036430 
0.038729 0.040957 0.043083 
0.045073 0.046896 0.048522 
0.049926 0.051085 0.051983 
0.052610 0.052960 0.053034 
0.052840 0.052388 0.051695 
0.050779 0.049663 0.048369 
0.046921 0.045342 0.043656 
0.041885 0.040049 0.038167 
0.036257 0.034335 0.032416 
0.030512 0.028636 0.026798 
0.025007 0.023271 0.021597 
0.019992 0.018459 0.017002 
0.015624 0.014327 0.013110 
0.011973 0.010916 0.009935 
0.009030 0.008196 0.007430 
0.006729 0.006088 0.005504 
0.004972 0.004488 0.004049 
0.003651 0.003290 0.002963 
0.002667 0.002399 0.002156 
0.001936 0.001737 0.001557 
0.001395 0.001247 0.001114 
0.000994 0.000885 0.000787 
0.000699 0.000619 0.000547 
0.001524 0.001797 0.002110 
0.002469 0.002877 0.003343 
0.003870 0.004466 0.005137 
0.005889 0.006731 0.007668 
0.008707 0.009855 0.011117 
0.012497 0.014001 0.015628 
0.017381 0.019257 0.021251 
0.023357 0.025562 0.027854 
0.030215 0.032622 0.035051 
0.037475 0.039861 0.042177 
0.044390 0.046465 0.048369 
0.050072 0.051547 0.052771 
0.053728 0.054405 0.054798 
0.054907 0.054741 0.054310 
0.053630 0.052722 0.051608 
0.050311 0.048854 0.047264 
0.045561 0.043769 0.041909 
0.040000 0.038059 0.036103 
0.034146 0.032202 0.030282 
0.028398 0.026558 0.024771 
0.023044 0.021384 0.019795 
0.018281 0.016845 0.015489 
0.014214 0.013020 0.011905 
0.010868 0.009908 0.009020 
0.008202 0.007450 0.006760 
0.006129 0.005552 0.005026 
0.004546 0.004110 0.003712 
0.003351 0.003023 0.002724 
0.002453 0.002207 0.001984 
0.001782 0.001598 0.001431 
0.001280 0.001144 0.001020 
0.000909 0.000808 0.000717 
0.000635 0.001538 0.001815 
0.002132 0.002495 0.002910 
0.003382 0.003918 0.004523 
0.005205 0.005971 0.006827 
0.007782 0.008841 0.010011 
0.011298 0.012707 0.014243 
0.015907 0.017699 0.019619 
0.021661 0.023819 0.026081 
0.028433 0.030858 0.033333 
0.035832 0.038328 0.040788 
0.043179 0.045466 0.047614 
0.049589 0.051360 0.052898 
0.054182 0.055192 0.055917 
0.056352 0.056498 0.056361 
0.055955 0.055295 0.054401 
0.053296 0.052004 0.050549 
0.048955 0.047246 0.045444 
0.043570 0.041643 0.039681 
0.037700 0.035715 0.033740 
0.031785 0.029863 0.027983 
0.026153 0.024380 0.022673 
0.021034 0.019470 0.017983 
0.016575 0.015247 0.014000 
0.012834 0.011746 0.010734 
0.009797 0.008930 0.008131 
0.007396 0.006722 0.006103 
0.005536 0.005018 0.004545 
0.004114 0.003720 0.003361 
0.003034 0.002737 0.002466 
0.002219 0.001995 0.001792 
0.001607 0.001439 0.001287 
0.001150 0.001025 0.000912 
0.000811 0.000719 0.001546 
0.001824 0.002145 0.002511 
0.002930 0.003408 0.003949 
0.004561 0.005251 0.006026 
0.006894 0.007861 0.008934 
0.010121 0.011427 0.012858 
0.014417 0.016108 0.017931 
0.019884 0.021963 0.024160 
0.026466 0.028865 0.031339 
0.033867 0.036422 0.038975 
0.041494 0.043945 0.046292 
0.048500 0.050534 0.052362 
0.053955 0.055290 0.056349 
0.057119 0.057595 0.057778 
0.057675 0.057297 0.056662 
0.055790 0.054703 0.053425 
0.051980 0.050394 0.048688 
0.046886 0.045009 0.043075 
0.041102 0.039107 0.037104 
0.035107 0.033127 0.031177 
0.029265 0.027400 0.025591 
0.023844 0.022164 0.020557 
0.019026 0.017572 0.016199 
0.014906 0.013693 0.012559 
0.011502 0.010519 0.009609 
0.008767 0.007991 0.007276 
0.006618 0.006015 0.005461 
0.004955 0.004491 0.004067 
0.003680 0.003326 0.003004 
0.002709 0.002441 0.002197 
0.001975 0.001773 0.001589 
0.001423 0.001272 0.001135 
0.001011 0.000899 0.000798 
0.001547 0.001826 0.002148 
0.002517 0.002938 0.003418 
0.003963 0.004579 0.005274 
0.006055 0.006929 0.007904 
0.008986 0.010183 0.011502 
0.012946 0.014521 0.016230 
0.018072 0.020048 0.022151 
0.024376 0.026711 0.029142 
0.031651 0.034215 0.036809 
0.039403 0.041965 0.044460 
0.046853 0.049106 0.051186 
0.053060 0.054698 0.056077 
0.057179 0.057991 0.058506 
0.058727 0.058659 0.058315 
0.057712 0.056868 0.055807 
0.054553 0.053129 0.051560 
0.049869 0.048078 0.046208 
0.044279 0.042306 0.040307 
0.038297 0.036289 0.034294 
0.032325 0.030391 0.028501 
0.026664 0.024886 0.023174 
0.021531 0.019963 0.018472 
0.017060 0.015727 0.014474 
0.013300 0.012203 0.011181 
0.010232 0.009352 0.008538 
0.007786 0.007094 0.006457 
0.005871 0.005334 0.004841 
0.004389 0.003976 0.003598 
0.003252 0.002936 0.002648 
0.002385 0.002145 0.001927 
0.001729 0.001549 0.001385 
0.001237 0.001103 0.000982 
0.000873 0.001541 0.001821 
0.002142 0.002511 0.002933 
0.003414 0.003959 0.004577 
0.005273 0.006056 0.006932 
0.007910 0.008996 0.010197 
0.011521 0.012971 0.014554 
0.016270 0.018122 0.020108 
0.022223 0.024461 0.026811 
0.029259 0.031786 0.034371 
0.036987 0.039606 0.042193 
0.044716 0.047138 0.049422 
0.051534 0.053442 0.055115 
0.056530 0.057669 0.058518 
0.059072 0.059331 0.059301 
0.058995 0.058428 0.057621 
0.056595 0.055373 0.053981 
0.052440 0.050775 0.049007 
0.047156 0.045241 0.043280 
0.041289 0.039282 0.037273 
0.035274 0.033296 0.031350 
0.029445 0.027589 0.025789 
0.024053 0.022384 0.020787 
0.019266 0.017822 0.016457 
0.015170 0.013962 0.012831 
0.011776 0.010792 0.009879 
0.009033 0.008250 0.007526 
0.006859 0.006245 0.005680 
0.005161 0.004684 0.004247 
0.003846 0.003480 0.003144 
0.002838 0.002558 0.002302 
0.002070 0.001858 0.001665 
0.001490 0.001332 0.001188 
0.001058 0.000941 0.001529 
0.001807 0.002128 0.002495 
0.002915 0.003394 0.003938 
0.004554 0.005249 0.006029 
0.006904 0.007879 0.008964 
0.010163 0.011484 0.012933 
0.014513 0.016228 0.018079 
0.020063 0.022178 0.024416 
0.026767 0.029216 0.031745 
0.034334 0.036955 0.039580 
0.042176 0.044709 0.047144 
0.049444 0.051574 0.053503 
0.055201 0.056644 0.057812 
0.058695 0.059285 0.059582 
0.059593 0.059328 0.058805 
0.058041 0.057058 0.055879 
0.054527 0.053025 0.051396 
0.049662 0.047841 0.045953 
0.044015 0.042042 0.040050 
0.038051 0.036058 0.034082 
0.032134 0.030223 0.028358 
0.026546 0.024794 0.023107 
0.021491 0.019947 0.018479 
0.017089 0.015776 0.014541 
0.013382 0.012299 0.011287 
0.010346 0.009472 0.008661 
0.007911 0.007218 0.006579 
0.005990 0.005447 0.004949 
0.004491 0.004070 0.003685 
0.003332 0.003009 0.002714 
0.002444 0.002198 0.001974 
0.001771 0.001586 0.001418 
0.001265 0.001128 0.001003 
0.001510 0.001786 0.002104 
0.002469 0.002885 0.003361 
0.003900 0.004511 0.005201 
0.005976 0.006844 0.007813 
0.008890 0.010081 0.011393 
0.012832 0.014402 0.016105 
0.017944 0.019916 0.022017 
0.024242 0.026578 0.029013 
0.031529 0.034105 0.036714 
0.039328 0.041915 0.044442 
0.046873 0.049174 0.051309 
0.053246 0.054958 0.056419 
0.057612 0.058523 0.059146 
0.059482 0.059535 0.059316 
0.058840 0.058126 0.057194 
0.056066 0.054765 0.053312 
0.051731 0.050040 0.048261 
0.046410 0.044506 0.042563 
0.040595 0.038617 0.036640 
0.034677 0.032737 0.030830 
0.028965 0.027151 0.025393 
0.023697 0.022069 0.020511 
0.019028 0.017619 0.016288 
0.015032 0.013852 0.012746 
0.011713 0.010749 0.009852 
0.009019 0.008247 0.007532 
0.006871 0.006262 0.005699 
0.005182 0.004706 0.004268 
0.003866 0.003498 0.003161 
0.002852 0.002570 0.002313 
0.002078 0.001865 0.001670 
0.001494 0.001334 0.001189 
0.001059 0.001485 0.001758 
0.002072 0.002432 0.002843 
0.003313 0.003846 0.004450 
0.005131 0.005897 0.006755 
0.007712 0.008775 0.009952 
0.011249 0.012670 0.014221 
0.015904 0.017720 0.019669 
0.021745 0.023942 0.026251 
0.028657 0.031144 0.033690 
0.036270 0.038857 0.041419 
0.043923 0.046336 0.048621 
0.050747 0.052681 0.054395 
0.055867 0.057076 0.058012 
0.058666 0.059039 0.059135 
0.058964 0.058541 0.057883 
0.057009 0.055940 0.054697 
0.053303 0.051778 0.050143 
0.048415 0.046612 0.044751 
0.042848 0.040916 0.038969 
0.037019 0.035078 0.033156 
0.031263 0.029409 0.027601 
0.025845 0.024150 0.022518 
0.020955 0.019464 0.018045 
0.016702 0.015433 0.014238 
0.013117 0.012066 0.011085 
0.010171 0.009320 0.008531 
0.007798 0.007120 0.006494 
0.005915 0.005382 0.004890 
0.004439 0.004023 0.003642 
0.003292 0.002972 0.002680 
0.002412 0.002169 0.001946 
0.001744 0.001561 0.001394 
0.001244 0.001107 0.001455 
0.001723 0.002031 0.002385 
0.002790 0.003252 0.003776 
0.004370 0.005040 0.005793 
0.006636 0.007577 0.008623 
0.009780 0.011054 0.012451 
0.013975 0.015629 0.017413 
0.019326 0.021366 0.023524 
0.025791 0.028155 0.030598 
0.033099 0.035635 0.038179 
0.040700 0.043166 0.045544 
0.047802 0.049905 0.051823 
0.053531 0.055003 0.056223 
0.057177 0.057859 0.058268 
0.058408 0.058288 0.057921 
0.057323 0.056512 0.055509 
0.054334 0.053006 0.051547 
0.049974 0.048307 0.046562 
0.044755 0.042902 0.041015 
0.039109 0.037196 0.035286 
0.033392 0.031523 0.029688 
0.027895 0.026152 0.024465 
0.022839 0.021278 0.019786 
0.018365 0.017017 0.015742 
0.014539 0.013408 0.012347 
0.011354 0.010428 0.009564 
0.008762 0.008016 0.007325 
0.006685 0.006094 0.005548 
0.005045 0.004581 0.004154 
0.003763 0.003403 0.003074 
0.002772 0.002497 0.002245 
0.002016 0.001807 0.001618 
0.001446 0.001290 0.001149 
0.001419 0.001681 0.001983 
0.002330 0.002726 0.003178 
0.003692 0.004273 0.004928 
0.005665 0.006491 0.007412 
0.008434 0.009566 0.010812 
0.012178 0.013667 0.015283 
0.017027 0.018896 0.020888 
0.022995 0.025210 0.027518 
0.029903 0.032346 0.034823 
0.037309 0.039775 0.042189 
0.044519 0.046735 0.048803 
0.050696 0.052386 0.053851 
0.055074 0.056042 0.056749 
0.057192 0.057375 0.057306 
0.056997 0.056464 0.055722 
0.054790 0.053688 0.052434 
0.051047 0.049546 0.047948 
0.046269 0.044525 0.042730 
0.040897 0.039041 0.037174 
0.035305 0.033448 0.031611 
0.029805 0.028036 0.026313 
0.024643 0.023031 0.021480 
0.019996 0.018580 0.017234 
0.015959 0.014754 0.013620 
0.012554 0.011556 0.010622 
0.009751 0.008939 0.008185 
0.007485 0.006836 0.006235 
0.005680 0.005167 0.004695 
0.004260 0.003860 0.003493 
0.003156 0.002847 0.002565 
0.002308 0.002073 0.001859 
0.001664 0.001488 0.001328 
0.001183 0.001378 0.001634 
0.001929 0.002266 0.002653 
0.003093 0.003594 0.004160 
0.004799 0.005517 0.006321 
0.007218 0.008213 0.009315 
0.010527 0.011856 0.013304 
0.014875 0.016569 0.018385 
0.020320 0.022367 0.024517 
0.026757 0.029073 0.031446 
0.033852 0.036267 0.038664 
0.041013 0.043283 0.045445 
0.047468 0.049324 0.050988 
0.052438 0.053658 0.054635 
0.055362 0.055836 0.056062 
0.056044 0.055795 0.055328 
0.054658 0.053802 0.052777 
0.051603 0.050295 0.048872 
0.047350 0.045744 0.044070 
0.042341 0.040572 0.038774 
0.036960 0.035141 0.033329 
0.031533 0.029763 0.028027 
0.026333 0.024688 0.023097 
0.021564 0.020095 0.018691 
0.017354 0.016085 0.014886 
0.013754 0.012689 0.011690 
0.010754 0.009880 0.009064 
0.008305 0.007600 0.006945 
0.006339 0.005777 0.005259 
0.004780 0.004339 0.003934 
0.003561 0.003219 0.002905 
0.002618 0.002356 0.002117 
0.001899 0.001701 0.001521 
0.001358 0.001211 0.001333 
0.001582 0.001868 0.002196 
0.002571 0.002998 0.003484 
0.004033 0.004653 0.005350 
0.006129 0.006998 0.007963 
0.009030 0.010203 0.011489 
0.012891 0.014410 0.016048 
0.017803 0.019673 0.021650 
0.023726 0.025889 0.028126 
0.030416 0.032740 0.035073 
0.037391 0.039663 0.041863 
0.043961 0.045928 0.047739 
0.049368 0.050796 0.052007 
0.052987 0.053730 0.054233 
0.054499 0.054532 0.054343 
0.053943 0.053346 0.052568 
0.051625 0.050533 0.049310 
0.047970 0.046529 0.045003 
0.043405 0.041750 0.040050 
0.038317 0.036565 0.034803 
0.033044 0.031297 0.029571 
0.027875 0.026217 0.024604 
0.023042 0.021534 0.020086 
0.018701 0.017380 0.016124 
0.014935 0.013811 0.012753 
0.011758 0.010825 0.009952 
0.009137 0.008378 0.007671 
0.007014 0.006405 0.005841 
0.005319 0.004838 0.004393 
0.003984 0.003608 0.003262 
0.002946 0.002656 0.002390 
0.002148 0.001928 0.001727 
0.001545 0.001380 0.001230 
0.001284 0.001525 0.001801 
0.002118 0.002481 0.002894 
0.003363 0.003894 0.004493 
0.005165 0.005918 0.006756 
0.007687 0.008715 0.009846 
0.011085 0.012434 0.013896 
0.015472 0.017160 0.018957 
0.020857 0.022851 0.024929 
0.027077 0.029277 0.031509 
0.033752 0.035980 0.038167 
0.040287 0.042312 0.044216 
0.045973 0.047561 0.048960 
0.050155 0.051133 0.051888 
0.052416 0.052719 0.052801 
0.052670 0.052337 0.051815 
0.051116 0.050256 0.049250 
0.048113 0.046860 0.045505 
0.044063 0.042547 0.040970 
0.039345 0.037684 0.036000 
0.034302 0.032602 0.030910 
0.029236 0.027587 0.025972 
0.024398 0.022871 0.021395 
0.019976 0.018615 0.017315 
0.016079 0.014905 0.013795 
0.012748 0.011762 0.010837 
0.009971 0.009160 0.008404 
0.007700 0.007044 0.006436 
0.005872 0.005350 0.004868 
0.004422 0.004012 0.003634 
0.003288 0.002969 0.002678 
0.002411 0.002168 0.001946 
0.001744 0.001560 0.001394 
0.001243 0.001232 0.001464 
0.001730 0.002035 0.002385 
0.002782 0.003234 0.003745 
0.004321 0.004967 0.005690 
0.006496 0.007389 0.008376 
0.009461 0.010649 0.011942 
0.013342 0.014851 0.016466 
0.018184 0.020001 0.021907 
0.023893 0.025945 0.028047 
0.030181 0.032325 0.034457 
0.036552 0.038585 0.040530 
0.042363 0.044060 0.045600 
0.046964 0.048138 0.049109 
0.049872 0.050421 0.050758 
0.050886 0.050811 0.050544 
0.050094 0.049475 0.048698 
0.047779 0.046730 0.045566 
0.044300 0.042945 0.041514 
0.040020 0.038475 0.036890 
0.035279 0.033650 0.032016 
0.030385 0.028768 0.027172 
0.025607 0.024078 0.022592 
0.021154 0.019768 0.018438 
0.017166 0.015953 0.014801 
0.013710 0.012678 0.011707 
0.010794 0.009937 0.009135 
0.008386 0.007687 0.007037 
0.006433 0.005872 0.005352 
0.004871 0.004428 0.004018 
0.003641 0.003295 0.002977 
0.002685 0.002419 0.002175 
0.001953 0.001751 0.001567 
0.001400 0.001249 0.001177 
0.001399 0.001655 0.001948 
0.002283 0.002665 0.003097 
0.003587 0.004138 0.004757 
0.005449 0.006219 0.007074 
0.008017 0.009053 0.010186 
0.011420 0.012755 0.014193 
0.015731 0.017367 0.019096 
0.020909 0.022798 0.024750 
0.026749 0.028778 0.030819 
0.032848 0.034845 0.036785 
0.038645 0.040402 0.042033 
0.043520 0.044844 0.045992 
0.046952 0.047717 0.048283 
0.048650 0.048820 0.048799 
0.048595 0.048216 0.047674 
0.046980 0.046146 0.045186 
0.044111 0.042935 0.041669 
0.040326 0.038918 0.037456 
0.035952 0.034417 0.032863 
0.031298 0.029734 0.028179 
0.026642 0.025131 0.023653 
0.022213 0.020818 0.019472 
0.018177 0.016937 0.015753 
0.014627 0.013559 0.012548 
0.011595 0.010697 0.009854 
0.009065 0.008326 0.007637 
0.006994 0.006396 0.005841 
0.005327 0.004850 0.004410 
0.004004 0.003629 0.003285 
0.002969 0.002679 0.002414 
0.002171 0.001950 0.001748 
0.001565 0.001399 0.001249 
0.001121 0.001333 0.001577 
0.001857 0.002177 0.002542 
0.002955 0.003422 0.003948 
0.004538 0.005198 0.005932 
0.006745 0.007642 0.008627 
0.009705 0.010876 0.012144 
0.013507 0.014966 0.016517 
0.018154 0.019872 0.021660 
0.023508 0.025400 0.027322 
0.029255 0.031179 0.033074 
0.034917 0.036688 0.038364 
0.039926 0.041356 0.042636 
0.043753 0.044697 0.045460 
0.046039 0.046431 0.046639 
0.046668 0.046522 0.046211 
0.045743 0.045130 0.044381 
0.043508 0.042522 0.041435 
0.040259 0.039005 0.037684 
0.036308 0.034887 0.033432 
0.031955 0.030464 0.028970 
0.027481 0.026007 0.024555 
0.023132 0.021744 0.020396 
0.019093 0.017839 0.016635 
0.015485 0.014389 0.013348 
0.012361 0.011430 0.010552 
0.009727 0.008952 0.008227 
0.007550 0.006918 0.006330 
0.005783 0.005275 0.004805 
0.004371 0.003969 0.003600 
0.003259 0.002946 0.002659 
0.002397 0.002156 0.001937 
0.001738 0.001556 0.001391 
0.001242 0.001062 0.001265 
0.001497 0.001764 0.002069 
0.002415 0.002809 0.003253 
0.003753 0.004313 0.004939 
0.005635 0.006406 0.007257 
0.008190 0.009209 0.010317 
0.011516 0.012804 0.014181 
0.015645 0.017190 0.018809 
0.020495 0.022237 0.024021 
0.025833 0.027656 0.029473 
0.031263 0.033008 0.034687 
0.036280 0.037770 0.039138 
0.040370 0.041453 0.042377 
0.043134 0.043720 0.044134 
0.044376 0.044449 0.044358 
0.044110 0.043714 0.043177 
0.042509 0.041721 0.040823 
0.039825 0.038738 0.037573 
0.036340 0.035050 0.033713 
0.032341 0.030943 0.029528 
0.028107 0.026689 0.025281 
0.023891 0.022527 0.021194 
0.019897 0.018642 0.017431 
0.016268 0.015155 0.014092 
0.013082 0.012124 0.011217 
0.010362 0.009557 0.008801 
0.008093 0.007430 0.006811 
0.006235 0.005699 0.005201 
0.004739 0.004312 0.003917 
0.003553 0.003218 0.002910 
0.002627 0.002368 0.002132 
0.001915 0.001718 0.001539 
0.001377 0.001229 0.001003 
0.001195 0.001416 0.001669 
0.001958 0.002287 0.002659 
0.003080 0.003554 0.004084 
0.004676 0.005334 0.006062 
0.006865 0.007745 0.008706 
0.009750 0.010878 0.012091 
0.013386 0.014762 0.016213 
0.017735 0.019318 0.020953 
0.022628 0.024330 0.026044 
0.027752 0.029437 0.031082 
0.032668 0.034177 0.035592 
0.036897 0.038078 0.039124 
0.040023 0.040771 0.041360 
0.041790 0.042060 0.042173 
0.042132 0.041944 0.041613 
0.041149 0.040559 0.039853 
0.039039 0.038127 0.037128 
0.036050 0.034905 0.033701 
0.032450 0.031161 0.029843 
0.028507 0.027161 0.025815 
0.024475 0.023151 0.021848 
0.020573 0.019331 0.018126 
0.016962 0.015843 0.014769 
0.013744 0.012767 0.011840 
0.010962 0.010132 0.009350 
0.008615 0.007926 0.007280 
0.006677 0.006115 0.005591 
0.005104 0.004653 0.004235 
0.003849 0.003492 0.003164 
0.002862 0.002584 0.002330 
0.002098 0.001885 0.001692 
0.001516 0.001356 0.001211 
0.000944 0.001126 0.001335 
0.001574 0.001847 0.002158 
0.002509 0.002907 0.003353 
0.003853 0.004411 0.005031 
0.005716 0.006471 0.007298 
0.008201 0.009181 0.010239 
0.011376 0.012589 0.013878 
0.015237 0.016660 0.018141 
0.019671 0.021238 0.022831 
0.024435 0.026036 0.027617 
0.029163 0.030655 0.032079 
0.033419 0.034659 0.035788 
0.036793 0.037665 0.038398 
0.038987 0.039428 0.039722 
0.039869 0.039873 0.039738 
0.039469 0.039073 0.038556 
0.037927 0.037195 0.036366 
0.035452 0.034460 0.033400 
0.032282 0.031115 0.029909 
0.028672 0.027415 0.026146 
0.024873 0.023604 0.022346 
0.021107 0.019892 0.018707 
0.017555 0.016441 0.015367 
0.014336 0.013350 0.012410 
0.011516 0.010668 0.009866 
0.009110 0.008398 0.007730 
0.007104 0.006518 0.005971 
0.005462 0.004988 0.004549 
0.004142 0.003765 0.003417 
0.003097 0.002802 0.002531 
0.002283 0.002055 0.001848 
0.001659 0.001486 0.001330 
0.001188 0.000885 0.001056 
0.001253 0.001479 0.001736 
0.002028 0.002360 0.002733 
0.003153 0.003623 0.004147 
0.004728 0.005371 0.006079 
0.006853 0.007698 0.008615 
0.009604 0.010666 0.011799 
0.013001 0.014269 0.015597 
0.016978 0.018404 0.019865 
0.021351 0.022848 0.024343 
0.025821 0.027268 0.028669 
0.030009 0.031272 0.032447 
0.033521 0.034484 0.035326 
0.036042 0.036625 0.037074 
0.037386 0.037563 0.037606 
0.037519 0.037306 0.036972 
0.036524 0.035968 0.035312 
0.034563 0.033730 0.032821 
0.031845 0.030811 0.029727 
0.028603 0.027447 0.026268 
0.025075 0.023876 0.022678 
0.021489 0.020315 0.019162 
0.018034 0.016937 0.015875 
0.014849 0.013863 0.012918 
0.012016 0.011157 0.010342 
0.009570 0.008841 0.008155 
0.007509 0.006904 0.006337 
0.005808 0.005315 0.004856 
0.004429 0.004034 0.003668 
0.003330 0.003019 0.002732 
0.002468 0.002227 0.002006 
0.001804 0.001619 0.001451 
0.001299 0.001160 0.000827 
0.000988 0.001173 0.001385 
0.001626 0.001901 0.002211 
0.002562 0.002955 0.003395 
0.003886 0.004430 0.005030 
0.005691 0.006415 0.007203 
0.008057 0.008979 0.009968 
0.011022 0.012141 0.013319 
0.014553 0.015837 0.017162 
0.018521 0.019902 0.021295 
0.022687 0.024065 0.025417 
0.026727 0.027983 0.029172 
0.030281 0.031300 0.032219 
0.033029 0.033724 0.034298 
0.034750 0.035076 0.035277 
0.035354 0.035309 0.035146 
0.034870 0.034484 0.033996 
0.033412 0.032739 0.031983 
0.031154 0.030258 0.029305 
0.028302 0.027258 0.026182 
0.025081 0.023964 0.022839 
0.021712 0.020591 0.019483 
0.018392 0.017324 0.016282 
0.015272 0.014296 0.013356 
0.012454 0.011592 0.010770 
0.009989 0.009248 0.008548 
0.007888 0.007267 0.006684 
0.006138 0.005628 0.005152 
0.004708 0.004296 0.003914 
0.003560 0.003233 0.002931 
0.002653 0.002398 0.002164 
0.001949 0.001753 0.001575 
0.001412 0.001263 0.001129 
0.000770 0.000921 0.001094 
0.001292 0.001519 0.001775 
0.002066 0.002393 0.002761 
0.003172 0.003630 0.004137 
0.004697 0.005312 0.005985 
0.006718 0.007513 0.008369 
0.009286 0.010265 0.011302 
0.012395 0.013539 0.014728 
0.015956 0.017216 0.018496 
0.019789 0.021081 0.022363 
0.023621 0.024844 0.026018 
0.027133 0.028178 0.029141 
0.030015 0.030791 0.031462 
0.032025 0.032475 0.032811 
0.033031 0.033136 0.033128 
0.033010 0.032785 0.032457 
0.032032 0.031514 0.030912 
0.030230 0.029476 0.028657 
0.027781 0.026857 0.025891 
0.024892 0.023867 0.022825 
0.021773 0.020717 0.019664 
0.018621 0.017592 0.016584 
0.015599 0.014642 0.013715 
0.012822 0.011964 0.011143 
0.010359 0.009613 0.008905 
0.008235 0.007603 0.007007 
0.006448 0.005924 0.005433 
0.004975 0.004548 0.004151 
0.003783 0.003442 0.003127 
0.002836 0.002568 0.002321 
0.002095 0.001888 0.001698 
0.001525 0.001368 0.001224 
0.001094 0.000714 0.000855 
0.001017 0.001202 0.001414 
0.001653 0.001924 0.002230 
0.002572 0.002955 0.003380 
0.003852 0.004372 0.004944 
0.005568 0.006248 0.006984 
0.007777 0.008627 0.009532 
0.010491 0.011502 0.012559 
0.013658 0.014794 0.015958 
0.017142 0.018338 0.019536 
0.020724 0.021893 0.023030 
0.024126 0.025169 0.026150 
0.027058 0.027886 0.028627 
0.029273 0.029821 0.030266 
0.030606 0.030841 0.030970 
0.030993 0.030914 0.030735 
0.030459 0.030091 0.029636 
0.029098 0.028485 0.027802 
0.027057 0.026255 0.025406 
0.024515 0.023591 0.022640 
0.021671 0.020690 0.019703 
0.018718 0.017739 0.016773 
0.015823 0.014895 0.013991 
0.013115 0.012269 0.011455 
0.010675 0.009930 0.009220 
0.008545 0.007906 0.007303 
0.006734 0.006199 0.005697 
0.005227 0.004788 0.004378 
0.003998 0.003644 0.003316 
0.003013 0.002733 0.002475 
0.002238 0.002021 0.001821 
0.001639 0.001472 0.001320 
0.001182 0.001057 0.000660 
0.000792 0.000943 0.001115 
0.001312 0.001535 0.001787 
0.002071 0.002389 0.002744 
0.003139 0.003577 0.004059 
0.004588 0.005166 0.005795 
0.006475 0.007208 0.007992 
0.008828 0.009713 0.010645 
0.011619 0.012633 0.013680 
0.014754 0.015847 0.016951 
0.018058 0.019157 0.020240 
0.021297 0.022316 0.023290 
0.024208 0.025062 0.025844 
0.026548 0.027168 0.027698 
0.028135 0.028477 0.028721 
0.028869 0.028919 0.028874 
0.028735 0.028505 0.028189 
0.027790 0.027313 0.026764 
0.026148 0.025471 0.024740 
0.023962 0.023143 0.022290 
0.021411 0.020513 0.019601 
0.018682 0.017762 0.016847 
0.015941 0.015050 0.014177 
0.013326 0.012500 0.011702 
0.010932 0.010194 0.009488 
0.008814 0.008173 0.007566 
0.006991 0.006449 0.005939 
0.005460 0.005011 0.004592 
0.004200 0.003836 0.003498 
0.003184 0.002894 0.002626 
0.002378 0.002151 0.001942 
0.001751 0.001576 0.001416 
0.001270 0.001137 0.001017 
0.000609 0.000731 0.000871 
0.001032 0.001214 0.001421 
0.001655 0.001918 0.002213 
0.002542 0.002908 0.003313 
0.003758 0.004247 0.004781 
0.005361 0.005988 0.006664 
0.007386 0.008155 0.008970 
0.009827 0.010724 0.011657 
0.012620 0.013608 0.014615 
0.015632 0.016653 0.017668 
0.018670 0.019649 0.020595 
0.021502 0.022359 0.023160 
0.023897 0.024564 0.025155 
0.025666 0.026092 0.026432 
0.026683 0.026844 0.026916 
0.026900 0.026796 0.026608 
0.026339 0.025991 0.025569 
0.025079 0.024525 0.023912 
0.023247 0.022537 0.021786 
0.021002 0.020192 0.019360 
0.018515 0.017662 0.016806 
0.015952 0.015106 0.014272 
0.013454 0.012655 0.011879 
0.011127 0.010402 0.009705 
0.009037 0.008400 0.007793 
0.007217 0.006672 0.006157 
0.005672 0.005216 0.004789 
0.004390 0.004017 0.003670 
0.003347 0.003047 0.002770 
0.002514 0.002278 0.002060 
0.001861 0.001677 0.001510 
0.001357 0.001217 0.001090 
0.000975 0.000560 0.000673 
0.000803 0.000952 0.001121 
0.001313 0.001529 0.001773 
0.002045 0.002349 0.002687 
0.003060 0.003472 0.003922 
0.004414 0.004948 0.005525 
0.006146 0.006810 0.007517 
0.008265 0.009053 0.009876 
0.010732 0.011617 0.012525 
0.013450 0.014386 0.015325 
0.016261 0.017186 0.018091 
0.018968 0.019810 0.020609 
0.021358 0.022051 0.022681 
0.023242 0.023732 0.024145 
0.024480 0.024734 0.024905 
0.024995 0.025003 0.024930 
0.024778 0.024550 0.024248 
0.023877 0.023441 0.022944 
0.022391 0.021788 0.021140 
0.020454 0.019735 0.018990 
0.018223 0.017442 0.016651 
0.015857 0.015063 0.014275 
0.013497 0.012732 0.011984 
0.011256 0.010550 0.009868 
0.009212 0.008583 0.007981 
0.007408 0.006864 0.006348 
0.005860 0.005401 0.004969 
0.004563 0.004184 0.003829 
0.003499 0.003192 0.002907 
0.002643 0.002399 0.002174 
0.001967 0.001777 0.001602 
0.001442 0.001296 0.001163 
0.001042 0.000932 0.000513 
0.000618 0.000738 0.000876 
0.001032 0.001209 0.001409 
0.001634 0.001886 0.002166 
0.002477 0.002821 0.003200 
0.003614 0.004066 0.004557 
0.005087 0.005657 0.006266 
0.006914 0.007600 0.008322 
0.009077 0.009862 0.010673 
0.011505 0.012354 0.013213 
0.014077 0.014938 0.015790 
0.016625 0.017436 0.018217 
0.018960 0.019660 0.020308 
0.020901 0.021433 0.021901 
0.022299 0.022626 0.022880 
0.023058 0.023161 0.023189 
0.023142 0.023022 0.022830 
0.022570 0.022245 0.021858 
0.021413 0.020916 0.020370 
0.019782 0.019156 0.018498 
0.017814 0.017109 0.016388 
0.015658 0.014922 0.014186 
0.013453 0.012729 0.012016 
0.011317 0.010636 0.009975 
0.009336 0.008720 0.008129 
0.007563 0.007023 0.006509 
0.006022 0.005562 0.005128 
0.004719 0.004335 0.003976 
0.003640 0.003327 0.003036 
0.002765 0.002515 0.002283 
0.002069 0.001872 0.001691 
0.001525 0.001374 0.001235 
0.001108 0.000993 0.000888 
0.000469 0.000566 0.000677 
0.000804 0.000948 0.001112 
0.001296 0.001503 0.001735 
0.001993 0.002279 0.002595 
0.002943 0.003323 0.003738 
0.004188 0.004674 0.005196 
0.005754 0.006348 0.006976 
0.007636 0.008327 0.009045 
0.009788 0.010550 0.011327 
0.012115 0.012908 0.013699 
0.014482 0.015252 0.016002 
0.016724 0.017414 0.018065 
0.018671 0.019228 0.019730 
0.020174 0.020556 0.020874 
0.021124 0.021307 0.021420 
0.021464 0.021438 0.021345 
0.021186 0.020963 0.020679 
0.020336 0.019940 0.019493 
0.019001 0.018467 0.017898 
0.017297 0.016671 0.016024 
0.015361 0.014687 0.014008 
0.013326 0.012647 0.011974 
0.011311 0.010660 0.010025 
0.009407 0.008809 0.008232 
0.007678 0.007147 0.006639 
0.006157 0.005698 0.005264 
0.004855 0.004469 0.004107 
0.003768 0.003450 0.003154 
0.002879 0.002623 0.002385 
0.002166 0.001964 0.001777 
0.001606 0.001448 0.001304 
0.001172 0.001052 0.000943 
0.000843 0.000428 0.000517 
0.000620 0.000737 0.000870 
0.001020 0.001190 0.001380 
0.001593 0.001830 0.002093 
0.002383 0.002702 0.003051 
0.003431 0.003843 0.004287 
0.004765 0.005275 0.005818 
0.006392 0.006995 0.007627 
0.008283 0.008962 0.009659 
0.010370 0.011091 0.011818 
0.012543 0.013263 0.013972 
0.014663 0.015330 0.015969 
0.016574 0.017139 0.017661 
0.018133 0.018554 0.018918 
0.019225 0.019470 0.019654 
0.019774 0.019830 0.019823 
0.019754 0.019623 0.019432 
0.019184 0.018882 0.018530 
0.018129 0.017686 0.017203 
0.016686 0.016139 0.015566 
0.014974 0.014365 0.013745 
0.013119 0.012489 0.011861 
0.011237 0.010622 0.010017 
0.009425 0.008850 0.008292 
0.007753 0.007234 0.006736 
0.006261 0.005808 0.005378 
0.004970 0.004585 0.004222 
0.003881 0.003561 0.003262 
0.002982 0.002722 0.002481 
0.002257 0.002050 0.001858 
0.001682 0.001520 0.001371 
0.001235 0.001110 0.000996 
0.000893 0.000799 0.000389 
0.000471 0.000566 0.000673 
0.000796 0.000934 0.001090 
0.001265 0.001460 0.001678 
0.001919 0.002185 0.002476 
0.002796 0.003143 0.003520 
0.003927 0.004363 0.004829 
0.005324 0.005848 0.006399 
0.006975 0.007574 0.008194 
0.008831 0.009481 0.010140 
0.010805 0.011470 0.012131 
0.012782 0.013418 0.014034 
0.014624 0.015185 0.015711 
0.016198 0.016642 0.017038 
0.017385 0.017679 0.017917 
0.018100 0.018224 0.018290 
0.018298 0.018248 0.018142 
0.017980 0.017765 0.017499 
0.017186 0.016828 0.016429 
0.015993 0.015524 0.015026 
0.014504 0.013963 0.013405 
0.012836 0.012259 0.011679 
0.011099 0.010522 0.009952 
0.009391 0.008841 0.008306 
0.007786 0.007283 0.006799 
0.006334 0.005890 0.005466 
0.005062 0.004680 0.004319 
0.003978 0.003657 0.003357 
0.003075 0.002813 0.002568 
0.002340 0.002129 0.001934 
0.001754 0.001588 0.001435 
0.001294 0.001166 0.001048 
0.000941 0.000843 0.000754 
0.000354 0.000429 0.000516 
0.000615 0.000727 0.000854 
0.000997 0.001157 0.001337 
0.001536 0.001756 0.002000 
0.002267 0.002559 0.002876 
0.003220 0.003591 0.003989 
0.004414 0.004866 0.005344 
0.005846 0.006371 0.006918 
0.007483 0.008064 0.008657 
0.009260 0.009868 0.010476 
0.011082 0.011679 0.012264 
0.012831 0.013377 0.013896 
0.014384 0.014838 0.015253 
0.015626 0.015954 0.016234 
0.016465 0.016644 0.016770 
0.016844 0.016864 0.016830 
0.016745 0.016608 0.016422 
0.016188 0.015910 0.015591 
0.015233 0.014840 0.014415 
0.013964 0.013488 0.012994 
0.012484 0.011962 0.011432 
0.010898 0.010363 0.009831 
0.009304 0.008784 0.008275 
0.007778 0.007295 0.006827 
0.006376 0.005943 0.005528 
0.005132 0.004755 0.004397 
0.004059 0.003739 0.003439 
0.003157 0.002893 0.002646 
0.002416 0.002203 0.002004 
0.001821 0.001651 0.001495 
0.001351 0.001219 0.001098 
0.000987 0.000886 0.000794 
0.000710 0.000321 0.000390 
0.000470 0.000560 0.000663 
0.000780 0.000911 0.001058 
0.001222 0.001404 0.001606 
0.001828 0.002072 0.002338 
0.002628 0.002942 0.003280 
0.003643 0.004031 0.004442 
0.004877 0.005335 0.005813 
0.006311 0.006826 0.007356 
0.007897 0.008447 0.009002 
0.009559 0.010113 0.010661 
0.011198 0.011720 0.012222 
0.012702 0.013155 0.013576 
0.013963 0.014313 0.014622 
0.014889 0.015110 0.015285 
0.015412 0.015490 0.015519 
0.015499 0.015432 0.015317 
0.015156 0.014952 0.014706 
0.014421 0.014100 0.013746 
0.013362 0.012952 0.012520 
0.012070 0.011604 0.011126 
0.010640 0.010150 0.009658 
0.009167 0.008680 0.008200 
0.007729 0.007268 0.006820 
0.006386 0.005967 0.005563 
0.005177 0.004808 0.004456 
0.004122 0.003806 0.003507 
0.003226 0.002962 0.002715 
0.002484 0.002268 0.002068 
0.001882 0.001710 0.001551 
0.001404 0.001269 0.001145 
0.001031 0.000927 0.000832 
0.000746 0.000667 0.000290 
0.000354 0.000427 0.000510 
0.000604 0.000711 0.000831 
0.000966 0.001115 0.001282 
0.001466 0.001669 0.001892 
0.002135 0.002399 0.002685 
0.002994 0.003324 0.003677 
0.004052 0.004448 0.004864 
0.005300 0.005753 0.006222 
0.006704 0.007198 0.007699 
0.008206 0.008714 0.009221 
0.009723 0.010215 0.010695 
0.011157 0.011600 0.012018 
0.012410 0.012770 0.013097 
0.013388 0.013640 0.013851 
0.014020 0.014145 0.014227 
0.014263 0.014255 0.014202 
0.014106 0.013967 0.013789 
0.013571 0.013317 0.013030 
0.012711 0.012365 0.011994 
0.011602 0.011192 0.010767 
0.010330 0.009885 0.009435 
0.008983 0.008532 0.008084 
0.007641 0.007205 0.006779 
0.006364 0.005961 0.005572 
0.005198 0.004838 0.004495 
0.004167 0.003856 0.003561 
0.003282 0.003020 0.002773 
0.002542 0.002326 0.002125 
0.001937 0.001763 0.001602 
0.001453 0.001316 0.001189 
0.001073 0.000966 0.000869 
0.000780 0.000699 0.000625 
0.000262 0.000321 0.000388 
0.000464 0.000550 0.000648 
0.000758 0.000881 0.001018 
0.001170 0.001338 0.001523 
0.001726 0.001948 0.002189 
0.002449 0.002730 0.003030 
0.003351 0.003692 0.004052 
0.004431 0.004827 0.005240 
0.005666 0.006106 0.006555 
0.007012 0.007474 0.007938 
0.008402 0.008860 0.009311 
0.009751 0.010177 0.010585 
0.010971 0.011333 0.011668 
0.011973 0.012245 0.012483 
0.012683 0.012846 0.012969 
0.013051 0.013093 0.013093 
0.013053 0.012974 0.012855 
0.012698 0.012506 0.012281 
0.012023 0.011737 0.011425 
0.011090 0.010734 0.010361 
0.009973 0.009575 0.009168 
0.008756 0.008341 0.007927 
0.007514 0.007106 0.006704 
0.006311 0.005927 0.005554 
0.005194 0.004847 0.004513 
0.004194 0.003889 0.003600 
0.003325 0.003066 0.002821 
0.002591 0.002376 0.002174 
0.001986 0.001811 0.001649 
0.001498 0.001359 0.001230 
0.001112 0.001003 0.000904 
0.000813 0.000729 0.000654 
0.000585 0.000237 0.000291 
0.000352 0.000421 0.000501 
0.000590 0.000690 0.000802 
0.000928 0.001066 0.001220 
0.001389 0.001574 0.001776 
0.001995 0.002232 0.002487 
0.002761 0.003053 0.003363 
0.003690 0.004034 0.004395 
0.004770 0.005158 0.005557 
0.005966 0.006383 0.006804 
0.007227 0.007650 0.008069 
0.008482 0.008886 0.009276 
0.009651 0.010008 0.010342 
0.010653 0.010936 0.011190 
0.011413 0.011603 0.011758 
0.011877 0.011960 0.012005 
0.012013 0.011984 0.011918 
0.011816 0.011680 0.011510 
0.011310 0.011080 0.010823 
0.010541 0.010238 0.009916 
0.009577 0.009225 0.008861 
0.008490 0.008113 0.007733 
0.007352 0.006973 0.006598 
0.006228 0.005865 0.005510 
0.005166 0.004833 0.004511 
0.004202 0.003906 0.003623 
0.003354 0.003099 0.002858 
0.002631 0.002417 0.002216 
0.002028 0.001853 0.001690 
0.001538 0.001398 0.001268 
0.001148 0.001038 0.000936 
0.000843 0.000758 0.000680 
0.000610 0.000545 0.000214 
0.000263 0.000319 0.000383 
0.000455 0.000537 0.000628 
0.000731 0.000845 0.000972 
0.001112 0.001266 0.001434 
0.001618 0.001817 0.002033 
0.002265 0.002514 0.002779 
0.003061 0.003359 0.003671 
0.003999 0.004340 0.004692 
0.005056 0.005428 0.005807 
0.006190 0.006576 0.006962 
0.007345 0.007723 0.008092 
0.008450 0.008795 0.009123 
0.009432 0.009719 0.009982 
0.010219 0.010427 0.010606 
0.010753 0.010868 0.010950 
0.010997 0.011011 0.010990 
0.010936 0.010849 0.010730 
0.010581 0.010402 0.010197 
0.009967 0.009713 0.009439 
0.009147 0.008840 0.008520 
0.008189 0.007850 0.007505 
0.007157 0.006808 0.006461 
0.006116 0.005775 0.005441 
0.005115 0.004797 0.004489 
0.004191 0.003905 0.003631 
0.003370 0.003120 0.002884 
0.002660 0.002449 0.002250 
0.002063 0.001888 0.001725 
0.001574 0.001432 0.001302 
0.001181 0.001069 0.000966 
0.000872 0.000785 0.000706 
0.000633 0.000568 0.000508 
0.000193 0.000238 0.000289 
0.000348 0.000414 0.000488 
0.000572 0.000666 0.000770 
0.000885 0.001013 0.001153 
0.001306 0.001474 0.001655 
0.001851 0.002062 0.002288 
0.002530 0.002785 0.003056 
0.003340 0.003637 0.003947 
0.004268 0.004598 0.004936 
0.005281 0.005630 0.005982 
0.006334 0.006683 0.007028 
0.007366 0.007694 0.008010 
0.008312 0.008596 0.008861 
0.009105 0.009325 0.009520 
0.009687 0.009827 0.009937 
0.010016 0.010065 0.010083 
0.010069 0.010025 0.009951 
0.009847 0.009715 0.009557 
0.009374 0.009167 0.008939 
0.008692 0.008428 0.008149 
0.007858 0.007557 0.007248 
0.006933 0.006615 0.006296 
0.005977 0.005660 0.005348 
0.005040 0.004740 0.004447 
0.004163 0.003888 0.003624 
0.003371 0.003128 0.002898 
0.002679 0.002471 0.002275 
0.002091 0.001917 0.001755 
0.001604 0.001463 0.001332 
0.001210 0.001098 0.000994 
0.000898 0.000810 0.000730 
0.000656 0.000589 0.000527 
0.000471 0.000174 0.000215 
0.000262 0.000316 0.000376 
0.000444 0.000521 0.000606 
0.000701 0.000806 0.000922 
0.001050 0.001190 0.001342 
0.001507 0.001685 0.001877 
0.002083 0.002302 0.002534 
0.002780 0.003038 0.003308 
0.003589 0.003880 0.004180 
0.004488 0.004801 0.005119 
0.005439 0.005760 0.006079 
0.006394 0.006702 0.007003 
0.007292 0.007569 0.007831 
0.008075 0.008300 0.008504 
0.008685 0.008842 0.008973 
0.009078 0.009155 0.009204 
0.009225 0.009217 0.009181 
0.009118 0.009028 0.008912 
0.008771 0.008607 0.008422 
0.008217 0.007994 0.007755 
0.007503 0.007238 0.006965 
0.006683 0.006396 0.006106 
0.005814 0.005522 0.005232 
0.004945 0.004662 0.004386 
0.004116 0.003855 0.003602 
0.003358 0.003124 0.002900 
0.002687 0.002484 0.002292 
0.002111 0.001940 0.001779 
0.001629 0.001488 0.001357 
0.001236 0.001123 0.001019 
0.000922 0.000833 0.000752 
0.000677 0.000608 0.000546 
0.000489 0.000437 0.000158 
0.000195 0.000238 0.000287 
0.000342 0.000404 0.000474 
0.000552 0.000638 0.000734 
0.000840 0.000956 0.001084 
0.001222 0.001372 0.001534 
0.001709 0.001895 0.002094 
0.002305 0.002528 0.002762 
0.003008 0.003263 0.003527 
0.003800 0.004080 0.004365 
0.004654 0.004945 0.005237 
0.005528 0.005815 0.006097 
0.006371 0.006637 0.006890 
0.007130 0.007355 0.007563 
0.007751 0.007920 0.008066 
0.008189 0.008288 0.008362 
0.008410 0.008433 0.008430 
0.008401 0.008347 0.008269 
0.008167 0.008042 0.007896 
0.007730 0.007545 0.007344 
0.007128 0.006900 0.006660 
0.006411 0.006155 0.005894 
0.005629 0.005362 0.005095 
0.004829 0.004566 0.004307 
0.004053 0.003805 0.003564 
0.003331 0.003107 0.002891 
0.002685 0.002488 0.002300 
0.002123 0.001955 0.001797 
0.001648 0.001509 0.001379 
0.001258 0.001145 0.001040 
0.000944 0.000854 0.000772 
0.000696 0.000627 0.000563 
0.000505 0.000452 0.000404 
0.000143 0.000177 0.000216 
0.000261 0.000311 0.000368 
0.000431 0.000503 0.000582 
0.000669 0.000765 0.000871 
0.000987 0.001113 0.001249 
0.001397 0.001555 0.001725 
0.001905 0.002097 0.002299 
0.002512 0.002735 0.002966 
0.003207 0.003454 0.003708 
0.003967 0.004230 0.004495 
0.004761 0.005025 0.005287 
0.005544 0.005795 0.006038 
0.006270 0.006490 0.006697 
0.006888 0.007062 0.007218 
0.007354 0.007469 0.007562 
0.007632 0.007680 0.007704 
0.007705 0.007682 0.007636 
0.007568 0.007477 0.007367 
0.007236 0.007087 0.006921 
0.006740 0.006545 0.006338 
0.006121 0.005895 0.005662 
0.005424 0.005182 0.004939 
0.004695 0.004452 0.004211 
0.003973 0.003740 0.003513 
0.003292 0.003077 0.002871 
0.002672 0.002482 0.002300 
0.002127 0.001963 0.001808 
0.001662 0.001525 0.001396 
0.001276 0.001164 0.001059 
0.000963 0.000873 0.000790 
0.000714 0.000644 0.000580 
0.000521 0.000467 0.000418 
0.000373 0.000129 0.000160 
0.000196 0.000237 0.000283 
0.000335 0.000393 0.000458 
0.000530 0.000610 0.000698 
0.000794 0.000899 0.001014 
0.001138 0.001272 0.001416 
0.001570 0.001734 0.001908 
0.002091 0.002285 0.002487 
0.002697 0.002915 0.003140 
0.003370 0.003606 0.003845 
0.004085 0.004327 0.004568 
0.004807 0.005041 0.005270 
0.005492 0.005704 0.005906 
0.006095 0.006271 0.006431 
0.006575 0.006701 0.006808 
0.006896 0.006962 0.007008 
0.007033 0.007037 0.007019 
0.006980 0.006920 0.006841 
0.006742 0.006626 0.006492 
0.006343 0.006180 0.006004 
0.005817 0.005620 0.005415 
0.005203 0.004986 0.004766 
0.004544 0.004321 0.004099 
0.003879 0.003661 0.003448 
0.003239 0.003036 0.002839 
0.002649 0.002466 0.002291 
0.002124 0.001964 0.001813 
0.001670 0.001536 0.001409 
0.001290 0.001179 0.001075 
0.000979 0.000889 0.000806 
0.000730 0.000659 0.000595 
0.000535 0.000481 0.000431 
0.000386 0.000344 0.000117 
0.000146 0.000179 0.000216 
0.000258 0.000305 0.000358 
0.000418 0.000483 0.000556 
0.000636 0.000724 0.000819 
0.000924 0.001037 0.001158 
0.001289 0.001429 0.001578 
0.001736 0.001903 0.002078 
0.002261 0.002452 0.002650 
0.002854 0.003063 0.003277 
0.003494 0.003713 0.003933 
0.004152 0.004369 0.004583 
0.004792 0.004994 0.005188 
0.005372 0.005546 0.005707 
0.005855 0.005987 0.006104 
0.006203 0.006285 0.006348 
0.006392 0.006417 0.006422 
0.006408 0.006375 0.006323 
0.006253 0.006166 0.006062 
0.005942 0.005808 0.005661 
0.005502 0.005333 0.005155 
0.004969 0.004776 0.004579 
0.004379 0.004176 0.003973 
0.003770 0.003569 0.003370 
0.003174 0.002983 0.002797 
0.002616 0.002441 0.002273 
0.002112 0.001958 0.001812 
0.001673 0.001541 0.001417 
0.001300 0.001190 0.001088 
0.000992 0.000903 0.000820 
0.000744 0.000673 0.000608 
0.000548 0.000493 0.000443 
0.000397 0.000355 0.000317 
0.000106 0.000133 0.000163 
0.000197 0.000235 0.000279 
0.000327 0.000381 0.000441 
0.000507 0.000580 0.000660 
0.000747 0.000842 0.000945 
0.001055 0.001174 0.001301 
0.001436 0.001580 0.001731 
0.001890 0.002057 0.002230 
0.002409 0.002595 0.002785 
0.002979 0.003176 0.003375 
0.003574 0.003774 0.003971 
0.004166 0.004356 0.004540 
0.004717 0.004886 0.005045 
0.005192 0.005328 0.005450 
0.005557 0.005649 0.005725 
0.005784 0.005827 0.005851 
0.005858 0.005847 0.005819 
0.005774 0.005712 0.005634 
0.005542 0.005434 0.005314 
0.005182 0.005038 0.004885 
0.004723 0.004555 0.004380 
0.004201 0.004019 0.003834 
0.003649 0.003464 0.003280 
0.003098 0.002919 0.002744 
0.002574 0.002408 0.002248 
0.002094 0.001946 0.001804 
0.001669 0.001541 0.001420 
0.001306 0.001198 0.001097 
0.001003 0.000914 0.000832 
0.000756 0.000685 0.000620 
0.000560 0.000505 0.000454 
0.000408 0.000365 0.000327 
0.000291 0.000097 0.000121 
0.000148 0.000180 0.000215 
0.000254 0.000299 0.000348 
0.000403 0.000463 0.000529 
0.000602 0.000682 0.000768 
0.000861 0.000962 0.001070 
0.001185 0.001308 0.001438 
0.001576 0.001720 0.001871 
0.002028 0.002191 0.002359 
0.002532 0.002708 0.002886 
0.003067 0.003249 0.003430 
0.003609 0.003786 0.003959 
0.004127 0.004289 0.004443 
0.004588 0.004723 0.004847 
0.004959 0.005058 0.005143 
0.005213 0.005269 0.005308 
0.005332 0.005340 0.005332 
0.005308 0.005269 0.005214 
0.005145 0.005062 0.004966 
0.004858 0.004739 0.004609 
0.004471 0.004325 0.004172 
0.004013 0.003851 0.003685 
0.003517 0.003348 0.003180 
0.003012 0.002846 0.002682 
0.002522 0.002366 0.002214 
0.002067 0.001926 0.001790 
0.001660 0.001536 0.001419 
0.001307 0.001202 0.001103 
0.001010 0.000923 0.000842 
0.000766 0.000696 0.000631 
0.000571 0.000515 0.000464 
0.000418 0.000375 0.000336 
0.000300 0.000268 0.000088 
0.000110 0.000136 0.000164 
0.000196 0.000233 0.000273 
0.000318 0.000368 0.000423 
0.000484 0.000550 0.000622 
0.000701 0.000786 0.000877 
0.000975 0.001080 0.001192 
0.001310 0.001434 0.001565 
0.001702 0.001845 0.001993 
0.002145 0.002302 0.002461 
0.002624 0.002788 0.002952 
0.003117 0.003280 0.003441 
0.003598 0.003751 0.003898 
0.004039 0.004171 0.004294 
0.004408 0.004510 0.004601 
0.004680 0.004745 0.004796 
0.004834 0.004857 0.004866 
0.004860 0.004839 0.004805 
0.004757 0.004695 0.004621 
0.004535 0.004438 0.004330 
0.004214 0.004088 0.003956 
0.003818 0.003674 0.003527 
0.003376 0.003223 0.003069 
0.002916 0.002763 0.002611 
0.002462 0.002315 0.002173 
0.002034 0.001899 0.001770 
0.001645 0.001526 0.001412 
0.001304 0.001202 0.001105 
0.001014 0.000929 0.000849 
0.000774 0.000704 0.000640 
0.000580 0.000525 0.000474 
0.000427 0.000383 0.000344 
0.000308 0.000275 0.000245 
0.000081 0.000101 0.000124 
0.000150 0.000180 0.000213 
0.000250 0.000291 0.000337 
0.000387 0.000442 0.000502 
0.000568 0.000640 0.000717 
0.000800 0.000889 0.000985 
0.001086 0.001193 0.001306 
0.001425 0.001549 0.001679 
0.001813 0.001951 0.002093 
0.002238 0.002385 0.002534 
0.002683 0.002833 0.002981 
0.003127 0.003270 0.003409 
0.003543 0.003671 0.003791 
0.003904 0.004008 0.004101 
0.004185 0.004257 0.004317 
0.004365 0.004400 0.004422 
0.004431 0.004427 0.004409 
0.004379 0.004337 0.004282 
0.004215 0.004138 0.004051 
0.003954 0.003849 0.003736 
0.003616 0.003491 0.003361 
0.003227 0.003090 0.002951 
0.002811 0.002671 0.002532 
0.002394 0.002257 0.002124 
0.001993 0.001866 0.001743 
0.001625 0.001511 0.001402 
0.001297 0.001198 0.001104 
0.001016 0.000932 0.000853 
0.000780 0.000711 0.000647 
0.000588 0.000533 0.000482 
0.000435 0.000391 0.000352 
0.000316 0.000282 0.000252 
0.000225 0.000074 0.000093 
0.000114 0.000138 0.000165 
0.000195 0.000229 0.000267 
0.000308 0.000354 0.000404 
0.000459 0.000519 0.000584 
0.000655 0.000730 0.000811 
0.000898 0.000990 0.001087 
0.001190 0.001298 0.001411 
0.001528 0.001650 0.001775 
0.001904 0.002035 0.002168 
0.002303 0.002439 0.002574 
0.002709 0.002841 0.002971 
0.003098 0.003219 0.003336 
0.003445 0.003548 0.003643 
0.003728 0.003804 0.003871 
0.003926 0.003970 0.004003 
0.004024 0.004033 0.004030 
0.004015 0.003989 0.003951 
0.003902 0.003843 0.003774 
0.003695 0.003608 0.003513 
0.003411 0.003303 0.003190 
0.003072 0.002950 0.002826 
0.002700 0.002573 0.002445 
0.002318 0.002192 0.002068 
0.001946 0.001827 0.001711 
0.001599 0.001490 0.001386 
0.001286 0.001191 0.001100 
0.001014 0.000932 0.000856 
0.000783 0.000716 0.000653 
0.000594 0.000539 0.000489 
0.000442 0.000399 0.000359 
0.000322 0.000289 0.000259 
0.000231 0.000206 0.000068 
0.000085 0.000105 0.000127 
0.000151 0.000179 0.000210 
0.000244 0.000282 0.000324 
0.000370 0.000420 0.000475 
0.000534 0.000598 0.000667 
0.000741 0.000819 0.000903 
0.000991 0.001084 0.001182 
0.001285 0.001391 0.001501 
0.001615 0.001731 0.001851 
0.001972 0.002094 0.002217 
0.002340 0.002462 0.002582 
0.002700 0.002814 0.002925 
0.003030 0.003130 0.003224 
0.003310 0.003388 0.003458 
0.003518 0.003569 0.003610 
0.003640 0.003660 0.003669 
0.003667 0.003654 0.003631 
0.003598 0.003554 0.003501 
0.003439 0.003369 0.003290 
0.003204 0.003112 0.003015 
0.002912 0.002805 0.002695 
0.002583 0.002468 0.002353 
0.002237 0.002121 0.002007 
0.001893 0.001782 0.001673 
0.001568 0.001465 0.001366 
0.001270 0.001179 0.001092 
0.001009 0.000930 0.000855 
0.000785 0.000719 0.000657 
0.000599 0.000545 0.000495 
0.000448 0.000405 0.000365 
0.000329 0.000295 0.000265 
0.000237 0.000211 0.000188 
0.000063 0.000079 0.000096 
0.000117 0.000139 0.000165 
0.000193 0.000224 0.000259 
0.000297 0.000339 0.000385 
0.000435 0.000489 0.000547 
0.000609 0.000676 0.000748 
0.000824 0.000904 0.000989 
0.001077 0.001170 0.001267 
0.001366 0.001469 0.001575 
0.001683 0.001793 0.001904 
0.002015 0.002126 0.002237 
0.002346 0.002453 0.002557 
0.002657 0.002753 0.002844 
0.002928 0.003007 0.003078 
0.003141 0.003197 0.003243 
0.003281 0.003309 0.003327 
0.003336 0.003335 0.003324 
0.003304 0.003274 0.003235 
0.003188 0.003132 0.003069 
0.002998 0.002921 0.002838 
0.002750 0.002657 0.002560 
0.002460 0.002358 0.002254 
0.002150 0.002044 0.001939 
0.001835 0.001732 0.001631 
0.001531 0.001435 0.001341 
0.001251 0.001164 0.001080 
0.001000 0.000924 0.000852 
0.000784 0.000719 0.000659 
0.000602 0.000549 0.000499 
0.000453 0.000410 0.000371 
0.000335 0.000301 0.000270 
0.000242 0.000216 0.000193 
0.000172 0.000058 0.000073 
0.000089 0.000108 0.000128 
0.000152 0.000178 0.000206 
0.000238 0.000273 0.000311 
0.000353 0.000398 0.000447 
0.000500 0.000557 0.000618 
0.000683 0.000752 0.000825 
0.000901 0.000982 0.001066 
0.001154 0.001244 0.001337 
0.001433 0.001531 0.001630 
0.001731 0.001831 0.001932 
0.002032 0.002131 0.002228 
0.002322 0.002413 0.002500 
0.002582 0.002659 0.002731 
0.002795 0.002853 0.002904 
0.002946 0.002980 0.003006 
0.003024 0.003032 0.003032 
0.003022 0.003004 0.002978 
0.002943 0.002901 0.002851 
0.002794 0.002730 0.002661 
0.002586 0.002506 0.002422 
0.002335 0.002244 0.002152 
0.002058 0.001963 0.001867 
0.001772 0.001677 0.001583 
0.001491 0.001400 0.001312 
0.001227 0.001144 0.001065 
0.000989 0.000916 0.000846 
0.000780 0.000718 0.000659 
0.000603 0.000551 0.000502 
0.000457 0.000415 0.000376 
0.000339 0.000306 0.000275 
0.000247 0.000221 0.000198 
0.000176 0.000157 0.000054 
0.000067 0.000082 0.000099 
0.000118 0.000140 0.000163 
0.000190 0.000219 0.000251 
0.000286 0.000324 0.000365 
0.000410 0.000458 0.000510 
0.000565 0.000624 0.000686 
0.000753 0.000822 0.000895 
0.000972 0.001051 0.001133 
0.001217 0.001304 0.001393 
0.001482 0.001573 0.001665 
0.001756 0.001846 0.001936 
0.002024 0.002109 0.002191 
0.002270 0.002345 0.002415 
0.002479 0.002538 0.002591 
0.002636 0.002675 0.002707 
0.002730 0.002746 0.002754 
0.002754 0.002746 0.002731 
0.002707 0.002676 0.002638 
0.002593 0.002542 0.002485 
0.002422 0.002355 0.002283 
0.002207 0.002128 0.002046 
0.001962 0.001877 0.001791 
0.001704 0.001617 0.001531 
0.001446 0.001362 0.001280 
0.001200 0.001122 0.001046 
0.000974 0.000904 0.000838 
0.000774 0.000714 0.000657 
0.000603 0.000552 0.000504 
0.000460 0.000418 0.000380 
0.000344 0.000310 0.000280 
0.000252 0.000226 0.000202 
0.000180 0.000161 0.000143 
0.000050 0.000062 0.000076 
0.000092 0.000109 0.000129 
0.000151 0.000175 0.000201 
0.000230 0.000262 0.000297 
0.000335 0.000375 0.000419 
0.000466 0.000517 0.000570 
0.000627 0.000687 0.000750 
0.000816 0.000886 0.000957 
0.001032 0.001108 0.001187 
0.001267 0.001348 0.001430 
0.001513 0.001596 0.001677 
0.001758 0.001838 0.001915 
0.001989 0.002061 0.002128 
0.002192 0.002250 0.002304 
0.002351 0.002393 0.002428 
0.002457 0.002479 0.002493 
0.002501 0.002501 0.002495 
0.002481 0.002460 0.002432 
0.002398 0.002358 0.002312 
0.002260 0.002204 0.002143 
0.002078 0.002009 0.001938 
0.001864 0.001788 0.001711 
0.001632 0.001554 0.001475 
0.001397 0.001320 0.001243 
0.001169 0.001096 0.001025 
0.000956 0.000890 0.000827 
0.000766 0.000708 0.000653 
0.000600 0.000551 0.000505 
0.000461 0.000420 0.000382 
0.000347 0.000314 0.000284 
0.000256 0.000230 0.000206 
0.000184 0.000165 0.000146 
0.000130 0.000047 0.000058 
0.000071 0.000085 0.000101 
0.000119 0.000139 0.000161 
0.000185 0.000212 0.000241 
0.000273 0.000307 0.000344 
0.000384 0.000427 0.000473 
0.000521 0.000573 0.000627 
0.000685 0.000745 0.000807 
0.000872 0.000940 0.001009 
0.001080 0.001152 0.001226 
0.001300 0.001375 0.001450 
0.001524 0.001597 0.001669 
0.001738 0.001806 0.001870 
0.001931 0.001989 0.002042 
0.002090 0.002133 0.002171 
0.002203 0.002229 0.002249 
0.002263 0.002270 0.002270 
0.002265 0.002252 0.002234 
0.002209 0.002178 0.002142 
0.002101 0.002054 0.002003 
0.001948 0.001890 0.001828 
0.001764 0.001697 0.001628 
0.001558 0.001487 0.001416 
0.001345 0.001274 0.001204 
0.001134 0.001066 0.001000 
0.000936 0.000873 0.000813 
0.000755 0.000700 0.000647 
0.000596 0.000549 0.000504 
0.000461 0.000422 0.000384 
0.000349 0.000317 0.000287 
0.000259 0.000234 0.000210 
0.000188 0.000168 0.000150 
0.000133 0.000118 0.000044 
0.000054 0.000066 0.000079 
0.000094 0.000110 0.000129 
0.000149 0.000171 0.000195 
0.000222 0.000251 0.000282 
0.000316 0.000352 0.000391 
0.000433 0.000477 0.000524 
0.000573 0.000625 0.000679 
0.000736 0.000795 0.000856 
0.000919 0.000983 0.001048 
0.001115 0.001182 0.001250 
0.001317 0.001384 0.001450 
0.001515 0.001578 0.001639 
0.001697 0.001752 0.001804 
0.001852 0.001896 0.001935 
0.001969 0.001998 0.002022 
0.002040 0.002053 0.002059 
0.002060 0.002055 0.002044 
0.002027 0.002005 0.001978 
0.001945 0.001908 0.001866 
0.001820 0.001771 0.001718 
0.001662 0.001604 0.001544 
0.001482 0.001418 0.001354 
0.001290 0.001225 0.001161 
0.001097 0.001034 0.000972 
0.000912 0.000854 0.000797 
0.000742 0.000689 0.000639 
0.000591 0.000545 0.000501 
0.000460 0.000421 0.000385 
0.000351 0.000319 0.000290 
0.000262 0.000237 0.000213 
0.000191 0.000172 0.000153 
0.000137 0.000122 0.000108 
-0.000077 -0.000082 -0.000087 
-0.000092 -0.000098 -0.000105 
-0.000112 -0.000120 -0.000129 
-0.000139 -0.000151 -0.000164 
-0.000179 -0.000195 -0.000214 
-0.000235 -0.000259 -0.000286 
-0.000317 -0.000351 -0.000389 
-0.000432 -0.000479 -0.000532 
-0.000590 -0.000654 -0.000724 
-0.000801 -0.000884 -0.000973 
-0.001070 -0.001174 -0.001284 
-0.001401 -0.001524 -0.001654 
-0.001789 -0.001929 -0.002074 
-0.002222 -0.002373 -0.002526 
-0.002679 -0.002832 -0.002983 
-0.003132 -0.003276 -0.003414 
-0.003546 -0.003670 -0.003785 
-0.003890 -0.003984 -0.004065 
-0.004134 -0.004190 -0.004232 
-0.004260 -0.004273 -0.004272 
-0.004258 -0.004230 -0.004188 
-0.004134 -0.004068 -0.003991 
-0.003904 -0.003807 -0.003703 
-0.003591 -0.003473 -0.003350 
-0.003223 -0.003092 -0.002960 
-0.002827 -0.002693 -0.002559 
-0.002427 -0.002297 -0.002169 
-0.002044 -0.001922 -0.001804 
-0.001690 -0.001581 -0.001476 
-0.001376 -0.001280 -0.001189 
-0.001103 -0.001022 -0.000945 
-0.000873 -0.000805 -0.000742 
-0.000683 -0.000074 -0.000078 
-0.000082 -0.000087 -0.000092 
-0.000098 -0.000104 -0.000111 
-0.000119 -0.000128 -0.000138 
-0.000150 -0.000164 -0.000179 
-0.000197 -0.000217 -0.000240 
-0.000266 -0.000296 -0.000330 
-0.000368 -0.000410 -0.000458 
-0.000512 -0.000572 -0.000637 
-0.000710 -0.000790 -0.000877 
-0.000971 -0.001073 -0.001183 
-0.001300 -0.001425 -0.001558 
-0.001697 -0.001843 -0.001994 
-0.002151 -0.002312 -0.002477 
-0.002643 -0.002811 -0.002979 
-0.003145 -0.003308 -0.003466 
-0.003620 -0.003765 -0.003903 
-0.004030 -0.004147 -0.004251 
-0.004343 -0.004420 -0.004483 
-0.004530 -0.004563 -0.004579 
-0.004580 -0.004566 -0.004536 
-0.004492 -0.004435 -0.004364 
-0.004281 -0.004187 -0.004083 
-0.003969 -0.003848 -0.003721 
-0.003587 -0.003450 -0.003309 
-0.003165 -0.003021 -0.002876 
-0.002732 -0.002589 -0.002449 
-0.002311 -0.002176 -0.002045 
-0.001918 -0.001796 -0.001678 
-0.001566 -0.001458 -0.001356 
-0.001259 -0.001167 -0.001080 
-0.000998 -0.000921 -0.000849 
-0.000782 -0.000719 -0.000070 
-0.000073 -0.000076 -0.000080 
-0.000084 -0.000088 -0.000093 
-0.000099 -0.000106 -0.000113 
-0.000122 -0.000132 -0.000144 
-0.000158 -0.000174 -0.000193 
-0.000214 -0.000239 -0.000268 
-0.000300 -0.000338 -0.000380 
-0.000428 -0.000482 -0.000542 
-0.000610 -0.000685 -0.000767 
-0.000857 -0.000956 -0.001064 
-0.001180 -0.001304 -0.001437 
-0.001579 -0.001728 -0.001885 
-0.002048 -0.002218 -0.002393 
-0.002571 -0.002753 -0.002936 
-0.003119 -0.003301 -0.003480 
-0.003655 -0.003824 -0.003985 
-0.004137 -0.004278 -0.004407 
-0.004524 -0.004626 -0.004713 
-0.004783 -0.004838 -0.004875 
-0.004895 -0.004898 -0.004884 
-0.004854 -0.004808 -0.004746 
-0.004671 -0.004582 -0.004480 
-0.004368 -0.004246 -0.004115 
-0.003977 -0.003833 -0.003685 
-0.003532 -0.003378 -0.003222 
-0.003066 -0.002910 -0.002757 
-0.002605 -0.002457 -0.002312 
-0.002171 -0.002035 -0.001904 
-0.001778 -0.001658 -0.001543 
-0.001433 -0.001329 -0.001231 
-0.001139 -0.001052 -0.000970 
-0.000893 -0.000822 -0.000755 
-0.000064 -0.000066 -0.000068 
-0.000071 -0.000074 -0.000077 
-0.000080 -0.000084 -0.000089 
-0.000095 -0.000102 -0.000110 
-0.000120 -0.000131 -0.000145 
-0.000162 -0.000181 -0.000204 
-0.000231 -0.000262 -0.000298 
-0.000339 -0.000387 -0.000440 
-0.000501 -0.000569 -0.000646 
-0.000730 -0.000824 -0.000927 
-0.001039 -0.001161 -0.001293 
-0.001434 -0.001584 -0.001744 
-0.001912 -0.002088 -0.002271 
-0.002460 -0.002654 -0.002851 
-0.003050 -0.003251 -0.003450 
-0.003646 -0.003838 -0.004024 
-0.004201 -0.004369 -0.004526 
-0.004669 -0.004799 -0.004912 
-0.005010 -0.005090 -0.005151 
-0.005194 -0.005219 -0.005224 
-0.005212 -0.005181 -0.005132 
-0.005067 -0.004987 -0.004892 
-0.004783 -0.004662 -0.004531 
-0.004390 -0.004242 -0.004087 
-0.003927 -0.003763 -0.003596 
-0.003428 -0.003260 -0.003093 
-0.002928 -0.002765 -0.002606 
-0.002451 -0.002300 -0.002154 
-0.002014 -0.001880 -0.001751 
-0.001628 -0.001512 -0.001401 
-0.001297 -0.001198 -0.001106 
-0.001019 -0.000938 -0.000862 
-0.000791 -0.000057 -0.000058 
-0.000059 -0.000060 -0.000061 
-0.000062 -0.000064 -0.000066 
-0.000069 -0.000072 -0.000077 
-0.000082 -0.000090 -0.000099 
-0.000110 -0.000123 -0.000140 
-0.000160 -0.000185 -0.000213 
-0.000247 -0.000287 -0.000332 
-0.000385 -0.000445 -0.000514 
-0.000591 -0.000677 -0.000774 
-0.000880 -0.000997 -0.001124 
-0.001263 -0.001412 -0.001572 
-0.001742 -0.001921 -0.002110 
-0.002307 -0.002511 -0.002720 
-0.002934 -0.003151 -0.003369 
-0.003587 -0.003802 -0.004012 
-0.004216 -0.004412 -0.004597 
-0.004770 -0.004929 -0.005073 
-0.005200 -0.005309 -0.005399 
-0.005469 -0.005519 -0.005548 
-0.005557 -0.005546 -0.005515 
-0.005464 -0.005396 -0.005311 
-0.005209 -0.005093 -0.004964 
-0.004823 -0.004672 -0.004513 
-0.004346 -0.004174 -0.003998 
-0.003819 -0.003639 -0.003459 
-0.003280 -0.003103 -0.002929 
-0.002758 -0.002592 -0.002431 
-0.002275 -0.002126 -0.001982 
-0.001845 -0.001714 -0.001590 
-0.001473 -0.001362 -0.001258 
-0.001160 -0.001068 -0.000982 
-0.000902 -0.000827 -0.000049 
-0.000048 -0.000048 -0.000047 
-0.000046 -0.000045 -0.000045 
-0.000044 -0.000045 -0.000045 
-0.000047 -0.000049 -0.000053 
-0.000059 -0.000066 -0.000077 
-0.000090 -0.000107 -0.000127 
-0.000153 -0.000183 -0.000220 
-0.000264 -0.000314 -0.000373 
-0.000441 -0.000518 -0.000605 
-0.000703 -0.000813 -0.000933 
-0.001066 -0.001211 -0.001368 
-0.001537 -0.001717 -0.001908 
-0.002110 -0.002321 -0.002541 
-0.002767 -0.002999 -0.003234 
-0.003472 -0.003709 -0.003943 
-0.004174 -0.004398 -0.004613 
-0.004817 -0.005008 -0.005184 
-0.005344 -0.005485 -0.005607 
-0.005708 -0.005788 -0.005845 
-0.005880 -0.005893 -0.005884 
-0.005853 -0.005802 -0.005730 
-0.005640 -0.005532 -0.005409 
-0.005271 -0.005121 -0.004959 
-0.004789 -0.004611 -0.004426 
-0.004238 -0.004047 -0.003854 
-0.003661 -0.003469 -0.003280 
-0.003094 -0.002912 -0.002735 
-0.002563 -0.002397 -0.002238 
-0.002085 -0.001940 -0.001801 
-0.001669 -0.001545 -0.001428 
-0.001317 -0.001214 -0.001117 
-0.001026 -0.000942 -0.000863 
-0.000039 -0.000036 -0.000034 
-0.000031 -0.000028 -0.000025 
-0.000022 -0.000019 -0.000016 
-0.000013 -0.000011 -0.000010 
-0.000010 -0.000011 -0.000015 
-0.000020 -0.000029 -0.000041 
-0.000058 -0.000079 -0.000106 
-0.000138 -0.000178 -0.000226 
-0.000282 -0.000348 -0.000425 
-0.000512 -0.000611 -0.000722 
-0.000846 -0.000983 -0.001134 
-0.001298 -0.001475 -0.001666 
-0.001870 -0.002085 -0.002311 
-0.002546 -0.002790 -0.003040 
-0.003295 -0.003553 -0.003810 
-0.004066 -0.004318 -0.004563 
-0.004799 -0.005024 -0.005234 
-0.005429 -0.005606 -0.005763 
-0.005899 -0.006013 -0.006104 
-0.006170 -0.006212 -0.006230 
-0.006223 -0.006194 -0.006141 
-0.006067 -0.005972 -0.005859 
-0.005728 -0.005582 -0.005422 
-0.005250 -0.005068 -0.004878 
-0.004681 -0.004480 -0.004276 
-0.004070 -0.003864 -0.003660 
-0.003458 -0.003260 -0.003066 
-0.002878 -0.002695 -0.002519 
-0.002350 -0.002188 -0.002034 
-0.001887 -0.001748 -0.001616 
-0.001493 -0.001376 -0.001267 
-0.001165 -0.001070 -0.000981 
-0.000898 -0.000027 -0.000023 
-0.000018 -0.000013 -0.000008 
-0.000002 0.000005 0.000011 
0.000018 0.000025 0.000031 
0.000037 0.000041 0.000045 
0.000047 0.000046 0.000043 
0.000036 0.000026 0.000010 
-0.000011 -0.000039 -0.000074 
-0.000118 -0.000170 -0.000233 
-0.000307 -0.000393 -0.000492 
-0.000604 -0.000730 -0.000871 
-0.001027 -0.001198 -0.001384 
-0.001585 -0.001800 -0.002028 
-0.002269 -0.002521 -0.002783 
-0.003053 -0.003328 -0.003607 
-0.003887 -0.004165 -0.004440 
-0.004708 -0.004967 -0.005213 
-0.005445 -0.005660 -0.005856 
-0.006031 -0.006183 -0.006310 
-0.006413 -0.006489 -0.006539 
-0.006563 -0.006560 -0.006532 
-0.006479 -0.006403 -0.006305 
-0.006186 -0.006048 -0.005893 
-0.005723 -0.005541 -0.005348 
-0.005145 -0.004936 -0.004722 
-0.004505 -0.004286 -0.004068 
-0.003850 -0.003636 -0.003426 
-0.003220 -0.003020 -0.002827 
-0.002640 -0.002461 -0.002290 
-0.002127 -0.001972 -0.001825 
-0.001687 -0.001556 -0.001434 
-0.001319 -0.001212 -0.001112 
-0.001019 -0.000933 -0.000013 
-0.000007 0.000000 0.000008 
0.000017 0.000026 0.000036 
0.000046 0.000057 0.000069 
0.000080 0.000091 0.000101 
0.000111 0.000119 0.000125 
0.000128 0.000128 0.000124 
0.000115 0.000101 0.000080 
0.000051 0.000013 -0.000034 
-0.000093 -0.000163 -0.000246 
-0.000343 -0.000455 -0.000582 
-0.000726 -0.000886 -0.001063 
-0.001256 -0.001467 -0.001693 
-0.001935 -0.002191 -0.002460 
-0.002741 -0.003030 -0.003327 
-0.003629 -0.003932 -0.004235 
-0.004534 -0.004826 -0.005109 
-0.005379 -0.005634 -0.005871 
-0.006088 -0.006282 -0.006451 
-0.006595 -0.006711 -0.006799 
-0.006858 -0.006889 -0.006891 
-0.006865 -0.006813 -0.006735 
-0.006633 -0.006509 -0.006365 
-0.006202 -0.006023 -0.005830 
-0.005625 -0.005411 -0.005190 
-0.004963 -0.004733 -0.004501 
-0.004269 -0.004039 -0.003812 
-0.003589 -0.003372 -0.003160 
-0.002956 -0.002759 -0.002570 
-0.002390 -0.002218 -0.002055 
-0.001901 -0.001755 -0.001618 
-0.001490 -0.001370 -0.001257 
-0.001153 -0.001056 -0.000965 
0.000003 0.000011 0.000021 
0.000032 0.000044 0.000057 
0.000071 0.000087 0.000103 
0.000119 0.000136 0.000154 
0.000171 0.000187 0.000202 
0.000216 0.000227 0.000236 
0.000240 0.000240 0.000233 
0.000220 0.000199 0.000169 
0.000129 0.000077 0.000012 
-0.000067 -0.000161 -0.000270 
-0.000397 -0.000542 -0.000705 
-0.000887 -0.001088 -0.001308 
-0.001545 -0.001800 -0.002071 
-0.002358 -0.002657 -0.002967 
-0.003286 -0.003611 -0.003939 
-0.004267 -0.004592 -0.004911 
-0.005220 -0.005516 -0.005796 
-0.006057 -0.006296 -0.006511 
-0.006699 -0.006860 -0.006991 
-0.007092 -0.007162 -0.007201 
-0.007210 -0.007188 -0.007137 
-0.007059 -0.006954 -0.006826 
-0.006675 -0.006505 -0.006317 
-0.006114 -0.005898 -0.005673 
-0.005439 -0.005199 -0.004956 
-0.004711 -0.004467 -0.004224 
-0.003984 -0.003749 -0.003520 
-0.003297 -0.003082 -0.002875 
-0.002676 -0.002487 -0.002306 
-0.002135 -0.001974 -0.001821 
-0.001678 -0.001544 -0.001418 
-0.001301 -0.001192 -0.001090 
-0.000997 0.000021 0.000032 
0.000045 0.000060 0.000076 
0.000093 0.000112 0.000132 
0.000154 0.000177 0.000201 
0.000225 0.000250 0.000275 
0.000299 0.000321 0.000342 
0.000360 0.000375 0.000384 
0.000388 0.000385 0.000374 
0.000354 0.000322 0.000278 
0.000221 0.000149 0.000060 
-0.000046 -0.000171 -0.000316 
-0.000481 -0.000666 -0.000873 
-0.001100 -0.001349 -0.001616 
-0.001903 -0.002206 -0.002525 
-0.002856 -0.003198 -0.003548 
-0.003902 -0.004256 -0.004609 
-0.004955 -0.005292 -0.005615 
-0.005922 -0.006209 -0.006473 
-0.006711 -0.006921 -0.007101 
-0.007249 -0.007365 -0.007447 
-0.007496 -0.007512 -0.007495 
-0.007447 -0.007369 -0.007263 
-0.007131 -0.006975 -0.006798 
-0.006602 -0.006389 -0.006163 
-0.005926 -0.005681 -0.005429 
-0.005173 -0.004916 -0.004658 
-0.004403 -0.004151 -0.003904 
-0.003663 -0.003429 -0.003203 
-0.002986 -0.002778 -0.002580 
-0.002391 -0.002212 -0.002043 
-0.001884 -0.001734 -0.001594 
-0.001464 -0.001342 -0.001228 
-0.001123 -0.001026 0.000041 
0.000056 0.000072 0.000091 
0.000111 0.000134 0.000158 
0.000185 0.000213 0.000243 
0.000274 0.000307 0.000341 
0.000375 0.000409 0.000442 
0.000474 0.000504 0.000530 
0.000552 0.000568 0.000577 
0.000578 0.000569 0.000549 
0.000516 0.000468 0.000404 
0.000323 0.000222 0.000101 
-0.000041 -0.000206 -0.000394 
-0.000605 -0.000839 -0.001097 
-0.001377 -0.001678 -0.001998 
-0.002336 -0.002690 -0.003055 
-0.003430 -0.003811 -0.004194 
-0.004575 -0.004951 -0.005318 
-0.005671 -0.006006 -0.006321 
-0.006611 -0.006875 -0.007108 
-0.007309 -0.007476 -0.007609 
-0.007705 -0.007766 -0.007791 
-0.007781 -0.007737 -0.007661 
-0.007554 -0.007420 -0.007260 
-0.007076 -0.006873 -0.006652 
-0.006416 -0.006168 -0.005912 
-0.005648 -0.005380 -0.005111 
-0.004841 -0.004574 -0.004310 
-0.004051 -0.003799 -0.003555 
-0.003318 -0.003092 -0.002874 
-0.002667 -0.002470 -0.002284 
-0.002108 -0.001942 -0.001787 
-0.001642 -0.001506 -0.001380 
-0.001262 -0.001153 -0.001052 
0.000063 0.000082 0.000103 
0.000126 0.000151 0.000179 
0.000210 0.000243 0.000279 
0.000317 0.000357 0.000400 
0.000444 0.000489 0.000534 
0.000580 0.000625 0.000668 
0.000708 0.000744 0.000774 
0.000798 0.000814 0.000819 
0.000813 0.000793 0.000757 
0.000705 0.000633 0.000541 
0.000426 0.000288 0.000126 
-0.000062 -0.000276 -0.000517 
-0.000783 -0.001074 -0.001389 
-0.001726 -0.002084 -0.002459 
-0.002849 -0.003250 -0.003659 
-0.004071 -0.004483 -0.004890 
-0.005288 -0.005673 -0.006039 
-0.006384 -0.006704 -0.006994 
-0.007253 -0.007478 -0.007666 
-0.007817 -0.007930 -0.008004 
-0.008040 -0.008039 -0.008000 
-0.007928 -0.007822 -0.007687 
-0.007524 -0.007336 -0.007126 
-0.006897 -0.006653 -0.006396 
-0.006128 -0.005854 -0.005575 
-0.005294 -0.005013 -0.004734 
-0.004458 -0.004189 -0.003926 
-0.003671 -0.003426 -0.003189 
-0.002963 -0.002748 -0.002544 
-0.002350 -0.002168 -0.001996 
-0.001835 -0.001685 -0.001544 
-0.001414 -0.001293 -0.001180 
-0.001076 0.000089 0.000111 
0.000136 0.000164 0.000196 
0.000230 0.000268 0.000309 
0.000353 0.000400 0.000451 
0.000504 0.000560 0.000617 
0.000676 0.000736 0.000796 
0.000854 0.000910 0.000963 
0.001011 0.001052 0.001084 
0.001107 0.001117 0.001113 
0.001093 0.001055 0.000996 
0.000915 0.000809 0.000678 
0.000520 0.000334 0.000119 
-0.000125 -0.000398 -0.000699 
-0.001028 -0.001381 -0.001758 
-0.002155 -0.002570 -0.002998 
-0.003436 -0.003879 -0.004323 
-0.004763 -0.005195 -0.005613 
-0.006012 -0.006390 -0.006740 
-0.007061 -0.007348 -0.007598 
-0.007810 -0.007983 -0.008114 
-0.008204 -0.008253 -0.008262 
-0.008231 -0.008164 -0.008062 
-0.007927 -0.007762 -0.007571 
-0.007356 -0.007121 -0.006869 
-0.006603 -0.006327 -0.006043 
-0.005753 -0.005461 -0.005170 
-0.004880 -0.004595 -0.004315 
-0.004042 -0.003778 -0.003523 
-0.003278 -0.003044 -0.002821 
-0.002610 -0.002410 -0.002221 
-0.002044 -0.001878 -0.001723 
-0.001578 -0.001444 -0.001319 
-0.001204 -0.001097 0.000117 
0.000144 0.000174 0.000208 
0.000245 0.000287 0.000332 
0.000382 0.000435 0.000493 
0.000555 0.000620 0.000689 
0.000761 0.000836 0.000911 
0.000988 0.001065 0.001140 
0.001212 0.001279 0.001340 
0.001393 0.001436 0.001466 
0.001482 0.001480 0.001459 
0.001416 0.001349 0.001256 
0.001135 0.000984 0.000803 
0.000589 0.000343 0.000065 
-0.000245 -0.000585 -0.000954 
-0.001350 -0.001769 -0.002209 
-0.002665 -0.003133 -0.003608 
-0.004085 -0.004560 -0.005027 
-0.005480 -0.005916 -0.006328 
-0.006712 -0.007065 -0.007382 
-0.007661 -0.007900 -0.008096 
-0.008248 -0.008357 -0.008421 
-0.008443 -0.008423 -0.008363 
-0.008265 -0.008133 -0.007969 
-0.007776 -0.007558 -0.007319 
-0.007061 -0.006788 -0.006503 
-0.006210 -0.005912 -0.005611 
-0.005310 -0.005011 -0.004716 
-0.004427 -0.004145 -0.003872 
-0.003609 -0.003356 -0.003115 
-0.002885 -0.002667 -0.002461 
-0.002267 -0.002085 -0.001914 
-0.001755 -0.001607 -0.001469 
-0.001341 -0.001223 -0.001114 
0.000147 0.000179 0.000215 
0.000255 0.000300 0.000349 
0.000403 0.000462 0.000527 
0.000596 0.000671 0.000750 
0.000834 0.000922 0.001014 
0.001108 0.001204 0.001301 
0.001398 0.001492 0.001582 
0.001667 0.001744 0.001810 
0.001864 0.001903 0.001924 
0.001924 0.001900 0.001851 
0.001774 0.001666 0.001526 
0.001351 0.001142 0.000896 
0.000615 0.000298 -0.000053 
-0.000437 -0.000851 -0.001292 
-0.001756 -0.002240 -0.002739 
-0.003247 -0.003760 -0.004271 
-0.004775 -0.005266 -0.005739 
-0.006188 -0.006609 -0.006997 
-0.007348 -0.007658 -0.007925 
-0.008148 -0.008324 -0.008454 
-0.008537 -0.008573 -0.008566 
-0.008516 -0.008426 -0.008298 
-0.008137 -0.007945 -0.007726 
-0.007484 -0.007222 -0.006944 
-0.006653 -0.006353 -0.006047 
-0.005738 -0.005429 -0.005122 
-0.004819 -0.004522 -0.004232 
-0.003952 -0.003681 -0.003422 
-0.003174 -0.002938 -0.002715 
-0.002504 -0.002305 -0.002118 
-0.001944 -0.001781 -0.001629 
-0.001489 -0.001359 -0.001238 
-0.001127 0.000181 0.000218 
0.000260 0.000307 0.000359 
0.000417 0.000481 0.000551 
0.000627 0.000710 0.000798 
0.000893 0.000994 0.001100 
0.001211 0.001327 0.001445 
0.001565 0.001686 0.001806 
0.001923 0.002035 0.002139 
0.002233 0.002315 0.002380 
0.002427 0.002453 0.002453 
0.002426 0.002369 0.002278 
0.002151 0.001988 0.001785 
0.001543 0.001261 0.000939 
0.000579 0.000182 -0.000249 
-0.000711 -0.001201 -0.001713 
-0.002244 -0.002786 -0.003335 
-0.003884 -0.004427 -0.004958 
-0.005471 -0.005960 -0.006420 
-0.006846 -0.007233 -0.007578 
-0.007877 -0.008129 -0.008333 
-0.008486 -0.008590 -0.008646 
-0.008654 -0.008616 -0.008536 
-0.008417 -0.008261 -0.008072 
-0.007854 -0.007611 -0.007348 
-0.007066 -0.006772 -0.006467 
-0.006155 -0.005840 -0.005524 
-0.005211 -0.004901 -0.004597 
-0.004301 -0.004015 -0.003738 
-0.003473 -0.003220 -0.002979 
-0.002751 -0.002536 -0.002333 
-0.002143 -0.001965 -0.001800 
-0.001646 -0.001503 -0.001370 
-0.001248 -0.001136 0.000217 
0.000261 0.000309 0.000364 
0.000425 0.000492 0.000567 
0.000648 0.000738 0.000835 
0.000939 0.001051 0.001171 
0.001297 0.001430 0.001569 
0.001712 0.001859 0.002008 
0.002157 0.002303 0.002446 
0.002582 0.002708 0.002822 
0.002919 0.002997 0.003052 
0.003081 0.003081 0.003047 
0.002977 0.002869 0.002720 
0.002528 0.002292 0.002012 
0.001688 0.001321 0.000912 
0.000464 -0.000019 -0.000533 
-0.001074 -0.001636 -0.002214 
-0.002800 -0.003389 -0.003973 
-0.004546 -0.005102 -0.005634 
-0.006135 -0.006602 -0.007028 
-0.007411 -0.007746 -0.008031 
-0.008264 -0.008445 -0.008574 
-0.008651 -0.008677 -0.008656 
-0.008589 -0.008480 -0.008333 
-0.008150 -0.007936 -0.007696 
-0.007433 -0.007151 -0.006854 
-0.006547 -0.006232 -0.005913 
-0.005593 -0.005274 -0.004960 
-0.004651 -0.004350 -0.004059 
-0.003778 -0.003509 -0.003251 
-0.003007 -0.002775 -0.002557 
-0.002351 -0.002158 -0.001978 
-0.001810 -0.001654 -0.001510 
-0.001376 -0.001253 -0.001139 
0.000257 0.000307 0.000363 
0.000426 0.000496 0.000574 
0.000660 0.000755 0.000858 
0.000971 0.001093 0.001224 
0.001365 0.001514 0.001671 
0.001836 0.002007 0.002184 
0.002364 0.002545 0.002726 
0.002904 0.003076 0.003239 
0.003389 0.003523 0.003637 
0.003727 0.003790 0.003821 
0.003816 0.003772 0.003686 
0.003556 0.003379 0.003153 
0.002878 0.002554 0.002182 
0.001763 0.001300 0.000797 
0.000259 -0.000311 -0.000906 
-0.001519 -0.002144 -0.002774 
-0.003402 -0.004019 -0.004620 
-0.005197 -0.005744 -0.006254 
-0.006723 -0.007146 -0.007520 
-0.007841 -0.008108 -0.008321 
-0.008477 -0.008580 -0.008629 
-0.008627 -0.008577 -0.008482 
-0.008346 -0.008173 -0.007966 
-0.007731 -0.007472 -0.007192 
-0.006897 -0.006589 -0.006273 
-0.005953 -0.005630 -0.005309 
-0.004992 -0.004680 -0.004377 
-0.004082 -0.003799 -0.003526 
-0.003266 -0.003019 -0.002785 
-0.002565 -0.002357 -0.002163 
-0.001982 -0.001812 -0.001655 
-0.001510 -0.001376 -0.001252 
-0.001137 0.000299 0.000356 
0.000420 0.000492 0.000572 
0.000662 0.000761 0.000870 
0.000989 0.001119 0.001260 
0.001413 0.001576 0.001751 
0.001935 0.002129 0.002332 
0.002541 0.002756 0.002975 
0.003194 0.003412 0.003625 
0.003829 0.004021 0.004197 
0.004353 0.004483 0.004585 
0.004652 0.004682 0.004669 
0.004611 0.004504 0.004345 
0.004133 0.003867 0.003546 
0.003171 0.002745 0.002269 
0.001747 0.001185 0.000587 
-0.000041 -0.000691 -0.001356 
-0.002029 -0.002702 -0.003366 
-0.004014 -0.004639 -0.005234 
-0.005791 -0.006306 -0.006774 
-0.007190 -0.007552 -0.007857 
-0.008104 -0.008293 -0.008424 
-0.008499 -0.008521 -0.008492 
-0.008415 -0.008294 -0.008134 
-0.007938 -0.007712 -0.007459 
-0.007185 -0.006894 -0.006589 
-0.006275 -0.005956 -0.005634 
-0.005313 -0.004995 -0.004683 
-0.004378 -0.004083 -0.003798 
-0.003525 -0.003264 -0.003016 
-0.002781 -0.002559 -0.002351 
-0.002156 -0.001974 -0.001805 
-0.001648 -0.001502 -0.001368 
-0.001244 -0.001130 0.000345 
0.000409 0.000482 0.000563 
0.000655 0.000756 0.000869 
0.000994 0.001130 0.001280 
0.001442 0.001618 0.001806 
0.002008 0.002223 0.002449 
0.002686 0.002933 0.003187 
0.003446 0.003709 0.003971 
0.004230 0.004481 0.004721 
0.004945 0.005148 0.005325 
0.005471 0.005582 0.005651 
0.005676 0.005650 0.005571 
0.005436 0.005242 0.004988 
0.004674 0.004300 0.003868 
0.003380 0.002841 0.002256 
0.001629 0.000968 0.000281 
-0.000426 -0.001143 -0.001863 
-0.002576 -0.003274 -0.003950 
-0.004595 -0.005204 -0.005768 
-0.006284 -0.006746 -0.007152 
-0.007499 -0.007785 -0.008010 
-0.008175 -0.008281 -0.008330 
-0.008326 -0.008271 -0.008170 
-0.008026 -0.007846 -0.007632 
-0.007390 -0.007125 -0.006841 
-0.006543 -0.006234 -0.005919 
-0.005600 -0.005282 -0.004966 
-0.004656 -0.004352 -0.004058 
-0.003774 -0.003502 -0.003241 
-0.002994 -0.002760 -0.002539 
-0.002332 -0.002138 -0.001956 
-0.001788 -0.001631 -0.001487 
-0.001353 -0.001230 -0.001117 
0.000393 0.000466 0.000548 
0.000640 0.000743 0.000858 
0.000986 0.001127 0.001282 
0.001452 0.001638 0.001838 
0.002055 0.002287 0.002535 
0.002796 0.003072 0.003359 
0.003657 0.003962 0.004272 
0.004585 0.004895 0.005199 
0.005493 0.005771 0.006027 
0.006257 0.006455 0.006615 
0.006731 0.006798 0.006811 
0.006766 0.006659 0.006488 
0.006251 0.005947 0.005576 
0.005141 0.004644 0.004089 
0.003481 0.002826 0.002132 
0.001406 0.000658 -0.000106 
-0.000874 -0.001639 -0.002390 
-0.003119 -0.003819 -0.004481 
-0.005099 -0.005667 -0.006179 
-0.006633 -0.007026 -0.007356 
-0.007622 -0.007825 -0.007966 
-0.008048 -0.008072 -0.008044 
-0.007967 -0.007845 -0.007683 
-0.007486 -0.007259 -0.007007 
-0.006735 -0.006446 -0.006146 
-0.005838 -0.005526 -0.005213 
-0.004903 -0.004597 -0.004297 
-0.004006 -0.003726 -0.003456 
-0.003199 -0.002954 -0.002722 
-0.002503 -0.002298 -0.002106 
-0.001927 -0.001760 -0.001605 
-0.001462 -0.001330 -0.001209 
-0.001097 0.000445 0.000526 
0.000617 0.000721 0.000836 
0.000966 0.001110 0.001269 
0.001445 0.001637 0.001847 
0.002076 0.002323 0.002588 
0.002871 0.003172 0.003489 
0.003821 0.004167 0.004523 
0.004886 0.005254 0.005622 
0.005986 0.006339 0.006678 
0.006995 0.007285 0.007541 
0.007756 0.007925 0.008042 
0.008100 0.008095 0.008022 
0.007879 0.007663 0.007373 
0.007009 0.006573 0.006069 
0.005499 0.004870 0.004188 
0.003460 0.002695 0.001903 
0.001092 0.000273 -0.000545 
-0.001352 -0.002138 -0.002895 
-0.003615 -0.004289 -0.004913 
-0.005480 -0.005987 -0.006431 
-0.006808 -0.007120 -0.007366 
-0.007547 -0.007666 -0.007725 
-0.007728 -0.007679 -0.007584 
-0.007445 -0.007270 -0.007062 
-0.006828 -0.006570 -0.006296 
-0.006008 -0.005711 -0.005409 
-0.005105 -0.004803 -0.004504 
-0.004211 -0.003926 -0.003651 
-0.003387 -0.003134 -0.002893 
-0.002666 -0.002451 -0.002249 
-0.002061 -0.001885 -0.001721 
-0.001569 -0.001429 -0.001300 
-0.001180 -0.001071 0.000499 
0.000589 0.000691 0.000806 
0.000935 0.001080 0.001241 
0.001420 0.001617 0.001834 
0.002071 0.002330 0.002609 
0.002910 0.003233 0.003576 
0.003939 0.004320 0.004718 
0.005130 0.005552 0.005981 
0.006413 0.006842 0.007262 
0.007668 0.008053 0.008410 
0.008732 0.009011 0.009240 
0.009413 0.009522 0.009563 
0.009531 0.009421 0.009230 
0.008959 0.008605 0.008172 
0.007662 0.007080 0.006430 
0.005721 0.004960 0.004156 
0.003319 0.002459 0.001587 
0.000713 -0.000152 -0.000998 
-0.001816 -0.002597 -0.003332 
-0.004016 -0.004642 -0.005206 
-0.005705 -0.006136 -0.006498 
-0.006791 -0.007018 -0.007178 
-0.007277 -0.007317 -0.007302 
-0.007237 -0.007128 -0.006979 
-0.006795 -0.006582 -0.006345 
-0.006088 -0.005817 -0.005535 
-0.005246 -0.004955 -0.004664 
-0.004375 -0.004092 -0.003816 
-0.003549 -0.003292 -0.003046 
-0.002812 -0.002590 -0.002381 
-0.002185 -0.002001 -0.001830 
-0.001671 -0.001523 -0.001386 
-0.001260 -0.001145 -0.001038 
0.000555 0.000655 0.000768 
0.000896 0.001040 0.001201 
0.001380 0.001580 0.001800 
0.002043 0.002309 0.002599 
0.002914 0.003254 0.003619 
0.004008 0.004421 0.004856 
0.005311 0.005784 0.006270 
0.006767 0.007268 0.007769 
0.008264 0.008745 0.009205 
0.009637 0.010032 0.010382 
0.010679 0.010916 0.011084 
0.011178 0.011191 0.011119 
0.010960 0.010711 0.010372 
0.009944 0.009431 0.008837 
0.008169 0.007433 0.006638 
0.005794 0.004911 0.004000 
0.003074 0.002142 0.001216 
0.000307 -0.000575 -0.001420 
-0.002221 -0.002969 -0.003658 
-0.004284 -0.004842 -0.005331 
-0.005749 -0.006096 -0.006372 
-0.006581 -0.006724 -0.006806 
-0.006830 -0.006802 -0.006727 
-0.006609 -0.006454 -0.006267 
-0.006055 -0.005821 -0.005570 
-0.005307 -0.005036 -0.004761 
-0.004484 -0.004209 -0.003939 
-0.003674 -0.003418 -0.003171 
-0.002935 -0.002709 -0.002496 
-0.002294 -0.002105 -0.001927 
-0.001762 -0.001608 -0.001466 
-0.001334 -0.001213 -0.001101 
-0.000999 0.000614 0.000724 
0.000849 0.000990 0.001149 
0.001327 0.001526 0.001748 
0.001993 0.002263 0.002560 
0.002885 0.003237 0.003619 
0.004029 0.004468 0.004935 
0.005428 0.005945 0.006484 
0.007040 0.007610 0.008189 
0.008769 0.009345 0.009909 
0.010453 0.010967 0.011444 
0.011873 0.012246 0.012554 
0.012788 0.012941 0.013007 
0.012980 0.012856 0.012634 
0.012313 0.011894 0.011381 
0.010777 0.010090 0.009328 
0.008499 0.007614 0.006685 
0.005722 0.004738 0.003746 
0.002756 0.001782 0.000832 
-0.000081 -0.000950 -0.001767 
-0.002524 -0.003216 -0.003839 
-0.004391 -0.004870 -0.005275 
-0.005607 -0.005869 -0.006063 
-0.006192 -0.006261 -0.006275 
-0.006238 -0.006157 -0.006036 
-0.005881 -0.005698 -0.005491 
-0.005265 -0.005026 -0.004776 
-0.004521 -0.004263 -0.004005 
-0.003750 -0.003501 -0.003258 
-0.003023 -0.002799 -0.002584 
-0.002381 -0.002188 -0.002008 
-0.001839 -0.001681 -0.001534 
-0.001398 -0.001272 -0.001156 
-0.001050 -0.000952 0.000675 
0.000795 0.000933 0.001088 
0.001263 0.001459 0.001679 
0.001923 0.002195 0.002494 
0.002824 0.003185 0.003578 
0.004003 0.004462 0.004955 
0.005479 0.006035 0.006619 
0.007230 0.007862 0.008512 
0.009174 0.009841 0.010506 
0.011161 0.011796 0.012401 
0.012968 0.013484 0.013941 
0.014328 0.014636 0.014856 
0.014980 0.015004 0.014922 
0.014731 0.014432 0.014025 
0.013513 0.012902 0.012197 
0.011409 0.010546 0.009620 
0.008642 0.007626 0.006583 
0.005528 0.004472 0.003429 
0.002409 0.001423 0.000482 
-0.000407 -0.001236 -0.001999 
-0.002693 -0.003312 -0.003857 
-0.004326 -0.004720 -0.005040 
-0.005290 -0.005472 -0.005592 
-0.005653 -0.005661 -0.005622 
-0.005540 -0.005422 -0.005273 
-0.005098 -0.004902 -0.004690 
-0.004466 -0.004235 -0.003999 
-0.003762 -0.003526 -0.003294 
-0.003068 -0.002849 -0.002638 
-0.002437 -0.002245 -0.002064 
-0.001894 -0.001735 -0.001586 
-0.001448 -0.001319 -0.001201 
-0.001091 -0.000991 -0.000899 
0.000737 0.000869 0.001019 
0.001189 0.001380 0.001595 
0.001837 0.002106 0.002404 
0.002735 0.003099 0.003498 
0.003934 0.004407 0.004918 
0.005467 0.006053 0.006676 
0.007332 0.008020 0.008734 
0.009471 0.010223 0.010984 
0.011746 0.012499 0.013233 
0.013939 0.014603 0.015216 
0.015765 0.016240 0.016628 
0.016922 0.017113 0.017193 
0.017157 0.017003 0.016729 
0.016337 0.015829 0.015211 
0.014491 0.013677 0.012779 
0.011811 0.010784 0.009712 
0.008609 0.007488 0.006364 
0.005248 0.004155 0.003094 
0.002076 0.001110 0.000205 
-0.000634 -0.001401 -0.002094 
-0.002710 -0.003248 -0.003708 
-0.004093 -0.004404 -0.004646 
-0.004821 -0.004936 -0.004994 
-0.005002 -0.004965 -0.004889 
-0.004779 -0.004641 -0.004480 
-0.004300 -0.004106 -0.003902 
-0.003692 -0.003479 -0.003266 
-0.003054 -0.002847 -0.002646 
-0.002452 -0.002267 -0.002090 
-0.001922 -0.001764 -0.001616 
-0.001478 -0.001349 -0.001230 
-0.001119 -0.001018 -0.000924 
-0.000838 0.000801 0.000945 
0.001107 0.001292 0.001501 
0.001736 0.002000 0.002294 
0.002621 0.002984 0.003385 
0.003824 0.004305 0.004828 
0.005394 0.006003 0.006655 
0.007349 0.008082 0.008852 
0.009654 0.010483 0.011332 
0.012195 0.013061 0.013921 
0.014763 0.015577 0.016348 
0.017066 0.017716 0.018286 
0.018764 0.019139 0.019401 
0.019544 0.019560 0.019447 
0.019202 0.018827 0.018326 
0.017703 0.016967 0.016128 
0.015196 0.014184 0.013107 
0.011978 0.010812 0.009624 
0.008428 0.007238 0.006067 
0.004927 0.003830 0.002784 
0.001798 0.000879 0.000033 
-0.000738 -0.001430 -0.002042 
-0.002575 -0.003029 -0.003407 
-0.003713 -0.003950 -0.004123 
-0.004238 -0.004299 -0.004312 
-0.004283 -0.004217 -0.004120 
-0.003998 -0.003854 -0.003695 
-0.003523 -0.003342 -0.003157 
-0.002969 -0.002782 -0.002598 
-0.002417 -0.002242 -0.002074 
-0.001914 -0.001762 -0.001618 
-0.001483 -0.001356 -0.001239 
-0.001130 -0.001029 -0.000935 
-0.000850 -0.000771 0.000866 
0.001021 0.001198 0.001398 
0.001624 0.001880 0.002166 
0.002487 0.002845 0.003241 
0.003679 0.004161 0.004689 
0.005264 0.005887 0.006560 
0.007281 0.008050 0.008865 
0.009722 0.010618 0.011545 
0.012499 0.013469 0.014447 
0.015422 0.016381 0.017311 
0.018199 0.019029 0.019788 
0.020462 0.021037 0.021500 
0.021842 0.022053 0.022126 
0.022058 0.021846 0.021492 
0.020998 0.020372 0.019621 
0.018756 0.017789 0.016734 
0.015605 0.014417 0.013186 
0.011929 0.010659 0.009391 
0.008141 0.006919 0.005739 
0.004609 0.003539 0.002536 
0.001606 0.000753 -0.000020 
-0.000711 -0.001321 -0.001850 
-0.002301 -0.002677 -0.002981 
-0.003218 -0.003394 -0.003513 
-0.003581 -0.003604 -0.003588 
-0.003537 -0.003458 -0.003356 
-0.003234 -0.003098 -0.002951 
-0.002797 -0.002638 -0.002478 
-0.002318 -0.002161 -0.002008 
-0.001860 -0.001718 -0.001583 
-0.001455 -0.001335 -0.001222 
-0.001117 -0.001019 -0.000929 
-0.000845 -0.000768 -0.000698 
0.000932 0.001099 0.001289 
0.001505 0.001750 0.002026 
0.002336 0.002684 0.003072 
0.003503 0.003981 0.004506 
0.005083 0.005713 0.006396 
0.007135 0.007929 0.008777 
0.009678 0.010627 0.011621 
0.012653 0.013717 0.014803 
0.015900 0.016997 0.018080 
0.019135 0.020147 0.021099 
0.021975 0.022761 0.023440 
0.023999 0.024426 0.024712 
0.024847 0.024828 0.024652 
0.024321 0.023837 0.023209 
0.022443 0.021553 0.020550 
0.019450 0.018267 0.017020 
0.015723 0.014393 0.013047 
0.011701 0.010367 0.009061 
0.007794 0.006577 0.005420 
0.004329 0.003312 0.002372 
0.001514 0.000739 0.000047 
-0.000562 -0.001090 -0.001541 
-0.001917 -0.002224 -0.002465 
-0.002647 -0.002776 -0.002856 
-0.002893 -0.002894 -0.002863 
-0.002805 -0.002726 -0.002629 
-0.002519 -0.002399 -0.002273 
-0.002143 -0.002011 -0.001880 
-0.001751 -0.001625 -0.001504 
-0.001388 -0.001278 -0.001174 
-0.001076 -0.000984 -0.000899 
-0.000820 -0.000747 -0.000680 
-0.000618 0.000997 0.001176 
0.001380 0.001612 0.001876 
0.002173 0.002508 0.002883 
0.003303 0.003770 0.004287 
0.004858 0.005485 0.006171 
0.006917 0.007725 0.008594 
0.009525 0.010515 0.011561 
0.012658 0.013800 0.014980 
0.016187 0.017411 0.018637 
0.019853 0.021040 0.022184 
0.023265 0.024267 0.025172 
0.025963 0.026624 0.027143 
0.027508 0.027710 0.027744 
0.027608 0.027302 0.026830 
0.026199 0.025420 0.024504 
0.023465 0.022319 0.021082 
0.019773 0.018408 0.017005 
0.015581 0.014153 0.012735 
0.011342 0.009986 0.008679 
0.007431 0.006249 0.005141 
0.004112 0.003164 0.002301 
0.001523 0.000830 0.000219 
-0.000311 -0.000764 -0.001144 
-0.001457 -0.001707 -0.001900 
-0.002042 -0.002138 -0.002193 
-0.002214 -0.002205 -0.002172 
-0.002119 -0.002049 -0.001967 
-0.001876 -0.001779 -0.001678 
-0.001575 -0.001472 -0.001371 
-0.001272 -0.001177 -0.001086 
-0.000999 -0.000918 -0.000841 
-0.000770 -0.000703 -0.000642 
-0.000585 -0.000533 0.001062 
0.001253 0.001471 0.001719 
0.002001 0.002320 0.002680 
0.003083 0.003535 0.004038 
0.004596 0.005213 0.005892 
0.006636 0.007446 0.008325 
0.009272 0.010288 0.011371 
0.012517 0.013722 0.014979 
0.016280 0.017614 0.018970 
0.020333 0.021687 0.023015 
0.024297 0.025516 0.026650 
0.027682 0.028591 0.029361 
0.029977 0.030426 0.030700 
0.030790 0.030696 0.030417 
0.029958 0.029327 0.028534 
0.027592 0.026516 0.025323 
0.024032 0.022660 0.021225 
0.019748 0.018245 0.016733 
0.015229 0.013747 0.012301 
0.010901 0.009560 0.008285 
0.007083 0.005960 0.004920 
0.003965 0.003097 0.002316 
0.001619 0.001005 0.000471 
0.000012 -0.000376 -0.000698 
-0.000960 -0.001167 -0.001325 
-0.001440 -0.001516 -0.001560 
-0.001577 -0.001570 -0.001544 
-0.001502 -0.001449 -0.001387 
-0.001319 -0.001247 -0.001173 
-0.001098 -0.001023 -0.000951 
-0.000880 -0.000813 -0.000749 
-0.000688 -0.000632 -0.000579 
-0.000530 -0.000484 -0.000442 
0.001126 0.001329 0.001561 
0.001825 0.002126 0.002466 
0.002850 0.003282 0.003766 
0.004306 0.004906 0.005569 
0.006301 0.007103 0.007979 
0.008930 0.009957 0.011060 
0.012238 0.013488 0.014804 
0.016179 0.017606 0.019073 
0.020566 0.022071 0.023570 
0.025044 0.026472 0.027834 
0.029108 0.030272 0.031306 
0.032190 0.032908 0.033447 
0.033795 0.033945 0.033895 
0.033646 0.033201 0.032570 
0.031763 0.030795 0.029682 
0.028442 0.027094 0.025659 
0.024154 0.022601 0.021018 
0.019422 0.017830 0.016258 
0.014720 0.013227 0.011791 
0.010420 0.009122 0.007904 
0.006768 0.005719 0.004758 
0.003885 0.003099 0.002398 
0.001779 0.001238 0.000772 
0.000374 0.000039 -0.000237 
-0.000461 -0.000639 -0.000775 
-0.000874 -0.000943 -0.000986 
-0.001006 -0.001008 -0.000996 
-0.000972 -0.000939 -0.000899 
-0.000855 -0.000808 -0.000760 
-0.000711 -0.000663 -0.000616 
-0.000571 -0.000527 -0.000486 
-0.000448 -0.000412 -0.000378 
-0.000347 0.001188 0.001403 
0.001649 0.001929 0.002248 
0.002610 0.003019 0.003479 
0.003994 0.004571 0.005212 
0.005923 0.006707 0.007568 
0.008510 0.009534 0.010643 
0.011835 0.013110 0.014465 
0.015894 0.017391 0.018947 
0.020550 0.022185 0.023836 
0.025485 0.027110 0.028690 
0.030201 0.031620 0.032922 
0.034085 0.035088 0.035913 
0.036545 0.036971 0.037183 
0.037180 0.036961 0.036531 
0.035900 0.035080 0.034086 
0.032936 0.031649 0.030245 
0.028745 0.027171 0.025542 
0.023878 0.022197 0.020518 
0.018856 0.017224 0.015637 
0.014105 0.012638 0.011243 
0.009927 0.008694 0.007549 
0.006493 0.005526 0.004647 
0.003857 0.003150 0.002524 
0.001975 0.001499 0.001088 
0.000740 0.000447 0.000204 
0.000006 -0.000153 -0.000277 
-0.000371 -0.000440 -0.000488 
-0.000518 -0.000534 -0.000538 
-0.000534 -0.000522 -0.000504 
-0.000484 -0.000460 -0.000435 
-0.000410 -0.000384 -0.000359 
-0.000334 -0.000311 -0.000289 
-0.000268 -0.000248 0.001248 
0.001474 0.001733 0.002030 
0.002367 0.002749 0.003182 
0.003670 0.004218 0.004830 
0.005513 0.006270 0.007107 
0.008027 0.009035 0.010133 
0.011322 0.012604 0.013977 
0.015438 0.016982 0.018603 
0.020290 0.022031 0.023810 
0.025611 0.027413 0.029194 
0.030929 0.032593 0.034161 
0.035605 0.036902 0.038028 
0.038963 0.039690 0.040197 
0.040474 0.040518 0.040331 
0.039918 0.039288 0.038455 
0.037435 0.036248 0.034914 
0.033454 0.031891 0.030247 
0.028542 0.026798 0.025034 
0.023267 0.021515 0.019791 
0.018110 0.016482 0.014918 
0.013425 0.012011 0.010681 
0.009438 0.008285 0.007222 
0.006251 0.005368 0.004571 
0.003859 0.003226 0.002667 
0.002179 0.001756 0.001392 
0.001081 0.000819 0.000599 
0.000417 0.000269 0.000149 
0.000053 -0.000022 -0.000079 
-0.000122 -0.000153 -0.000175 
-0.000189 -0.000196 -0.000199 
-0.000199 -0.000196 -0.000191 
-0.000184 -0.000177 -0.000169 
-0.000161 -0.000153 -0.000145 
0.001305 0.001542 0.001814 
0.002126 0.002480 0.002884 
0.003340 0.003855 0.004433 
0.005081 0.005804 0.006608 
0.007496 0.008475 0.009548 
0.010718 0.011988 0.013359 
0.014830 0.016397 0.018056 
0.019801 0.021619 0.023499 
0.025425 0.027377 0.029334 
0.031272 0.033165 0.034985 
0.036703 0.038293 0.039726 
0.040977 0.042024 0.042849 
0.043438 0.043782 0.043876 
0.043721 0.043325 0.042697 
0.041852 0.040807 0.039584 
0.038203 0.036689 0.035064 
0.033351 0.031572 0.029750 
0.027903 0.026051 0.024210 
0.022395 0.020621 0.018898 
0.017238 0.015648 0.014137 
0.012709 0.011368 0.010118 
0.008960 0.007893 0.006917 
0.006030 0.005229 0.004511 
0.003870 0.003302 0.002802 
0.002365 0.001985 0.001656 
0.001374 0.001133 0.000929 
0.000757 0.000612 0.000491 
0.000391 0.000307 0.000239 
0.000183 0.000137 0.000100 
0.000069 0.000044 0.000024 
0.000008 -0.000005 -0.000015 
-0.000024 -0.000031 -0.000036 
-0.000040 0.001359 0.001606 
0.001891 0.002217 0.002588 
0.003011 0.003490 0.004031 
0.004639 0.005322 0.006084 
0.006931 0.007870 0.008906 
0.010043 0.011284 0.012633 
0.014091 0.015658 0.017330 
0.019103 0.020970 0.022919 
0.024937 0.027008 0.029111 
0.031223 0.033319 0.035370 
0.037346 0.039217 0.040952 
0.042522 0.043899 0.045060 
0.045984 0.046656 0.047067 
0.047211 0.047091 0.046712 
0.046087 0.045231 0.044163 
0.042905 0.041480 0.039913 
0.038228 0.036449 0.034599 
0.032701 0.030774 0.028839 
0.026912 0.025009 0.023144 
0.021329 0.019575 0.017890 
0.016282 0.014758 0.013320 
0.011974 0.010720 0.009559 
0.008491 0.007513 0.006623 
0.005818 0.005094 0.004446 
0.003869 0.003357 0.002907 
0.002511 0.002166 0.001865 
0.001603 0.001377 0.001182 
0.001015 0.000870 0.000746 
0.000639 0.000548 0.000469 
0.000401 0.000343 0.000292 
0.000249 0.000211 0.000178 
0.000149 0.000124 0.000102 
0.000083 0.000066 0.001408 
0.001665 0.001962 0.002301 
0.002689 0.003130 0.003630 
0.004196 0.004833 0.005548 
0.006347 0.007238 0.008225 
0.009315 0.010513 0.011823 
0.013249 0.014792 0.016451 
0.018225 0.020109 0.022095 
0.024172 0.026326 0.028539 
0.030790 0.033055 0.035307 
0.037513 0.039644 0.041666 
0.043546 0.045253 0.046756 
0.048030 0.049053 0.049808 
0.050286 0.050481 0.050396 
0.050036 0.049415 0.048550 
0.047461 0.046171 0.044705 
0.043088 0.041346 0.039504 
0.037587 0.035617 0.033615 
0.031601 0.029592 0.027605 
0.025652 0.023748 0.021903 
0.020126 0.018425 0.016806 
0.015274 0.013833 0.012485 
0.011231 0.010071 0.009003 
0.008025 0.007135 0.006327 
0.005599 0.004945 0.004360 
0.003838 0.003375 0.002966 
0.002604 0.002285 0.002006 
0.001760 0.001544 0.001355 
0.001190 0.001045 0.000917 
0.000805 0.000707 0.000620 
0.000543 0.000476 0.000416 
0.000362 0.000315 0.000273 
0.000236 0.000203 0.000174 
0.001452 0.001719 0.002026 
0.002378 0.002780 0.003239 
0.003759 0.004348 0.005012 
0.005758 0.006592 0.007523 
0.008555 0.009697 0.010953 
0.012329 0.013827 0.015450 
0.017199 0.019070 0.021060 
0.023160 0.025360 0.027645 
0.029996 0.032391 0.034804 
0.037206 0.039565 0.041846 
0.044016 0.046037 0.047877 
0.049504 0.050889 0.052009 
0.052848 0.053393 0.053639 
0.053589 0.053250 0.052636 
0.051764 0.050657 0.049338 
0.047834 0.046172 0.044379 
0.042480 0.040500 0.038464 
0.036392 0.034304 0.032218 
0.030151 0.028117 0.026128 
0.024196 0.022331 0.020540 
0.018830 0.017208 0.015675 
0.014236 0.012891 0.011642 
0.010486 0.009422 0.008447 
0.007558 0.006750 0.006020 
0.005361 0.004770 0.004240 
0.003766 0.003344 0.002969 
0.002635 0.002339 0.002075 
0.001842 0.001635 0.001451 
0.001288 0.001142 0.001013 
0.000897 0.000795 0.000703 
0.000621 0.000547 0.000482 
0.000423 0.000370 0.000323 
0.000281 0.001491 0.001767 
0.002083 0.002447 0.002863 
0.003337 0.003875 0.004485 
0.005174 0.005948 0.006815 
0.007782 0.008857 0.010047 
0.011357 0.012793 0.014359 
0.016057 0.017889 0.019852 
0.021942 0.024150 0.026466 
0.028874 0.031355 0.033887 
0.036441 0.038986 0.041490 
0.043916 0.046227 0.048385 
0.050353 0.052099 0.053592 
0.054808 0.055727 0.056338 
0.056636 0.056622 0.056306 
0.055700 0.054825 0.053704 
0.052362 0.050826 0.049125 
0.047286 0.045336 0.043301 
0.041205 0.039069 0.036914 
0.034758 0.032618 0.030508 
0.028441 0.026428 0.024480 
0.022605 0.020809 0.019100 
0.017480 0.015953 0.014522 
0.013186 0.011945 0.010797 
0.009741 0.008772 0.007887 
0.007082 0.006352 0.005692 
0.005096 0.004560 0.004078 
0.003646 0.003259 0.002913 
0.002603 0.002325 0.002077 
0.001854 0.001655 0.001477 
0.001317 0.001173 0.001044 
0.000928 0.000824 0.000731 
0.000646 0.000571 0.000503 
0.000442 0.000388 0.001525 
0.001807 0.002133 0.002506 
0.002934 0.003422 0.003977 
0.004606 0.005316 0.006116 
0.007012 0.008013 0.009126 
0.010359 0.011718 0.013209 
0.014837 0.016605 0.018512 
0.020559 0.022740 0.025048 
0.027471 0.029993 0.032596 
0.035253 0.037938 0.040618 
0.043258 0.045819 0.048262 
0.050548 0.052638 0.054497 
0.056093 0.057399 0.058397 
0.059073 0.059422 0.059446 
0.059154 0.058561 0.057688 
0.056558 0.055198 0.053637 
0.051904 0.050027 0.048034 
0.045952 0.043804 0.041613 
0.039399 0.037181 0.034976 
0.032797 0.030659 0.028572 
0.026548 0.024595 0.022719 
0.020929 0.019227 0.017618 
0.016104 0.014687 0.013364 
0.012137 0.011002 0.009957 
0.008998 0.008121 0.007322 
0.006595 0.005935 0.005338 
0.004799 0.004312 0.003873 
0.003477 0.003121 0.002800 
0.002511 0.002251 0.002017 
0.001806 0.001616 0.001444 
0.001289 0.001150 0.001024 
0.000911 0.000809 0.000717 
0.000634 0.000559 0.000493 
0.001552 0.001841 0.002173 
0.002556 0.002994 0.003494 
0.004063 0.004709 0.005438 
0.006260 0.007181 0.008212 
0.009358 0.010629 0.012032 
0.013572 0.015254 0.017083 
0.019058 0.021180 0.023443 
0.025840 0.028358 0.030984 
0.033695 0.036467 0.039270 
0.042072 0.044835 0.047520 
0.050084 0.052488 0.054691 
0.056654 0.058346 0.059738 
0.060810 0.061549 0.061949 
0.062012 0.061747 0.061171 
0.060304 0.059172 0.057802 
0.056225 0.054468 0.052563 
0.050537 0.048417 0.046227 
0.043991 0.041728 0.039457 
0.037195 0.034957 0.032756 
0.030603 0.028511 0.026487 
0.024539 0.022674 0.020897 
0.019212 0.017622 0.016127 
0.014729 0.013427 0.012218 
0.011101 0.010072 0.009126 
0.008260 0.007470 0.006749 
0.006093 0.005498 0.004958 
0.004469 0.004026 0.003625 
0.003262 0.002934 0.002638 
0.002369 0.002126 0.001907 
0.001708 0.001528 0.001366 
0.001219 0.001086 0.000967 
0.000858 0.000761 0.000673 
0.000594 0.001573 0.001866 
0.002205 0.002595 0.003041 
0.003551 0.004132 0.004791 
0.005537 0.006377 0.007320 
0.008375 0.009550 0.010853 
0.012293 0.013874 0.015603 
0.017484 0.019518 0.021704 
0.024037 0.026511 0.029113 
0.031827 0.034633 0.037504 
0.040412 0.043320 0.046192 
0.048986 0.051659 0.054168 
0.056471 0.058529 0.060309 
0.061780 0.062923 0.063721 
0.064171 0.064274 0.064040 
0.063486 0.062632 0.061506 
0.060135 0.058549 0.056780 
0.054857 0.052809 0.050662 
0.048442 0.046170 0.043869 
0.041556 0.039248 0.036960 
0.034706 0.032497 0.030345 
0.028259 0.026247 0.024315 
0.022471 0.020717 0.019056 
0.017492 0.016024 0.014652 
0.013375 0.012191 0.011096 
0.010086 0.009158 0.008307 
0.007529 0.006818 0.006170 
0.005579 0.005042 0.004554 
0.004110 0.003708 0.003342 
0.003010 0.002709 0.002435 
0.002188 0.001963 0.001759 
0.001574 0.001407 0.001256 
0.001119 0.000995 0.000884 
0.000783 0.000693 0.001587 
0.001884 0.002227 0.002622 
0.003075 0.003593 0.004183 
0.004853 0.005611 0.006466 
0.007426 0.008501 0.009699 
0.011028 0.012497 0.014112 
0.015879 0.017802 0.019883 
0.022121 0.024513 0.027050 
0.029720 0.032508 0.035392 
0.038347 0.041341 0.044339 
0.047303 0.050189 0.052954 
0.055553 0.057944 0.060086 
0.061943 0.063486 0.064693 
0.065549 0.066048 0.066193 
0.065993 0.065465 0.064632 
0.063520 0.062157 0.060575 
0.058805 0.056876 0.054817 
0.052656 0.050417 0.048124 
0.045795 0.043452 0.041109 
0.038782 0.036486 0.034231 
0.032030 0.029891 0.027824 
0.025835 0.023931 0.022116 
0.020394 0.018767 0.017236 
0.015801 0.014462 0.013216 
0.012060 0.010991 0.010006 
0.009099 0.008267 0.007504 
0.006806 0.006169 0.005587 
0.005056 0.004572 0.004131 
0.003730 0.003365 0.003032 
0.002730 0.002455 0.002206 
0.001979 0.001773 0.001587 
0.001417 0.001264 0.001126 
0.001001 0.000888 0.000786 
0.001594 0.001894 0.002240 
0.002639 0.003096 0.003619 
0.004216 0.004893 0.005660 
0.006526 0.007499 0.008588 
0.009802 0.011150 0.012641 
0.014281 0.016076 0.018032 
0.020148 0.022426 0.024861 
0.027446 0.030169 0.033014 
0.035959 0.038978 0.042040 
0.045109 0.048145 0.051105 
0.053944 0.056617 0.059081 
0.061292 0.063217 0.064823 
0.066088 0.066997 0.067545 
0.067732 0.067570 0.067076 
0.066271 0.065182 0.063839 
0.062272 0.060512 0.058590 
0.056534 0.054372 0.052128 
0.049825 0.047483 0.045121 
0.042756 0.040402 0.038075 
0.035785 0.033545 0.031365 
0.029252 0.027216 0.025261 
0.023394 0.021619 0.019937 
0.018351 0.016861 0.015466 
0.014165 0.012955 0.011833 
0.010795 0.009838 0.008956 
0.008146 0.007403 0.006721 
0.006097 0.005527 0.005006 
0.004530 0.004095 0.003699 
0.003337 0.003008 0.002708 
0.002435 0.002186 0.001961 
0.001756 0.001570 0.001402 
0.001249 0.001111 0.000987 
0.000875 0.001593 0.001894 
0.002242 0.002643 0.003103 
0.003629 0.004229 0.004911 
0.005684 0.006555 0.007535 
0.008633 0.009858 0.011218 
0.012723 0.014379 0.016193 
0.018168 0.020308 0.022612 
0.025077 0.027694 0.030452 
0.033335 0.036322 0.039386 
0.042495 0.045614 0.048702 
0.051716 0.054610 0.057339 
0.059858 0.062126 0.064104 
0.065764 0.067080 0.068039 
0.068634 0.068866 0.068746 
0.068290 0.067521 0.066466 
0.065153 0.063613 0.061878 
0.059976 0.057937 0.055788 
0.053552 0.051253 0.048911 
0.046544 0.044169 0.041802 
0.039456 0.037143 0.034876 
0.032664 0.030518 0.028444 
0.026449 0.024540 0.022720 
0.020993 0.019360 0.017822 
0.016379 0.015030 0.013772 
0.012603 0.011519 0.010516 
0.009590 0.008737 0.007953 
0.007232 0.006570 0.005963 
0.005408 0.004899 0.004434 
0.004009 0.003620 0.003266 
0.002943 0.002648 0.002380 
0.002136 0.001914 0.001712 
0.001530 0.001364 0.001215 
0.001080 0.000958 0.001586 
0.001887 0.002235 0.002636 
0.003096 0.003623 0.004223 
0.004906 0.005680 0.006554 
0.007537 0.008638 0.009866 
0.011231 0.012741 0.014404 
0.016225 0.018210 0.020361 
0.022677 0.025155 0.027788 
0.030564 0.033467 0.036475 
0.039563 0.042698 0.045845 
0.048964 0.052011 0.054940 
0.057705 0.060263 0.062571 
0.064591 0.066293 0.067654 
0.068657 0.069297 0.069575 
0.069501 0.069090 0.068366 
0.067354 0.066083 0.064583 
0.062884 0.061017 0.059009 
0.056886 0.054674 0.052393 
0.050064 0.047706 0.045335 
0.042966 0.040614 0.038290 
0.036008 0.033777 0.031607 
0.029507 0.027483 0.025541 
0.023687 0.021923 0.020252 
0.018675 0.017193 0.015803 
0.014504 0.013295 0.012170 
0.011128 0.010164 0.009273 
0.008452 0.007695 0.007000 
0.006361 0.005774 0.005236 
0.004744 0.004292 0.003880 
0.003502 0.003158 0.002844 
0.002557 0.002296 0.002059 
0.001843 0.001647 0.001470 
0.001310 0.001165 0.001034 
0.001572 0.001871 0.002217 
0.002617 0.003075 0.003600 
0.004198 0.004879 0.005651 
0.006522 0.007502 0.008601 
0.009826 0.011189 0.012696 
0.014356 0.016175 0.018157 
0.020305 0.022620 0.025096 
0.027728 0.030503 0.033406 
0.036416 0.039506 0.042646 
0.045800 0.048927 0.051985 
0.054928 0.057711 0.060289 
0.062621 0.064670 0.066404 
0.067801 0.068844 0.069527 
0.069852 0.069826 0.069467 
0.068795 0.067836 0.066617 
0.065169 0.063521 0.061702 
0.059738 0.057657 0.055481 
0.053232 0.050931 0.048595 
0.046241 0.043884 0.041538 
0.039217 0.036932 0.034693 
0.032512 0.030396 0.028353 
0.026390 0.024511 0.022720 
0.021021 0.019414 0.017899 
0.016477 0.015145 0.013902 
0.012744 0.011669 0.010671 
0.009748 0.008896 0.008109 
0.007384 0.006716 0.006103 
0.005539 0.005022 0.004548 
0.004113 0.003716 0.003352 
0.003020 0.002717 0.002441 
0.002190 0.001961 0.001754 
0.001566 0.001396 0.001242 
0.001103 0.001550 0.001847 
0.002190 0.002586 0.003040 
0.003561 0.004155 0.004830 
0.005596 0.006460 0.007433 
0.008523 0.009739 0.011092 
0.012588 0.014236 0.016042 
0.018010 0.020143 0.022441 
0.024901 0.027515 0.030272 
0.033156 0.036147 0.039220 
0.042343 0.045481 0.048595 
0.051642 0.054579 0.057359 
0.059940 0.062281 0.064344 
0.066100 0.067524 0.068602 
0.069326 0.069697 0.069723 
0.069420 0.068808 0.067910 
0.066755 0.065371 0.063785 
0.062026 0.060121 0.058094 
0.055968 0.053766 0.051505 
0.049205 0.046881 0.044549 
0.042223 0.039916 0.037640 
0.035406 0.033225 0.031105 
0.029055 0.027080 0.025187 
0.023379 0.021660 0.020032 
0.018494 0.017048 0.015691 
0.014421 0.013237 0.012135 
0.011110 0.010161 0.009282 
0.008469 0.007719 0.007028 
0.006391 0.005805 0.005267 
0.004772 0.004319 0.003904 
0.003524 0.003176 0.002859 
0.002570 0.002306 0.002066 
0.001849 0.001651 0.001472 
0.001311 0.001165 0.001523 
0.001816 0.002154 0.002544 
0.002993 0.003507 0.004093 
0.004760 0.005516 0.006369 
0.007329 0.008406 0.009607 
0.010942 0.012420 0.014047 
0.015829 0.017772 0.019878 
0.022146 0.024574 0.027154 
0.029876 0.032723 0.035677 
0.038711 0.041796 0.044897 
0.047977 0.050993 0.053903 
0.056663 0.059229 0.061563 
0.063627 0.065393 0.066837 
0.067943 0.068705 0.069122 
0.069202 0.068959 0.068413 
0.067585 0.066503 0.065192 
0.063680 0.061994 0.060159 
0.058199 0.056137 0.053993 
0.051786 0.049534 0.047253 
0.044959 0.042665 0.040384 
0.038130 0.035913 0.033743 
0.031630 0.029583 0.027608 
0.025711 0.023896 0.022167 
0.020527 0.018975 0.017512 
0.016138 0.014850 0.013646 
0.012523 0.011478 0.010507 
0.009607 0.008774 0.008004 
0.007293 0.006637 0.006033 
0.005477 0.004966 0.004497 
0.004066 0.003672 0.003312 
0.002982 0.002681 0.002407 
0.002158 0.001931 0.001725 
0.001539 0.001371 0.001219 
0.001489 0.001777 0.002109 
0.002493 0.002933 0.003438 
0.004014 0.004669 0.005412 
0.006251 0.007194 0.008251 
0.009431 0.010743 0.012193 
0.013791 0.015541 0.017448 
0.019515 0.021741 0.024123 
0.026654 0.029324 0.032117 
0.035014 0.037992 0.041019 
0.044065 0.047090 0.050056 
0.052920 0.055641 0.058176 
0.060487 0.062540 0.064306 
0.065761 0.066890 0.067686 
0.068148 0.068283 0.068103 
0.067627 0.066876 0.065874 
0.064646 0.063218 0.061615 
0.059861 0.057980 0.055993 
0.053919 0.051778 0.049587 
0.047361 0.045116 0.042865 
0.040623 0.038402 0.036212 
0.034066 0.031972 0.029938 
0.027973 0.026082 0.024270 
0.022541 0.020897 0.019339 
0.017869 0.016485 0.015185 
0.013968 0.012832 0.011772 
0.010787 0.009871 0.009023 
0.008237 0.007511 0.006840 
0.006221 0.005651 0.005126 
0.004644 0.004202 0.003796 
0.003425 0.003085 0.002775 
0.002492 0.002235 0.002001 
0.001788 0.001596 0.001422 
0.001264 0.001450 0.001731 
0.002056 0.002431 0.002862 
0.003356 0.003919 0.004560 
0.005286 0.006106 0.007029 
0.008062 0.009215 0.010497 
0.011914 0.013474 0.015183 
0.017044 0.019061 0.021233 
0.023556 0.026024 0.028627 
0.031351 0.034176 0.037079 
0.040031 0.043002 0.045956 
0.048853 0.051655 0.054320 
0.056809 0.059084 0.061113 
0.062868 0.064325 0.065471 
0.066297 0.066802 0.066992 
0.066878 0.066476 0.065806 
0.064890 0.063752 0.062415 
0.060904 0.059242 0.057449 
0.055547 0.053555 0.051490 
0.049370 0.047210 0.045025 
0.042830 0.040637 0.038460 
0.036309 0.034196 0.032131 
0.030122 0.028177 0.026302 
0.024502 0.022781 0.021143 
0.019588 0.018118 0.016731 
0.015428 0.014205 0.013061 
0.011994 0.010999 0.010074 
0.009214 0.008418 0.007681 
0.006999 0.006369 0.005789 
0.005254 0.004762 0.004311 
0.003896 0.003516 0.003169 
0.002851 0.002561 0.002298 
0.002058 0.001840 0.001642 
0.001463 0.001302 0.001405 
0.001679 0.001995 0.002361 
0.002780 0.003261 0.003810 
0.004434 0.005140 0.005938 
0.006836 0.007841 0.008963 
0.010208 0.011585 0.013101 
0.014760 0.016568 0.018525 
0.020632 0.022885 0.025278 
0.027802 0.030441 0.033179 
0.035992 0.038854 0.041735 
0.044600 0.047413 0.050136 
0.052731 0.055160 0.057388 
0.059382 0.061116 0.062568 
0.063724 0.064575 0.065120 
0.065364 0.065315 0.064989 
0.064404 0.063578 0.062536 
0.061297 0.059885 0.058321 
0.056625 0.054816 0.052914 
0.050935 0.048896 0.046812 
0.044697 0.042567 0.040434 
0.038310 0.036209 0.034140 
0.032113 0.030138 0.028223 
0.026373 0.024594 0.022891 
0.021267 0.019723 0.018261 
0.016879 0.015579 0.014357 
0.013213 0.012142 0.011144 
0.010214 0.009350 0.008547 
0.007803 0.007115 0.006478 
0.005891 0.005349 0.004851 
0.004392 0.003971 0.003585 
0.003232 0.002909 0.002614 
0.002346 0.002101 0.001879 
0.001678 0.001496 0.001331 
0.001356 0.001621 0.001928 
0.002283 0.002690 0.003156 
0.003687 0.004292 0.004977 
0.005750 0.006619 0.007592 
0.008677 0.009882 0.011214 
0.012678 0.014282 0.016027 
0.017916 0.019949 0.022122 
0.024430 0.026862 0.029405 
0.032043 0.034754 0.037512 
0.040288 0.043052 0.045768 
0.048400 0.050912 0.053269 
0.055437 0.057386 0.059090 
0.060529 0.061689 0.062561 
0.063143 0.063437 0.063453 
0.063203 0.062703 0.061971 
0.061027 0.059890 0.058582 
0.057122 0.055529 0.053821 
0.052016 0.050130 0.048180 
0.046180 0.044145 0.042088 
0.040024 0.037964 0.035921 
0.033905 0.031926 0.029994 
0.028117 0.026301 0.024553 
0.022876 0.021273 0.019748 
0.018300 0.016932 0.015641 
0.014426 0.013287 0.012220 
0.011224 0.010294 0.009429 
0.008625 0.007879 0.007188 
0.006548 0.005957 0.005412 
0.004909 0.004447 0.004022 
0.003633 0.003276 0.002949 
0.002651 0.002380 0.002132 
0.001908 0.001704 0.001519 
0.001352 0.001303 0.001559 
0.001856 0.002198 0.002591 
0.003040 0.003554 0.004137 
0.004798 0.005543 0.006381 
0.007318 0.008363 0.009523 
0.010804 0.012213 0.013754 
0.015431 0.017245 0.019196 
0.021281 0.023494 0.025826 
0.028264 0.030791 0.033388 
0.036031 0.038693 0.041343 
0.043950 0.046480 0.048899 
0.051174 0.053273 0.055168 
0.056835 0.058254 0.059412 
0.060299 0.060912 0.061255 
0.061333 0.061158 0.060743 
0.060104 0.059260 0.058227 
0.057026 0.055673 0.054187 
0.052584 0.050882 0.049096 
0.047242 0.045333 0.043384 
0.041409 0.039421 0.037433 
0.035456 0.033501 0.031579 
0.029699 0.027868 0.026094 
0.024383 0.022740 0.021167 
0.019667 0.018242 0.016892 
0.015617 0.014416 0.013288 
0.012230 0.011240 0.010316 
0.009455 0.008654 0.007910 
0.007219 0.006580 0.005989 
0.005443 0.004939 0.004476 
0.004050 0.003659 0.003300 
0.002972 0.002673 0.002400 
0.002151 0.001925 0.001719 
0.001534 0.001366 0.001246 
0.001493 0.001778 0.002107 
0.002485 0.002917 0.003410 
0.003971 0.004605 0.005321 
0.006125 0.007024 0.008026 
0.009137 0.010364 0.011712 
0.013187 0.014790 0.016523 
0.018386 0.020376 0.022488 
0.024711 0.027036 0.029445 
0.031920 0.034440 0.036978 
0.039507 0.041996 0.044416 
0.046733 0.048917 0.050940 
0.052774 0.054396 0.055789 
0.056937 0.057834 0.058475 
0.058861 0.058998 0.058894 
0.058562 0.058015 0.057270 
0.056342 0.055248 0.054004 
0.052628 0.051134 0.049538 
0.047856 0.046102 0.044290 
0.042434 0.040547 0.038642 
0.036732 0.034828 0.032942 
0.031083 0.029262 0.027485 
0.025761 0.024094 0.022491 
0.020954 0.019486 0.018090 
0.016765 0.015512 0.014330 
0.013218 0.012175 0.011197 
0.010283 0.009430 0.008636 
0.007897 0.007211 0.006576 
0.005987 0.005444 0.004942 
0.004480 0.004055 0.003664 
0.003306 0.002979 0.002679 
0.002406 0.002157 0.001931 
0.001725 0.001539 0.001371 
0.001187 0.001423 0.001697 
0.002012 0.002373 0.002787 
0.003259 0.003796 0.004402 
0.005086 0.005854 0.006713 
0.007669 0.008729 0.009899 
0.011183 0.012587 0.014112 
0.015761 0.017532 0.019422 
0.021426 0.023537 0.025742 
0.028027 0.030375 0.032765 
0.035173 0.037574 0.039940 
0.042243 0.044452 0.046540 
0.048479 0.050246 0.051818 
0.053177 0.054312 0.055212 
0.055875 0.056299 0.056490 
0.056454 0.056201 0.055744 
0.055095 0.054269 0.053282 
0.052148 0.050881 0.049497 
0.048010 0.046435 0.044784 
0.043073 0.041313 0.039519 
0.037703 0.035877 0.034053 
0.032241 0.030452 0.028696 
0.026979 0.025310 0.023695 
0.022138 0.020643 0.019214 
0.017852 0.016557 0.015332 
0.014174 0.013083 0.012058 
0.011097 0.010197 0.009357 
0.008573 0.007844 0.007166 
0.006537 0.005955 0.005416 
0.004919 0.004460 0.004038 
0.003651 0.003295 0.002969 
0.002671 0.002400 0.002152 
0.001927 0.001722 0.001537 
0.001369 0.001126 0.001352 
0.001612 0.001913 0.002258 
0.002653 0.003103 0.003613 
0.004191 0.004842 0.005573 
0.006389 0.007298 0.008305 
0.009415 0.010633 0.011964 
0.013409 0.014969 0.016644 
0.018432 0.020326 0.022320 
0.024402 0.026559 0.028776 
0.031032 0.033307 0.035577 
0.037815 0.039996 0.042094 
0.044081 0.045933 0.047627 
0.049143 0.050464 0.051579 
0.052478 0.053157 0.053614 
0.053853 0.053879 0.053701 
0.053328 0.052772 0.052046 
0.051163 0.050136 0.048978 
0.047704 0.046326 0.044858 
0.043313 0.041705 0.040045 
0.038347 0.036624 0.034886 
0.033146 0.031414 0.029700 
0.028013 0.026363 0.024755 
0.023195 0.021690 0.020243 
0.018857 0.017534 0.016275 
0.015082 0.013953 0.012888 
0.011885 0.010944 0.010063 
0.009238 0.008469 0.007752 
0.007085 0.006466 0.005892 
0.005361 0.004871 0.004418 
0.004002 0.003618 0.003267 
0.002945 0.002650 0.002381 
0.002136 0.001913 0.001710 
0.001526 0.001360 0.001064 
0.001278 0.001526 0.001812 
0.002140 0.002515 0.002942 
0.003427 0.003975 0.004592 
0.005284 0.006057 0.006917 
0.007870 0.008919 0.010070 
0.011325 0.012688 0.014159 
0.015737 0.017420 0.019202 
0.021077 0.023035 0.025063 
0.027146 0.029268 0.031407 
0.033543 0.035652 0.037710 
0.039693 0.041577 0.043338 
0.044956 0.046412 0.047691 
0.048781 0.049673 0.050362 
0.050846 0.051128 0.051210 
0.051100 0.050807 0.050339 
0.049707 0.048924 0.048001 
0.046950 0.045783 0.044513 
0.043153 0.041714 0.040210 
0.038652 0.037052 0.035424 
0.033777 0.032125 0.030476 
0.028841 0.027229 0.025648 
0.024105 0.022607 0.021158 
0.019763 0.018425 0.017145 
0.015926 0.014769 0.013672 
0.012637 0.011662 0.010744 
0.009884 0.009079 0.008327 
0.007626 0.006973 0.006366 
0.005803 0.005282 0.004800 
0.004356 0.003946 0.003569 
0.003223 0.002906 0.002616 
0.002351 0.002109 0.001890 
0.001690 0.001509 0.001345 
0.001001 0.001204 0.001439 
0.001709 0.002020 0.002374 
0.002779 0.003237 0.003755 
0.004338 0.004991 0.005721 
0.006531 0.007428 0.008416 
0.009499 0.010679 0.011959 
0.013340 0.014821 0.016398 
0.018069 0.019825 0.021658 
0.023557 0.025508 0.027494 
0.029498 0.031501 0.033480 
0.035415 0.037282 0.039060 
0.040729 0.042268 0.043662 
0.044894 0.045955 0.046835 
0.047529 0.048034 0.048351 
0.048484 0.048436 0.048215 
0.047829 0.047287 0.046599 
0.045775 0.044826 0.043764 
0.042600 0.041346 0.040012 
0.038611 0.037155 0.035655 
0.034123 0.032570 0.031007 
0.029444 0.027891 0.026357 
0.024849 0.023375 0.021941 
0.020552 0.019212 0.017925 
0.016693 0.015518 0.014400 
0.013340 0.012337 0.011392 
0.010502 0.009666 0.008883 
0.008151 0.007468 0.006831 
0.006239 0.005690 0.005181 
0.004710 0.004275 0.003874 
0.003505 0.003166 0.002855 
0.002571 0.002311 0.002074 
0.001858 0.001662 0.001484 
0.001323 0.000938 0.001130 
0.001351 0.001606 0.001899 
0.002234 0.002615 0.003047 
0.003534 0.004083 0.004697 
0.005383 0.006144 0.006986 
0.007912 0.008927 0.010032 
0.011230 0.012521 0.013905 
0.015379 0.016938 0.018577 
0.020288 0.022059 0.023878 
0.025732 0.027603 0.029473 
0.031324 0.033136 0.034889 
0.036562 0.038137 0.039597 
0.040925 0.042108 0.043135 
0.043998 0.044691 0.045212 
0.045559 0.045734 0.045742 
0.045587 0.045275 0.044816 
0.044217 0.043488 0.042637 
0.041675 0.040613 0.039462 
0.038231 0.036933 0.035577 
0.034177 0.032741 0.031282 
0.029810 0.028335 0.026865 
0.025411 0.023979 0.022576 
0.021209 0.019883 0.018601 
0.017369 0.016187 0.015058 
0.013982 0.012961 0.011994 
0.011081 0.010221 0.009413 
0.008655 0.007945 0.007282 
0.006664 0.006089 0.005554 
0.005059 0.004600 0.004177 
0.003786 0.003426 0.003096 
0.002793 0.002515 0.002261 
0.002030 0.001819 0.001628 
0.001454 0.001296 0.000875 
0.001056 0.001264 0.001504 
0.001780 0.002094 0.002452 
0.002857 0.003315 0.003829 
0.004405 0.005047 0.005759 
0.006547 0.007412 0.008360 
0.009391 0.010508 0.011712 
0.013000 0.014372 0.015823 
0.017347 0.018937 0.020583 
0.022275 0.023998 0.025739 
0.027480 0.029206 0.030898 
0.032537 0.034107 0.035589 
0.036969 0.038230 0.039361 
0.040352 0.041194 0.041881 
0.042410 0.042780 0.042992 
0.043048 0.042951 0.042708 
0.042325 0.041809 0.041167 
0.040409 0.039543 0.038579 
0.037526 0.036395 0.035197 
0.033941 0.032638 0.031298 
0.029933 0.028552 0.027165 
0.025780 0.024406 0.023051 
0.021721 0.020423 0.019161 
0.017940 0.016764 0.015634 
0.014554 0.013523 0.012543 
0.011615 0.010737 0.009908 
0.009129 0.008398 0.007712 
0.007072 0.006474 0.005917 
0.005400 0.004920 0.004475 
0.004064 0.003685 0.003336 
0.003015 0.002720 0.002450 
0.002204 0.001979 0.001774 
0.001587 0.001418 0.001265 
0.000814 0.000983 0.001178 
0.001404 0.001662 0.001956 
0.002291 0.002670 0.003098 
0.003579 0.004117 0.004716 
0.005381 0.006114 0.006921 
0.007802 0.008762 0.009800 
0.010918 0.012114 0.013386 
0.014732 0.016144 0.017618 
0.019144 0.020711 0.022309 
0.023923 0.025540 0.027144 
0.028719 0.030248 0.031716 
0.033107 0.034406 0.035601 
0.036678 0.037629 0.038446 
0.039123 0.039656 0.040043 
0.040284 0.040381 0.040336 
0.040154 0.039839 0.039399 
0.038839 0.038167 0.037391 
0.036519 0.035562 0.034527 
0.033425 0.032265 0.031058 
0.029813 0.028540 0.027249 
0.025949 0.024648 0.023355 
0.022078 0.020822 0.019593 
0.018397 0.017238 0.016120 
0.015044 0.014014 0.013030 
0.012093 0.011204 0.010363 
0.009568 0.008820 0.008117 
0.007458 0.006841 0.006265 
0.005728 0.005229 0.004765 
0.004336 0.003939 0.003572 
0.003235 0.002924 0.002639 
0.002378 0.002139 0.001921 
0.001722 0.001541 0.001377 
0.001229 0.000754 0.000912 
0.001095 0.001305 0.001546 
0.001821 0.002134 0.002488 
0.002887 0.003335 0.003835 
0.004393 0.005011 0.005693 
0.006441 0.007259 0.008149 
0.009111 0.010146 0.011253 
0.012430 0.013673 0.014979 
0.016341 0.017750 0.019199 
0.020676 0.022170 0.023667 
0.025154 0.026616 0.028038 
0.029408 0.030709 0.031929 
0.033056 0.034079 0.034989 
0.035777 0.036440 0.036971 
0.037369 0.037634 0.037765 
0.037764 0.037636 0.037383 
0.037011 0.036525 0.035933 
0.035241 0.034457 0.033589 
0.032646 0.031636 0.030569 
0.029455 0.028301 0.027119 
0.025916 0.024703 0.023486 
0.022273 0.021073 0.019890 
0.018732 0.017602 0.016506 
0.015446 0.014425 0.013446 
0.012510 0.011617 0.010769 
0.009966 0.009206 0.008490 
0.007817 0.007185 0.006593 
0.006040 0.005524 0.005044 
0.004598 0.004185 0.003803 
0.003450 0.003125 0.002825 
0.002550 0.002298 0.002068 
0.001857 0.001665 0.001491 
0.001332 0.001189 0.000696 
0.000843 0.001014 0.001210 
0.001434 0.001690 0.001981 
0.002310 0.002681 0.003097 
0.003562 0.004080 0.004652 
0.005284 0.005977 0.006734 
0.007556 0.008445 0.009401 
0.010422 0.011508 0.012655 
0.013858 0.015113 0.016412 
0.017748 0.019110 0.020488 
0.021871 0.023246 0.024600 
0.025920 0.027194 0.028408 
0.029551 0.030612 0.031579 
0.032446 0.033204 0.033848 
0.034374 0.034778 0.035059 
0.035218 0.035256 0.035173 
0.034975 0.034665 0.034247 
0.033728 0.033114 0.032411 
0.031628 0.030771 0.029849 
0.028871 0.027845 0.026781 
0.025686 0.024569 0.023440 
0.022304 0.021171 0.020047 
0.018937 0.017848 0.016785 
0.015751 0.014750 0.013784 
0.012857 0.011969 0.011121 
0.010315 0.009550 0.008827 
0.008144 0.007501 0.006897 
0.006331 0.005802 0.005308 
0.004849 0.004421 0.004025 
0.003658 0.003320 0.003007 
0.002720 0.002455 0.002213 
0.001992 0.001789 0.001605 
0.001437 0.001284 0.001146 
0.000640 0.000777 0.000935 
0.001117 0.001326 0.001564 
0.001834 0.002139 0.002483 
0.002869 0.003299 0.003778 
0.004307 0.004891 0.005531 
0.006229 0.006988 0.007807 
0.008687 0.009627 0.010626 
0.011681 0.012788 0.013941 
0.015136 0.016364 0.017618 
0.018887 0.020161 0.021429 
0.022681 0.023904 0.025086 
0.026216 0.027284 0.028279 
0.029192 0.030014 0.030740 
0.031362 0.031878 0.032283 
0.032577 0.032758 0.032826 
0.032784 0.032633 0.032378 
0.032022 0.031569 0.031026 
0.030399 0.029694 0.028918 
0.028079 0.027185 0.026244 
0.025265 0.024254 0.023221 
0.022173 0.021117 0.020061 
0.019011 0.017973 0.016953 
0.015955 0.014982 0.014040 
0.013129 0.012254 0.011414 
0.010612 0.009848 0.009122 
0.008435 0.007785 0.007174 
0.006599 0.006059 0.005555 
0.005084 0.004645 0.004237 
0.003858 0.003507 0.003183 
0.002884 0.002609 0.002356 
0.002124 0.001911 0.001718 
0.001541 0.001380 0.001233 
0.001101 0.000586 0.000714 
0.000860 0.001029 0.001223 
0.001443 0.001693 0.001975 
0.002293 0.002650 0.003047 
0.003489 0.003978 0.004515 
0.005105 0.005748 0.006445 
0.007198 0.008007 0.008871 
0.009788 0.010756 0.011771 
0.012830 0.013926 0.015054 
0.016204 0.017370 0.018542 
0.019711 0.020865 0.021995 
0.023090 0.024140 0.025135 
0.026066 0.026924 0.027702 
0.028394 0.028993 0.029495 
0.029897 0.030198 0.030395 
0.030489 0.030480 0.030371 
0.030164 0.029863 0.029470 
0.028993 0.028434 0.027802 
0.027102 0.026341 0.025526 
0.024666 0.023766 0.022836 
0.021883 0.020913 0.019934 
0.018953 0.017975 0.017007 
0.016054 0.015120 0.014208 
0.013323 0.012467 0.011643 
0.010851 0.010094 0.009372 
0.008685 0.008034 0.007419 
0.006839 0.006293 0.005780 
0.005301 0.004853 0.004435 
0.004046 0.003685 0.003351 
0.003042 0.002757 0.002494 
0.002253 0.002031 0.001828 
0.001643 0.001474 0.001320 
0.001180 0.001054 0.000536 
0.000653 0.000789 0.000945 
0.001124 0.001328 0.001559 
0.001819 0.002113 0.002441 
0.002808 0.003214 0.003664 
0.004159 0.004700 0.005291 
0.005931 0.006622 0.007363 
0.008155 0.008995 0.009882 
0.010812 0.011782 0.012786 
0.013819 0.014873 0.015943 
0.017019 0.018093 0.019156 
0.020198 0.021210 0.022184 
0.023109 0.023978 0.024783 
0.025516 0.026172 0.026746 
0.027232 0.027628 0.027931 
0.028140 0.028254 0.028273 
0.028199 0.028035 0.027781 
0.027443 0.027024 0.026529 
0.025964 0.025334 0.024645 
0.023905 0.023120 0.022297 
0.021443 0.020565 0.019670 
0.018765 0.017856 0.016948 
0.016048 0.015159 0.014287 
0.013435 0.012606 0.011804 
0.011030 0.010285 0.009573 
0.008892 0.008245 0.007630 
0.007048 0.006500 0.005983 
0.005497 0.005043 0.004618 
0.004221 0.003852 0.003509 
0.003191 0.002898 0.002626 
0.002377 0.002147 0.001936 
0.001743 0.001567 0.001406 
0.001259 0.001126 0.001005 
0.000488 0.000596 0.000722 
0.000866 0.001031 0.001219 
0.001431 0.001672 0.001942 
0.002244 0.002581 0.002955 
0.003368 0.003822 0.004319 
0.004860 0.005446 0.006079 
0.006758 0.007482 0.008250 
0.009061 0.009911 0.010798 
0.011716 0.012661 0.013626 
0.014606 0.015592 0.016578 
0.017555 0.018514 0.019449 
0.020349 0.021208 0.022017 
0.022770 0.023459 0.024080 
0.024626 0.025094 0.025480 
0.025782 0.025998 0.026128 
0.026170 0.026126 0.025998 
0.025787 0.025497 0.025131 
0.024694 0.024190 0.023624 
0.023003 0.022331 0.021617 
0.020865 0.020083 0.019277 
0.018454 0.017619 0.016778 
0.015937 0.015102 0.014276 
0.013464 0.012669 0.011895 
0.011145 0.010420 0.009722 
0.009053 0.008413 0.007804 
0.007225 0.006677 0.006159 
0.005671 0.005213 0.004783 
0.004381 0.004006 0.003656 
0.003331 0.003030 0.002752 
0.002495 0.002258 0.002040 
0.001840 0.001657 0.001489 
0.001336 0.001197 0.001071 
0.000956 0.000443 0.000543 
0.000659 0.000791 0.000943 
0.001116 0.001312 0.001533 
0.001781 0.002059 0.002368 
0.002711 0.003089 0.003505 
0.003960 0.004455 0.004992 
0.005570 0.006190 0.006852 
0.007553 0.008294 0.009070 
0.009879 0.010717 0.011580 
0.012463 0.013359 0.014262 
0.015165 0.016062 0.016944 
0.017805 0.018636 0.019432 
0.020184 0.020886 0.021532 
0.022117 0.022635 0.023083 
0.023457 0.023755 0.023975 
0.024115 0.024176 0.024157 
0.024060 0.023886 0.023639 
0.023320 0.022935 0.022487 
0.021980 0.021420 0.020813 
0.020164 0.019480 0.018765 
0.018026 0.017270 0.016502 
0.015726 0.014949 0.014176 
0.013410 0.012656 0.011916 
0.011195 0.010495 0.009817 
0.009165 0.008538 0.007939 
0.007367 0.006823 0.006308 
0.005821 0.005361 0.004929 
0.004524 0.004145 0.003790 
0.003460 0.003154 0.002869 
0.002606 0.002363 0.002139 
0.001932 0.001743 0.001570 
0.001411 0.001266 0.001135 
0.001015 0.000906 0.000401 
0.000493 0.000600 0.000722 
0.000861 0.001020 0.001200 
0.001403 0.001630 0.001885 
0.002168 0.002482 0.002829 
0.003209 0.003625 0.004077 
0.004567 0.005095 0.005661 
0.006264 0.006904 0.007579 
0.008287 0.009025 0.009789 
0.010577 0.011382 0.012200 
0.013026 0.013853 0.014675 
0.015485 0.016277 0.017044 
0.017779 0.018476 0.019130 
0.019734 0.020283 0.020773 
0.021200 0.021560 0.021851 
0.022071 0.022219 0.022294 
0.022295 0.022225 0.022083 
0.021873 0.021597 0.021258 
0.020860 0.020408 0.019905 
0.019356 0.018768 0.018146 
0.017494 0.016819 0.016126 
0.015420 0.014706 0.013990 
0.013275 0.012566 0.011867 
0.011181 0.010510 0.009858 
0.009227 0.008618 0.008033 
0.007472 0.006936 0.006427 
0.005944 0.005486 0.005055 
0.004649 0.004267 0.003911 
0.003577 0.003266 0.002977 
0.002709 0.002461 0.002231 
0.002020 0.001825 0.001647 
0.001483 0.001333 0.001197 
0.001072 0.000959 0.000856 
0.000362 0.000447 0.000545 
0.000657 0.000785 0.000930 
0.001095 0.001281 0.001490 
0.001723 0.001982 0.002269 
0.002586 0.002933 0.003313 
0.003726 0.004173 0.004654 
0.005169 0.005719 0.006302 
0.006917 0.007561 0.008233 
0.008930 0.009647 0.010382 
0.011128 0.011882 0.012639 
0.013391 0.014134 0.014861 
0.015567 0.016246 0.016891 
0.017498 0.018061 0.018576 
0.019037 0.019442 0.019787 
0.020070 0.020287 0.020439 
0.020524 0.020543 0.020494 
0.020381 0.020203 0.019965 
0.019668 0.019315 0.018911 
0.018460 0.017966 0.017434 
0.016868 0.016275 0.015659 
0.015025 0.014377 0.013722 
0.013062 0.012404 0.011749 
0.011102 0.010466 0.009845 
0.009239 0.008652 0.008084 
0.007539 0.007015 0.006515 
0.006039 0.005587 0.005158 
0.004754 0.004373 0.004015 
0.003680 0.003367 0.003075 
0.002803 0.002551 0.002318 
0.002102 0.001903 0.001720 
0.001551 0.001397 0.001256 
0.001128 0.001010 0.000904 
0.000807 0.000327 0.000404 
0.000494 0.000597 0.000714 
0.000847 0.000998 0.001169 
0.001359 0.001572 0.001809 
0.002072 0.002361 0.002678 
0.003024 0.003400 0.003807 
0.004245 0.004715 0.005215 
0.005745 0.006304 0.006891 
0.007502 0.008136 0.008790 
0.009459 0.010140 0.010828 
0.011518 0.012206 0.012887 
0.013554 0.014204 0.014829 
0.015425 0.015988 0.016511 
0.016992 0.017425 0.017807 
0.018136 0.018408 0.018622 
0.018775 0.018868 0.018899 
0.018869 0.018779 0.018630 
0.018425 0.018164 0.017853 
0.017493 0.017089 0.016644 
0.016163 0.015651 0.015112 
0.014550 0.013971 0.013379 
0.012777 0.012172 0.011565 
0.010962 0.010364 0.009777 
0.009201 0.008639 0.008094 
0.007567 0.007059 0.006572 
0.006106 0.005661 0.005239 
0.004839 0.004460 0.004104 
0.003769 0.003455 0.003162 
0.002888 0.002633 0.002397 
0.002177 0.001975 0.001788 
0.001616 0.001458 0.001313 
0.001181 0.001060 0.000949 
0.000849 0.000758 0.000294 
0.000365 0.000447 0.000541 
0.000649 0.000771 0.000909 
0.001064 0.001239 0.001433 
0.001650 0.001889 0.002152 
0.002441 0.002757 0.003099 
0.003470 0.003869 0.004295 
0.004750 0.005232 0.005741 
0.006274 0.006830 0.007407 
0.008001 0.008610 0.009230 
0.009857 0.010488 0.011117 
0.011739 0.012351 0.012947 
0.013522 0.014073 0.014593 
0.015079 0.015526 0.015932 
0.016292 0.016603 0.016864 
0.017071 0.017224 0.017321 
0.017363 0.017348 0.017278 
0.017154 0.016977 0.016750 
0.016475 0.016155 0.015793 
0.015393 0.014960 0.014496 
0.014006 0.013495 0.012967 
0.012426 0.011875 0.011319 
0.010762 0.010207 0.009656 
0.009114 0.008581 0.008062 
0.007557 0.007068 0.006596 
0.006143 0.005709 0.005295 
0.004902 0.004529 0.004176 
0.003843 0.003530 0.003237 
0.002962 0.002706 0.002468 
0.002246 0.002041 0.001851 
0.001676 0.001515 0.001367 
0.001231 0.001107 0.000993 
0.000890 0.000796 0.000711 
0.000264 0.000329 0.000404 
0.000490 0.000589 0.000700 
0.000827 0.000969 0.001128 
0.001305 0.001503 0.001721 
0.001961 0.002224 0.002511 
0.002823 0.003160 0.003522 
0.003910 0.004323 0.004761 
0.005223 0.005708 0.006213 
0.006737 0.007277 0.007831 
0.008396 0.008967 0.009542 
0.010116 0.010686 0.011246 
0.011792 0.012321 0.012828 
0.013308 0.013758 0.014174 
0.014552 0.014890 0.015184 
0.015432 0.015632 0.015783 
0.015882 0.015931 0.015929 
0.015876 0.015773 0.015621 
0.015423 0.015180 0.014896 
0.014573 0.014214 0.013823 
0.013404 0.012960 0.012496 
0.012014 0.011520 0.011017 
0.010508 0.009996 0.009486 
0.008979 0.008479 0.007988 
0.007508 0.007041 0.006588 
0.006151 0.005731 0.005328 
0.004943 0.004577 0.004230 
0.003901 0.003591 0.003299 
0.003025 0.002769 0.002530 
0.002307 0.002100 0.001908 
0.001731 0.001567 0.001417 
0.001278 0.001151 0.001035 
0.000929 0.000832 0.000744 
0.000664 0.000237 0.000297 
0.000365 0.000444 0.000534 
0.000636 0.000751 0.000881 
0.001026 0.001188 0.001368 
0.001566 0.001785 0.002024 
0.002285 0.002569 0.002875 
0.003204 0.003557 0.003932 
0.004330 0.004749 0.005189 
0.005648 0.006124 0.006615 
0.007119 0.007633 0.008153 
0.008677 0.009200 0.009720 
0.010232 0.010733 0.011219 
0.011685 0.012127 0.012543 
0.012929 0.013281 0.013597 
0.013873 0.014108 0.014300 
0.014447 0.014547 0.014601 
0.014609 0.014570 0.014485 
0.014355 0.014182 0.013969 
0.013716 0.013427 0.013106 
0.012754 0.012375 0.011973 
0.011552 0.011114 0.010663 
0.010203 0.009738 0.009269 
0.008801 0.008335 0.007875 
0.007423 0.006980 0.006548 
0.006130 0.005725 0.005336 
0.004962 0.004605 0.004265 
0.003943 0.003637 0.003348 
0.003077 0.002822 0.002583 
0.002360 0.002153 0.001960 
0.001781 0.001615 0.001463 
0.001322 0.001193 0.001074 
0.000966 0.000866 0.000776 
0.000694 0.000619 0.000213 
0.000267 0.000330 0.000402 
0.000484 0.000577 0.000682 
0.000800 0.000933 0.001080 
0.001244 0.001425 0.001624 
0.001842 0.002079 0.002337 
0.002615 0.002914 0.003234 
0.003575 0.003936 0.004316 
0.004716 0.005132 0.005564 
0.006010 0.006468 0.006935 
0.007409 0.007886 0.008363 
0.008838 0.009306 0.009764 
0.010209 0.010637 0.011044 
0.011428 0.011785 0.012112 
0.012406 0.012665 0.012887 
0.013069 0.013211 0.013311 
0.013369 0.013384 0.013356 
0.013287 0.013176 0.013026 
0.012838 0.012614 0.012356 
0.012067 0.011751 0.011409 
0.011045 0.010663 0.010265 
0.009855 0.009435 0.009010 
0.008581 0.008152 0.007724 
0.007302 0.006885 0.006477 
0.006079 0.005693 0.005319 
0.004959 0.004613 0.004283 
0.003968 0.003668 0.003385 
0.003117 0.002864 0.002627 
0.002405 0.002198 0.002005 
0.001825 0.001658 0.001504 
0.001362 0.001231 0.001111 
0.001000 0.000899 0.000807 
0.000722 0.000646 0.000576 
0.000190 0.000240 0.000298 
0.000363 0.000438 0.000523 
0.000619 0.000727 0.000848 
0.000982 0.001131 0.001296 
0.001477 0.001675 0.001891 
0.002125 0.002377 0.002649 
0.002939 0.003248 0.003576 
0.003921 0.004284 0.004662 
0.005054 0.005459 0.005875 
0.006299 0.006730 0.007164 
0.007599 0.008032 0.008459 
0.008878 0.009286 0.009678 
0.010053 0.010406 0.010736 
0.011039 0.011312 0.011554 
0.011762 0.011935 0.012071 
0.012170 0.012229 0.012250 
0.012232 0.012175 0.012081 
0.011950 0.011785 0.011586 
0.011356 0.011098 0.010813 
0.010505 0.010176 0.009829 
0.009468 0.009095 0.008712 
0.008324 0.007932 0.007539 
0.007147 0.006759 0.006377 
0.006001 0.005635 0.005279 
0.004934 0.004601 0.004282 
0.003976 0.003684 0.003407 
0.003144 0.002896 0.002662 
0.002442 0.002236 0.002043 
0.001863 0.001696 0.001542 
0.001398 0.001266 0.001144 
0.001032 0.000929 0.000835 
0.000749 0.000671 0.000600 
0.000535 0.000171 0.000216 
0.000269 0.000329 0.000397 
0.000474 0.000562 0.000660 
0.000770 0.000893 0.001028 
0.001178 0.001343 0.001523 
0.001719 0.001931 0.002161 
0.002407 0.002671 0.002951 
0.003249 0.003562 0.003890 
0.004233 0.004590 0.004957 
0.005335 0.005720 0.006112 
0.006507 0.006903 0.007297 
0.007687 0.008070 0.008443 
0.008802 0.009146 0.009471 
0.009775 0.010055 0.010309 
0.010534 0.010729 0.010892 
0.011022 0.011117 0.011177 
0.011202 0.011192 0.011146 
0.011066 0.010952 0.010807 
0.010631 0.010426 0.010194 
0.009938 0.009660 0.009363 
0.009049 0.008721 0.008382 
0.008034 0.007680 0.007322 
0.006962 0.006604 0.006248 
0.005897 0.005552 0.005215 
0.004887 0.004569 0.004263 
0.003968 0.003685 0.003416 
0.003159 0.002916 0.002686 
0.002469 0.002265 0.002074 
0.001896 0.001729 0.001574 
0.001430 0.001297 0.001175 
0.001061 0.000957 0.000862 
0.000774 0.000695 0.000622 
0.000556 0.000496 0.000153 
0.000195 0.000242 0.000297 
0.000360 0.000430 0.000510 
0.000600 0.000700 0.000812 
0.000935 0.001071 0.001221 
0.001385 0.001563 0.001756 
0.001964 0.002188 0.002427 
0.002681 0.002951 0.003235 
0.003533 0.003844 0.004167 
0.004501 0.004844 0.005194 
0.005550 0.005909 0.006269 
0.006628 0.006984 0.007333 
0.007674 0.008003 0.008318 
0.008617 0.008896 0.009154 
0.009389 0.009598 0.009780 
0.009933 0.010056 0.010148 
0.010208 0.010236 0.010232 
0.010195 0.010127 0.010028 
0.009900 0.009744 0.009561 
0.009354 0.009124 0.008874 
0.008605 0.008321 0.008024 
0.007716 0.007399 0.007076 
0.006750 0.006421 0.006093 
0.005767 0.005445 0.005129 
0.004819 0.004518 0.004225 
0.003943 0.003671 0.003411 
0.003162 0.002925 0.002700 
0.002487 0.002287 0.002098 
0.001921 0.001756 0.001602 
0.001458 0.001325 0.001202 
0.001088 0.000983 0.000886 
0.000798 0.000717 0.000643 
0.000575 0.000514 0.000458 
0.000137 0.000175 0.000219 
0.000269 0.000326 0.000391 
0.000463 0.000545 0.000636 
0.000738 0.000850 0.000974 
0.001110 0.001259 0.001421 
0.001596 0.001785 0.001988 
0.002205 0.002436 0.002680 
0.002938 0.003209 0.003491 
0.003784 0.004087 0.004398 
0.004716 0.005039 0.005365 
0.005693 0.006020 0.006344 
0.006662 0.006973 0.007274 
0.007563 0.007837 0.008093 
0.008331 0.008548 0.008742 
0.008911 0.009054 0.009170 
0.009258 0.009317 0.009347 
0.009347 0.009318 0.009260 
0.009175 0.009062 0.008923 
0.008760 0.008575 0.008368 
0.008143 0.007900 0.007643 
0.007374 0.007094 0.006806 
0.006512 0.006214 0.005915 
0.005615 0.005317 0.005022 
0.004732 0.004448 0.004171 
0.003902 0.003642 0.003392 
0.003152 0.002923 0.002704 
0.002497 0.002300 0.002115 
0.001941 0.001777 0.001624 
0.001482 0.001349 0.001225 
0.001111 0.001006 0.000909 
0.000819 0.000737 0.000662 
0.000594 0.000531 0.000475 
0.000423 0.000123 0.000158 
0.000198 0.000244 0.000296 
0.000355 0.000421 0.000496 
0.000579 0.000671 0.000774 
0.000886 0.001010 0.001145 
0.001292 0.001451 0.001623 
0.001807 0.002004 0.002214 
0.002435 0.002669 0.002914 
0.003170 0.003436 0.003710 
0.003993 0.004281 0.004575 
0.004871 0.005169 0.005467 
0.005762 0.006052 0.006336 
0.006611 0.006874 0.007125 
0.007361 0.007579 0.007779 
0.007958 0.008115 0.008248 
0.008357 0.008441 0.008498 
0.008529 0.008533 0.008510 
0.008461 0.008387 0.008287 
0.008165 0.008019 0.007853 
0.007667 0.007464 0.007246 
0.007013 0.006769 0.006515 
0.006254 0.005986 0.005715 
0.005442 0.005168 0.004896 
0.004626 0.004360 0.004100 
0.003846 0.003599 0.003360 
0.003130 0.002909 0.002698 
0.002497 0.002305 0.002124 
0.001953 0.001792 0.001642 
0.001500 0.001368 0.001246 
0.001132 0.001026 0.000929 
0.000839 0.000756 0.000680 
0.000611 0.000548 0.000490 
0.000437 0.000390 0.000111 
0.000143 0.000179 0.000221 
0.000269 0.000323 0.000383 
0.000451 0.000527 0.000611 
0.000704 0.000807 0.000919 
0.001042 0.001176 0.001320 
0.001476 0.001643 0.001822 
0.002012 0.002213 0.002425 
0.002647 0.002879 0.003120 
0.003369 0.003626 0.003887 
0.004154 0.004423 0.004694 
0.004964 0.005233 0.005497 
0.005756 0.006006 0.006247 
0.006477 0.006693 0.006893 
0.007077 0.007242 0.007387 
0.007511 0.007613 0.007692 
0.007747 0.007778 0.007784 
0.007767 0.007726 0.007661 
0.007573 0.007464 0.007335 
0.007186 0.007019 0.006836 
0.006639 0.006429 0.006208 
0.005978 0.005740 0.005497 
0.005250 0.005001 0.004751 
0.004502 0.004256 0.004013 
0.003774 0.003541 0.003315 
0.003096 0.002885 0.002682 
0.002487 0.002302 0.002126 
0.001959 0.001802 0.001653 
0.001514 0.001384 0.001262 
0.001149 0.001044 0.000946 
0.000856 0.000773 0.000697 
0.000627 0.000563 0.000504 
0.000451 0.000402 0.000358 
0.000100 0.000129 0.000163 
0.000201 0.000244 0.000294 
0.000349 0.000411 0.000480 
0.000557 0.000642 0.000735 
0.000837 0.000949 0.001070 
0.001202 0.001343 0.001495 
0.001657 0.001829 0.002012 
0.002204 0.002405 0.002616 
0.002834 0.003060 0.003293 
0.003530 0.003772 0.004017 
0.004262 0.004508 0.004752 
0.004993 0.005228 0.005457 
0.005677 0.005886 0.006084 
0.006267 0.006436 0.006588 
0.006722 0.006837 0.006932 
0.007006 0.007058 0.007089 
0.007098 0.007084 0.007049 
0.006993 0.006916 0.006819 
0.006703 0.006570 0.006420 
0.006256 0.006078 0.005888 
0.005688 0.005479 0.005264 
0.005043 0.004818 0.004591 
0.004364 0.004137 0.003911 
0.003689 0.003471 0.003258 
0.003050 0.002849 0.002655 
0.002469 0.002291 0.002120 
0.001958 0.001805 0.001660 
0.001523 0.001395 0.001275 
0.001163 0.001058 0.000961 
0.000872 0.000788 0.000712 
0.000642 0.000577 0.000518 
0.000464 0.000415 0.000370 
0.000329 0.000091 0.000117 
0.000148 0.000183 0.000223 
0.000268 0.000318 0.000375 
0.000438 0.000508 0.000585 
0.000670 0.000763 0.000864 
0.000975 0.001094 0.001222 
0.001360 0.001507 0.001664 
0.001829 0.002003 0.002186 
0.002377 0.002575 0.002780 
0.002991 0.003206 0.003426 
0.003648 0.003871 0.004094 
0.004316 0.004535 0.004749 
0.004957 0.005157 0.005348 
0.005529 0.005697 0.005851 
0.005991 0.006114 0.006220 
0.006308 0.006378 0.006428 
0.006458 0.006468 0.006458 
0.006428 0.006379 0.006311 
0.006225 0.006122 0.006002 
0.005868 0.005720 0.005559 
0.005388 0.005207 0.005018 
0.004822 0.004622 0.004417 
0.004211 0.004004 0.003796 
0.003591 0.003388 0.003189 
0.002993 0.002804 0.002619 
0.002442 0.002271 0.002107 
0.001951 0.001802 0.001661 
0.001528 0.001402 0.001284 
0.001173 0.001070 0.000974 
0.000884 0.000802 0.000725 
0.000655 0.000590 0.000530 
0.000476 0.000426 0.000380 
0.000339 0.000302 0.000082 
0.000107 0.000135 0.000167 
0.000203 0.000244 0.000290 
0.000342 0.000399 0.000463 
0.000534 0.000611 0.000696 
0.000788 0.000888 0.000997 
0.001113 0.001238 0.001372 
0.001514 0.001664 0.001822 
0.001988 0.002161 0.002340 
0.002526 0.002717 0.002913 
0.003111 0.003313 0.003515 
0.003718 0.003919 0.004118 
0.004313 0.004502 0.004685 
0.004859 0.005024 0.005177 
0.005319 0.005446 0.005560 
0.005658 0.005739 0.005804 
0.005851 0.005880 0.005890 
0.005883 0.005858 0.005815 
0.005755 0.005679 0.005587 
0.005480 0.005359 0.005226 
0.005081 0.004926 0.004762 
0.004591 0.004414 0.004232 
0.004046 0.003858 0.003670 
0.003481 0.003294 0.003108 
0.002926 0.002748 0.002574 
0.002406 0.002243 0.002086 
0.001936 0.001793 0.001656 
0.001527 0.001404 0.001289 
0.001180 0.001079 0.000984 
0.000895 0.000813 0.000737 
0.000666 0.000601 0.000541 
0.000487 0.000436 0.000391 
0.000349 0.000311 0.000276 
0.000075 0.000097 0.000123 
0.000153 0.000186 0.000223 
0.000265 0.000313 0.000365 
0.000423 0.000487 0.000558 
0.000635 0.000719 0.000810 
0.000909 0.001015 0.001128 
0.001249 0.001378 0.001514 
0.001657 0.001808 0.001965 
0.002127 0.002296 0.002469 
0.002646 0.002827 0.003009 
0.003193 0.003377 0.003560 
0.003740 0.003917 0.004089 
0.004255 0.004414 0.004564 
0.004704 0.004833 0.004950 
0.005054 0.005144 0.005219 
0.005279 0.005323 0.005351 
0.005362 0.005357 0.005336 
0.005298 0.005245 0.005177 
0.005095 0.004999 0.004891 
0.004771 0.004640 0.004500 
0.004352 0.004197 0.004037 
0.003872 0.003703 0.003532 
0.003361 0.003189 0.003018 
0.002849 0.002683 0.002520 
0.002361 0.002207 0.002058 
0.001915 0.001777 0.001646 
0.001521 0.001402 0.001290 
0.001184 0.001084 0.000991 
0.000903 0.000822 0.000746 
0.000676 0.000611 0.000552 
0.000497 0.000446 0.000400 
0.000358 0.000319 0.000284 
0.000253 0.000069 0.000089 
0.000113 0.000140 0.000170 
0.000204 0.000243 0.000286 
0.000334 0.000387 0.000445 
0.000510 0.000580 0.000656 
0.000739 0.000829 0.000925 
0.001028 0.001138 0.001255 
0.001379 0.001509 0.001645 
0.001787 0.001935 0.002087 
0.002244 0.002405 0.002568 
0.002734 0.002900 0.003067 
0.003233 0.003397 0.003557 
0.003714 0.003865 0.004009 
0.004145 0.004273 0.004391 
0.004498 0.004593 0.004675 
0.004744 0.004800 0.004841 
0.004867 0.004879 0.004875 
0.004857 0.004825 0.004778 
0.004717 0.004644 0.004558 
0.004460 0.004352 0.004235 
0.004108 0.003975 0.003834 
0.003689 0.003539 0.003386 
0.003231 0.003075 0.002919 
0.002763 0.002609 0.002458 
0.002309 0.002164 0.002024 
0.001887 0.001756 0.001630 
0.001510 0.001395 0.001286 
0.001183 0.001086 0.000995 
0.000909 0.000829 0.000754 
0.000685 0.000620 0.000561 
0.000506 0.000455 0.000409 
0.000366 0.000327 0.000292 
0.000260 0.000231 0.000063 
0.000082 0.000104 0.000128 
0.000156 0.000188 0.000223 
0.000262 0.000306 0.000354 
0.000408 0.000466 0.000530 
0.000600 0.000675 0.000757 
0.000844 0.000938 0.001038 
0.001144 0.001256 0.001373 
0.001497 0.001626 0.001760 
0.001898 0.002040 0.002186 
0.002334 0.002484 0.002635 
0.002786 0.002936 0.003085 
0.003231 0.003372 0.003509 
0.003641 0.003765 0.003881 
0.003988 0.004086 0.004172 
0.004248 0.004311 0.004363 
0.004401 0.004425 0.004437 
0.004435 0.004419 0.004391 
0.004349 0.004296 0.004230 
0.004153 0.004065 0.003968 
0.003862 0.003748 0.003627 
0.003500 0.003368 0.003233 
0.003094 0.002953 0.002811 
0.002669 0.002528 0.002388 
0.002250 0.002114 0.001982 
0.001853 0.001729 0.001609 
0.001494 0.001384 0.001279 
0.001179 0.001085 0.000996 
0.000912 0.000833 0.000760 
0.000691 0.000627 0.000568 
0.000513 0.000463 0.000417 
0.000374 0.000335 0.000299 
0.000267 0.000237 0.000211 
0.000058 0.000076 0.000095 
0.000118 0.000144 0.000172 
0.000205 0.000241 0.000281 
0.000325 0.000373 0.000427 
0.000485 0.000548 0.000617 
0.000691 0.000771 0.000856 
0.000946 0.001042 0.001144 
0.001251 0.001363 0.001480 
0.001601 0.001726 0.001855 
0.001987 0.002121 0.002257 
0.002394 0.002531 0.002667 
0.002802 0.002934 0.003062 
0.003187 0.003306 0.003418 
0.003524 0.003621 0.003710 
0.003789 0.003858 0.003917 
0.003963 0.003999 0.004022 
0.004033 0.004032 0.004019 
0.003994 0.003957 0.003909 
0.003850 0.003781 0.003703 
0.003615 0.003519 0.003417 
0.003307 0.003193 0.003074 
0.002951 0.002825 0.002697 
0.002568 0.002439 0.002311 
0.002183 0.002057 0.001934 
0.001813 0.001696 0.001583 
0.001473 0.001368 0.001267 
0.001171 0.001080 0.000994 
0.000912 0.000835 0.000763 
0.000696 0.000633 0.000574 
0.000520 0.000470 0.000424 
0.000381 0.000342 0.000306 
0.000274 0.000244 0.000217 
0.000192 0.000054 0.000070 
0.000088 0.000109 0.000132 
0.000159 0.000188 0.000221 
0.000258 0.000298 0.000342 
0.000391 0.000444 0.000502 
0.000564 0.000632 0.000704 
0.000781 0.000863 0.000951 
0.001043 0.001140 0.001241 
0.001347 0.001457 0.001571 
0.001687 0.001807 0.001928 
0.002051 0.002175 0.002299 
0.002422 0.002544 0.002664 
0.002780 0.002893 0.003001 
0.003103 0.003199 0.003288 
0.003368 0.003440 0.003503 
0.003557 0.003600 0.003632 
0.003654 0.003664 0.003664 
0.003653 0.003631 0.003598 
0.003555 0.003503 0.003441 
0.003370 0.003291 0.003205 
0.003113 0.003014 0.002910 
0.002802 0.002691 0.002577 
0.002461 0.002345 0.002227 
0.002111 0.001995 0.001880 
0.001768 0.001658 0.001551 
0.001448 0.001348 0.001252 
0.001160 0.001072 0.000989 
0.000910 0.000835 0.000765 
0.000699 0.000637 0.000579 
0.000526 0.000476 0.000430 
0.000387 0.000348 0.000313 
0.000280 0.000250 0.000222 
0.000197 0.000175 0.000050 
0.000065 0.000082 0.000101 
0.000122 0.000146 0.000173 
0.000204 0.000237 0.000274 
0.000314 0.000359 0.000407 
0.000460 0.000516 0.000578 
0.000643 0.000714 0.000788 
0.000868 0.000951 0.001039 
0.001131 0.001227 0.001326 
0.001429 0.001535 0.001643 
0.001753 0.001864 0.001976 
0.002088 0.002200 0.002310 
0.002419 0.002524 0.002626 
0.002724 0.002817 0.002903 
0.002984 0.003057 0.003123 
0.003180 0.003228 0.003268 
0.003298 0.003318 0.003328 
0.003328 0.003319 0.003299 
0.003270 0.003232 0.003185 
0.003129 0.003066 0.002995 
0.002917 0.002834 0.002745 
0.002651 0.002553 0.002453 
0.002350 0.002245 0.002139 
0.002032 0.001926 0.001821 
0.001717 0.001615 0.001515 
0.001418 0.001323 0.001232 
0.001145 0.001061 0.000980 
0.000904 0.000832 0.000764 
0.000699 0.000639 0.000583 
0.000530 0.000481 0.000435 
0.000393 0.000354 0.000318 
0.000285 0.000255 0.000228 
0.000203 0.000180 0.000159 
0.000047 0.000060 0.000076 
0.000093 0.000113 0.000135 
0.000160 0.000188 0.000218 
0.000252 0.000289 0.000329 
0.000373 0.000421 0.000473 
0.000529 0.000588 0.000652 
0.000720 0.000792 0.000868 
0.000947 0.001031 0.001118 
0.001208 0.001301 0.001396 
0.001494 0.001594 0.001694 
0.001796 0.001897 0.001998 
0.002098 0.002196 0.002291 
0.002384 0.002472 0.002556 
0.002635 0.002707 0.002774 
0.002833 0.002885 0.002930 
0.002965 0.002993 0.003011 
0.003021 0.003022 0.003013 
0.002996 0.002970 0.002936 
0.002894 0.002844 0.002787 
0.002723 0.002653 0.002578 
0.002498 0.002413 0.002325 
0.002234 0.002141 0.002046 
0.001950 0.001853 0.001757 
0.001661 0.001567 0.001474 
0.001383 0.001294 0.001209 
0.001126 0.001046 0.000969 
0.000896 0.000826 0.000761 
0.000698 0.000639 0.000584 
0.000532 0.000484 0.000439 
0.000398 0.000359 0.000323 
0.000291 0.000260 0.000233 
0.000208 0.000185 0.000164 
0.000145 0.000044 0.000056 
0.000070 0.000087 0.000105 
0.000125 0.000148 0.000173 
0.000201 0.000232 0.000266 
0.000303 0.000343 0.000386 
0.000433 0.000484 0.000538 
0.000596 0.000658 0.000723 
0.000792 0.000864 0.000940 
0.001018 0.001100 0.001184 
0.001271 0.001359 0.001449 
0.001540 0.001632 0.001723 
0.001815 0.001905 0.001993 
0.002080 0.002163 0.002243 
0.002319 0.002390 0.002456 
0.002516 0.002570 0.002617 
0.002657 0.002690 0.002715 
0.002732 0.002741 0.002742 
0.002735 0.002720 0.002697 
0.002666 0.002628 0.002584 
0.002532 0.002475 0.002412 
0.002344 0.002272 0.002195 
0.002116 0.002033 0.001949 
0.001863 0.001776 0.001689 
0.001601 0.001515 0.001429 
0.001344 0.001262 0.001181 
0.001103 0.001028 0.000955 
0.000885 0.000818 0.000755 
0.000695 0.000638 0.000584 
0.000534 0.000486 0.000442 
0.000401 0.000363 0.000328 
0.000295 0.000265 0.000237 
0.000212 0.000189 0.000168 
0.000149 0.000132 0.000041 
0.000053 0.000066 0.000081 
0.000097 0.000116 0.000137 
0.000160 0.000185 0.000214 
0.000244 0.000278 0.000315 
0.000354 0.000397 0.000443 
0.000493 0.000545 0.000601 
0.000660 0.000723 0.000788 
0.000857 0.000928 0.001002 
0.001078 0.001156 0.001236 
0.001317 0.001400 0.001482 
0.001565 0.001648 0.001729 
0.001809 0.001887 0.001962 
0.002035 0.002103 0.002168 
0.002227 0.002282 0.002330 
0.002373 0.002409 0.002439 
0.002462 0.002478 0.002486 
0.002487 0.002481 0.002467 
0.002447 0.002420 0.002386 
0.002346 0.002300 0.002248 
0.002191 0.002130 0.002065 
0.001996 0.001924 0.001850 
0.001773 0.001696 0.001617 
0.001538 0.001459 0.001380 
0.001302 0.001225 0.001150 
0.001077 0.001006 0.000937 
0.000871 0.000808 0.000747 
0.000689 0.000634 0.000582 
0.000533 0.000487 0.000444 
0.000404 0.000366 0.000331 
0.000299 0.000269 0.000242 
0.000216 0.000193 0.000172 
0.000153 0.000135 0.000120 
0.000039 0.000049 0.000061 
0.000075 0.000090 0.000108 
0.000127 0.000148 0.000171 
0.000197 0.000225 0.000256 
0.000289 0.000325 0.000364 
0.000406 0.000451 0.000499 
0.000550 0.000603 0.000660 
0.000719 0.000781 0.000846 
0.000913 0.000981 0.001052 
0.001124 0.001198 0.001272 
0.001347 0.001422 0.001496 
0.001570 0.001642 0.001712 
0.001780 0.001845 0.001907 
0.001965 0.002019 0.002068 
0.002112 0.002151 0.002184 
0.002211 0.002232 0.002246 
0.002254 0.002255 0.002249 
0.002237 0.002219 0.002195 
0.002164 0.002128 0.002087 
0.002041 0.001990 0.001934 
0.001876 0.001813 0.001749 
0.001681 0.001612 0.001542 
0.001471 0.001399 0.001328 
0.001256 0.001186 0.001116 
0.001048 0.000982 0.000917 
0.000855 0.000795 0.000737 
0.000682 0.000629 0.000579 
0.000531 0.000487 0.000445 
0.000405 0.000368 0.000334 
0.000302 0.000273 0.000245 
0.000220 0.000197 0.000176 
0.000157 0.000139 0.000123 
0.000109 -0.000092 -0.000098 
-0.000104 -0.000111 -0.000118 
-0.000126 -0.000135 -0.000145 
-0.000156 -0.000168 -0.000182 
-0.000198 -0.000215 -0.000234 
-0.000256 -0.000281 -0.000308 
-0.000340 -0.000374 -0.000413 
-0.000457 -0.000506 -0.000559 
-0.000619 -0.000685 -0.000757 
-0.000836 -0.000922 -0.001016 
-0.001117 -0.001225 -0.001342 
-0.001466 -0.001598 -0.001737 
-0.001882 -0.002034 -0.002192 
-0.002355 -0.002521 -0.002691 
-0.002863 -0.003035 -0.003207 
-0.003377 -0.003544 -0.003705 
-0.003861 -0.004008 -0.004147 
-0.004275 -0.004392 -0.004496 
-0.004586 -0.004662 -0.004722 
-0.004767 -0.004795 -0.004808 
-0.004804 -0.004785 -0.004750 
-0.004700 -0.004636 -0.004559 
-0.004469 -0.004368 -0.004256 
-0.004136 -0.004007 -0.003872 
-0.003732 -0.003587 -0.003438 
-0.003288 -0.003137 -0.002985 
-0.002834 -0.002685 -0.002538 
-0.002394 -0.002254 -0.002118 
-0.001986 -0.001859 -0.001736 
-0.001620 -0.001508 -0.001402 
-0.001301 -0.001206 -0.001116 
-0.001031 -0.000951 -0.000877 
-0.000807 -0.000742 -0.000090 
-0.000095 -0.000100 -0.000106 
-0.000113 -0.000120 -0.000128 
-0.000137 -0.000147 -0.000158 
-0.000171 -0.000185 -0.000201 
-0.000219 -0.000240 -0.000264 
-0.000291 -0.000321 -0.000355 
-0.000394 -0.000438 -0.000487 
-0.000541 -0.000602 -0.000670 
-0.000744 -0.000826 -0.000916 
-0.001015 -0.001121 -0.001236 
-0.001360 -0.001493 -0.001634 
-0.001783 -0.001940 -0.002104 
-0.002275 -0.002452 -0.002633 
-0.002818 -0.003006 -0.003195 
-0.003384 -0.003571 -0.003754 
-0.003933 -0.004104 -0.004268 
-0.004422 -0.004565 -0.004694 
-0.004811 -0.004911 -0.004997 
-0.005065 -0.005116 -0.005149 
-0.005165 -0.005163 -0.005143 
-0.005106 -0.005053 -0.004984 
-0.004901 -0.004804 -0.004694 
-0.004573 -0.004443 -0.004303 
-0.004156 -0.004004 -0.003846 
-0.003685 -0.003522 -0.003358 
-0.003194 -0.003031 -0.002869 
-0.002710 -0.002555 -0.002403 
-0.002256 -0.002114 -0.001977 
-0.001846 -0.001720 -0.001600 
-0.001487 -0.001379 -0.001276 
-0.001180 -0.001090 -0.001005 
-0.000925 -0.000851 -0.000781 
-0.000086 -0.000090 -0.000095 
-0.000100 -0.000106 -0.000112 
-0.000118 -0.000126 -0.000135 
-0.000144 -0.000155 -0.000168 
-0.000183 -0.000199 -0.000219 
-0.000241 -0.000266 -0.000295 
-0.000329 -0.000367 -0.000410 
-0.000458 -0.000513 -0.000575 
-0.000644 -0.000720 -0.000805 
-0.000899 -0.001001 -0.001113 
-0.001234 -0.001365 -0.001506 
-0.001657 -0.001816 -0.001985 
-0.002162 -0.002347 -0.002538 
-0.002735 -0.002937 -0.003142 
-0.003349 -0.003556 -0.003761 
-0.003963 -0.004159 -0.004349 
-0.004530 -0.004701 -0.004859 
-0.005003 -0.005133 -0.005246 
-0.005341 -0.005419 -0.005477 
-0.005515 -0.005535 -0.005534 
-0.005515 -0.005477 -0.005420 
-0.005347 -0.005257 -0.005152 
-0.005034 -0.004903 -0.004762 
-0.004611 -0.004452 -0.004286 
-0.004116 -0.003942 -0.003765 
-0.003588 -0.003410 -0.003234 
-0.003059 -0.002888 -0.002721 
-0.002557 -0.002399 -0.002246 
-0.002099 -0.001958 -0.001823 
-0.001695 -0.001573 -0.001458 
-0.001349 -0.001246 -0.001149 
-0.001059 -0.000974 -0.000895 
-0.000822 -0.000081 -0.000085 
-0.000088 -0.000092 -0.000096 
-0.000101 -0.000106 -0.000112 
-0.000119 -0.000127 -0.000136 
-0.000147 -0.000159 -0.000174 
-0.000191 -0.000211 -0.000234 
-0.000262 -0.000293 -0.000329 
-0.000371 -0.000419 -0.000473 
-0.000535 -0.000605 -0.000682 
-0.000769 -0.000866 -0.000972 
-0.001089 -0.001216 -0.001354 
-0.001503 -0.001663 -0.001834 
-0.002014 -0.002205 -0.002404 
-0.002611 -0.002825 -0.003044 
-0.003267 -0.003493 -0.003719 
-0.003944 -0.004166 -0.004382 
-0.004591 -0.004791 -0.004980 
-0.005156 -0.005316 -0.005460 
-0.005587 -0.005694 -0.005781 
-0.005847 -0.005892 -0.005916 
-0.005918 -0.005899 -0.005859 
-0.005800 -0.005722 -0.005626 
-0.005513 -0.005386 -0.005245 
-0.005092 -0.004929 -0.004757 
-0.004579 -0.004394 -0.004206 
-0.004016 -0.003824 -0.003633 
-0.003443 -0.003255 -0.003071 
-0.002890 -0.002715 -0.002545 
-0.002381 -0.002224 -0.002073 
-0.001929 -0.001791 -0.001661 
-0.001538 -0.001422 -0.001312 
-0.001210 -0.001114 -0.001024 
-0.000940 -0.000862 -0.000075 
-0.000077 -0.000080 -0.000082 
-0.000085 -0.000088 -0.000091 
-0.000095 -0.000099 -0.000105 
-0.000112 -0.000120 -0.000130 
-0.000142 -0.000156 -0.000173 
-0.000194 -0.000218 -0.000247 
-0.000281 -0.000321 -0.000367 
-0.000420 -0.000481 -0.000550 
-0.000629 -0.000717 -0.000816 
-0.000925 -0.001046 -0.001179 
-0.001324 -0.001481 -0.001650 
-0.001832 -0.002025 -0.002228 
-0.002442 -0.002666 -0.002897 
-0.003135 -0.003377 -0.003623 
-0.003870 -0.004116 -0.004359 
-0.004597 -0.004828 -0.005048 
-0.005257 -0.005451 -0.005630 
-0.005790 -0.005931 -0.006051 
-0.006150 -0.006225 -0.006277 
-0.006306 -0.006311 -0.006293 
-0.006253 -0.006190 -0.006107 
-0.006005 -0.005885 -0.005748 
-0.005596 -0.005432 -0.005257 
-0.005072 -0.004879 -0.004681 
-0.004478 -0.004273 -0.004067 
-0.003861 -0.003657 -0.003455 
-0.003257 -0.003064 -0.002876 
-0.002694 -0.002519 -0.002350 
-0.002189 -0.002035 -0.001889 
-0.001750 -0.001619 -0.001496 
-0.001379 -0.001270 -0.001169 
-0.001073 -0.000985 -0.000902 
-0.000067 -0.000068 -0.000069 
-0.000070 -0.000070 -0.000071 
-0.000072 -0.000074 -0.000076 
-0.000078 -0.000082 -0.000087 
-0.000094 -0.000102 -0.000113 
-0.000126 -0.000143 -0.000164 
-0.000190 -0.000220 -0.000257 
-0.000300 -0.000351 -0.000410 
-0.000478 -0.000556 -0.000645 
-0.000745 -0.000857 -0.000982 
-0.001120 -0.001271 -0.001436 
-0.001614 -0.001806 -0.002011 
-0.002229 -0.002458 -0.002698 
-0.002948 -0.003205 -0.003468 
-0.003735 -0.004005 -0.004273 
-0.004540 -0.004801 -0.005054 
-0.005297 -0.005527 -0.005742 
-0.005940 -0.006118 -0.006275 
-0.006410 -0.006521 -0.006607 
-0.006667 -0.006702 -0.006711 
-0.006695 -0.006654 -0.006589 
-0.006501 -0.006393 -0.006264 
-0.006118 -0.005956 -0.005780 
-0.005592 -0.005393 -0.005186 
-0.004973 -0.004756 -0.004536 
-0.004314 -0.004094 -0.003875 
-0.003659 -0.003447 -0.003240 
-0.003039 -0.002845 -0.002657 
-0.002478 -0.002306 -0.002142 
-0.001987 -0.001839 -0.001700 
-0.001569 -0.001446 -0.001331 
-0.001223 -0.001123 -0.001029 
-0.000942 -0.000058 -0.000057 
-0.000056 -0.000055 -0.000053 
-0.000052 -0.000050 -0.000048 
-0.000047 -0.000047 -0.000047 
-0.000048 -0.000050 -0.000054 
-0.000061 -0.000070 -0.000082 
-0.000098 -0.000119 -0.000145 
-0.000178 -0.000217 -0.000265 
-0.000321 -0.000386 -0.000463 
-0.000551 -0.000651 -0.000765 
-0.000892 -0.001034 -0.001191 
-0.001363 -0.001550 -0.001753 
-0.001970 -0.002201 -0.002447 
-0.002704 -0.002972 -0.003250 
-0.003534 -0.003824 -0.004117 
-0.004410 -0.004701 -0.004987 
-0.005265 -0.005532 -0.005785 
-0.006023 -0.006242 -0.006440 
-0.006615 -0.006766 -0.006891 
-0.006988 -0.007058 -0.007100 
-0.007114 -0.007100 -0.007059 
-0.006992 -0.006901 -0.006786 
-0.006650 -0.006495 -0.006322 
-0.006133 -0.005932 -0.005719 
-0.005498 -0.005270 -0.005037 
-0.004802 -0.004565 -0.004329 
-0.004095 -0.003864 -0.003638 
-0.003417 -0.003203 -0.002996 
-0.002797 -0.002606 -0.002423 
-0.002249 -0.002084 -0.001928 
-0.001781 -0.001643 -0.001513 
-0.001391 -0.001277 -0.001171 
-0.001073 -0.000982 -0.000047 
-0.000044 -0.000041 -0.000037 
-0.000033 -0.000028 -0.000024 
-0.000019 -0.000014 -0.000009 
-0.000004 -0.000001 0.000002 
0.000003 0.000002 -0.000002 
-0.000008 -0.000019 -0.000034 
-0.000054 -0.000081 -0.000115 
-0.000158 -0.000209 -0.000271 
-0.000345 -0.000431 -0.000530 
-0.000644 -0.000773 -0.000918 
-0.001079 -0.001258 -0.001453 
-0.001666 -0.001895 -0.002141 
-0.002402 -0.002677 -0.002964 
-0.003263 -0.003570 -0.003884 
-0.004202 -0.004521 -0.004838 
-0.005150 -0.005454 -0.005748 
-0.006027 -0.006289 -0.006531 
-0.006750 -0.006945 -0.007114 
-0.007254 -0.007365 -0.007446 
-0.007496 -0.007516 -0.007506 
-0.007466 -0.007397 -0.007302 
-0.007182 -0.007038 -0.006874 
-0.006690 -0.006489 -0.006275 
-0.006048 -0.005812 -0.005569 
-0.005321 -0.005069 -0.004817 
-0.004565 -0.004315 -0.004070 
-0.003829 -0.003594 -0.003367 
-0.003147 -0.002935 -0.002733 
-0.002539 -0.002356 -0.002181 
-0.002016 -0.001861 -0.001715 
-0.001578 -0.001450 -0.001330 
-0.001219 -0.001116 -0.001020 
-0.000034 -0.000029 -0.000023 
-0.000016 -0.000009 -0.000001 
0.000007 0.000016 0.000026 
0.000036 0.000045 0.000054 
0.000063 0.000070 0.000076 
0.000079 0.000079 0.000076 
0.000068 0.000055 0.000035 
0.000008 -0.000028 -0.000074 
-0.000130 -0.000199 -0.000281 
-0.000378 -0.000491 -0.000620 
-0.000767 -0.000932 -0.001115 
-0.001318 -0.001540 -0.001781 
-0.002041 -0.002317 -0.002610 
-0.002918 -0.003238 -0.003569 
-0.003908 -0.004252 -0.004598 
-0.004943 -0.005284 -0.005617 
-0.005938 -0.006244 -0.006533 
-0.006800 -0.007044 -0.007260 
-0.007449 -0.007606 -0.007732 
-0.007826 -0.007886 -0.007912 
-0.007906 -0.007868 -0.007800 
-0.007702 -0.007576 -0.007425 
-0.007252 -0.007057 -0.006845 
-0.006617 -0.006377 -0.006126 
-0.005867 -0.005603 -0.005336 
-0.005068 -0.004800 -0.004535 
-0.004274 -0.004019 -0.003770 
-0.003529 -0.003296 -0.003072 
-0.002858 -0.002654 -0.002460 
-0.002276 -0.002102 -0.001939 
-0.001785 -0.001641 -0.001507 
-0.001382 -0.001265 -0.001157 
-0.001057 -0.000018 -0.000011 
-0.000002 0.000007 0.000018 
0.000030 0.000043 0.000057 
0.000072 0.000087 0.000103 
0.000118 0.000134 0.000148 
0.000162 0.000173 0.000182 
0.000187 0.000188 0.000184 
0.000173 0.000155 0.000127 
0.000089 0.000040 -0.000022 
-0.000099 -0.000191 -0.000301 
-0.000428 -0.000575 -0.000742 
-0.000930 -0.001139 -0.001370 
-0.001622 -0.001894 -0.002187 
-0.002498 -0.002826 -0.003169 
-0.003524 -0.003889 -0.004261 
-0.004636 -0.005010 -0.005381 
-0.005744 -0.006096 -0.006432 
-0.006749 -0.007044 -0.007313 
-0.007553 -0.007763 -0.007941 
-0.008083 -0.008191 -0.008262 
-0.008297 -0.008297 -0.008262 
-0.008194 -0.008094 -0.007964 
-0.007807 -0.007625 -0.007421 
-0.007197 -0.006956 -0.006702 
-0.006436 -0.006162 -0.005882 
-0.005599 -0.005315 -0.005032 
-0.004751 -0.004475 -0.004205 
-0.003943 -0.003688 -0.003442 
-0.003206 -0.002981 -0.002766 
-0.002561 -0.002368 -0.002186 
-0.002014 -0.001853 -0.001703 
-0.001562 -0.001431 -0.001310 
-0.001197 -0.001092 -0.000001 
0.000009 0.000021 0.000035 
0.000050 0.000066 0.000084 
0.000103 0.000124 0.000146 
0.000169 0.000192 0.000216 
0.000239 0.000262 0.000283 
0.000302 0.000317 0.000329 
0.000336 0.000336 0.000328 
0.000311 0.000283 0.000244 
0.000190 0.000121 0.000035 
-0.000069 -0.000193 -0.000338 
-0.000506 -0.000696 -0.000910 
-0.001148 -0.001410 -0.001695 
-0.002003 -0.002332 -0.002680 
-0.003046 -0.003426 -0.003818 
-0.004219 -0.004624 -0.005030 
-0.005433 -0.005828 -0.006212 
-0.006580 -0.006928 -0.007253 
-0.007550 -0.007817 -0.008051 
-0.008250 -0.008411 -0.008535 
-0.008619 -0.008665 -0.008672 
-0.008642 -0.008575 -0.008474 
-0.008341 -0.008178 -0.007989 
-0.007775 -0.007540 -0.007287 
-0.007019 -0.006739 -0.006450 
-0.006155 -0.005857 -0.005557 
-0.005258 -0.004962 -0.004671 
-0.004387 -0.004110 -0.003842 
-0.003584 -0.003336 -0.003099 
-0.002873 -0.002659 -0.002457 
-0.002266 -0.002086 -0.001918 
-0.001761 -0.001614 -0.001478 
-0.001351 -0.001234 -0.001126 
0.000019 0.000033 0.000048 
0.000066 0.000085 0.000107 
0.000131 0.000156 0.000184 
0.000213 0.000244 0.000277 
0.000310 0.000343 0.000377 
0.000409 0.000440 0.000468 
0.000492 0.000512 0.000525 
0.000530 0.000526 0.000511 
0.000484 0.000442 0.000383 
0.000306 0.000210 0.000092 
-0.000050 -0.000215 -0.000406 
-0.000624 -0.000868 -0.001138 
-0.001435 -0.001757 -0.002104 
-0.002473 -0.002861 -0.003268 
-0.003688 -0.004118 -0.004555 
-0.004994 -0.005431 -0.005861 
-0.006279 -0.006681 -0.007062 
-0.007419 -0.007747 -0.008042 
-0.008303 -0.008525 -0.008708 
-0.008850 -0.008950 -0.009008 
-0.009024 -0.009000 -0.008936 
-0.008836 -0.008701 -0.008534 
-0.008337 -0.008115 -0.007870 
-0.007605 -0.007324 -0.007031 
-0.006728 -0.006418 -0.006104 
-0.005789 -0.005475 -0.005165 
-0.004859 -0.004560 -0.004270 
-0.003989 -0.003718 -0.003459 
-0.003211 -0.002975 -0.002751 
-0.002540 -0.002341 -0.002154 
-0.001979 -0.001815 -0.001663 
-0.001521 -0.001390 -0.001268 
-0.001156 0.000041 0.000059 
0.000079 0.000101 0.000126 
0.000153 0.000183 0.000216 
0.000252 0.000290 0.000330 
0.000373 0.000417 0.000462 
0.000508 0.000553 0.000598 
0.000641 0.000680 0.000715 
0.000744 0.000765 0.000777 
0.000778 0.000765 0.000737 
0.000692 0.000627 0.000541 
0.000431 0.000297 0.000135 
-0.000054 -0.000273 -0.000521 
-0.000798 -0.001106 -0.001442 
-0.001805 -0.002194 -0.002606 
-0.003038 -0.003487 -0.003948 
-0.004418 -0.004892 -0.005364 
-0.005831 -0.006286 -0.006724 
-0.007141 -0.007533 -0.007894 
-0.008221 -0.008510 -0.008759 
-0.008965 -0.009128 -0.009245 
-0.009318 -0.009345 -0.009329 
-0.009271 -0.009173 -0.009037 
-0.008867 -0.008665 -0.008435 
-0.008181 -0.007906 -0.007614 
-0.007307 -0.006991 -0.006667 
-0.006339 -0.006009 -0.005681 
-0.005356 -0.005036 -0.004724 
-0.004421 -0.004127 -0.003845 
-0.003574 -0.003316 -0.003070 
-0.002837 -0.002617 -0.002411 
-0.002216 -0.002035 -0.001865 
-0.001707 -0.001561 -0.001425 
-0.001299 -0.001184 0.000066 
0.000088 0.000112 0.000140 
0.000171 0.000205 0.000243 
0.000284 0.000328 0.000376 
0.000427 0.000481 0.000538 
0.000596 0.000657 0.000718 
0.000778 0.000838 0.000895 
0.000948 0.000995 0.001035 
0.001066 0.001085 0.001091 
0.001081 0.001052 0.001003 
0.000930 0.000833 0.000708 
0.000553 0.000368 0.000151 
-0.000098 -0.000382 -0.000698 
-0.001046 -0.001426 -0.001834 
-0.002269 -0.002727 -0.003205 
-0.003699 -0.004203 -0.004713 
-0.005223 -0.005728 -0.006222 
-0.006699 -0.007155 -0.007584 
-0.007981 -0.008342 -0.008663 
-0.008941 -0.009174 -0.009359 
-0.009497 -0.009586 -0.009627 
-0.009622 -0.009571 -0.009477 
-0.009342 -0.009171 -0.008966 
-0.008730 -0.008469 -0.008184 
-0.007881 -0.007564 -0.007234 
-0.006897 -0.006556 -0.006213 
-0.005871 -0.005533 -0.005200 
-0.004875 -0.004560 -0.004255 
-0.003961 -0.003680 -0.003411 
-0.003156 -0.002915 -0.002687 
-0.002473 -0.002273 -0.002085 
-0.001910 -0.001747 -0.001596 
-0.001456 -0.001327 -0.001208 
0.000094 0.000120 0.000150 
0.000184 0.000221 0.000263 
0.000309 0.000359 0.000413 
0.000472 0.000536 0.000603 
0.000674 0.000748 0.000825 
0.000903 0.000983 0.001062 
0.001139 0.001213 0.001282 
0.001345 0.001398 0.001439 
0.001467 0.001478 0.001469 
0.001439 0.001384 0.001302 
0.001190 0.001047 0.000869 
0.000656 0.000407 0.000121 
-0.000202 -0.000561 -0.000955 
-0.001383 -0.001840 -0.002325 
-0.002832 -0.003358 -0.003898 
-0.004445 -0.004995 -0.005540 
-0.006075 -0.006594 -0.007091 
-0.007560 -0.007996 -0.008394 
-0.008750 -0.009060 -0.009322 
-0.009534 -0.009695 -0.009804 
-0.009861 -0.009869 -0.009827 
-0.009740 -0.009609 -0.009439 
-0.009232 -0.008993 -0.008726 
-0.008434 -0.008122 -0.007794 
-0.007454 -0.007106 -0.006752 
-0.006397 -0.006043 -0.005692 
-0.005348 -0.005011 -0.004684 
-0.004368 -0.004065 -0.003774 
-0.003496 -0.003233 -0.002984 
-0.002749 -0.002528 -0.002321 
-0.002128 -0.001948 -0.001781 
-0.001626 -0.001482 -0.001350 
-0.001228 0.000125 0.000156 
0.000192 0.000232 0.000277 
0.000327 0.000382 0.000442 
0.000508 0.000580 0.000657 
0.000739 0.000826 0.000918 
0.001013 0.001112 0.001212 
0.001314 0.001415 0.001513 
0.001608 0.001696 0.001775 
0.001843 0.001896 0.001933 
0.001949 0.001942 0.001909 
0.001847 0.001752 0.001623 
0.001457 0.001252 0.001006 
0.000720 0.000392 0.000024 
-0.000383 -0.000828 -0.001308 
-0.001818 -0.002356 -0.002915 
-0.003491 -0.004077 -0.004668 
-0.005256 -0.005835 -0.006398 
-0.006938 -0.007450 -0.007928 
-0.008366 -0.008760 -0.009106 
-0.009401 -0.009642 -0.009829 
-0.009961 -0.010038 -0.010061 
-0.010032 -0.009954 -0.009830 
-0.009663 -0.009457 -0.009217 
-0.008946 -0.008649 -0.008330 
-0.007994 -0.007645 -0.007287 
-0.006923 -0.006557 -0.006192 
-0.005831 -0.005476 -0.005129 
-0.004792 -0.004466 -0.004154 
-0.003854 -0.003569 -0.003298 
-0.003042 -0.002801 -0.002574 
-0.002362 -0.002164 -0.001979 
-0.001808 -0.001650 -0.001503 
-0.001368 -0.001243 0.000159 
0.000196 0.000238 0.000285 
0.000338 0.000398 0.000463 
0.000535 0.000613 0.000699 
0.000791 0.000890 0.000995 
0.001106 0.001223 0.001345 
0.001469 0.001597 0.001724 
0.001851 0.001975 0.002092 
0.002202 0.002301 0.002385 
0.002452 0.002497 0.002519 
0.002512 0.002474 0.002401 
0.002291 0.002140 0.001946 
0.001708 0.001424 0.001095 
0.000721 0.000302 -0.000160 
-0.000660 -0.001196 -0.001764 
-0.002357 -0.002970 -0.003596 
-0.004230 -0.004862 -0.005487 
-0.006097 -0.006684 -0.007242 
-0.007765 -0.008246 -0.008681 
-0.009066 -0.009397 -0.009671 
-0.009888 -0.010046 -0.010146 
-0.010188 -0.010176 -0.010110 
-0.009995 -0.009835 -0.009633 
-0.009394 -0.009122 -0.008822 
-0.008500 -0.008158 -0.007802 
-0.007436 -0.007064 -0.006690 
-0.006316 -0.005945 -0.005581 
-0.005226 -0.004880 -0.004546 
-0.004226 -0.003919 -0.003627 
-0.003349 -0.003088 -0.002841 
-0.002609 -0.002393 -0.002191 
-0.002003 -0.001828 -0.001667 
-0.001518 -0.001380 -0.001254 
0.000196 0.000239 0.000288 
0.000344 0.000406 0.000475 
0.000552 0.000636 0.000729 
0.000830 0.000939 0.001057 
0.001182 0.001316 0.001456 
0.001603 0.001756 0.001912 
0.002070 0.002229 0.002386 
0.002538 0.002683 0.002817 
0.002937 0.003039 0.003119 
0.003174 0.003199 0.003191 
0.003145 0.003058 0.002927 
0.002749 0.002522 0.002245 
0.001918 0.001539 0.001111 
0.000635 0.000115 -0.000446 
-0.001043 -0.001670 -0.002321 
-0.002989 -0.003667 -0.004346 
-0.005019 -0.005677 -0.006314 
-0.006922 -0.007493 -0.008021 
-0.008501 -0.008929 -0.009299 
-0.009611 -0.009861 -0.010049 
-0.010175 -0.010241 -0.010247 
-0.010198 -0.010097 -0.009946 
-0.009751 -0.009517 -0.009247 
-0.008948 -0.008624 -0.008279 
-0.007919 -0.007548 -0.007170 
-0.006789 -0.006409 -0.006032 
-0.005661 -0.005298 -0.004946 
-0.004605 -0.004279 -0.003966 
-0.003668 -0.003386 -0.003120 
-0.002869 -0.002633 -0.002413 
-0.002208 -0.002018 -0.001841 
-0.001677 -0.001526 -0.001387 
-0.001260 0.000236 0.000286 
0.000343 0.000407 0.000479 
0.000559 0.000648 0.000747 
0.000855 0.000973 0.001101 
0.001240 0.001388 0.001546 
0.001714 0.001890 0.002073 
0.002262 0.002455 0.002650 
0.002845 0.003036 0.003221 
0.003396 0.003557 0.003700 
0.003821 0.003915 0.003978 
0.004005 0.003991 0.003933 
0.003827 0.003670 0.003460 
0.003193 0.002871 0.002491 
0.002057 0.001568 0.001030 
0.000445 -0.000181 -0.000842 
-0.001532 -0.002242 -0.002966 
-0.003693 -0.004417 -0.005127 
-0.005816 -0.006476 -0.007099 
-0.007678 -0.008207 -0.008681 
-0.009095 -0.009447 -0.009735 
-0.009958 -0.010115 -0.010207 
-0.010238 -0.010209 -0.010124 
-0.009988 -0.009804 -0.009578 
-0.009314 -0.009019 -0.008696 
-0.008352 -0.007991 -0.007618 
-0.007237 -0.006853 -0.006468 
-0.006086 -0.005710 -0.005343 
-0.004986 -0.004641 -0.004310 
-0.003993 -0.003692 -0.003406 
-0.003136 -0.002883 -0.002645 
-0.002422 -0.002215 -0.002023 
-0.001844 -0.001679 -0.001527 
-0.001388 -0.001259 0.000279 
0.000336 0.000402 0.000475 
0.000558 0.000651 0.000754 
0.000867 0.000993 0.001130 
0.001279 0.001440 0.001614 
0.001799 0.001997 0.002204 
0.002422 0.002648 0.002880 
0.003116 0.003353 0.003589 
0.003820 0.004042 0.004250 
0.004441 0.004608 0.004748 
0.004855 0.004923 0.004948 
0.004926 0.004851 0.004720 
0.004530 0.004279 0.003965 
0.003589 0.003151 0.002652 
0.002097 0.001490 0.000835 
0.000140 -0.000589 -0.001343 
-0.002113 -0.002891 -0.003667 
-0.004432 -0.005177 -0.005892 
-0.006571 -0.007204 -0.007785 
-0.008310 -0.008773 -0.009170 
-0.009500 -0.009761 -0.009953 
-0.010078 -0.010137 -0.010133 
-0.010070 -0.009951 -0.009783 
-0.009569 -0.009315 -0.009028 
-0.008711 -0.008371 -0.008012 
-0.007640 -0.007260 -0.006875 
-0.006489 -0.006105 -0.005727 
-0.005358 -0.004999 -0.004652 
-0.004318 -0.003999 -0.003696 
-0.003408 -0.003136 -0.002881 
-0.002642 -0.002419 -0.002211 
-0.002017 -0.001839 -0.001673 
-0.001521 -0.001381 -0.001253 
0.000325 0.000391 0.000465 
0.000549 0.000644 0.000749 
0.000867 0.000998 0.001141 
0.001299 0.001471 0.001658 
0.001859 0.002075 0.002306 
0.002549 0.002805 0.003072 
0.003347 0.003629 0.003915 
0.004201 0.004484 0.004759 
0.005021 0.005265 0.005487 
0.005679 0.005837 0.005954 
0.006024 0.006044 0.006006 
0.005907 0.005744 0.005513 
0.005213 0.004843 0.004405 
0.003899 0.003330 0.002701 
0.002018 0.001289 0.000521 
-0.000277 -0.001096 -0.001926 
-0.002758 -0.003580 -0.004383 
-0.005157 -0.005894 -0.006586 
-0.007225 -0.007804 -0.008319 
-0.008767 -0.009144 -0.009448 
-0.009681 -0.009842 -0.009934 
-0.009960 -0.009923 -0.009828 
-0.009679 -0.009483 -0.009244 
-0.008968 -0.008661 -0.008329 
-0.007977 -0.007611 -0.007234 
-0.006851 -0.006467 -0.006085 
-0.005709 -0.005340 -0.004981 
-0.004634 -0.004300 -0.003981 
-0.003678 -0.003390 -0.003119 
-0.002863 -0.002624 -0.002401 
-0.002194 -0.002001 -0.001823 
-0.001658 -0.001506 -0.001367 
-0.001239 0.000375 0.000449 
0.000533 0.000628 0.000735 
0.000855 0.000989 0.001138 
0.001302 0.001482 0.001679 
0.001894 0.002126 0.002375 
0.002642 0.002925 0.003223 
0.003535 0.003859 0.004193 
0.004532 0.004875 0.005215 
0.005550 0.005873 0.006179 
0.006461 0.006714 0.006930 
0.007103 0.007227 0.007295 
0.007301 0.007241 0.007110 
0.006905 0.006624 0.006265 
0.005830 0.005320 0.004738 
0.004090 0.003381 0.002618 
0.001811 0.000967 0.000098 
-0.000786 -0.001675 -0.002557 
-0.003421 -0.004259 -0.005058 
-0.005812 -0.006512 -0.007151 
-0.007724 -0.008226 -0.008655 
-0.009008 -0.009286 -0.009490 
-0.009620 -0.009681 -0.009676 
-0.009609 -0.009486 -0.009311 
-0.009092 -0.008833 -0.008541 
-0.008222 -0.007881 -0.007523 
-0.007154 -0.006779 -0.006401 
-0.006023 -0.005651 -0.005285 
-0.004930 -0.004585 -0.004254 
-0.003938 -0.003636 -0.003351 
-0.003081 -0.002828 -0.002591 
-0.002370 -0.002164 -0.001973 
-0.001796 -0.001633 -0.001483 
-0.001345 -0.001219 0.000427 
0.000510 0.000605 0.000712 
0.000833 0.000969 0.001120 
0.001288 0.001474 0.001679 
0.001903 0.002148 0.002413 
0.002699 0.003005 0.003332 
0.003677 0.004039 0.004417 
0.004807 0.005207 0.005612 
0.006018 0.006419 0.006811 
0.007185 0.007537 0.007858 
0.008141 0.008378 0.008563 
0.008688 0.008746 0.008731 
0.008639 0.008466 0.008208 
0.007865 0.007437 0.006926 
0.006335 0.005669 0.004934 
0.004138 0.003291 0.002401 
0.001481 0.000541 -0.000408 
-0.001352 -0.002282 -0.003185 
-0.004051 -0.004871 -0.005637 
-0.006340 -0.006975 -0.007537 
-0.008023 -0.008431 -0.008760 
-0.009011 -0.009186 -0.009288 
-0.009320 -0.009287 -0.009195 
-0.009048 -0.008854 -0.008617 
-0.008345 -0.008044 -0.007718 
-0.007375 -0.007018 -0.006653 
-0.006285 -0.005916 -0.005551 
-0.005193 -0.004843 -0.004505 
-0.004179 -0.003867 -0.003571 
-0.003289 -0.003024 -0.002774 
-0.002541 -0.002323 -0.002120 
-0.001932 -0.001759 -0.001598 
-0.001451 -0.001316 -0.001192 
0.000482 0.000575 0.000681 
0.000801 0.000937 0.001089 
0.001259 0.001448 0.001658 
0.001889 0.002143 0.002420 
0.002721 0.003047 0.003397 
0.003770 0.004167 0.004584 
0.005021 0.005474 0.005940 
0.006414 0.006893 0.007369 
0.007837 0.008289 0.008718 
0.009116 0.009475 0.009785 
0.010039 0.010229 0.010346 
0.010385 0.010338 0.010203 
0.009975 0.009653 0.009236 
0.008727 0.008129 0.007447 
0.006688 0.005859 0.004972 
0.004036 0.003063 0.002065 
0.001055 0.000045 -0.000953 
-0.001926 -0.002862 -0.003753 
-0.004589 -0.005361 -0.006064 
-0.006691 -0.007240 -0.007708 
-0.008094 -0.008399 -0.008624 
-0.008772 -0.008848 -0.008855 
-0.008800 -0.008687 -0.008523 
-0.008315 -0.008068 -0.007790 
-0.007485 -0.007160 -0.006821 
-0.006471 -0.006117 -0.005761 
-0.005407 -0.005059 -0.004720 
-0.004390 -0.004073 -0.003769 
-0.003479 -0.003204 -0.002945 
-0.002701 -0.002473 -0.002260 
-0.002062 -0.001879 -0.001709 
-0.001553 -0.001409 -0.001278 
-0.001157 0.000540 0.000644 
0.000761 0.000895 0.001046 
0.001215 0.001405 0.001617 
0.001852 0.002112 0.002398 
0.002710 0.003050 0.003419 
0.003816 0.004241 0.004693 
0.005171 0.005672 0.006194 
0.006733 0.007284 0.007842 
0.008401 0.008954 0.009492 
0.010008 0.010492 0.010936 
0.011328 0.011661 0.011924 
0.012109 0.012209 0.012216 
0.012125 0.011932 0.011636 
0.011235 0.010732 0.010130 
0.009434 0.008651 0.007791 
0.006863 0.005880 0.004852 
0.003795 0.002720 0.001642 
0.000573 -0.000472 -0.001484 
-0.002450 -0.003360 -0.004207 
-0.004982 -0.005680 -0.006297 
-0.006831 -0.007280 -0.007645 
-0.007926 -0.008128 -0.008254 
-0.008307 -0.008295 -0.008222 
-0.008096 -0.007921 -0.007706 
-0.007456 -0.007178 -0.006877 
-0.006559 -0.006230 -0.005894 
-0.005555 -0.005217 -0.004884 
-0.004557 -0.004240 -0.003934 
-0.003640 -0.003360 -0.003094 
-0.002844 -0.002608 -0.002387 
-0.002181 -0.001990 -0.001812 
-0.001648 -0.001497 -0.001358 
-0.001231 -0.001114 0.000601 
0.000715 0.000845 0.000993 
0.001160 0.001349 0.001560 
0.001795 0.002058 0.002348 
0.002667 0.003018 0.003400 
0.003815 0.004262 0.004743 
0.005256 0.005799 0.006370 
0.006967 0.007586 0.008221 
0.008867 0.009517 0.010163 
0.010797 0.011409 0.011990 
0.012527 0.013012 0.013432 
0.013779 0.014040 0.014209 
0.014277 0.014238 0.014087 
0.013822 0.013441 0.012947 
0.012344 0.011636 0.010831 
0.009939 0.008971 0.007939 
0.006856 0.005737 0.004596 
0.003446 0.002304 0.001181 
0.000091 -0.000954 -0.001944 
-0.002869 -0.003722 -0.004497 
-0.005189 -0.005794 -0.006312 
-0.006743 -0.007088 -0.007350 
-0.007532 -0.007639 -0.007676 
-0.007650 -0.007567 -0.007433 
-0.007255 -0.007039 -0.006793 
-0.006522 -0.006231 -0.005927 
-0.005614 -0.005297 -0.004979 
-0.004664 -0.004354 -0.004053 
-0.003761 -0.003481 -0.003214 
-0.002960 -0.002720 -0.002494 
-0.002283 -0.002085 -0.001902 
-0.001732 -0.001575 -0.001431 
-0.001298 -0.001176 -0.001064 
0.000664 0.000789 0.000933 
0.001095 0.001280 0.001488 
0.001721 0.001982 0.002273 
0.002595 0.002951 0.003342 
0.003769 0.004233 0.004735 
0.005276 0.005854 0.006468 
0.007115 0.007794 0.008499 
0.009226 0.009968 0.010717 
0.011466 0.012205 0.012923 
0.013609 0.014252 0.014838 
0.015356 0.015795 0.016143 
0.016390 0.016527 0.016546 
0.016443 0.016214 0.015859 
0.015378 0.014775 0.014057 
0.013231 0.012308 0.011299 
0.010218 0.009079 0.007896 
0.006685 0.005462 0.004242 
0.003038 0.001866 0.000737 
-0.000337 -0.001346 -0.002282 
-0.003139 -0.003910 -0.004594 
-0.005187 -0.005691 -0.006106 
-0.006434 -0.006679 -0.006846 
-0.006940 -0.006967 -0.006934 
-0.006847 -0.006712 -0.006538 
-0.006329 -0.006093 -0.005835 
-0.005562 -0.005277 -0.004985 
-0.004692 -0.004399 -0.004110 
-0.003828 -0.003554 -0.003291 
-0.003039 -0.002799 -0.002573 
-0.002359 -0.002159 -0.001973 
-0.001799 -0.001638 -0.001490 
-0.001353 -0.001227 -0.001112 
-0.001006 0.000728 0.000866 
0.001023 0.001201 0.001404 
0.001632 0.001889 0.002177 
0.002497 0.002854 0.003248 
0.003681 0.004156 0.004673 
0.005234 0.005838 0.006486 
0.007175 0.007905 0.008672 
0.009471 0.010296 0.011142 
0.012001 0.012862 0.013715 
0.014549 0.015351 0.016109 
0.016808 0.017434 0.017976 
0.018419 0.018752 0.018966 
0.019052 0.019003 0.018816 
0.018490 0.018026 0.017427 
0.016700 0.015854 0.014900 
0.013850 0.012718 0.011520 
0.010272 0.008989 0.007690 
0.006388 0.005101 0.003842 
0.002626 0.001463 0.000365 
-0.000659 -0.001603 -0.002461 
-0.003228 -0.003903 -0.004486 
-0.004977 -0.005378 -0.005694 
-0.005928 -0.006085 -0.006172 
-0.006196 -0.006162 -0.006077 
-0.005950 -0.005785 -0.005590 
-0.005370 -0.005132 -0.004880 
-0.004620 -0.004355 -0.004089 
-0.003824 -0.003565 -0.003313 
-0.003069 -0.002836 -0.002613 
-0.002402 -0.002203 -0.002017 
-0.001843 -0.001681 -0.001531 
-0.001392 -0.001264 -0.001147 
-0.001039 -0.000941 0.000795 
0.000944 0.001115 0.001310 
0.001531 0.001781 0.002062 
0.002378 0.002730 0.003122 
0.003556 0.004035 0.004560 
0.005133 0.005755 0.006427 
0.007149 0.007920 0.008738 
0.009598 0.010498 0.011431 
0.012389 0.013365 0.014347 
0.015325 0.016285 0.017214 
0.018097 0.018919 0.019664 
0.020318 0.020866 0.021295 
0.021594 0.021753 0.021765 
0.021626 0.021334 0.020889 
0.020297 0.019563 0.018698 
0.017713 0.016621 0.015437 
0.014179 0.012863 0.011506 
0.010127 0.008742 0.007367 
0.006018 0.004710 0.003454 
0.002263 0.001145 0.000109 
-0.000840 -0.001698 -0.002461 
-0.003129 -0.003703 -0.004184 
-0.004576 -0.004883 -0.005111 
-0.005265 -0.005352 -0.005378 
-0.005350 -0.005275 -0.005160 
-0.005012 -0.004836 -0.004639 
-0.004425 -0.004200 -0.003968 
-0.003733 -0.003497 -0.003265 
-0.003037 -0.002817 -0.002604 
-0.002401 -0.002209 -0.002027 
-0.001856 -0.001697 -0.001548 
-0.001410 -0.001282 -0.001165 
-0.001057 -0.000958 -0.000868 
0.000862 0.001024 0.001209 
0.001421 0.001661 0.001933 
0.002240 0.002584 0.002970 
0.003399 0.003875 0.004400 
0.004978 0.005610 0.006297 
0.007041 0.007842 0.008699 
0.009609 0.010571 0.011578 
0.012625 0.013704 0.014805 
0.015919 0.017031 0.018127 
0.019193 0.020213 0.021168 
0.022042 0.022819 0.023481 
0.024015 0.024408 0.024647 
0.024726 0.024640 0.024385 
0.023964 0.023380 0.022641 
0.021757 0.020740 0.019606 
0.018369 0.017049 0.015663 
0.014230 0.012768 0.011296 
0.009830 0.008388 0.006984 
0.005631 0.004342 0.003126 
0.001992 0.000946 -0.000006 
-0.000863 -0.001623 -0.002285 
-0.002853 -0.003329 -0.003716 
-0.004021 -0.004248 -0.004404 
-0.004497 -0.004531 -0.004516 
-0.004457 -0.004361 -0.004234 
-0.004083 -0.003913 -0.003728 
-0.003533 -0.003333 -0.003130 
-0.002928 -0.002728 -0.002533 
-0.002345 -0.002165 -0.001993 
-0.001830 -0.001677 -0.001534 
-0.001400 -0.001276 -0.001161 
-0.001055 -0.000958 -0.000869 
-0.000787 0.000930 0.001104 
0.001305 0.001533 0.001794 
0.002088 0.002421 0.002795 
0.003215 0.003682 0.004202 
0.004776 0.005409 0.006102 
0.006858 0.007677 0.008560 
0.009508 0.010517 0.011584 
0.012705 0.013873 0.015081 
0.016317 0.017570 0.018826 
0.020069 0.021283 0.022449 
0.023548 0.024562 0.025471 
0.026257 0.026905 0.027398 
0.027726 0.027878 0.027849 
0.027636 0.027241 0.026667 
0.025924 0.025021 0.023973 
0.022794 0.021504 0.020120 
0.018662 0.017149 0.015603 
0.014041 0.012481 0.010942 
0.009439 0.007985 0.006594 
0.005276 0.004040 0.002893 
0.001840 0.000884 0.000027 
-0.000731 -0.001391 -0.001956 
-0.002430 -0.002817 -0.003124 
-0.003357 -0.003521 -0.003625 
-0.003675 -0.003677 -0.003639 
-0.003567 -0.003467 -0.003344 
-0.003204 -0.003051 -0.002890 
-0.002723 -0.002554 -0.002386 
-0.002221 -0.002060 -0.001904 
-0.001755 -0.001614 -0.001481 
-0.001355 -0.001238 -0.001130 
-0.001029 -0.000936 -0.000850 
-0.000772 -0.000700 0.000998 
0.001185 0.001401 0.001647 
0.001927 0.002245 0.002604 
0.003009 0.003463 0.003970 
0.004535 0.005160 0.005849 
0.006606 0.007432 0.008330 
0.009300 0.010341 0.011453 
0.012632 0.013873 0.015170 
0.016513 0.017892 0.019293 
0.020702 0.022101 0.023472 
0.024795 0.026048 0.027211 
0.028263 0.029182 0.029952 
0.030554 0.030976 0.031207 
0.031240 0.031073 0.030706 
0.030145 0.029398 0.028476 
0.027396 0.026173 0.024826 
0.023377 0.021845 0.020251 
0.018617 0.016963 0.015307 
0.013668 0.012062 0.010505 
0.009008 0.007584 0.006242 
0.004989 0.003830 0.002771 
0.001812 0.000954 0.000196 
-0.000464 -0.001031 -0.001507 
-0.001900 -0.002214 -0.002457 
-0.002635 -0.002755 -0.002824 
-0.002849 -0.002837 -0.002792 
-0.002722 -0.002631 -0.002524 
-0.002406 -0.002279 -0.002147 
-0.002014 -0.001880 -0.001749 
-0.001621 -0.001497 -0.001380 
-0.001268 -0.001162 -0.001064 
-0.000972 -0.000886 -0.000807 
-0.000734 -0.000668 -0.000606 
0.001065 0.001266 0.001496 
0.001760 0.002060 0.002402 
0.002788 0.003224 0.003713 
0.004261 0.004871 0.005548 
0.006296 0.007117 0.008017 
0.008995 0.010054 0.011194 
0.012413 0.013709 0.015075 
0.016506 0.017991 0.019519 
0.021077 0.022647 0.024211 
0.025749 0.027238 0.028655 
0.029977 0.031179 0.032241 
0.033140 0.033858 0.034381 
0.034696 0.034796 0.034677 
0.034341 0.033793 0.033043 
0.032103 0.030989 0.029721 
0.028317 0.026800 0.025192 
0.023515 0.021792 0.020043 
0.018289 0.016548 0.014838 
0.013174 0.011569 0.010036 
0.008584 0.007221 0.005954 
0.004786 0.003720 0.002757 
0.001896 0.001136 0.000472 
-0.000099 -0.000582 -0.000984 
-0.001310 -0.001568 -0.001763 
-0.001904 -0.001997 -0.002049 
-0.002065 -0.002051 -0.002013 
-0.001956 -0.001884 -0.001800 
-0.001709 -0.001613 -0.001514 
-0.001415 -0.001316 -0.001221 
-0.001128 -0.001040 -0.000956 
-0.000877 -0.000803 -0.000734 
-0.000670 -0.000611 -0.000557 
-0.000507 0.001131 0.001345 
0.001590 0.001871 0.002192 
0.002557 0.002971 0.003438 
0.003963 0.004552 0.005208 
0.005937 0.006744 0.007633 
0.008606 0.009668 0.010819 
0.012059 0.013389 0.014804 
0.016300 0.017870 0.019503 
0.021188 0.022908 0.024647 
0.026384 0.028097 0.029761 
0.031350 0.032839 0.034201 
0.035412 0.036449 0.037290 
0.037918 0.038322 0.038492 
0.038425 0.038122 0.037588 
0.036835 0.035876 0.034729 
0.033413 0.031951 0.030365 
0.028680 0.026919 0.025105 
0.023260 0.021406 0.019562 
0.017745 0.015972 0.014257 
0.012612 0.011048 0.009573 
0.008193 0.006914 0.005737 
0.004666 0.003698 0.002833 
0.002068 0.001398 0.000819 
0.000326 -0.000088 -0.000430 
-0.000706 -0.000923 -0.001089 
-0.001208 -0.001288 -0.001335 
-0.001354 -0.001350 -0.001327 
-0.001290 -0.001242 -0.001186 
-0.001124 -0.001059 -0.000993 
-0.000926 -0.000861 -0.000798 
-0.000737 -0.000679 -0.000624 
-0.000573 -0.000525 -0.000481 
-0.000440 -0.000402 0.001196 
0.001422 0.001682 0.001981 
0.002322 0.002710 0.003151 
0.003649 0.004210 0.004839 
0.005542 0.006325 0.007191 
0.008147 0.009196 0.010341 
0.011585 0.012929 0.014371 
0.015910 0.017539 0.019251 
0.021037 0.022882 0.024772 
0.026686 0.028602 0.030496 
0.032342 0.034111 0.035775 
0.037304 0.038671 0.039851 
0.040820 0.041560 0.042056 
0.042300 0.042286 0.042017 
0.041499 0.040743 0.039765 
0.038583 0.037220 0.035698 
0.034043 0.032280 0.030434 
0.028528 0.026587 0.024632 
0.022683 0.020759 0.018877 
0.017050 0.015293 0.013615 
0.012025 0.010531 0.009138 
0.007848 0.006664 0.005587 
0.004614 0.003743 0.002971 
0.002293 0.001704 0.001198 
0.000768 0.000408 0.000111 
-0.000130 -0.000321 -0.000469 
-0.000580 -0.000658 -0.000710 
-0.000740 -0.000752 -0.000749 
-0.000736 -0.000713 -0.000685 
-0.000652 -0.000617 -0.000580 
-0.000543 -0.000507 -0.000471 
-0.000437 -0.000404 -0.000373 
-0.000344 -0.000318 -0.000293 
0.001258 0.001497 0.001771 
0.002087 0.002448 0.002859 
0.003327 0.003855 0.004452 
0.005121 0.005871 0.006706 
0.007632 0.008655 0.009779 
0.011009 0.012347 0.013794 
0.015350 0.017013 0.018777 
0.020635 0.022576 0.024586 
0.026648 0.028742 0.030842 
0.032924 0.034958 0.036912 
0.038756 0.040458 0.041987 
0.043315 0.044417 0.045271 
0.045864 0.046183 0.046225 
0.045991 0.045489 0.044730 
0.043733 0.042517 0.041106 
0.039524 0.037800 0.035958 
0.034026 0.032029 0.029992 
0.027936 0.025883 0.023853 
0.021861 0.019923 0.018052 
0.016260 0.014555 0.012946 
0.011437 0.010032 0.008735 
0.007545 0.006462 0.005483 
0.004606 0.003827 0.003139 
0.002538 0.002017 0.001570 
0.001190 0.000870 0.000604 
0.000386 0.000209 0.000068 
-0.000043 -0.000127 -0.000190 
-0.000235 -0.000266 -0.000285 
-0.000295 -0.000298 -0.000295 
-0.000289 -0.000279 -0.000268 
-0.000256 -0.000242 -0.000229 
-0.000216 -0.000203 -0.000191 
-0.000179 0.001317 0.001568 
0.001857 0.002188 0.002569 
0.003002 0.003496 0.004054 
0.004685 0.005395 0.006190 
0.007076 0.008061 0.009151 
0.010350 0.011663 0.013095 
0.014645 0.016316 0.018103 
0.020003 0.022007 0.024105 
0.026281 0.028518 0.030793 
0.033081 0.035353 0.037578 
0.039722 0.041750 0.043628 
0.045322 0.046802 0.048040 
0.049012 0.049703 0.050100 
0.050198 0.050001 0.049515 
0.048755 0.047738 0.046488 
0.045029 0.043389 0.041595 
0.039677 0.037660 0.035573 
0.033441 0.031286 0.029131 
0.026995 0.024894 0.022846 
0.020863 0.018958 0.017138 
0.015413 0.013789 0.012269 
0.010858 0.009554 0.008360 
0.007272 0.006288 0.005405 
0.004617 0.003919 0.003305 
0.002768 0.002303 0.001903 
0.001560 0.001269 0.001024 
0.000818 0.000647 0.000506 
0.000390 0.000295 0.000219 
0.000157 0.000107 0.000068 
0.000037 0.000012 -0.000007 
-0.000022 -0.000034 -0.000043 
-0.000050 -0.000055 -0.000059 
-0.000061 -0.000063 0.001372 
0.001634 0.001937 0.002284 
0.002683 0.003138 0.003656 
0.004244 0.004908 0.005656 
0.006495 0.007432 0.008474 
0.009629 0.010901 0.012297 
0.013820 0.015472 0.017255 
0.019165 0.021199 0.023349 
0.025602 0.027944 0.030356 
0.032813 0.035289 0.037753 
0.040170 0.042504 0.044719 
0.046775 0.048637 0.050270 
0.051645 0.052737 0.053527 
0.054003 0.054159 0.053999 
0.053530 0.052769 0.051734 
0.050451 0.048946 0.047248 
0.045387 0.043393 0.041295 
0.039121 0.036896 0.034645 
0.032390 0.030151 0.027946 
0.025790 0.023697 0.021680 
0.019747 0.017909 0.016170 
0.014536 0.013010 0.011594 
0.010288 0.009091 0.008000 
0.007012 0.006123 0.005327 
0.004619 0.003992 0.003441 
0.002958 0.002537 0.002172 
0.001857 0.001586 0.001353 
0.001153 0.000983 0.000838 
0.000714 0.000609 0.000519 
0.000442 0.000376 0.000319 
0.000271 0.000229 0.000193 
0.000161 0.000134 0.000110 
0.000089 0.000071 0.000055 
0.001423 0.001696 0.002011 
0.002373 0.002789 0.003265 
0.003807 0.004422 0.005118 
0.005903 0.006784 0.007769 
0.008866 0.010083 0.011426 
0.012901 0.014513 0.016264 
0.018156 0.020186 0.022352 
0.024643 0.027049 0.029554 
0.032138 0.034775 0.037437 
0.040090 0.042698 0.045222 
0.047621 0.049855 0.051884 
0.053671 0.055183 0.056395 
0.057284 0.057839 0.058054 
0.057931 0.057481 0.056720 
0.055669 0.054354 0.052805 
0.051053 0.049128 0.047063 
0.044887 0.042629 0.040317 
0.037974 0.035624 0.033287 
0.030980 0.028720 0.026521 
0.024396 0.022354 0.020404 
0.018554 0.016808 0.015170 
0.013643 0.012226 0.010921 
0.009724 0.008632 0.007642 
0.006748 0.005946 0.005229 
0.004591 0.004026 0.003526 
0.003087 0.002701 0.002363 
0.002068 0.001810 0.001585 
0.001388 0.001216 0.001067 
0.000935 0.000820 0.000719 
0.000630 0.000552 0.000483 
0.000421 0.000367 0.000319 
0.000276 0.000238 0.000204 
0.000173 0.001469 0.001752 
0.002078 0.002455 0.002887 
0.003381 0.003945 0.004586 
0.005312 0.006131 0.007052 
0.008083 0.009232 0.010508 
0.011917 0.013468 0.015164 
0.017009 0.019006 0.021152 
0.023443 0.025871 0.028425 
0.031087 0.033837 0.036648 
0.039491 0.042329 0.045123 
0.047832 0.050413 0.052821 
0.055014 0.056952 0.058600 
0.059929 0.060917 0.061551 
0.061824 0.061741 0.061310 
0.060551 0.059487 0.058145 
0.056556 0.054753 0.052770 
0.050638 0.048390 0.046055 
0.043661 0.041233 0.038793 
0.036364 0.033961 0.031603 
0.029304 0.027075 0.024928 
0.022872 0.020913 0.019059 
0.017313 0.015677 0.014154 
0.012742 0.011441 0.010247 
0.009158 0.008168 0.007272 
0.006466 0.005742 0.005094 
0.004517 0.004003 0.003547 
0.003143 0.002785 0.002468 
0.002188 0.001940 0.001720 
0.001526 0.001353 0.001200 
0.001064 0.000942 0.000834 
0.000737 0.000651 0.000573 
0.000504 0.000442 0.000386 
0.000337 0.000292 0.001509 
0.001801 0.002138 0.002527 
0.002974 0.003485 0.004070 
0.004734 0.005487 0.006338 
0.007295 0.008368 0.009566 
0.010896 0.012368 0.013989 
0.015764 0.017698 0.019792 
0.022046 0.024456 0.027013 
0.029706 0.032518 0.035426 
0.038403 0.041418 0.044432 
0.047405 0.050292 0.053047 
0.055623 0.057974 0.060059 
0.061838 0.063282 0.064367 
0.065079 0.065411 0.065367 
0.064958 0.064204 0.063130 
0.061765 0.060143 0.058296 
0.056261 0.054070 0.051758 
0.049353 0.046885 0.044379 
0.041858 0.039344 0.036853 
0.034404 0.032011 0.029686 
0.027440 0.025283 0.023222 
0.021264 0.019414 0.017675 
0.016048 0.014534 0.013132 
0.011839 0.010654 0.009570 
0.008584 0.007690 0.006882 
0.006153 0.005499 0.004912 
0.004386 0.003917 0.003497 
0.003122 0.002787 0.002488 
0.002221 0.001982 0.001769 
0.001577 0.001406 0.001252 
0.001114 0.000990 0.000878 
0.000778 0.000688 0.000607 
0.000534 0.000469 0.000410 
0.001543 0.001843 0.002189 
0.002589 0.003049 0.003576 
0.004178 0.004864 0.005642 
0.006521 0.007511 0.008622 
0.009863 0.011243 0.012772 
0.014456 0.016303 0.018318 
0.020502 0.022855 0.025374 
0.028051 0.030873 0.033822 
0.036877 0.040009 0.043184 
0.046363 0.049503 0.052558 
0.055476 0.058211 0.060712 
0.062935 0.064840 0.066395 
0.067573 0.068361 0.068751 
0.068748 0.068364 0.067620 
0.066541 0.065160 0.063510 
0.061628 0.059550 0.057310 
0.054942 0.052478 0.049946 
0.047372 0.044779 0.042189 
0.039620 0.037089 0.034610 
0.032196 0.029859 0.027608 
0.025452 0.023398 0.021450 
0.019613 0.017888 0.016277 
0.014779 0.013392 0.012113 
0.010940 0.009866 0.008887 
0.007998 0.007191 0.006462 
0.005804 0.005211 0.004677 
0.004197 0.003765 0.003377 
0.003028 0.002714 0.002432 
0.002178 0.001949 0.001743 
0.001557 0.001389 0.001238 
0.001102 0.000979 0.000868 
0.000769 0.000679 0.000598 
0.000526 0.001571 0.001877 
0.002231 0.002641 0.003112 
0.003652 0.004270 0.004974 
0.005773 0.006677 0.007696
[truncated: 8,760,795 more chars]
