# Supplementary material for: Bluues: a program for the analysis of the electrostatic properties of proteins based on generalized Born radii
Source: BMC Bioinformatics. 2012 Mar 28;13(Suppl 4):S18. doi: 10.1186/1471-2105-13-S4-S18 (PMC3434445; doi:10.1186/1471-2105-13-S4-S18)
Supplement: Additional file 1 — Executable and examples. Zipped folder with the executable compiled for Linux x86_64 and 80386 machines and including example input and output files. [file 1471-2105-13-S4-S18-S1.ZIP › S18 additional file/out.frc_coul]

ATOM      1  N   GLN A   5       0.874   3.491   1.124  0.00  3.77              
ATOM      2  CA  GLN A   5      -0.250   1.311   2.546  0.00  2.87              
ATOM      3  C   GLN A   5      84.273  50.098  -9.050  0.00 98.46              
ATOM      4  O   GLN A   5     -85.062 -29.952 -23.075  0.00 93.09              
ATOM      5  CB  GLN A   5       0.129   2.139   3.116  0.00  3.78              
ATOM      6  CG  GLN A   5      -2.892  -1.601  -4.428  0.00  5.53              
ATOM      7  CD  GLN A   5     -88.390  -1.513 -19.265  0.00 90.48              
ATOM      8  H   GLN A   5       5.576  -9.242 -16.934  0.00 20.08              
ATOM      9  H2  GLN A   5      21.289   1.484   9.881  0.00 23.52              
ATOM     10  H3  GLN A   5      -9.494 -12.612  10.811  0.00 19.13              
ATOM     11  HG3 GLN A   5       0.169   0.217   0.545  0.00  0.61              
ATOM     12  HB3 GLN A   5      -0.070   0.251   0.142  0.00  0.30              
ATOM     13  HA  GLN A   5      -5.943   1.085  -0.640  0.00  6.08              
ATOM     14  HG2 GLN A   5      -0.156   0.521   1.643  0.00  1.73              
ATOM     15  HB2 GLN A   5       0.214   0.146   0.217  0.00  0.34              
ATOM     16 HE22 GLN A   5     -78.928 105.882 -15.604  0.00132.98              
ATOM     17  OE1 GLN A   5      51.890 -63.864   4.138  0.00 82.39              
ATOM     18  NE2 GLN A   5      14.857 -45.058 -12.367  0.00 49.03              
ATOM     19 HE21 GLN A   5     102.946   2.427  46.323  0.00112.91              
ATOM     20  N   THR A   6     -37.509 -29.524  21.336  0.00 52.29              
ATOM     21  CA  THR A   6       0.916   1.289  -1.915  0.00  2.48              
ATOM     22  C   THR A   6     -16.769  56.508  17.659  0.00 61.53              
ATOM     23  O   THR A   6      18.768 -36.800 -31.151  0.00 51.74              
ATOM     24  CB  THR A   6     -19.916  -6.464 -12.519  0.00 24.40              
ATOM     25  OG1 THR A   6     -14.248 -51.742  81.898  0.00 97.92              
ATOM     26  CG2 THR A   6      -4.053   3.626   4.735  0.00  7.21              
ATOM     27  H   THR A   6      35.818  15.338   5.163  0.00 39.31              
ATOM     28  HA  THR A   6       2.633  -0.424   2.170  0.00  3.44              
ATOM     29 HG22 THR A   6       3.393   2.201   0.304  0.00  4.06              
ATOM     30 HG21 THR A   6      -1.870  -0.513   1.554  0.00  2.48              
ATOM     31  HB  THR A   6       0.113   0.220  -0.382  0.00  0.46              
ATOM     32 HG23 THR A   6       0.458   0.851  -4.517  0.00  4.62              
ATOM     33  HG1 THR A   6      35.286  49.192 -75.524  0.00 96.79              
ATOM     34  N   MET A   7      -6.269 -38.932   0.797  0.00 39.44              
ATOM     35  CA  MET A   7      -1.270   1.640  -0.523  0.00  2.14              
ATOM     36  C   MET A   7     -13.986 -14.601 -59.588  0.00 62.92              
ATOM     37  O   MET A   7      -1.876  30.648  60.069  0.00 67.46              
ATOM     38  CB  MET A   7       0.664   0.110   0.334  0.00  0.75              
ATOM     39  CG  MET A   7       0.079   0.032   0.048  0.00  0.10              
ATOM     40  SD  MET A   7      -3.743  -1.040  -3.604  0.00  5.30              
ATOM     41  CE  MET A   7      -0.682   2.092  -1.663  0.00  2.76              
ATOM     42  H   MET A   7      -9.181  20.480  11.264  0.00 25.11              
ATOM     43  HG2 MET A   7       0.876   0.273   0.327  0.00  0.97              
ATOM     44  HE1 MET A   7       0.925  -0.825   0.717  0.00  1.43              
ATOM     45  HE2 MET A   7       0.540  -1.307   1.595  0.00  2.13              
ATOM     46  HE3 MET A   7      -0.374  -1.377   2.445  0.00  2.83              
ATOM     47  HB2 MET A   7       0.612   0.155   0.546  0.00  0.83              
ATOM     48  HG3 MET A   7       1.009   0.957   0.315  0.00  1.43              
ATOM     49  HA  MET A   7       2.785  -1.848   2.190  0.00  4.00              
ATOM     50  HB3 MET A   7       0.452  -0.295  -0.082  0.00  0.55              
ATOM     51  N   LYS A   8      22.804 -12.432  26.251  0.00 36.93              
ATOM     52  CA  LYS A   8      -4.670   6.045 -19.764  0.00 21.19              
ATOM     53  C   LYS A   8      39.490  63.956  22.340  0.00 78.42              
ATOM     54  O   LYS A   8     -42.579 -66.965 -44.258  0.00 90.86              
ATOM     55  CB  LYS A   8      -0.263   0.036   0.043  0.00  0.27              
ATOM     56  CG  LYS A   8       0.181   0.317  -0.243  0.00  0.44              
ATOM     57  CD  LYS A   8      -0.213  -0.629  -0.232  0.00  0.70              
ATOM     58  CE  LYS A   8      -0.467  -0.443  -0.138  0.00  0.66              
ATOM     59  NZ  LYS A   8       7.674  -3.059  32.943  0.00 33.96              
ATOM     60  H   LYS A   8      -3.917  -4.149 -24.814  0.00 25.46              
ATOM     61  HZ1 LYS A   8       4.498 -13.932 -11.360  0.00 18.53              
ATOM     62  HZ2 LYS A   8       5.971  15.674 -11.960  0.00 20.60              
ATOM     63  HZ3 LYS A   8      -1.318   5.322  -3.075  0.00  6.29              
ATOM     64  HA  LYS A   8       4.539   3.534   8.492  0.00 10.26              
ATOM     65  HE2 LYS A   8      -1.512   0.984  -1.000  0.00  2.06              
ATOM     66  HE3 LYS A   8       1.297  -0.721  -2.270  0.00  2.71              
ATOM     67  HG2 LYS A   8       0.200   0.247  -0.053  0.00  0.32              
ATOM     68  HG3 LYS A   8      -0.100   0.232  -0.039  0.00  0.26              
ATOM     69  HD3 LYS A   8       0.727   0.502  -0.567  0.00  1.05              
ATOM     70  HD2 LYS A   8       0.356   0.412  -0.250  0.00  0.60              
ATOM     71  HB3 LYS A   8       0.098   0.353   0.060  0.00  0.37              
ATOM     72  HB2 LYS A   8       0.486   0.480  -0.041  0.00  0.68              
ATOM     73  N   GLY A   9     -13.466 -37.691  19.732  0.00 44.62              
ATOM     74  CA  GLY A   9       0.845   0.545  -0.806  0.00  1.29              
ATOM     75  C   GLY A   9      58.131  38.893 -11.355  0.00 70.86              
ATOM     76  O   GLY A   9     -39.097 -59.718  12.515  0.00 72.47              
ATOM     77  H   GLY A   9      14.285  28.347  10.267  0.00 33.36              
ATOM     78  HA2 GLY A   9      -0.169   0.609  -0.288  0.00  0.69              
ATOM     79  HA3 GLY A   9       0.429   0.715   0.953  0.00  1.27              
ATOM     80  N   LEU A  10     -41.980  -6.309  10.060  0.00 43.63              
ATOM     81  CA  LEU A  10       3.024   1.385  -1.126  0.00  3.51              
ATOM     82  C   LEU A  10      -9.620  11.626 -61.914  0.00 63.73              
ATOM     83  O   LEU A  10      28.901  13.148  53.248  0.00 62.00              
ATOM     84  CB  LEU A  10       1.431  -1.207   0.139  0.00  1.88              
ATOM     85  CG  LEU A  10      12.575  -8.378   2.582  0.00 15.33              
ATOM     86  CD1 LEU A  10      -5.997   2.568  -0.448  0.00  6.54              
ATOM     87  CD2 LEU A  10      -3.843   3.716   3.351  0.00  6.31              
ATOM     88  H   LEU A  10      24.970  26.048  -7.933  0.00 36.94              
ATOM     89 HD22 LEU A  10       6.017   1.382   6.622  0.00  9.05              
ATOM     90 HD23 LEU A  10      -9.932  -0.278   2.145  0.00 10.16              
ATOM     91 HD21 LEU A  10       2.967   6.199  -9.312  0.00 11.57              
ATOM     92 HD13 LEU A  10       3.300   5.868  -8.456  0.00 10.81              
ATOM     93 HD12 LEU A  10      -9.500   0.358   2.529  0.00  9.84              
ATOM     94 HD11 LEU A  10       4.230 -10.933  -1.839  0.00 11.87              
ATOM     95  HA  LEU A  10      -2.222  -0.661  -0.551  0.00  2.38              
ATOM     96  HG  LEU A  10      -1.226  -1.536   2.951  0.00  3.55              
ATOM     97  HB3 LEU A  10       0.892   0.746   0.340  0.00  1.21              
ATOM     98  HB2 LEU A  10       0.400   0.389  -1.375  0.00  1.48              
ATOM     99  N   ASP A  11      -3.135 -17.048  45.923  0.00 49.09              
ATOM    100  CA  ASP A  11      -1.528   0.551   2.538  0.00  3.01              
ATOM    101  C   ASP A  11      55.139   3.396  12.589  0.00 56.66              
ATOM    102  O   ASP A  11     -43.387 -18.606 -26.546  0.00 54.16              
ATOM    103  CB  ASP A  11       0.431   0.464  -1.456  0.00  1.59              
ATOM    104  CG  ASP A  11      25.506  64.544-111.475  0.00131.31              
ATOM    105  OD1 ASP A  11     -28.003  30.875  94.486  0.00103.27              
ATOM    106  OD2 ASP A  11      10.105 -89.904  29.547  0.00 95.17              
ATOM    107  H   ASP A  11     -15.787  -5.175 -39.751  0.00 43.08              
ATOM    108  HA  ASP A  11      -2.737   0.071   0.089  0.00  2.74              
ATOM    109  HB3 ASP A  11       0.010   0.153  -0.066  0.00  0.17              
ATOM    110  HB2 ASP A  11       0.036   0.059  -0.072  0.00  0.10              
ATOM    111  N   ILE A  12     -35.335  10.394  -0.282  0.00 36.83              
ATOM    112  CA  ILE A  12       3.854  -0.524  -0.494  0.00  3.92              
ATOM    113  C   ILE A  12      56.600  -0.734  -5.996  0.00 56.92              
ATOM    114  O   ILE A  12     -61.299  26.211  -6.039  0.00 66.94              
ATOM    115  CB  ILE A  12       1.084  -0.519  -3.912  0.00  4.09              
ATOM    116  CG1 ILE A  12      -0.474   0.603  -0.264  0.00  0.81              
ATOM    117  CG2 ILE A  12      -1.113   5.679  -3.045  0.00  6.54              
ATOM    118  CD1 ILE A  12      -0.446   0.337   0.757  0.00  0.94              
ATOM    119  H   ILE A  12      28.360   7.427  13.081  0.00 32.10              
ATOM    120  HA  ILE A  12      -0.817   0.613  -0.408  0.00  1.10              
ATOM    121 HG22 ILE A  12       1.661   4.632   3.278  0.00  5.91              
ATOM    122 HG21 ILE A  12       5.411  -5.917   1.218  0.00  8.11              
ATOM    123  HB  ILE A  12      -0.499  -0.413   0.031  0.00  0.65              
ATOM    124 HG12 ILE A  12       0.135  -0.041  -0.012  0.00  0.14              
ATOM    125 HG13 ILE A  12       0.089  -0.085   0.066  0.00  0.14              
ATOM    126 HD13 ILE A  12       0.386  -0.004  -0.159  0.00  0.42              
ATOM    127 HD12 ILE A  12      -0.182   0.162  -0.136  0.00  0.28              
ATOM    128 HG23 ILE A  12      -5.766  -4.212   2.426  0.00  7.54              
ATOM    129 HD11 ILE A  12       0.119  -0.412  -0.287  0.00  0.52              
ATOM    130  N   GLN A  13     -26.243 -11.493  13.854  0.00 31.82              
ATOM    131  CA  GLN A  13       0.178   0.099   0.045  0.00  0.21              
ATOM    132  C   GLN A  13      57.689  18.728   9.858  0.00 61.45              
ATOM    133  O   GLN A  13     -65.791 -13.869  14.611  0.00 68.81              
ATOM    134  CB  GLN A  13       0.018   0.005   0.037  0.00  0.04              
ATOM    135  CG  GLN A  13       0.884  -2.289  -1.313  0.00  2.78              
ATOM    136  CD  GLN A  13      50.523 -53.989 -46.984  0.00 87.61              
ATOM    137  H   GLN A  13      25.857  -4.710   2.963  0.00 26.45              
ATOM    138  HG2 GLN A  13      -0.044   0.665   0.024  0.00  0.67              
ATOM    139  HA  GLN A  13       0.379  -1.464  -0.471  0.00  1.58              
ATOM    140  HG3 GLN A  13       0.062   0.130   0.099  0.00  0.17              
ATOM    141  HB3 GLN A  13       0.184   0.013  -0.228  0.00  0.29              
ATOM    142  HB2 GLN A  13      -0.259   0.058  -0.058  0.00  0.27              
ATOM    143 HE22 GLN A  13     100.918  19.068 -54.382  0.00116.21              
ATOM    144  OE1 GLN A  13     -67.937 -12.996  39.941  0.00 79.87              
ATOM    145  NE2 GLN A  13     -28.446 -28.581  14.743  0.00 42.94              
ATOM    146 HE21 GLN A  13     -57.567  76.433  43.179  0.00104.98              
ATOM    147  N   LYS A  14     -19.565 -17.713 -23.381  0.00 35.26              
ATOM    148  CA  LYS A  14      16.353   2.566  10.149  0.00 19.42              
ATOM    149  C   LYS A  14      35.884   4.189  49.393  0.00 61.19              
ATOM    150  O   LYS A  14     -39.134 -31.346 -59.834  0.00 78.07              
ATOM    151  CB  LYS A  14      -0.132   0.152   0.236  0.00  0.31              
ATOM    152  CG  LYS A  14       0.149  -0.417  -0.105  0.00  0.46              
ATOM    153  CD  LYS A  14      -0.536   0.748   0.724  0.00  1.17              
ATOM    154  CE  LYS A  14       0.233   0.634   0.296  0.00  0.74              
ATOM    155  NZ  LYS A  14     -28.517   6.506 -15.803  0.00 33.25              
ATOM    156  H   LYS A  14      21.458   5.994   1.964  0.00 22.37              
ATOM    157  HZ1 LYS A  14      13.737   3.087  -8.941  0.00 16.68              
ATOM    158  HZ2 LYS A  14       8.861 -19.052   1.980  0.00 21.10              
ATOM    159  HZ3 LYS A  14      -2.551  -1.316  11.263  0.00 11.62              
ATOM    160  HA  LYS A  14      -5.238  -7.302   0.749  0.00  9.02              
ATOM    161  HE2 LYS A  14       0.425  -0.826   1.405  0.00  1.68              
ATOM    162  HE3 LYS A  14       2.019  -0.651  -0.950  0.00  2.32              
ATOM    163  HG2 LYS A  14       0.177  -0.115  -0.103  0.00  0.23              
ATOM    164  HG3 LYS A  14       0.006  -0.284  -0.212  0.00  0.35              
ATOM    165  HD3 LYS A  14       0.319  -1.252  -0.154  0.00  1.30              
ATOM    166  HD2 LYS A  14       0.731  -1.574   0.077  0.00  1.74              
ATOM    167  HB3 LYS A  14       0.299  -0.422  -0.045  0.00  0.52              
ATOM    168  HB2 LYS A  14      -0.135  -0.671  -0.235  0.00  0.72              
ATOM    169  N   VAL A  15     -20.609  28.124 -22.802  0.00 41.66              
ATOM    170  CA  VAL A  15       4.766  -2.207   1.810  0.00  5.56              
ATOM    171  C   VAL A  15      52.252 -36.019  -4.507  0.00 63.62              
ATOM    172  O   VAL A  15     -45.339  46.985 -14.334  0.00 66.85              
ATOM    173  CB  VAL A  15      -6.359  -6.868  -2.510  0.00  9.69              
ATOM    174  CG1 VAL A  15       0.744   2.288   0.241  0.00  2.42              
ATOM    175  CG2 VAL A  15       0.545   3.630   3.026  0.00  4.76              
ATOM    176  H   VAL A  15      15.495   4.377  21.934  0.00 27.21              
ATOM    177  HA  VAL A  15      -1.253   0.141  -1.285  0.00  1.80              
ATOM    178 HG11 VAL A  15      -0.498  -2.362  -5.983  0.00  6.45              
ATOM    179 HG21 VAL A  15      -2.398  -4.644   4.127  0.00  6.66              
ATOM    180  HB  VAL A  15      -1.383   1.533  -1.760  0.00  2.71              
ATOM    181 HG12 VAL A  15       2.741  -5.367   3.231  0.00  6.84              
ATOM    182 HG13 VAL A  15       3.825   5.196   0.491  0.00  6.47              
ATOM    183 HG23 VAL A  15      -3.638   4.630  -0.980  0.00  5.97              
ATOM    184 HG22 VAL A  15       6.299   2.023  -0.036  0.00  6.62              
ATOM    185  N   ALA A  16     -31.649  11.339  17.290  0.00 37.80              
ATOM    186  CA  ALA A  16      -2.265   0.747  -0.273  0.00  2.40              
ATOM    187  C   ALA A  16      27.105  32.955  40.921  0.00 59.12              
ATOM    188  O   ALA A  16      -1.332 -42.890 -23.790  0.00 49.06              
ATOM    189  CB  ALA A  16       0.651   0.844  -1.269  0.00  1.66              
ATOM    190  H   ALA A  16      24.610 -20.793   3.668  0.00 32.43              
ATOM    191  HA  ALA A  16      -0.570  -2.368   0.031  0.00  2.44              
ATOM    192  HB1 ALA A  16       1.981   1.130   1.570  0.00  2.77              
ATOM    193  HB3 ALA A  16       0.360  -2.702  -0.627  0.00  2.80              
ATOM    194  HB2 ALA A  16      -2.203   0.183   1.095  0.00  2.47              
ATOM    195  N   GLY A  17     -30.099  -4.549 -20.180  0.00 36.52              
ATOM    196  CA  GLY A  17       1.631   0.267   1.226  0.00  2.06              
ATOM    197  C   GLY A  17      -1.895 -65.576  17.696  0.00 67.95              
ATOM    198  O   GLY A  17      21.381  54.289  -4.106  0.00 58.49              
ATOM    199  H   GLY A  17       7.447  16.832  17.351  0.00 25.29              
ATOM    200  HA2 GLY A  17      -0.334  -0.827  -1.742  0.00  1.96              
ATOM    201  HA3 GLY A  17      -1.499  -0.272  -1.170  0.00  1.92              
ATOM    202  N   THR A  18     -17.478  34.447 -21.003  0.00 43.97              
ATOM    203  CA  THR A  18       0.588  -1.216   2.390  0.00  2.75              
ATOM    204  C   THR A  18     -37.193  22.400  44.436  0.00 62.13              
ATOM    205  O   THR A  18      28.813 -40.189 -28.592  0.00 57.12              
ATOM    206  CB  THR A  18      22.755  -7.464 -19.938  0.00 31.16              
ATOM    207  OG1 THR A  18      -9.649 -75.214  14.310  0.00 77.17              
ATOM    208  CG2 THR A  18      -4.766   5.457  -2.608  0.00  7.70              
ATOM    209  H   THR A  18      -4.390 -34.100   7.411  0.00 35.17              
ATOM    210  HA  THR A  18       0.401  -1.094  -2.128  0.00  2.43              
ATOM    211 HG22 THR A  18       2.819   1.408   0.074  0.00  3.15              
ATOM    212 HG21 THR A  18      -3.204  -0.045   1.102  0.00  3.39              
ATOM    213  HB  THR A  18       0.088   0.334   0.021  0.00  0.35              
ATOM    214 HG23 THR A  18      -0.012  -3.411  -2.467  0.00  4.21              
ATOM    215  HG1 THR A  18      -8.091  78.450   9.773  0.00 79.47              
ATOM    216  N   TRP A  19      16.385   5.059 -34.773  0.00 38.77              
ATOM    217  CA  TRP A  19       0.180  -0.192   2.163  0.00  2.18              
ATOM    218  C   TRP A  19      53.671 -48.675  -8.622  0.00 72.97              
ATOM    219  O   TRP A  19     -49.743  46.087  33.413  0.00 75.60              
ATOM    220  CB  TRP A  19       0.027  -0.127   0.111  0.00  0.17              
ATOM    221  CG  TRP A  19      -0.934  -0.243   4.592  0.00  4.69              
ATOM    222  CD1 TRP A  19       7.070  -8.058 -11.816  0.00 15.95              
ATOM    223  CD2 TRP A  19       1.982  -1.294   2.000  0.00  3.10              
ATOM    224  NE1 TRP A  19     -27.158  19.938 -30.726  0.00 45.60              
ATOM    225  CE2 TRP A  19       0.233  -0.751  -2.598  0.00  2.71              
ATOM    226  CE3 TRP A  19      11.781  -9.345   5.126  0.00 15.89              
ATOM    227  CZ2 TRP A  19      -8.335   7.805 -16.706  0.00 20.24              
ATOM    228  CZ3 TRP A  19      -5.877   6.335  13.840  0.00 16.32              
ATOM    229  CH2 TRP A  19      -7.567   7.501   2.882  0.00 11.04              
ATOM    230  H   TRP A  19      -9.010  12.697  19.521  0.00 24.97              
ATOM    231  HE1 TRP A  19      17.771 -13.579  26.167  0.00 34.42              
ATOM    232  HH2 TRP A  19       6.208  -7.012  -1.680  0.00  9.52              
ATOM    233  HA  TRP A  19       0.334   1.014  -1.757  0.00  2.06              
ATOM    234  HE3 TRP A  19      -7.280   5.886  -9.244  0.00 13.16              
ATOM    235  HZ3 TRP A  19       4.135  -3.616 -10.404  0.00 11.76              
ATOM    236  HZ2 TRP A  19       9.195  -8.212  10.958  0.00 16.49              
ATOM    237  HD1 TRP A  19      -3.977   6.951  10.188  0.00 12.96              
ATOM    238  HB3 TRP A  19       0.013   0.126  -0.316  0.00  0.34              
ATOM    239  HB2 TRP A  19       0.237   0.230  -0.178  0.00  0.38              
ATOM    240  N   TYR A  20     -29.840  23.128 -13.836  0.00 40.21              
ATOM    241  CA  TYR A  20      -0.015  -0.106   0.055  0.00  0.12              
ATOM    242  C   TYR A  20     -44.383   2.419  32.195  0.00 54.88              
ATOM    243  O   TYR A  20      38.900 -22.860 -26.055  0.00 52.10              
ATOM    244  CB  TYR A  20      -0.290  -0.254   0.293  0.00  0.48              
ATOM    245  CG  TYR A  20      -0.035  -0.018   0.026  0.00  0.05              
ATOM    246  CD1 TYR A  20     -13.951   4.492   6.066  0.00 15.86              
ATOM    247  CD2 TYR A  20      -0.829 -12.352   4.267  0.00 13.09              
ATOM    248  CE1 TYR A  20       5.888  16.853  -9.631  0.00 20.28              
ATOM    249  CE2 TYR A  20      11.507   7.326 -10.043  0.00 16.94              
ATOM    250  CZ  TYR A  20       8.536  -2.151  -0.247  0.00  8.81              
ATOM    251  OH  TYR A  20     -57.733  28.698 -42.300  0.00 77.11              
ATOM    252  H   TYR A  20      23.339 -14.129  -7.740  0.00 28.36              
ATOM    253  HA  TYR A  20       1.632   1.449  -3.631  0.00  4.24              
ATOM    254  HE1 TYR A  20       0.453 -13.500   3.434  0.00 13.94              
ATOM    255  HE2 TYR A  20     -10.471   2.685   5.738  0.00 12.24              
ATOM    256  HD2 TYR A  20       0.385  10.076  -1.691  0.00 10.22              
ATOM    257  HD1 TYR A  20      10.525  -5.851  -4.069  0.00 12.71              
ATOM    258  HB3 TYR A  20       0.598   0.245  -0.131  0.00  0.66              
ATOM    259  HB2 TYR A  20       0.321   0.190  -0.184  0.00  0.42              
ATOM    260  HH  TYR A  20      44.288 -35.395  49.526  0.00 75.28              
ATOM    261  N   SER A  21      21.653  16.771 -19.949  0.00 33.88              
ATOM    262  CA  SER A  21      -0.837  -0.602   1.981  0.00  2.23              
ATOM    263  C   SER A  21      51.833  -3.694  40.296  0.00 65.76              
ATOM    264  O   SER A  21     -64.814  21.316 -21.819  0.00 71.63              
ATOM    265  CB  SER A  21      -5.858   3.169 -19.366  0.00 20.48              
ATOM    266  OG  SER A  21      19.735 -91.073  -3.479  0.00 93.25              
ATOM    267  H   SER A  21     -23.113   8.842  15.947  0.00 29.44              
ATOM    268  HA  SER A  21       0.297   0.690  -2.944  0.00  3.04              
ATOM    269  HB3 SER A  21      -1.556  -0.847   0.309  0.00  1.80              
ATOM    270  HB2 SER A  21       2.202  -0.130  -0.392  0.00  2.24              
ATOM    271  HG  SER A  21     -13.890  88.476  23.481  0.00 92.59              
ATOM    272  N   LEU A  22     -16.373  -9.511 -32.545  0.00 37.65              
ATOM    273  CA  LEU A  22       0.305  -1.716   3.507  0.00  3.92              
ATOM    274  C   LEU A  22      16.191 -28.540  42.312  0.00 53.54              
ATOM    275  O   LEU A  22     -34.199  13.334 -42.351  0.00 56.04              
ATOM    276  CB  LEU A  22      -1.075   1.410   2.127  0.00  2.77              
ATOM    277  CG  LEU A  22       0.638   3.245  11.076  0.00 11.56              
ATOM    278  CD1 LEU A  22      -0.778  -2.687  -1.473  0.00  3.16              
ATOM    279  CD2 LEU A  22      -4.433   0.008  -1.802  0.00  4.78              
ATOM    280  H   LEU A  22      21.058  -7.664  14.062  0.00 26.46              
ATOM    281 HD22 LEU A  22      -6.791   5.209   5.167  0.00 10.00              
ATOM    282 HD23 LEU A  22      -3.065  -7.381  -7.158  0.00 10.73              
ATOM    283 HD21 LEU A  22       8.175   6.883  -5.191  0.00 11.88              
ATOM    284 HD13 LEU A  22       7.628   7.658  -4.176  0.00 11.59              
ATOM    285 HD12 LEU A  22      -3.961  -6.740  -7.310  0.00 10.70              
ATOM    286 HD11 LEU A  22       4.804  -4.991   7.853  0.00 10.47              
ATOM    287  HA  LEU A  22       0.117  -0.064  -1.930  0.00  1.94              
ATOM    288  HG  LEU A  22      -2.600  -2.392   1.341  0.00  3.78              
ATOM    289  HB3 LEU A  22       1.076   0.785  -0.712  0.00  1.51              
ATOM    290  HB2 LEU A  22       0.469  -0.702   0.534  0.00  1.00              
ATOM    291  N   ALA A  23       5.534  20.019 -20.321  0.00 29.06              
ATOM    292  CA  ALA A  23       0.772   2.967   0.185  0.00  3.07              
ATOM    293  C   ALA A  23     -27.756  -8.755 -55.325  0.00 62.51              
ATOM    294  O   ALA A  23      16.390 -12.563  56.579  0.00 60.23              
ATOM    295  CB  ALA A  23      -3.387  -1.234   2.244  0.00  4.25              
ATOM    296  H   ALA A  23      13.427  -9.750  20.935  0.00 26.71              
ATOM    297  HA  ALA A  23       2.651   1.605   1.101  0.00  3.29              
ATOM    298  HB1 ALA A  23       2.769  -0.664   0.838  0.00  2.97              
ATOM    299  HB3 ALA A  23       1.313   1.970  -1.927  0.00  3.05              
ATOM    300  HB2 ALA A  23      -0.611  -1.661  -2.033  0.00  2.70              
ATOM    301  N   MET A  24      17.935  21.797  22.713  0.00 36.23              
ATOM    302  CA  MET A  24      -1.439  -1.221   0.161  0.00  1.89              
ATOM    303  C   MET A  24       4.508 -25.045  53.330  0.00 59.09              
ATOM    304  O   MET A  24     -23.135   9.607 -48.117  0.00 54.25              
ATOM    305  CB  MET A  24       0.465   0.139  -0.204  0.00  0.53              
ATOM    306  CG  MET A  24       0.023  -0.023  -0.068  0.00  0.08              
ATOM    307  SD  MET A  24      -0.924   0.870   2.599  0.00  2.89              
ATOM    308  CE  MET A  24       0.305   2.203  -0.904  0.00  2.40              
ATOM    309  H   MET A  24     -14.465   2.918 -21.366  0.00 25.97              
ATOM    310  HG2 MET A  24       0.303  -0.066  -0.576  0.00  0.65              
ATOM    311  HE1 MET A  24       0.195  -1.283  -0.401  0.00  1.36              
ATOM    312  HE2 MET A  24      -0.297  -0.892   0.033  0.00  0.94              
ATOM    313  HE3 MET A  24       0.335  -0.964  -0.062  0.00  1.02              
ATOM    314  HB2 MET A  24      -0.009  -0.394  -0.459  0.00  0.61              
ATOM    315  HG3 MET A  24       0.295  -0.309  -0.578  0.00  0.72              
ATOM    316  HA  MET A  24       0.801   1.447  -1.597  0.00  2.30              
ATOM    317  HB3 MET A  24       0.195   0.255  -0.309  0.00  0.45              
ATOM    318  N   ALA A  25      11.627  22.831 -22.524  0.00 34.11              
ATOM    319  CA  ALA A  25       0.470   2.493  -0.001  0.00  2.54              
ATOM    320  C   ALA A  25     -26.505 -20.157 -57.501  0.00 66.45              
ATOM    321  O   ALA A  25      16.302  -2.406  57.212  0.00 59.54              
ATOM    322  CB  ALA A  25      -2.632   0.997   1.640  0.00  3.26              
ATOM    323  H   ALA A  25       8.055  -8.555  20.265  0.00 23.43              
ATOM    324  HA  ALA A  25       1.659   0.431   1.499  0.00  2.28              
ATOM    325  HB1 ALA A  25       1.920   1.501  -1.030  0.00  2.65              
ATOM    326  HB3 ALA A  25      -1.113  -1.771  -2.549  0.00  3.30              
ATOM    327  HB2 ALA A  25       2.041  -2.063   1.228  0.00  3.15              
ATOM    328  N   ALA A  26      16.350  26.320  22.951  0.00 38.56              
ATOM    329  CA  ALA A  26       2.372   1.076  -0.358  0.00  2.63              
ATOM    330  C   ALA A  26     -14.051 -24.651  51.436  0.00 58.74              
ATOM    331  O   ALA A  26      -9.314   7.937 -49.981  0.00 51.46              
ATOM    332  CB  ALA A  26       0.573  -0.631   0.644  0.00  1.07              
ATOM    333  H   ALA A  26     -12.794   0.367 -24.027  0.00 27.22              
ATOM    334  HA  ALA A  26       0.201   1.021  -2.569  0.00  2.77              
ATOM    335  HB1 ALA A  26      -0.079   1.348  -1.802  0.00  2.25              
ATOM    336  HB3 ALA A  26       0.784   0.451   1.671  0.00  1.90              
ATOM    337  HB2 ALA A  26      -2.818  -1.668   0.070  0.00  3.27              
ATOM    338  N   SER A  27      25.110  21.407 -15.915  0.00 36.63              
ATOM    339  CA  SER A  27      -0.592  -0.982   1.211  0.00  1.67              
ATOM    340  C   SER A  27      10.007 -53.604  28.298  0.00 61.44              
ATOM    341  O   SER A  27      17.170  38.343 -34.410  0.00 54.31              
ATOM    342  CB  SER A  27       9.676  -5.298 -16.748  0.00 20.05              
ATOM    343  OG  SER A  27     -43.002 -68.940   5.798  0.00 81.46              
ATOM    344  H   SER A  27      -5.454  -5.869  20.039  0.00 21.58              
ATOM    345  HA  SER A  27      -0.387   0.078   0.312  0.00  0.50              
ATOM    346  HB3 SER A  27      -0.382   1.171  -1.179  0.00  1.71              
ATOM    347  HB2 SER A  27      -0.874  -2.223   0.387  0.00  2.42              
ATOM    348  HG  SER A  27      32.185  68.078  18.517  0.00 77.55              
ATOM    349  N   ASP A  28     -10.443  42.436 -10.603  0.00 44.97              
ATOM    350  CA  ASP A  28      -2.695   1.394  -1.788  0.00  3.52              
ATOM    351  C   ASP A  28      41.023  27.714 -27.196  0.00 56.49              
ATOM    352  O   ASP A  28     -23.482 -31.609  41.866  0.00 57.47              
ATOM    353  CB  ASP A  28       0.672  -1.128   1.026  0.00  1.67              
ATOM    354  CG  ASP A  28      -5.618-134.224  11.154  0.00134.80              
ATOM    355  OD1 ASP A  28      15.800  58.363 -80.589  0.00100.75              
ATOM    356  OD2 ASP A  28       2.031  82.143  76.785  0.00112.46              
ATOM    357  H   ASP A  28     -11.820 -28.960  29.423  0.00 42.94              
ATOM    358  HA  ASP A  28      -4.067  -0.842   0.043  0.00  4.15              
ATOM    359  HB3 ASP A  28       0.136   0.036   0.259  0.00  0.30              
ATOM    360  HB2 ASP A  28       0.053   0.009   0.094  0.00  0.11              
ATOM    361  N   ILE A  29     -33.000 -13.133   4.471  0.00 35.80              
ATOM    362  CA  ILE A  29       3.826   0.176  -0.488  0.00  3.86              
ATOM    363  C   ILE A  29      45.696  14.390 -32.723  0.00 58.02              
ATOM    364  O   ILE A  29     -50.217 -29.757   9.388  0.00 59.12              
ATOM    365  CB  ILE A  29       3.449   1.373   1.403  0.00  3.97              
ATOM    366  CG1 ILE A  29      -0.218   0.100  -0.770  0.00  0.81              
ATOM    367  CG2 ILE A  29      -0.328   0.504   1.349  0.00  1.48              
ATOM    368  CD1 ILE A  29       0.098  -0.417   0.655  0.00  0.78              
ATOM    369  H   ILE A  29      17.929  15.013 -21.994  0.00 32.10              
ATOM    370  HA  ILE A  29      -1.173  -0.854  -0.799  0.00  1.66              
ATOM    371 HG22 ILE A  29      -0.791   4.486  -6.423  0.00  7.87              
ATOM    372 HG21 ILE A  29      -2.188   2.244   5.882  0.00  6.66              
ATOM    373  HB  ILE A  29       0.045  -0.680  -0.047  0.00  0.68              
ATOM    374 HG12 ILE A  29       0.011  -0.171   0.188  0.00  0.25              
ATOM    375 HG13 ILE A  29       0.237   0.051   0.329  0.00  0.41              
ATOM    376 HD13 ILE A  29      -0.313  -0.028  -0.203  0.00  0.37              
ATOM    377 HD12 ILE A  29       0.209  -0.019  -0.355  0.00  0.41              
ATOM    378 HG23 ILE A  29      -0.602  -7.635  -2.130  0.00  7.95              
ATOM    379 HD11 ILE A  29       0.010   0.376  -0.061  0.00  0.38              
ATOM    380  N   SER A  30     -23.732   5.831  26.823  0.00 36.29              
ATOM    381  CA  SER A  30       0.997  -0.141  -1.210  0.00  1.57              
ATOM    382  C   SER A  30      25.712  16.610 -54.663  0.00 62.65              
ATOM    383  O   SER A  30     -46.788   2.523  46.354  0.00 65.91              
ATOM    384  CB  SER A  30     -18.150   1.617  -9.093  0.00 20.36              
ATOM    385  OG  SER A  30     -17.570  12.520  87.085  0.00 89.72              
ATOM    386  H   SER A  30      25.425  15.072 -10.674  0.00 31.42              
ATOM    387  HA  SER A  30       0.494   0.936   0.843  0.00  1.35              
ATOM    388  HB3 SER A  30      -0.572  -1.330   1.025  0.00  1.77              
ATOM    389  HB2 SER A  30       0.126  -0.456  -2.222  0.00  2.27              
ATOM    390  HG  SER A  30      33.686 -15.856 -81.190  0.00 89.32              
ATOM    391  N   LEU A  31      -0.483 -18.399  34.440  0.00 39.05              
ATOM    392  CA  LEU A  31       2.102   2.007  -1.613  0.00  3.32              
ATOM    393  C   LEU A  31      39.974  30.465 -34.728  0.00 61.09              
ATOM    394  O   LEU A  31     -24.769 -20.078  61.121  0.00 68.94              
ATOM    395  CB  LEU A  31      -1.920   1.050   0.287  0.00  2.21              
ATOM    396  CG  LEU A  31     -10.398  -2.801  -8.863  0.00 13.95              
ATOM    397  CD1 LEU A  31       3.808   2.612   4.409  0.00  6.38              
ATOM    398  CD2 LEU A  31       5.543   1.530   0.956  0.00  5.83              
ATOM    399  H   LEU A  31      17.219   2.379 -23.517  0.00 29.24              
ATOM    400 HD22 LEU A  31      -9.722   6.106  -0.006  0.00 11.48              
ATOM    401 HD23 LEU A  31       7.163   5.703   0.887  0.00  9.20              
ATOM    402 HD21 LEU A  31      -1.875  -7.134   8.190  0.00 11.02              
ATOM    403 HD13 LEU A  31      -1.605  -7.668   6.992  0.00 10.50              
ATOM    404 HD12 LEU A  31       8.668   5.365   0.081  0.00 10.19              
ATOM    405 HD11 LEU A  31      -0.483  -5.736 -10.840  0.00 12.27              
ATOM    406  HA  LEU A  31      -0.098  -0.023   0.747  0.00  0.75              
ATOM    407  HG  LEU A  31       0.574   2.572  -2.199  0.00  3.43              
ATOM    408  HB3 LEU A  31       0.056  -0.913   0.546  0.00  1.07              
ATOM    409  HB2 LEU A  31      -0.035  -1.004  -0.880  0.00  1.34              
ATOM    410  N   LEU A  32     -23.407 -26.017   4.661  0.00 35.31              
ATOM    411  CA  LEU A  32       3.932   1.071   0.801  0.00  4.15              
ATOM    412  C   LEU A  32      46.758  -3.978  21.322  0.00 51.54              
ATOM    413  O   LEU A  32     -37.837 -23.096  -7.241  0.00 44.92              
ATOM    414  CB  LEU A  32      -0.091   3.720   1.348  0.00  3.96              
ATOM    415  CG  LEU A  32     -10.994   0.906  -7.628  0.00 13.41              
ATOM    416  CD1 LEU A  32       2.394   3.701   5.448  0.00  7.01              
ATOM    417  CD2 LEU A  32       1.457   2.229   3.928  0.00  4.75              
ATOM    418  H   LEU A  32      10.698  15.908 -21.834  0.00 29.06              
ATOM    419 HD22 LEU A  32      -4.584  -2.772 -10.189  0.00 11.51              
ATOM    420 HD23 LEU A  32       2.551  -9.949   4.336  0.00 11.15              
ATOM    421 HD21 LEU A  32       8.656   5.720  -2.179  0.00 10.60              
ATOM    422 HD13 LEU A  32       8.808   5.532  -1.870  0.00 10.57              
ATOM    423 HD12 LEU A  32       2.452  -9.867   3.768  0.00 10.84              
ATOM    424 HD11 LEU A  32      -8.674   3.371   4.000  0.00 10.13              
ATOM    425  HA  LEU A  32      -2.621  -1.950  -0.893  0.00  3.39              
ATOM    426  HG  LEU A  32      -2.268  -1.961   0.567  0.00  3.05              
ATOM    427  HB3 LEU A  32      -0.586  -0.800  -0.872  0.00  1.32              
ATOM    428  HB2 LEU A  32       0.853  -0.251  -0.890  0.00  1.26              
ATOM    429  N   ASP A  33     -33.066  15.157 -21.778  0.00 42.39              
ATOM    430  CA  ASP A  33      -3.274  -0.160  -0.967  0.00  3.42              
ATOM    431  C   ASP A  33      15.284 -38.201 -46.447  0.00 62.05              
ATOM    432  O   ASP A  33       6.580  43.409  42.821  0.00 61.33              
ATOM    433  CB  ASP A  33       1.204   0.098   1.246  0.00  1.74              
ATOM    434  CG  ASP A  33      61.807 -36.150 105.904  0.00127.84              
ATOM    435  OD1 ASP A  33     -51.848 -52.902 -62.818  0.00 97.12              
ATOM    436  OD2 ASP A  33      -7.861  91.386 -45.090  0.00102.21              
ATOM    437  H   ASP A  33      36.076  16.008  12.068  0.00 41.27              
ATOM    438  HA  ASP A  33      -2.198  -0.107   1.668  0.00  2.76              
ATOM    439  HB3 ASP A  33       0.038   0.082   0.112  0.00  0.14              
ATOM    440  HB2 ASP A  33       0.159  -0.036   0.160  0.00  0.23              
ATOM    441  N   ALA A  34     -14.019  22.519  24.306  0.00 35.98              
ATOM    442  CA  ALA A  34      -2.676  -2.309   1.302  0.00  3.77              
ATOM    443  C   ALA A  34     -45.290  22.324 -50.054  0.00 71.10              
ATOM    444  O   ALA A  34      64.139 -11.454  33.654  0.00 73.33              
ATOM    445  CB  ALA A  34       6.420   1.363  -2.349  0.00  6.97              
ATOM    446  H   ALA A  34      -1.751 -28.369 -23.687  0.00 37.00              
ATOM    447  HA  ALA A  34      -1.135  -2.409   2.173  0.00  3.44              
ATOM    448  HB1 ALA A  34      -0.619   1.488  -1.762  0.00  2.39              
ATOM    449  HB3 ALA A  34      -1.388  -0.336   3.836  0.00  4.09              
ATOM    450  HB2 ALA A  34      -3.561  -0.639   0.188  0.00  3.62              
ATOM    451  N   GLN A  35       3.461 -22.762  32.974  0.00 40.22              
ATOM    452  CA  GLN A  35      -0.042   0.022  -0.126  0.00  0.13              
ATOM    453  C   GLN A  35     -25.411  14.774 -66.372  0.00 72.59              
ATOM    454  O   GLN A  35      20.694 -42.716  59.210  0.00 75.89              
ATOM    455  CB  GLN A  35      -0.023  -0.053   0.062  0.00  0.08              
ATOM    456  CG  GLN A  35      -1.282   1.939   0.526  0.00  2.38              
ATOM    457  CD  GLN A  35     -24.064  67.193 -57.404  0.00 91.59              
ATOM    458  OE1 GLN A  35      18.082   1.485  81.707  0.00 83.70              
ATOM    459  NE2 GLN A  35     -12.777   5.042  54.156  0.00 55.87              
ATOM    460  H   GLN A  35     -20.556   7.564 -23.549  0.00 32.16              
ATOM    461 HE21 GLN A  35      57.248 -64.131  41.769  0.00 95.58              
ATOM    462 HE22 GLN A  35     -32.694   1.235-120.441  0.00124.81              
ATOM    463  HG2 GLN A  35       0.473  -0.129  -0.634  0.00  0.80              
ATOM    464  HA  GLN A  35      -0.813   0.520  -1.230  0.00  1.56              
ATOM    465  HG3 GLN A  35       0.215   0.033  -0.541  0.00  0.58              
ATOM    466  HB3 GLN A  35       0.088   0.363  -0.499  0.00  0.62              
ATOM    467  HB2 GLN A  35       0.170   0.127  -0.280  0.00  0.35              
ATOM    468  N   SER A  36      11.311   7.296  38.049  0.00 40.36              
ATOM    469  CA  SER A  36      -0.910  -0.962  -0.789  0.00  1.54              
ATOM    470  C   SER A  36     -50.742 -20.395 -32.514  0.00 63.62              
ATOM    471  O   SER A  36      27.557  29.025  48.804  0.00 63.12              
ATOM    472  CB  SER A  36      -1.068 -10.307  13.147  0.00 16.74              
ATOM    473  OG  SER A  36     -55.601  61.626  41.801  0.00 92.93              
ATOM    474  H   SER A  36      -9.191  14.873 -30.650  0.00 35.29              
ATOM    475  HA  SER A  36       0.334   2.454  -0.466  0.00  2.52              
ATOM    476  HB3 SER A  36       1.889  -0.042   0.188  0.00  1.90              
ATOM    477  HB2 SER A  36      -0.968  -1.716  -1.145  0.00  2.28              
ATOM    478  HG  SER A  36      53.808 -50.855 -53.970  0.00 91.62              
ATOM    479  N   ALA A  37      39.368   4.555   1.185  0.00 39.65              
ATOM    480  CA  ALA A  37       1.736   0.993   1.983  0.00  2.82              
ATOM    481  C   ALA A  37      11.253  40.951 -34.376  0.00 54.64              
ATOM    482  O   ALA A  37     -30.484 -45.933  22.864  0.00 59.68              
ATOM    483  CB  ALA A  37      -0.737   1.402  -0.546  0.00  1.67              
ATOM    484  H   ALA A  37     -24.074  -7.606 -15.689  0.00 29.72              
ATOM    485  HA  ALA A  37       0.520  -0.675   1.991  0.00  2.17              
ATOM    486  HB1 ALA A  37       0.637  -1.295   0.926  0.00  1.71              
ATOM    487  HB3 ALA A  37       0.764   1.203  -1.170  0.00  1.84              
ATOM    488  HB2 ALA A  37      -1.182  -2.237  -0.899  0.00  2.68              
ATOM    489  N   PRO A  38      15.482   9.112   4.050  0.00 18.42              
ATOM    490  CA  PRO A  38      -0.467   1.679  -1.322  0.00  2.19              
ATOM    491  C   PRO A  38     -44.430  12.127  62.455  0.00 77.60              
ATOM    492  O   PRO A  38      35.919   7.646 -71.008  0.00 79.94              
ATOM    493  CB  PRO A  38       0.035   0.017  -0.198  0.00  0.20              
ATOM    494  CG  PRO A  38      -0.062   0.306   0.255  0.00  0.40              
ATOM    495  CD  PRO A  38      -0.169   0.611  -0.167  0.00  0.66              
ATOM    496  HG2 PRO A  38      -0.304   0.288   0.380  0.00  0.57              
ATOM    497  HA  PRO A  38       0.693  -1.334   2.313  0.00  2.76              
ATOM    498  HD3 PRO A  38      -0.081   0.052   0.221  0.00  0.24              
ATOM    499  HD2 PRO A  38      -0.835   0.611   0.930  0.00  1.39              
ATOM    500  HG3 PRO A  38      -0.127  -0.082   0.180  0.00  0.24              
ATOM    501  HB3 PRO A  38      -0.253  -0.179   0.373  0.00  0.48              
ATOM    502  HB2 PRO A  38      -0.497  -0.065   0.507  0.00  0.71              
ATOM    503  N   LEU A  39      32.257 -23.611 -24.527  0.00 46.90              
ATOM    504  CA  LEU A  39       1.314   3.948  -0.379  0.00  4.18              
ATOM    505  C   LEU A  39      -8.449  51.512  31.816  0.00 61.13              
ATOM    506  O   LEU A  39      31.085 -55.881 -21.438  0.00 67.44              
ATOM    507  CB  LEU A  39      -1.621   0.428  -1.178  0.00  2.05              
ATOM    508  CG  LEU A  39     -13.280   1.673  -2.828  0.00 13.68              
ATOM    509  CD1 LEU A  39      11.087  -0.728   2.868  0.00 11.47              
ATOM    510  CD2 LEU A  39      11.006   1.789  -4.335  0.00 11.96              
ATOM    511  H   LEU A  39     -22.312   1.360  29.725  0.00 37.19              
ATOM    512 HD22 LEU A  39     -12.443   1.202   5.065  0.00 13.49              
ATOM    513 HD23 LEU A  39       4.051   5.544   6.308  0.00  9.32              
ATOM    514 HD21 LEU A  39      -0.000 -11.177   2.068  0.00 11.37              
ATOM    515 HD13 LEU A  39      -0.716 -11.110   0.041  0.00 11.13              
ATOM    516 HD12 LEU A  39       3.947   7.524   4.949  0.00  9.83              
ATOM    517 HD11 LEU A  39      -1.483   2.634 -11.214  0.00 11.61              
ATOM    518  HA  LEU A  39      -1.642  -1.499   2.093  0.00  3.05              
ATOM    519  HG  LEU A  39      -0.532   3.202  -0.781  0.00  3.34              
ATOM    520  HB3 LEU A  39       0.394  -1.082   0.073  0.00  1.15              
ATOM    521  HB2 LEU A  39       0.610  -0.705  -0.246  0.00  0.96              
ATOM    522  N   ARG A  40     -19.613 -23.878 -23.208  0.00 38.65              
ATOM    523  CA  ARG A  40       4.797  23.912  -1.355  0.00 24.43              
ATOM    524  C   ARG A  40      54.899  -7.746 -39.405  0.00 68.02              
ATOM    525  O   ARG A  40     -76.041  22.442  31.167  0.00 85.19              
ATOM    526  CB  ARG A  40       0.012  -0.001   0.019  0.00  0.02              
ATOM    527  CG  ARG A  40       0.086  -0.294  -0.606  0.00  0.68              
ATOM    528  CD  ARG A  40       2.388   1.089   0.449  0.00  2.66              
ATOM    529  NE  ARG A  40      42.112  24.009  28.169  0.00 56.07              
ATOM    530  CZ  ARG A  40       1.858 -16.031   9.141  0.00 18.55              
ATOM    531  NH1 ARG A  40       7.901 -20.998  20.196  0.00 30.19              
ATOM    532  NH2 ARG A  40      22.338  15.157  25.274  0.00 36.98              
ATOM    533  H   ARG A  40      -3.154  23.437  12.823  0.00 26.90              
ATOM    534  HE  ARG A  40     -17.018 -41.113   2.120  0.00 44.55              
ATOM    535 HH11 ARG A  40      63.062  38.722  37.799  0.00 83.10              
ATOM    536 HH12 ARG A  40     -57.417  39.113 -75.253  0.00102.42              
ATOM    537 HH21 ARG A  40     -35.247 -88.357  17.251  0.00 96.68              
ATOM    538 HH22 ARG A  40     -39.771  47.693 -71.282  0.00 94.54              
ATOM    539  HG3 ARG A  40       0.318   0.463  -0.532  0.00  0.77              
ATOM    540  HA  ARG A  40       2.355 -10.130  -5.947  0.00 11.98              
ATOM    541  HG2 ARG A  40       0.599  -0.273  -0.629  0.00  0.91              
ATOM    542  HD3 ARG A  40      -0.567  -1.048  -0.250  0.00  1.22              
ATOM    543  HD2 ARG A  40      -0.626   1.080   0.152  0.00  1.26              
ATOM    544  HB3 ARG A  40       0.159  -0.252  -0.611  0.00  0.68              
ATOM    545  HB2 ARG A  40      -0.309  -0.369  -0.515  0.00  0.71              
ATOM    546  N   VAL A  41     -11.903 -24.940  30.655  0.00 41.27              
ATOM    547  CA  VAL A  41       1.575   4.884  -4.552  0.00  6.86              
ATOM    548  C   VAL A  41     -20.059  42.764  33.668  0.00 58.01              
ATOM    549  O   VAL A  41      33.917 -21.434 -37.315  0.00 54.79              
ATOM    550  CB  VAL A  41      -6.194  -4.961   0.924  0.00  7.99              
ATOM    551  CG1 VAL A  41       0.293  -1.480  -3.723  0.00  4.02              
ATOM    552  CG2 VAL A  41       2.756  -0.379  -3.032  0.00  4.11              
ATOM    553  H   VAL A  41      22.609  -2.086 -15.196  0.00 27.32              
ATOM    554  HA  VAL A  41       0.232  -1.635   2.140  0.00  2.70              
ATOM    555 HG11 VAL A  41      -4.660   1.027   5.473  0.00  7.26              
ATOM    556 HG21 VAL A  41       3.349   5.033   3.232  0.00  6.86              
ATOM    557  HB  VAL A  41      -0.692  -1.516   1.758  0.00  2.42              
ATOM    558 HG12 VAL A  41      -0.973   4.787  -3.858  0.00  6.22              
ATOM    559 HG13 VAL A  41       5.294   2.541   3.570  0.00  6.87              
ATOM    560 HG23 VAL A  41       0.174  -0.091  -6.018  0.00  6.02              
ATOM    561 HG22 VAL A  41       1.049  -5.643   3.342  0.00  6.64              
ATOM    562  N   TYR A  42      -7.120 -35.369 -12.004  0.00 38.02              
ATOM    563  CA  TYR A  42      -0.065   0.098  -0.021  0.00  0.12              
ATOM    564  C   TYR A  42      21.218  18.801 -59.007  0.00 65.46              
ATOM    565  O   TYR A  42     -36.719  -5.575  46.102  0.00 59.20              
ATOM    566  CB  TYR A  42      -0.435   0.191  -0.198  0.00  0.51              
ATOM    567  CG  TYR A  42      -0.036   0.021  -0.030  0.00  0.05              
ATOM    568  CD1 TYR A  42     -11.642  12.068   1.753  0.00 16.86              
ATOM    569  CD2 TYR A  42      -1.673  -1.616 -15.627  0.00 15.80              
ATOM    570  CE1 TYR A  42      -3.114 -10.037  16.788  0.00 19.81              
ATOM    571  CE2 TYR A  42       2.963 -18.582   7.125  0.00 20.12              
ATOM    572  CZ  TYR A  42       4.534   2.908   2.877  0.00  6.11              
ATOM    573  OH  TYR A  42      36.217 -43.253 -29.039  0.00 63.45              
ATOM    574  H   TYR A  42     -10.440  17.309  13.851  0.00 24.50              
ATOM    575  HA  TYR A  42       1.843  -2.484   0.961  0.00  3.24              
ATOM    576  HE1 TYR A  42       5.571   0.856 -14.283  0.00 15.36              
ATOM    577  HE2 TYR A  42      -3.613  13.225   2.241  0.00 13.89              
ATOM    578  HD2 TYR A  42      -0.279   3.351  12.512  0.00 12.96              
ATOM    579  HD1 TYR A  42      10.151  -9.702  -3.530  0.00 14.48              
ATOM    580  HB3 TYR A  42       0.960   0.041   0.067  0.00  0.96              
ATOM    581  HB2 TYR A  42       0.770   0.200   0.193  0.00  0.82              
ATOM    582  HH  TYR A  42     -40.154  42.398  18.245  0.00 61.18              
ATOM    583  N   VAL A  43       2.022 -26.655  32.962  0.00 42.44              
ATOM    584  CA  VAL A  43      -1.368   3.754  -5.119  0.00  6.49              
ATOM    585  C   VAL A  43      55.831  35.502  21.322  0.00 69.51              
ATOM    586  O   VAL A  43     -40.596 -30.817 -47.056  0.00 69.37              
ATOM    587  CB  VAL A  43      -4.748   0.627   0.212  0.00  4.79              
ATOM    588  CG1 VAL A  43      -1.194  -1.504   1.098  0.00  2.21              
ATOM    589  CG2 VAL A  43      -0.536  -0.547  -2.001  0.00  2.14              
ATOM    590  H   VAL A  43      14.027   7.757 -29.283  0.00 33.38              
ATOM    591  HA  VAL A  43       1.366  -0.139   2.257  0.00  2.64              
ATOM    592 HG11 VAL A  43      -4.584  -2.577   2.348  0.00  5.76              
ATOM    593 HG21 VAL A  43      -1.775   2.796  -4.755  0.00  5.79              
ATOM    594  HB  VAL A  43      -0.742  -1.664  -2.025  0.00  2.72              
ATOM    595 HG12 VAL A  43       3.275   4.353   4.111  0.00  6.82              
ATOM    596 HG13 VAL A  43       5.104  -4.301  -2.269  0.00  7.05              
ATOM    597 HG23 VAL A  43       6.439  -2.953   0.107  0.00  7.08              
ATOM    598 HG22 VAL A  43       0.460   5.183   4.719  0.00  7.02              
ATOM    599  N   GLU A  44     -39.913 -28.123  -3.847  0.00 48.98              
ATOM    600  CA  GLU A  44      -0.792  -2.692   0.986  0.00  2.97              
ATOM    601  C   GLU A  44      -9.707  52.682  -4.825  0.00 53.79              
ATOM    602  O   GLU A  44     -16.363 -46.183 -17.345  0.00 51.98              
ATOM    603  CB  GLU A  44       0.766  -0.147  -0.677  0.00  1.03              
ATOM    604  CG  GLU A  44      -0.388  -0.072   0.645  0.00  0.76              
ATOM    605  CD  GLU A  44     101.171   0.106 -83.520  0.00131.19              
ATOM    606  OE1 GLU A  44     -11.109 -46.409  91.284  0.00103.00              
ATOM    607  OE2 GLU A  44     -88.777  41.112  -3.455  0.00 97.90              
ATOM    608  H   GLU A  44      22.809  18.722  23.870  0.00 37.95              
ATOM    609  HG2 GLU A  44       0.015  -0.106  -1.205  0.00  1.21              
ATOM    610  HA  GLU A  44       0.579  -0.416   4.265  0.00  4.32              
ATOM    611  HG3 GLU A  44       0.162   0.250  -0.746  0.00  0.80              
ATOM    612  HB3 GLU A  44      -0.588  -0.195   0.489  0.00  0.79              
ATOM    613  HB2 GLU A  44      -0.138   0.143   0.179  0.00  0.27              
ATOM    614  N   GLU A  45       5.882 -37.873  10.667  0.00 39.78              
ATOM    615  CA  GLU A  45       3.061  -2.327   1.222  0.00  4.03              
ATOM    616  C   GLU A  45     -35.455 -44.047  -8.121  0.00 57.12              
ATOM    617  O   GLU A  45      14.781  50.145   0.069  0.00 52.28              
ATOM    618  CB  GLU A  45       1.746  -0.580  -0.341  0.00  1.87              
ATOM    619  CG  GLU A  45      -0.080   0.093   0.695  0.00  0.71              
ATOM    620  CD  GLU A  45      50.240  30.257-112.402  0.00126.78              
ATOM    621  OE1 GLU A  45     -77.813  53.346  47.959  0.00105.83              
ATOM    622  OE2 GLU A  45      19.430 -80.972  53.118  0.00 98.77              
ATOM    623  H   GLU A  45       7.277  42.110   6.072  0.00 43.16              
ATOM    624  HG2 GLU A  45       0.206  -0.770  -0.139  0.00  0.81              
ATOM    625  HA  GLU A  45       3.801   0.478   2.855  0.00  4.78              
ATOM    626  HG3 GLU A  45      -0.606  -0.008  -0.523  0.00  0.80              
ATOM    627  HB3 GLU A  45      -0.243   0.143   0.306  0.00  0.42              
ATOM    628  HB2 GLU A  45      -0.647   0.127  -0.011  0.00  0.66              
ATOM    629  N   LEU A  46      30.074  12.841   6.686  0.00 33.38              
ATOM    630  CA  LEU A  46      -2.934  -0.330  -3.844  0.00  4.85              
ATOM    631  C   LEU A  46      19.902  54.479 -19.834  0.00 61.30              
ATOM    632  O   LEU A  46     -22.939 -55.248   1.123  0.00 59.83              
ATOM    633  CB  LEU A  46      -3.937  -0.354   0.759  0.00  4.03              
ATOM    634  CG  LEU A  46       6.099  -5.271  12.488  0.00 14.86              
ATOM    635  CD1 LEU A  46      -6.174   1.320  -2.223  0.00  6.69              
ATOM    636  CD2 LEU A  46      -4.987   1.248  -3.059  0.00  5.98              
ATOM    637  H   LEU A  46     -10.827 -21.309  -4.784  0.00 24.38              
ATOM    638 HD22 LEU A  46       7.394  -8.639   3.076  0.00 11.78              
ATOM    639 HD23 LEU A  46       6.747   6.974  -5.498  0.00 11.15              
ATOM    640 HD21 LEU A  46      -7.304  -3.337  -4.947  0.00  9.43              
ATOM    641 HD13 LEU A  46      -7.553  -3.509  -5.515  0.00  9.99              
ATOM    642 HD12 LEU A  46       6.921   6.863  -5.653  0.00 11.27              
ATOM    643 HD11 LEU A  46      -0.847   4.396   9.607  0.00 10.60              
ATOM    644  HA  LEU A  46       2.954  -0.456   2.288  0.00  3.76              
ATOM    645  HG  LEU A  46       2.403   1.177   1.250  0.00  2.95              
ATOM    646  HB3 LEU A  46       1.450  -0.105   0.845  0.00  1.68              
ATOM    647  HB2 LEU A  46       0.049  -0.584  -0.876  0.00  1.05              
ATOM    648  N   LYS A  47      -4.795 -17.687  30.453  0.00 35.54              
ATOM    649  CA  LYS A  47     -14.596  13.463 -13.298  0.00 23.90              
ATOM    650  C   LYS A  47     -23.609 -54.927 -28.370  0.00 66.18              
ATOM    651  O   LYS A  47      19.149  67.075  41.197  0.00 81.01              
ATOM    652  CB  LYS A  47       0.161  -0.022  -0.485  0.00  0.51              
ATOM    653  CG  LYS A  47       0.031   0.090   0.473  0.00  0.48              
ATOM    654  CD  LYS A  47      -0.282   0.182  -1.520  0.00  1.56              
ATOM    655  CE  LYS A  47       0.433  -0.318  -0.267  0.00  0.60              
ATOM    656  NZ  LYS A  47     -22.337   9.162 -28.350  0.00 37.24              
ATOM    657  H   LYS A  47       8.635  12.918  -7.123  0.00 17.09              
ATOM    658  HZ1 LYS A  47       3.767 -18.574  11.158  0.00 21.99              
ATOM    659  HZ2 LYS A  47      -6.115   0.829  20.181  0.00 21.10              
ATOM    660  HZ3 LYS A  47      18.195  -3.467  -2.615  0.00 18.71              
ATOM    661  HA  LYS A  47       2.316  -9.411   3.312  0.00 10.24              
ATOM    662  HE2 LYS A  47       1.906   1.085   2.471  0.00  3.30              
ATOM    663  HE3 LYS A  47      -0.616  -1.467   2.164  0.00  2.69              
ATOM    664  HG2 LYS A  47       0.043   0.102   0.236  0.00  0.26              
ATOM    665  HG3 LYS A  47      -0.016  -0.097   0.262  0.00  0.28              
ATOM    666  HD3 LYS A  47       1.398   1.064   2.150  0.00  2.78              
ATOM    667  HD2 LYS A  47       1.114   0.378   2.473  0.00  2.74              
ATOM    668  HB3 LYS A  47      -0.445   0.280   1.052  0.00  1.18              
ATOM    669  HB2 LYS A  47      -0.938  -0.359   1.110  0.00  1.50              
ATOM    670  N   PRO A  48      16.639 -16.731  -1.663  0.00 23.66              
ATOM    671  CA  PRO A  48      -0.658  -0.301  -1.347  0.00  1.53              
ATOM    672  C   PRO A  48      32.841  24.193 -43.951  0.00 59.96              
ATOM    673  O   PRO A  48     -43.986 -39.834  23.624  0.00 63.87              
ATOM    674  CB  PRO A  48      -0.073   0.024  -0.027  0.00  0.08              
ATOM    675  CG  PRO A  48       0.010  -0.180  -0.117  0.00  0.22              
ATOM    676  CD  PRO A  48      -0.326  -0.482  -0.353  0.00  0.68              
ATOM    677  HG2 PRO A  48       0.067   0.070  -0.497  0.00  0.51              
ATOM    678  HA  PRO A  48      -0.274  -0.886   0.524  0.00  1.07              
ATOM    679  HD3 PRO A  48      -0.053  -0.353   0.283  0.00  0.46              
ATOM    680  HD2 PRO A  48       0.061   0.047  -0.426  0.00  0.43              
ATOM    681  HG3 PRO A  48      -0.084   0.059   0.139  0.00  0.17              
ATOM    682  HB3 PRO A  48       0.026  -0.004   0.227  0.00  0.23              
ATOM    683  HB2 PRO A  48       0.008   0.096   0.066  0.00  0.12              
ATOM    684  N   THR A  49      -4.926  -6.505  29.944  0.00 31.04              
ATOM    685  CA  THR A  49      -0.368   1.118  -3.254  0.00  3.46              
ATOM    686  C   THR A  49     -52.372  20.148  29.300  0.00 63.30              
ATOM    687  O   THR A  49      47.252  -9.422 -37.308  0.00 60.94              
ATOM    688  CB  THR A  49     -24.404 -19.213   3.470  0.00 31.25              
ATOM    689  OG1 THR A  49       7.158  13.162  83.390  0.00 84.72              
ATOM    690  CG2 THR A  49      -0.319   6.216  -1.888  0.00  6.50              
ATOM    691  H   THR A  49      13.860  16.867  -8.071  0.00 23.27              
ATOM    692  HA  THR A  49       1.683   0.043   3.625  0.00  4.00              
ATOM    693 HG22 THR A  49       0.845  -1.275  -3.624  0.00  3.93              
ATOM    694 HG21 THR A  49       1.009   2.539   1.346  0.00  3.05              
ATOM    695  HB  THR A  49      -0.005  -0.087  -0.378  0.00  0.39              
ATOM    696 HG23 THR A  49      -3.493  -1.734   1.622  0.00  4.22              
ATOM    697  HG1 THR A  49      22.598   2.776 -80.174  0.00 83.34              
ATOM    698  N   PRO A  50       0.957 -13.115  13.996  0.00 19.20              
ATOM    699  CA  PRO A  50      -1.202   0.206  -0.081  0.00  1.22              
ATOM    700  C   PRO A  50     -64.728   3.008   4.546  0.00 64.96              
ATOM    701  O   PRO A  50      54.963 -34.304  -6.268  0.00 65.09              
ATOM    702  CB  PRO A  50       0.024   0.034  -0.054  0.00  0.07              
ATOM    703  CG  PRO A  50      -0.155   0.045   0.141  0.00  0.21              
ATOM    704  CD  PRO A  50      -0.595   0.224   0.298  0.00  0.70              
ATOM    705  HG2 PRO A  50      -0.278  -0.188  -0.133  0.00  0.36              
ATOM    706  HA  PRO A  50       0.025  -0.067   0.590  0.00  0.59              
ATOM    707  HD3 PRO A  50       0.008   0.405   0.356  0.00  0.54              
ATOM    708  HD2 PRO A  50      -0.104  -0.246  -0.201  0.00  0.33              
ATOM    709  HG3 PRO A  50       0.038   0.059  -0.155  0.00  0.17              
ATOM    710  HB3 PRO A  50      -0.100   0.028   0.112  0.00  0.15              
ATOM    711  HB2 PRO A  50      -0.354   0.020  -0.071  0.00  0.36              
ATOM    712  N   GLU A  51      45.657   7.217   2.693  0.00 46.30              
ATOM    713  CA  GLU A  51       2.704   0.898  -0.784  0.00  2.96              
ATOM    714  C   GLU A  51     -41.468 -24.867  24.054  0.00 54.00              
ATOM    715  O   GLU A  51      36.536  19.411  -0.211  0.00 41.37              
ATOM    716  CB  GLU A  51       0.161  -1.109  -0.161  0.00  1.13              
ATOM    717  CG  GLU A  51       0.568  -0.390  -0.253  0.00  0.73              
ATOM    718  CD  GLU A  51    -101.632  71.058  -8.644  0.00124.31              
ATOM    719  OE1 GLU A  51      83.448  18.116 -30.264  0.00 90.60              
ATOM    720  OE2 GLU A  51      10.209 -92.944  39.613  0.00101.55              
ATOM    721  H   GLU A  51     -39.880  18.454   4.279  0.00 44.15              
ATOM    722  HG2 GLU A  51      -0.255  -0.475   0.497  0.00  0.73              
ATOM    723  HA  GLU A  51      -0.934   3.369  -1.713  0.00  3.89              
ATOM    724  HG3 GLU A  51      -0.061   0.659   0.160  0.00  0.68              
ATOM    725  HB3 GLU A  51       0.315   0.416  -0.063  0.00  0.53              
ATOM    726  HB2 GLU A  51      -0.244   0.329  -0.002  0.00  0.41              
ATOM    727  N   GLY A  52      21.052   8.396 -21.150  0.00 31.00              
ATOM    728  CA  GLY A  52      -0.374  -0.549   1.733  0.00  1.86              
ATOM    729  C   GLY A  52       6.671 -47.526  42.783  0.00 64.29              
ATOM    730  O   GLY A  52      16.072  21.757 -55.181  0.00 61.45              
ATOM    731  H   GLY A  52     -25.600  -8.349   2.691  0.00 27.06              
ATOM    732  HA2 GLY A  52       0.295  -0.001  -1.083  0.00  1.12              
ATOM    733  HA3 GLY A  52       0.407  -0.120  -1.785  0.00  1.83              
ATOM    734  N   ASP A  53      -7.862  38.829 -28.252  0.00 48.66              
ATOM    735  CA  ASP A  53      -1.772   1.215  -2.263  0.00  3.12              
ATOM    736  C   ASP A  53      34.776  35.324  17.244  0.00 52.48              
ATOM    737  O   ASP A  53     -13.798 -42.789  -7.572  0.00 45.59              
ATOM    738  CB  ASP A  53      -1.052   0.241  -0.199  0.00  1.10              
ATOM    739  CG  ASP A  53     -93.807 -42.718 -80.948  0.00131.06              
ATOM    740  OD1 ASP A  53      87.382   3.941 -10.386  0.00 88.09              
ATOM    741  OD2 ASP A  53      -2.651  42.856 100.207  0.00109.02              
ATOM    742  H   ASP A  53     -13.994 -16.786  40.113  0.00 45.68              
ATOM    743  HA  ASP A  53      -3.010   0.027  -1.021  0.00  3.18              
ATOM    744  HB3 ASP A  53      -0.070   0.255   0.045  0.00  0.27              
ATOM    745  HB2 ASP A  53      -0.015   0.265   0.201  0.00  0.33              
ATOM    746  N   LEU A  54     -25.906 -10.555 -18.613  0.00 33.60              
ATOM    747  CA  LEU A  54       4.417   0.244   0.682  0.00  4.48              
ATOM    748  C   LEU A  54      19.102 -54.142 -15.546  0.00 59.48              
ATOM    749  O   LEU A  54      11.323  53.129   7.588  0.00 54.85              
ATOM    750  CB  LEU A  54       1.625   0.611   3.656  0.00  4.05              
ATOM    751  CG  LEU A  54      -0.584   7.345   6.821  0.00 10.04              
ATOM    752  CD1 LEU A  54       0.118   0.439  -0.950  0.00  1.05              
ATOM    753  CD2 LEU A  54      -0.539   0.079  -0.141  0.00  0.56              
ATOM    754  H   LEU A  54      12.330  19.390   2.542  0.00 23.12              
ATOM    755 HD22 LEU A  54       3.584   9.971  -1.608  0.00 10.72              
ATOM    756 HD23 LEU A  54      -6.576  -2.999  -8.018  0.00 10.79              
ATOM    757 HD21 LEU A  54       8.585  -7.209   0.029  0.00 11.21              
ATOM    758 HD13 LEU A  54       8.449  -7.089  -0.077  0.00 11.03              
ATOM    759 HD12 LEU A  54      -7.236  -3.130  -7.690  0.00 11.01              
ATOM    760 HD11 LEU A  54      -4.745  -0.238   9.886  0.00 10.97              
ATOM    761  HA  LEU A  54      -3.074  -0.495  -1.194  0.00  3.33              
ATOM    762  HG  LEU A  54      -2.834   2.092  -0.171  0.00  3.53              
ATOM    763  HB3 LEU A  54       0.036   0.782  -0.921  0.00  1.21              
ATOM    764  HB2 LEU A  54       0.646  -0.986  -0.726  0.00  1.38              
ATOM    765  N   GLU A  55     -29.298  31.471   9.648  0.00 44.07              
ATOM    766  CA  GLU A  55      -2.466   2.347  -1.085  0.00  3.57              
ATOM    767  C   GLU A  55      18.082  35.192  45.191  0.00 60.06              
ATOM    768  O   GLU A  55     -14.039 -40.347 -23.878  0.00 48.94              
ATOM    769  CB  GLU A  55      -1.002   0.757  -0.504  0.00  1.35              
ATOM    770  CG  GLU A  55      -0.199  -0.458   0.582  0.00  0.77              
ATOM    771  CD  GLU A  55      30.003  37.241-109.852  0.00119.81              
ATOM    772  OE1 GLU A  55      62.990  -0.409  92.139  0.00111.61              
ATOM    773  OE2 GLU A  55     -72.177 -26.825  13.085  0.00 78.10              
ATOM    774  H   GLU A  55       3.070 -37.679  -5.438  0.00 38.19              
ATOM    775  HG2 GLU A  55      -0.431   0.095  -0.655  0.00  0.79              
ATOM    776  HA  GLU A  55      -3.620  -1.646  -1.237  0.00  4.16              
ATOM    777  HG3 GLU A  55       0.730   0.704   0.085  0.00  1.02              
ATOM    778  HB3 GLU A  55       0.155  -0.315  -0.215  0.00  0.41              
ATOM    779  HB2 GLU A  55       0.425  -0.070   0.433  0.00  0.61              
ATOM    780  N   ILE A  56     -13.990  -7.734 -33.042  0.00 36.71              
ATOM    781  CA  ILE A  56       3.691  -0.029   2.856  0.00  4.67              
ATOM    782  C   ILE A  56      30.611 -46.704 -12.829  0.00 57.30              
ATOM    783  O   ILE A  56      -7.144  52.764  11.186  0.00 54.41              
ATOM    784  CB  ILE A  56      -2.391  -2.087  -2.199  0.00  3.86              
ATOM    785  CG1 ILE A  56      -0.504  -0.076  -0.612  0.00  0.80              
ATOM    786  CG2 ILE A  56      -4.995  -2.009   0.251  0.00  5.39              
ATOM    787  CD1 ILE A  56      -0.403  -0.040   0.101  0.00  0.42              
ATOM    788  H   ILE A  56       7.619  18.833  12.766  0.00 23.99              
ATOM    789  HA  ILE A  56      -1.489   0.891  -1.508  0.00  2.30              
ATOM    790 HG22 ILE A  56       5.044   1.825  -6.012  0.00  8.06              
ATOM    791 HG21 ILE A  56       3.970  -5.120   4.113  0.00  7.67              
ATOM    792  HB  ILE A  56      -0.217   0.471   0.291  0.00  0.59              
ATOM    793 HG12 ILE A  56       0.294   0.197  -0.033  0.00  0.36              
ATOM    794 HG13 ILE A  56       0.086  -0.029   0.053  0.00  0.10              
ATOM    795 HD13 ILE A  56       0.367  -0.133  -0.140  0.00  0.41              
ATOM    796 HD12 ILE A  56      -0.045   0.364  -0.203  0.00  0.42              
ATOM    797 HG23 ILE A  56      -1.387   6.548   3.401  0.00  7.51              
ATOM    798 HD11 ILE A  56       0.103  -0.050   0.230  0.00  0.26              
ATOM    799  N   LEU A  57     -34.752  15.070  -2.786  0.00 37.98              
ATOM    800  CA  LEU A  57       2.285  -3.097   1.046  0.00  3.99              
ATOM    801  C   LEU A  57       2.882  18.568  60.738  0.00 63.58              
ATOM    802  O   LEU A  57      11.582 -34.006 -46.496  0.00 58.76              
ATOM    803  CB  LEU A  57       0.081   0.656  -2.524  0.00  2.61              
ATOM    804  CG  LEU A  57       6.117   1.513  -4.853  0.00  7.95              
ATOM    805  CD1 LEU A  57      -6.723  -5.406  -6.904  0.00 11.05              
ATOM    806  CD2 LEU A  57      -0.401  -2.854  -6.811  0.00  7.40              
ATOM    807  H   LEU A  57       8.635 -22.478   1.554  0.00 24.13              
ATOM    808 HD22 LEU A  57       8.281   5.678  -2.378  0.00 10.32              
ATOM    809 HD23 LEU A  57       2.066  -4.683  10.833  0.00 11.98              
ATOM    810 HD21 LEU A  57      -7.563   7.890   4.406  0.00 11.78              
ATOM    811 HD13 LEU A  57      -6.557   7.841   3.936  0.00 10.95              
ATOM    812 HD12 LEU A  57       4.654  -3.900  11.868  0.00 13.33              
ATOM    813 HD11 LEU A  57      -0.909  -4.983  -6.382  0.00  8.15              
ATOM    814  HA  LEU A  57      -1.577   1.487   0.454  0.00  2.21              
ATOM    815  HG  LEU A  57       2.279  -2.243  -0.840  0.00  3.31              
ATOM    816  HB3 LEU A  57      -0.237   1.025   0.710  0.00  1.27              
ATOM    817  HB2 LEU A  57       0.340  -0.516  -0.207  0.00  0.65              
ATOM    818  N   LEU A  58      -9.577   7.594 -37.152  0.00 39.11              
ATOM    819  CA  LEU A  58       2.849  -1.487   2.419  0.00  4.02              
ATOM    820  C   LEU A  58      46.450  -9.213 -27.116  0.00 54.57              
ATOM    821  O   LEU A  58     -33.293   0.565  41.730  0.00 53.39              
ATOM    822  CB  LEU A  58      -1.991  -3.297  -0.032  0.00  3.85              
ATOM    823  CG  LEU A  58      -5.932  -4.033   3.339  0.00  7.91              
ATOM    824  CD1 LEU A  58       1.565  -4.630  -2.212  0.00  5.37              
ATOM    825  CD2 LEU A  58       0.225  -1.892  -1.183  0.00  2.24              
ATOM    826  H   LEU A  58      -4.644   9.821  25.670  0.00 27.87              
ATOM    827 HD22 LEU A  58       2.499  -9.826  -0.345  0.00 10.14              
ATOM    828 HD23 LEU A  58       7.636   5.715   6.262  0.00 11.41              
ATOM    829 HD21 LEU A  58      -0.345   4.596  -9.782  0.00 10.81              
ATOM    830 HD13 LEU A  58      -0.172   4.995  -9.587  0.00 10.81              
ATOM    831 HD12 LEU A  58       6.832   6.511   6.685  0.00 11.57              
ATOM    832 HD11 LEU A  58      -9.865   2.804   4.852  0.00 11.35              
ATOM    833  HA  LEU A  58      -0.827   1.511  -0.417  0.00  1.77              
ATOM    834  HG  LEU A  58      -0.167  -1.558   3.226  0.00  3.59              
ATOM    835  HB3 LEU A  58       0.881   0.082  -0.590  0.00  1.06              
ATOM    836  HB2 LEU A  58      -0.358   1.202  -0.187  0.00  1.27              
ATOM    837  N   GLN A  59     -35.144   8.242  -4.400  0.00 36.36              
ATOM    838  CA  GLN A  59       0.063  -0.261   0.021  0.00  0.27              
ATOM    839  C   GLN A  59     -29.614 -12.831  50.774  0.00 60.16              
ATOM    840  O   GLN A  59      31.096  -5.319 -47.816  0.00 57.29              
ATOM    841  CB  GLN A  59      -0.025  -0.087  -0.030  0.00  0.10              
ATOM    842  CG  GLN A  59       0.663   1.209   1.451  0.00  2.00              
ATOM    843  CD  GLN A  59      26.678  53.812  63.863  0.00 87.67              
ATOM    844  H   GLN A  59      17.786  -3.771 -13.278  0.00 22.51              
ATOM    845  HG2 GLN A  59      -0.146   0.693  -0.195  0.00  0.73              
ATOM    846  HA  GLN A  59       1.233   1.975  -1.862  0.00  2.98              
ATOM    847  HG3 GLN A  59       0.348   0.147  -0.065  0.00  0.38              
ATOM    848  HB3 GLN A  59       0.282   0.257   0.281  0.00  0.47              
ATOM    849  HB2 GLN A  59       0.181   0.374   0.363  0.00  0.55              
ATOM    850 HE22 GLN A  59      20.625 -40.296  95.031  0.00105.26              
ATOM    851  OE1 GLN A  59      -1.810  12.241 -77.549  0.00 78.53              
ATOM    852  NE2 GLN A  59      -2.012  34.068 -18.215  0.00 38.68              
ATOM    853 HE21 GLN A  59     -33.696 -69.339 -75.457  0.00107.88              
ATOM    854  N   LYS A  60       5.842  26.961 -21.975  0.00 35.27              
ATOM    855  CA  LYS A  60       7.203 -15.992  11.968  0.00 21.23              
ATOM    856  C   LYS A  60      53.640  -6.809 -35.351  0.00 64.60              
ATOM    857  O   LYS A  60     -44.694   4.489  59.866  0.00 74.84              
ATOM    858  CB  LYS A  60      -0.267  -0.296  -0.300  0.00  0.50              
ATOM    859  CG  LYS A  60       0.232   0.223   0.357  0.00  0.48              
ATOM    860  CD  LYS A  60      -1.048  -0.404  -1.746  0.00  2.08              
ATOM    861  CE  LYS A  60      -0.008  -0.097   0.287  0.00  0.30              
ATOM    862  NZ  LYS A  60     -24.568 -18.593 -18.721  0.00 36.05              
ATOM    863  H   LYS A  60      -7.411  -1.017  15.825  0.00 17.50              
ATOM    864  HZ1 LYS A  60       1.652   2.506  17.524  0.00 17.78              
ATOM    865  HZ2 LYS A  60       7.492  15.557  -4.834  0.00 17.93              
ATOM    866  HZ3 LYS A  60      18.330  -7.184   7.358  0.00 21.02              
ATOM    867  HA  LYS A  60       0.508   3.650  -8.231  0.00  9.02              
ATOM    868  HE2 LYS A  60       3.794  -0.266   1.652  0.00  4.15              
ATOM    869  HE3 LYS A  60       1.493   1.285   3.518  0.00  4.03              
ATOM    870  HG2 LYS A  60       0.230  -0.042   0.234  0.00  0.33              
ATOM    871  HG3 LYS A  60       0.056   0.175   0.345  0.00  0.39              
ATOM    872  HD3 LYS A  60       1.090  -0.169   2.082  0.00  2.36              
ATOM    873  HD2 LYS A  60       0.770   0.998   1.271  0.00  1.79              
ATOM    874  HB3 LYS A  60       0.961   0.899   0.803  0.00  1.54              
ATOM    875  HB2 LYS A  60       0.667   0.871   0.765  0.00  1.34              
ATOM    876  N   TRP A  61     -40.340  18.856 -11.654  0.00 46.03              
ATOM    877  CA  TRP A  61       1.034  -1.192  -1.129  0.00  1.94              
ATOM    878  C   TRP A  61     -19.014 -50.465  -0.171  0.00 53.93              
ATOM    879  O   TRP A  61      35.601  36.154 -25.703  0.00 56.88              
ATOM    880  CB  TRP A  61      -0.132   0.016  -0.044  0.00  0.14              
ATOM    881  CG  TRP A  61      -1.018   2.458  -1.188  0.00  2.91              
ATOM    882  CD1 TRP A  61     -11.776 -14.106   2.010  0.00 18.48              
ATOM    883  CD2 TRP A  61      -0.630   3.176  -1.426  0.00  3.54              
ATOM    884  NE1 TRP A  61      33.267 -34.718  15.815  0.00 50.62              
ATOM    885  CE2 TRP A  61       1.263  -0.609  -0.256  0.00  1.43              
ATOM    886  CE3 TRP A  61     -18.052   3.576  -5.065  0.00 19.09              
ATOM    887  CZ2 TRP A  61       8.526 -18.752  10.401  0.00 23.08              
ATOM    888  CZ3 TRP A  61       6.606  13.948  -2.385  0.00 15.62              
ATOM    889  CH2 TRP A  61       9.296   3.557   2.429  0.00 10.25              
ATOM    890  H   TRP A  61      25.054  -6.544 -15.730  0.00 30.30              
ATOM    891  HE1 TRP A  61     -26.685  37.379 -14.624  0.00 48.20              
ATOM    892  HH2 TRP A  61      -9.031  -2.958  -2.375  0.00  9.80              
ATOM    893  HA  TRP A  61       0.844   1.416   1.002  0.00  1.93              
ATOM    894  HE3 TRP A  61      11.086  -7.631   5.922  0.00 14.70              
ATOM    895  HZ3 TRP A  61      -3.915 -10.434   3.207  0.00 11.60              
ATOM    896  HZ2 TRP A  61     -10.942  12.561  -7.024  0.00 18.08              
ATOM    897  HD1 TRP A  61       8.508  13.406  -3.420  0.00 16.24              
ATOM    898  HB3 TRP A  61       0.096   0.064   0.231  0.00  0.26              
ATOM    899  HB2 TRP A  61       0.294   0.085   0.487  0.00  0.58              
ATOM    900  N   GLU A  62      11.253  34.244   7.304  0.00 36.78              
ATOM    901  CA  GLU A  62       0.210   3.427   0.990  0.00  3.57              
ATOM    902  C   GLU A  62      23.980 -35.994  32.545  0.00 54.13              
ATOM    903  O   GLU A  62       4.015  34.720 -42.014  0.00 54.65              
ATOM    904  CB  GLU A  62       0.401   0.703  -0.683  0.00  1.06              
ATOM    905  CG  GLU A  62       0.492   0.412   0.706  0.00  0.95              
ATOM    906  CD  GLU A  62     -37.611 -52.875 -87.600  0.00109.01              
ATOM    907  OE1 GLU A  62     -50.206   5.769 102.758  0.00114.51              
ATOM    908  OE2 GLU A  62      68.876  68.484 -12.247  0.00 97.90              
ATOM    909  H   GLU A  62     -25.494 -23.741  14.766  0.00 37.84              
ATOM    910  HG2 GLU A  62      -0.195   0.035  -1.168  0.00  1.19              
ATOM    911  HA  GLU A  62      -1.629   1.667   3.830  0.00  4.48              
ATOM    912  HG3 GLU A  62      -1.361  -0.831  -0.580  0.00  1.70              
ATOM    913  HB3 GLU A  62       0.011   0.278   0.379  0.00  0.47              
ATOM    914  HB2 GLU A  62      -0.190  -0.420   0.247  0.00  0.52              
ATOM    915  N   ASN A  63     -25.076  14.314 -13.672  0.00 31.95              
ATOM    916  CA  ASN A  63      -0.902   0.086  -0.895  0.00  1.27              
ATOM    917  C   ASN A  63     -12.774  64.922   5.514  0.00 66.40              
ATOM    918  O   ASN A  63      31.499 -60.375   8.681  0.00 68.65              
ATOM    919  CB  ASN A  63       9.011  -4.238  -2.766  0.00 10.33              
ATOM    920  CG  ASN A  63      55.946 -37.194  -2.360  0.00 67.22              
ATOM    921  H   ASN A  63       8.924 -14.832  26.863  0.00 31.96              
ATOM    922  HA  ASN A  63      -4.732  -1.135   0.234  0.00  4.87              
ATOM    923  HB3 ASN A  63      -1.989  -1.408   1.603  0.00  2.92              
ATOM    924  HB2 ASN A  63       1.135   2.588   2.000  0.00  3.46              
ATOM    925  OD1 ASN A  63      -6.780  60.767 -34.893  0.00 70.40              
ATOM    926  ND2 ASN A  63      28.571  14.759 -12.824  0.00 34.62              
ATOM    927 HD22 ASN A  63      10.986 -86.280  54.469  0.00102.62              
ATOM    928 HD21 ASN A  63     -96.547  54.890  -6.735  0.00111.26              
ATOM    929  N   GLY A  64     -15.002 -40.610 -10.662  0.00 44.59              
ATOM    930  CA  GLY A  64       0.928   1.114   0.284  0.00  1.48              
ATOM    931  C   GLY A  64     -14.367  68.055   6.729  0.00 69.88              
ATOM    932  O   GLY A  64       3.346 -56.089 -43.301  0.00 70.94              
ATOM    933  H   GLY A  64      -1.188  33.446  -7.758  0.00 34.35              
ATOM    934  HA2 GLY A  64      -1.062   0.867  -0.158  0.00  1.38              
ATOM    935  HA3 GLY A  64      -0.493  -0.047  -0.205  0.00  0.54              
ATOM    936  N   GLU A  65      15.172 -43.381  -1.474  0.00 45.98              
ATOM    937  CA  GLU A  65       0.611  -3.645   0.516  0.00  3.73              
ATOM    938  C   GLU A  65     -54.163 -16.927  26.129  0.00 62.47              
ATOM    939  O   GLU A  65      34.478  37.386 -22.589  0.00 55.65              
ATOM    940  CB  GLU A  65      -0.494  -0.604  -0.824  0.00  1.13              
ATOM    941  CG  GLU A  65       0.318   0.191   0.501  0.00  0.62              
ATOM    942  CD  GLU A  65     -12.464 -38.214-125.829  0.00132.09              
ATOM    943  OE1 GLU A  65      66.202  63.325  38.872  0.00 99.52              
ATOM    944  OE2 GLU A  65     -50.281 -30.393  85.256  0.00103.54              
ATOM    945  H   GLU A  65      -6.612  38.812  31.395  0.00 50.36              
ATOM    946  HG2 GLU A  65      -0.602  -0.392   0.552  0.00  0.91              
ATOM    947  HA  GLU A  65       2.143  -1.934   2.079  0.00  3.56              
ATOM    948  HG3 GLU A  65      -0.106  -0.024  -0.267  0.00  0.29              
ATOM    949  HB3 GLU A  65       0.061  -0.214   0.398  0.00  0.46              
ATOM    950  HB2 GLU A  65       0.348   0.449   0.300  0.00  0.64              
ATOM    951  N   CYS A  66      31.167  -4.766 -13.590  0.00 34.33              
ATOM    952  CA  CYS A  66       2.801  -0.254   1.635  0.00  3.25              
ATOM    953  C   CYS A  66       3.233  32.902 -52.767  0.00 62.27              
ATOM    954  O   CYS A  66     -23.072 -47.382  38.383  0.00 65.20              
ATOM    955  CB  CYS A  66       2.973  -0.578  -0.578  0.00  3.08              
ATOM    956  SG  CYS A  66       0.783  -0.933  -1.982  0.00  2.33              
ATOM    957  H   CYS A  66     -28.048 -13.798   9.326  0.00 32.62              
ATOM    958  HB3 CYS A  66      -2.174  -0.086   0.987  0.00  2.39              
ATOM    959  HA  CYS A  66       0.712  -1.671   2.319  0.00  2.95              
ATOM    960  HB2 CYS A  66      -1.716   0.906  -0.153  0.00  1.95              
ATOM    961  N   ALA A  67      13.308  -5.674  29.001  0.00 32.41              
ATOM    962  CA  ALA A  67       1.284  -1.620   2.360  0.00  3.14              
ATOM    963  C   ALA A  67     -39.683  39.170  35.393  0.00 66.04              
ATOM    964  O   ALA A  67      23.264 -27.849 -48.291  0.00 60.41              
ATOM    965  CB  ALA A  67      -3.400  -0.215  -3.438  0.00  4.84              
ATOM    966  H   ALA A  67       1.212  18.106 -19.391  0.00 26.56              
ATOM    967  HA  ALA A  67       3.068  -0.291   1.423  0.00  3.39              
ATOM    968  HB1 ALA A  67      -1.546   1.540   0.626  0.00  2.27              
ATOM    969  HB3 ALA A  67       2.878   0.750  -0.572  0.00  3.03              
ATOM    970  HB2 ALA A  67       2.130  -0.767   2.910  0.00  3.69              
ATOM    971  N   GLN A  68      24.269 -29.259  -2.212  0.00 38.08              
ATOM    972  CA  GLN A  68      -0.252  -0.003  -0.063  0.00  0.26              
ATOM    973  C   GLN A  68      -5.627 -32.122 -48.855  0.00 58.74              
ATOM    974  O   GLN A  68     -17.279  31.525  54.616  0.00 65.39              
ATOM    975  CB  GLN A  68      -0.017  -0.028  -0.041  0.00  0.05              
ATOM    976  CG  GLN A  68       0.913   1.405  -1.757  0.00  2.43              
ATOM    977  CD  GLN A  68      33.832  70.417 -31.803  0.00 84.35              
ATOM    978  H   GLN A  68     -18.527  16.040  21.610  0.00 32.67              
ATOM    979  HG2 GLN A  68       0.161   0.451   0.491  0.00  0.69              
ATOM    980  HA  GLN A  68       1.489   1.660   3.355  0.00  4.03              
ATOM    981  HG3 GLN A  68      -0.264   0.248   0.626  0.00  0.72              
ATOM    982  HB3 GLN A  68       0.091   0.049  -0.050  0.00  0.11              
ATOM    983  HB2 GLN A  68       0.080   0.030   0.163  0.00  0.18              
ATOM    984 HE22 GLN A  68     -42.221  59.551 -80.868  0.00108.94              
ATOM    985  OE1 GLN A  68      23.572 -41.970  52.035  0.00 70.89              
ATOM    986  NE2 GLN A  68      42.411  -3.536   8.545  0.00 43.41              
ATOM    987 HE21 GLN A  68     -61.827 -84.591  52.193  0.00117.06              
ATOM    988  N   LYS A  69      25.305  12.415  17.907  0.00 33.39              
ATOM    989  CA  LYS A  69     -15.939   1.515 -17.975  0.00 24.07              
ATOM    990  C   LYS A  69     -17.029  64.499  38.969  0.00 77.26              
ATOM    991  O   LYS A  69      12.407 -63.660 -52.274  0.00 83.30              
ATOM    992  CB  LYS A  69      -0.258  -0.217   0.040  0.00  0.34              
ATOM    993  CG  LYS A  69       0.065   0.443  -0.168  0.00  0.48              
ATOM    994  CD  LYS A  69      -0.558  -0.664  -0.365  0.00  0.94              
ATOM    995  CE  LYS A  69       0.277   0.030  -0.205  0.00  0.35              
ATOM    996  NZ  LYS A  69     -18.045 -14.061  31.013  0.00 38.54              
ATOM    997  H   LYS A  69       0.118  -3.876 -16.789  0.00 17.23              
ATOM    998  HZ1 LYS A  69      12.670  -8.647 -18.828  0.00 24.29              
ATOM    999  HZ2 LYS A  69      22.436   6.296  -0.884  0.00 23.32              
ATOM   1000  HZ3 LYS A  69      -6.109   0.478 -12.916  0.00 14.30              
ATOM   1001  HA  LYS A  69       3.203   3.820   9.535  0.00 10.76              
ATOM   1002  HE2 LYS A  69       2.449  -1.715  -1.015  0.00  3.16              
ATOM   1003  HE3 LYS A  69       2.535   0.627  -0.274  0.00  2.63              
ATOM   1004  HG2 LYS A  69       0.123   0.301   0.002  0.00  0.32              
ATOM   1005  HG3 LYS A  69      -0.128   0.232   0.002  0.00  0.26              
ATOM   1006  HD3 LYS A  69       0.742   0.744  -0.075  0.00  1.05              
ATOM   1007  HD2 LYS A  69       0.358   0.709  -0.528  0.00  0.95              
ATOM   1008  HB3 LYS A  69       0.004   0.231   0.143  0.00  0.27              
ATOM   1009  HB2 LYS A  69       0.162   0.614   0.150  0.00  0.65              
ATOM   1010  N   LYS A  70      27.146 -32.170  13.437  0.00 44.19              
ATOM   1011  CA  LYS A  70     -18.273   4.850   2.163  0.00 19.03              
ATOM   1012  C   LYS A  70     -30.362 -48.328 -31.595  0.00 65.24              
ATOM   1013  O   LYS A  70      15.777  62.360  52.543  0.00 83.06              
ATOM   1014  CB  LYS A  70       0.134   0.098  -0.293  0.00  0.34              
ATOM   1015  CG  LYS A  70      -0.173  -0.014   0.116  0.00  0.21              
ATOM   1016  CD  LYS A  70       0.647   0.074  -1.146  0.00  1.32              
ATOM   1017  CE  LYS A  70       0.477  -0.122   0.292  0.00  0.57              
ATOM   1018  NZ  LYS A  70      11.540  20.398 -27.674  0.00 36.26              
ATOM   1019  H   LYS A  70      -9.587  24.300   9.339  0.00 27.74              
ATOM   1020  HZ1 LYS A  70       1.660 -11.772   8.193  0.00 14.44              
ATOM   1021  HZ2 LYS A  70     -16.894  -9.683   2.877  0.00 19.68              
ATOM   1022  HZ3 LYS A  70      -4.269   6.538  19.322  0.00 20.84              
ATOM   1023  HA  LYS A  70       3.871  -5.171  -2.948  0.00  7.10              
ATOM   1024  HE2 LYS A  70      -1.454   0.814   2.708  0.00  3.18              
ATOM   1025  HE3 LYS A  70       0.442  -1.491   1.371  0.00  2.07              
ATOM   1026  HG2 LYS A  70      -0.199  -0.037  -0.006  0.00  0.20              
ATOM   1027  HG3 LYS A  70      -0.126   0.112   0.161  0.00  0.23              
ATOM   1028  HD3 LYS A  70      -1.341   0.138   0.613  0.00  1.48              
ATOM   1029  HD2 LYS A  70      -1.136  -0.303   0.622  0.00  1.33              
ATOM   1030  HB3 LYS A  70      -0.382  -0.342   0.398  0.00  0.65              
ATOM   1031  HB2 LYS A  70      -0.177  -0.323   0.792  0.00  0.87              
ATOM   1032  N   ILE A  71      39.858  11.235  -4.853  0.00 41.69              
ATOM   1033  CA  ILE A  71      -3.805  -0.611  -1.830  0.00  4.27              
ATOM   1034  C   ILE A  71     -13.377  61.195  -7.370  0.00 63.07              
ATOM   1035  O   ILE A  71      -0.577 -58.020  -9.916  0.00 58.86              
ATOM   1036  CB  ILE A  71      -2.977  -1.197   0.576  0.00  3.26              
ATOM   1037  CG1 ILE A  71       0.168   0.049  -0.737  0.00  0.76              
ATOM   1038  CG2 ILE A  71      -2.309  -0.940  -1.095  0.00  2.72              
ATOM   1039  CD1 ILE A  71       0.125  -0.260   0.263  0.00  0.39              
ATOM   1040  H   ILE A  71     -11.943 -14.602  -9.795  0.00 21.26              
ATOM   1041  HA  ILE A  71       2.299   0.143   0.775  0.00  2.43              
ATOM   1042 HG22 ILE A  71       2.078   1.201  -6.994  0.00  7.39              
ATOM   1043 HG21 ILE A  71       3.153  -5.477   3.072  0.00  7.03              
ATOM   1044  HB  ILE A  71       0.092   0.664   0.417  0.00  0.79              
ATOM   1045 HG12 ILE A  71      -0.019   0.226   0.207  0.00  0.31              
ATOM   1046 HG13 ILE A  71      -0.311   0.061   0.157  0.00  0.35              
ATOM   1047 HD13 ILE A  71       0.314   0.091  -0.024  0.00  0.33              
ATOM   1048 HD12 ILE A  71      -0.272   0.368  -0.064  0.00  0.46              
ATOM   1049 HG23 ILE A  71       0.815   6.179   4.058  0.00  7.44              
ATOM   1050 HD11 ILE A  71      -0.153  -0.226  -0.106  0.00  0.29              
ATOM   1051  N   ILE A  72      24.044 -29.739  16.299  0.00 41.57              
ATOM   1052  CA  ILE A  72      -3.468   1.915   0.177  0.00  3.97              
ATOM   1053  C   ILE A  72     -39.655 -37.463  18.696  0.00 57.67              
ATOM   1054  O   ILE A  72      26.083  56.267  -6.380  0.00 62.35              
ATOM   1055  CB  ILE A  72      -2.679   2.424  -1.912  0.00  4.09              
ATOM   1056  CG1 ILE A  72      -0.295   0.114   0.152  0.00  0.35              
ATOM   1057  CG2 ILE A  72       1.063   0.808   1.476  0.00  1.99              
ATOM   1058  CD1 ILE A  72       0.611  -0.517   0.100  0.00  0.81              
ATOM   1059  H   ILE A  72      -7.750  32.596   4.443  0.00 33.80              
ATOM   1060  HA  ILE A  72       1.618  -0.647   0.179  0.00  1.75              
ATOM   1061 HG22 ILE A  72      -0.712   2.428   6.907  0.00  7.36              
ATOM   1062 HG21 ILE A  72       4.761   2.128  -5.096  0.00  7.29              
ATOM   1063  HB  ILE A  72      -0.343  -0.607  -0.129  0.00  0.71              
ATOM   1064 HG12 ILE A  72      -0.056   0.052   0.216  0.00  0.23              
ATOM   1065 HG13 ILE A  72      -0.098  -0.096  -0.161  0.00  0.21              
ATOM   1066 HD13 ILE A  72       0.035   0.323   0.101  0.00  0.34              
ATOM   1067 HD12 ILE A  72      -0.418  -0.078   0.199  0.00  0.47              
ATOM   1068 HG23 ILE A  72      -1.984  -7.150  -1.072  0.00  7.50              
ATOM   1069 HD11 ILE A  72      -0.113   0.121  -0.383  0.00  0.42              
ATOM   1070  N   ALA A  73      29.152   2.800 -16.031  0.00 33.39              
ATOM   1071  CA  ALA A  73       2.691   0.481   0.318  0.00  2.75              
ATOM   1072  C   ALA A  73     -20.231  44.300 -44.025  0.00 65.65              
ATOM   1073  O   ALA A  73      -8.025 -51.725  29.492  0.00 60.08              
ATOM   1074  CB  ALA A  73      -2.314   0.277   3.657  0.00  4.34              
ATOM   1075  H   ALA A  73     -15.354 -14.851   7.392  0.00 22.60              
ATOM   1076  HA  ALA A  73       1.497  -2.189  -0.464  0.00  2.69              
ATOM   1077  HB1 ALA A  73      -1.939   0.942  -2.124  0.00  3.03              
ATOM   1078  HB3 ALA A  73       0.448  -2.580  -0.519  0.00  2.67              
ATOM   1079  HB2 ALA A  73       2.795   0.812  -1.963  0.00  3.51              
ATOM   1080  N   GLU A  74      24.332 -20.281  30.977  0.00 44.31              
ATOM   1081  CA  GLU A  74       2.567  -2.221   0.845  0.00  3.50              
ATOM   1082  C   GLU A  74     -31.224  -4.461  40.080  0.00 51.00              
ATOM   1083  O   GLU A  74      17.748  15.424 -32.864  0.00 40.41              
ATOM   1084  CB  GLU A  74      -0.217  -0.549  -1.027  0.00  1.18              
ATOM   1085  CG  GLU A  74       0.478  -0.133   0.433  0.00  0.66              
ATOM   1086  CD  GLU A  74     -21.572  19.259-129.539  0.00132.73              
ATOM   1087  OE1 GLU A  74      83.972 -16.811  45.155  0.00 96.81              
ATOM   1088  OE2 GLU A  74     -66.581  -9.836  81.562  0.00105.75              
ATOM   1089  H   GLU A  74      -0.569  31.900 -14.961  0.00 35.24              
ATOM   1090  HG2 GLU A  74      -0.972  -0.176   0.512  0.00  1.11              
ATOM   1091  HA  GLU A  74       4.071   0.548  -2.468  0.00  4.79              
ATOM   1092  HG3 GLU A  74      -0.525   0.236   0.086  0.00  0.58              
ATOM   1093  HB3 GLU A  74       0.350   0.018   0.872  0.00  0.94              
ATOM   1094  HB2 GLU A  74      -0.014   0.159   0.071  0.00  0.17              
ATOM   1095  N   LYS A  75      24.870 -14.772 -16.008  0.00 33.06              
ATOM   1096  CA  LYS A  75     -21.835  -0.228  14.990  0.00 26.49              
ATOM   1097  C   LYS A  75      -5.994 -55.066 -43.132  0.00 70.20              
ATOM   1098  O   LYS A  75      -5.743  63.901  60.071  0.00 87.89              
ATOM   1099  CB  LYS A  75      -0.279   0.271   0.035  0.00  0.39              
ATOM   1100  CG  LYS A  75       0.544  -0.175   0.007  0.00  0.57              
ATOM   1101  CD  LYS A  75      -1.138   1.224  -0.156  0.00  1.68              
ATOM   1102  CE  LYS A  75      -0.572  -0.463  -0.166  0.00  0.75              
ATOM   1103  NZ  LYS A  75      -9.221  23.749 -20.961  0.00 32.99              
ATOM   1104  H   LYS A  75      -9.593  -0.421  13.147  0.00 16.28              
ATOM   1105  HZ1 LYS A  75      -0.162  -0.161   2.985  0.00  2.99              
ATOM   1106  HZ2 LYS A  75      13.683   4.699  16.348  0.00 21.83              
ATOM   1107  HZ3 LYS A  75      19.088 -13.854  -4.452  0.00 24.00              
ATOM   1108  HA  LYS A  75       3.729  -1.739  -9.822  0.00 10.65              
ATOM   1109  HE2 LYS A  75       4.544  -1.994   0.785  0.00  5.02              
ATOM   1110  HE3 LYS A  75       1.013  -1.189   0.890  0.00  1.80              
ATOM   1111  HG2 LYS A  75       0.393  -0.233  -0.031  0.00  0.46              
ATOM   1112  HG3 LYS A  75       0.092  -0.100   0.020  0.00  0.14              
ATOM   1113  HD3 LYS A  75       1.561  -1.038   0.167  0.00  1.88              
ATOM   1114  HD2 LYS A  75       1.351  -0.677   0.586  0.00  1.62              
ATOM   1115  HB3 LYS A  75       0.984  -0.406  -0.286  0.00  1.10              
ATOM   1116  HB2 LYS A  75       0.720  -0.057  -0.091  0.00  0.73              
ATOM   1117  N   THR A  76      27.512  13.398   1.546  0.00 30.64              
ATOM   1118  CA  THR A  76      -3.970  -0.610  -0.042  0.00  4.02              
ATOM   1119  C   THR A  76      10.859  68.777  -3.376  0.00 69.71              
ATOM   1120  O   THR A  76     -28.453 -64.871   9.519  0.00 71.47              
ATOM   1121  CB  THR A  76      11.091   7.080  26.683  0.00 29.75              
ATOM   1122  OG1 THR A  76      62.913   1.602  -2.083  0.00 62.97              
ATOM   1123  CG2 THR A  76      -6.989   0.682   0.741  0.00  7.06              
ATOM   1124  H   THR A  76      -7.114 -17.815 -18.371  0.00 26.56              
ATOM   1125  HA  THR A  76       5.133  -0.164  -2.070  0.00  5.54              
ATOM   1126 HG22 THR A  76       1.231   2.673  -3.405  0.00  4.50              
ATOM   1127 HG21 THR A  76       1.801   2.337   2.327  0.00  3.76              
ATOM   1128  HB  THR A  76      -0.238  -0.214   0.039  0.00  0.32              
ATOM   1129 HG23 THR A  76      -1.914  -1.662  -0.887  0.00  2.69              
ATOM   1130  HG1 THR A  76     -62.205  -8.322 -24.251  0.00 67.28              
ATOM   1131  N   LYS A  77      16.657 -33.620  -1.885  0.00 37.57              
ATOM   1132  CA  LYS A  77      -5.591  14.570   6.595  0.00 16.94              
ATOM   1133  C   LYS A  77       4.209  64.949  13.095  0.00 66.39              
ATOM   1134  O   LYS A  77      12.227 -82.878   4.603  0.00 83.90              
ATOM   1135  CB  LYS A  77      -0.318  -0.140   0.165  0.00  0.38              
ATOM   1136  CG  LYS A  77       0.345   0.135  -0.010  0.00  0.37              
ATOM   1137  CD  LYS A  77      -1.271  -0.406   0.595  0.00  1.46              
ATOM   1138  CE  LYS A  77       0.019   0.056  -0.463  0.00  0.47              
ATOM   1139  NZ  LYS A  77     -32.725  -7.674  10.717  0.00 35.28              
ATOM   1140  H   LYS A  77       6.728  28.481  -1.304  0.00 29.29              
ATOM   1141  HZ1 LYS A  77       4.040  14.156 -10.141  0.00 17.88              
ATOM   1142  HZ2 LYS A  77       8.890  -9.567 -11.561  0.00 17.44              
ATOM   1143  HZ3 LYS A  77      14.154   1.569  10.757  0.00 17.85              
ATOM   1144  HA  LYS A  77       3.304  -4.512   5.932  0.00  8.15              
ATOM   1145  HE2 LYS A  77       1.682   2.018  -1.113  0.00  2.85              
ATOM   1146  HE3 LYS A  77       2.241  -1.057  -1.462  0.00  2.88              
ATOM   1147  HG2 LYS A  77       0.197   0.171  -0.090  0.00  0.28              
ATOM   1148  HG3 LYS A  77       0.218  -0.021  -0.105  0.00  0.24              
ATOM   1149  HD3 LYS A  77       1.389   0.373   0.186  0.00  1.45              
ATOM   1150  HD2 LYS A  77       1.307   0.161   0.147  0.00  1.32              
ATOM   1151  HB3 LYS A  77       0.420   0.475  -0.085  0.00  0.64              
ATOM   1152  HB2 LYS A  77       0.433   0.252  -0.072  0.00  0.51              
ATOM   1153  N   ILE A  78     -15.916 -19.407 -31.096  0.00 39.96              
ATOM   1154  CA  ILE A  78       2.001   2.961   2.616  0.00  4.43              
ATOM   1155  C   ILE A  78      57.210 -28.874 -21.043  0.00 67.45              
ATOM   1156  O   ILE A  78     -56.141  46.303  21.800  0.00 75.97              
ATOM   1157  CB  ILE A  78       0.109   1.450   1.929  0.00  2.42              
ATOM   1158  CG1 ILE A  78       0.407  -0.400  -0.024  0.00  0.57              
ATOM   1159  CG2 ILE A  78       0.241   3.751   2.650  0.00  4.60              
ATOM   1160  CD1 ILE A  78      -0.473   0.289   0.061  0.00  0.56              
ATOM   1161  H   ILE A  78       4.422  29.105   3.897  0.00 29.70              
ATOM   1162  HA  ILE A  78      -0.666  -1.241  -2.068  0.00  2.50              
ATOM   1163 HG22 ILE A  78       0.948   4.521  -5.892  0.00  7.49              
ATOM   1164 HG21 ILE A  78      -7.086  -3.913   0.851  0.00  8.14              
ATOM   1165  HB  ILE A  78       0.727  -0.549  -0.166  0.00  0.93              
ATOM   1166 HG12 ILE A  78       0.040   0.196   0.269  0.00  0.34              
ATOM   1167 HG13 ILE A  78       0.021   0.150  -0.209  0.00  0.26              
ATOM   1168 HD13 ILE A  78       0.031  -0.119   0.230  0.00  0.26              
ATOM   1169 HD12 ILE A  78       0.357   0.173   0.004  0.00  0.40              
ATOM   1170 HG23 ILE A  78       5.316  -5.858  -0.461  0.00  7.92              
ATOM   1171 HD11 ILE A  78      -0.018  -0.251  -0.326  0.00  0.41              
ATOM   1172  N   PRO A  79      -8.086 -17.780   6.072  0.00 20.45              
ATOM   1173  CA  PRO A  79       1.025  -0.137   0.813  0.00  1.32              
ATOM   1174  C   PRO A  79      68.676 -18.394  -0.928  0.00 71.10              
ATOM   1175  O   PRO A  79     -71.330  10.208  24.112  0.00 75.98              
ATOM   1176  CB  PRO A  79      -0.059  -0.012   0.120  0.00  0.13              
ATOM   1177  CG  PRO A  79       0.277  -0.081  -0.191  0.00  0.35              
ATOM   1178  CD  PRO A  79       0.687  -0.199  -0.389  0.00  0.81              
ATOM   1179  HG2 PRO A  79       0.137   0.262  -0.191  0.00  0.35              
ATOM   1180  HA  PRO A  79       0.571  -0.474  -0.840  0.00  1.12              
ATOM   1181  HD3 PRO A  79      -0.143  -0.209  -1.303  0.00  1.33              
ATOM   1182  HD2 PRO A  79       0.226   0.121  -0.203  0.00  0.33              
ATOM   1183  HG3 PRO A  79       0.202   0.009  -0.410  0.00  0.46              
ATOM   1184  HB3 PRO A  79       0.473   0.414  -0.218  0.00  0.67              
ATOM   1185  HB2 PRO A  79       0.337   0.267  -0.314  0.00  0.53              
ATOM   1186  N   ALA A  80     -33.478  11.596 -15.419  0.00 38.64              
ATOM   1187  CA  ALA A  80      -1.184   1.708  -0.440  0.00  2.12              
ATOM   1188  C   ALA A  80      35.796 -51.642  12.881  0.00 64.14              
ATOM   1189  O   ALA A  80     -42.514  31.381 -27.696  0.00 59.66              
ATOM   1190  CB  ALA A  80      -2.432  -0.930   1.526  0.00  3.02              
ATOM   1191  H   ALA A  80      36.017  -3.823  -4.169  0.00 36.46              
ATOM   1192  HA  ALA A  80       1.398   1.338  -1.272  0.00  2.32              
ATOM   1193  HB1 ALA A  80      -0.039   1.560  -1.754  0.00  2.35              
ATOM   1194  HB3 ALA A  80      -0.448  -2.462  -0.545  0.00  2.56              
ATOM   1195  HB2 ALA A  80       3.416   1.086   0.305  0.00  3.60              
ATOM   1196  N   VAL A  81     -14.967  36.039   6.686  0.00 39.59              
ATOM   1197  CA  VAL A  81       1.106  -6.606  -1.959  0.00  6.98              
ATOM   1198  C   VAL A  81       3.561  17.932 -60.823  0.00 63.51              
ATOM   1199  O   VAL A  81      12.120 -35.900  53.296  0.00 65.39              
ATOM   1200  CB  VAL A  81       0.222  -2.692   4.555  0.00  5.30              
ATOM   1201  CG1 VAL A  81      -3.624   0.626  -0.064  0.00  3.68              
ATOM   1202  CG2 VAL A  81      -3.468  -0.269   0.054  0.00  3.48              
ATOM   1203  H   VAL A  81      23.627 -17.723   6.709  0.00 30.29              
ATOM   1204  HA  VAL A  81       0.941   2.502   0.995  0.00  2.85              
ATOM   1205 HG11 VAL A  81      -5.135  -0.116   1.183  0.00  5.27              
ATOM   1206 HG21 VAL A  81       3.773  -6.069  -0.020  0.00  7.15              
ATOM   1207  HB  VAL A  81       1.427  -0.521   1.912  0.00  2.44              
ATOM   1208 HG12 VAL A  81       2.567   3.547  -5.753  0.00  7.23              
ATOM   1209 HG13 VAL A  81       4.176   2.903   4.652  0.00  6.89              
ATOM   1210 HG23 VAL A  81       5.187   4.682  -1.579  0.00  7.16              
ATOM   1211 HG22 VAL A  81      -3.732   0.225  -4.804  0.00  6.09              
ATOM   1212  N   PHE A  82     -18.226   2.842  33.647  0.00 38.37              
ATOM   1213  CA  PHE A  82      -0.016  -0.172  -0.114  0.00  0.21              
ATOM   1214  C   PHE A  82       8.005 -45.506  31.785  0.00 56.08              
ATOM   1215  O   PHE A  82      -1.380  30.012 -45.528  0.00 54.55              
ATOM   1216  CB  PHE A  82       0.009  -0.975   0.191  0.00  0.99              
ATOM   1217  CG  PHE A  82       0.009   0.426  -0.115  0.00  0.44              
ATOM   1218  CD1 PHE A  82      -0.767  -6.006   7.868  0.00  9.93              
ATOM   1219  CD2 PHE A  82       0.456  -6.778  -4.714  0.00  8.27              
ATOM   1220  CE1 PHE A  82      -1.136   6.578  11.587  0.00 13.37              
ATOM   1221  CE2 PHE A  82       0.508   4.858  -9.933  0.00 11.07              
ATOM   1222  CZ  PHE A  82      -0.160   8.472   0.001  0.00  8.47              
ATOM   1223  H   PHE A  82      -1.379   8.233 -23.112  0.00 24.57              
ATOM   1224  HZ  PHE A  82      -0.157  -7.555  -0.126  0.00  7.56              
ATOM   1225  HA  PHE A  82       0.105   3.716  -1.209  0.00  3.91              
ATOM   1226  HE1 PHE A  82       0.593  -5.095  -9.569  0.00 10.86              
ATOM   1227  HE2 PHE A  82      -0.521  -2.987   6.668  0.00  7.32              
ATOM   1228  HD2 PHE A  82      -0.226   4.061   4.159  0.00  5.82              
ATOM   1229  HD1 PHE A  82       1.040   3.528  -7.003  0.00  7.91              
ATOM   1230  HB3 PHE A  82       0.117   0.535  -0.209  0.00  0.59              
ATOM   1231  HB2 PHE A  82       0.050   0.457  -0.309  0.00  0.55              
ATOM   1232  N   LYS A  83      -6.266  35.401   7.285  0.00 36.68              
ATOM   1233  CA  LYS A  83      10.500 -17.845   5.938  0.00 21.54              
ATOM   1234  C   LYS A  83      53.055  30.188 -46.752  0.00 76.89              
ATOM   1235  O   LYS A  83     -41.481 -41.874  55.530  0.00 80.98              
ATOM   1236  CB  LYS A  83      -0.172  -0.238  -0.095  0.00  0.31              
ATOM   1237  CG  LYS A  83       0.327   0.256  -0.244  0.00  0.48              
ATOM   1238  CD  LYS A  83      -0.897  -1.194   0.319  0.00  1.53              
ATOM   1239  CE  LYS A  83      -0.205   0.323   0.441  0.00  0.58              
ATOM   1240  NZ  LYS A  83      -8.586 -35.758   6.935  0.00 37.42              
ATOM   1241  H   LYS A  83       2.430 -12.573   7.893  0.00 15.04              
ATOM   1242  HZ1 LYS A  83      -4.642  15.376   9.283  0.00 18.55              
ATOM   1243  HZ2 LYS A  83       4.069   8.125 -17.192  0.00 19.45              
ATOM   1244  HZ3 LYS A  83      17.343   8.251   1.241  0.00 19.25              
ATOM   1245  HA  LYS A  83       1.621   7.931  -6.666  0.00 10.49              
ATOM   1246  HE2 LYS A  83       5.129   0.040   1.047  0.00  5.23              
ATOM   1247  HE3 LYS A  83       0.861   1.671  -0.431  0.00  1.93              
ATOM   1248  HG2 LYS A  83       0.162   0.215  -0.065  0.00  0.28              
ATOM   1249  HG3 LYS A  83       0.096   0.165  -0.218  0.00  0.29              
ATOM   1250  HD3 LYS A  83       0.691   1.015  -1.034  0.00  1.61              
ATOM   1251  HD2 LYS A  83       0.703   0.887  -1.084  0.00  1.57              
ATOM   1252  HB3 LYS A  83       0.560   0.416  -0.532  0.00  0.88              
ATOM   1253  HB2 LYS A  83       0.597   0.570  -0.356  0.00  0.90              
ATOM   1254  N   ILE A  84     -43.968  12.381  11.177  0.00 47.03              
ATOM   1255  CA  ILE A  84       2.579  -2.787  -1.376  0.00  4.04              
ATOM   1256  C   ILE A  84     -17.059 -61.977   0.786  0.00 64.29              
ATOM   1257  O   ILE A  84      33.989  46.077 -14.069  0.00 58.96              
ATOM   1258  CB  ILE A  84      -0.403   4.443   0.910  0.00  4.55              
ATOM   1259  CG1 ILE A  84      -0.802   0.109  -0.763  0.00  1.11              
ATOM   1260  CG2 ILE A  84      -1.607   3.630   2.786  0.00  4.85              
ATOM   1261  CD1 ILE A  84       0.075   0.518   0.049  0.00  0.53              
ATOM   1262  H   ILE A  84      20.661   8.685 -20.755  0.00 30.55              
ATOM   1263  HA  ILE A  84      -0.854   2.135   0.027  0.00  2.30              
ATOM   1264 HG22 ILE A  84      -5.156  -2.043  -5.156  0.00  7.57              
ATOM   1265 HG21 ILE A  84      -0.822  -3.065   5.579  0.00  6.42              
ATOM   1266  HB  ILE A  84       0.722   0.040  -0.156  0.00  0.74              
ATOM   1267 HG12 ILE A  84       0.605  -0.135   0.013  0.00  0.62              
ATOM   1268 HG13 ILE A  84       0.255  -0.160   0.286  0.00  0.42              
ATOM   1269 HD13 ILE A  84       0.008  -0.396  -0.012  0.00  0.40              
ATOM   1270 HD12 ILE A  84       0.163  -0.029  -0.258  0.00  0.31              
ATOM   1271 HG23 ILE A  84       7.634  -2.494  -3.433  0.00  8.73              
ATOM   1272 HD11 ILE A  84      -0.275  -0.042   0.225  0.00  0.36              
ATOM   1273  N   ASP A  85       5.117  53.666   5.735  0.00 54.21              
ATOM   1274  CA  ASP A  85      -1.485   1.898  -1.304  0.00  2.74              
ATOM   1275  C   ASP A  85      53.330  -9.224 -21.998  0.00 58.42              
ATOM   1276  O   ASP A  85     -41.101  12.313  45.032  0.00 62.20              
ATOM   1277  CB  ASP A  85      -0.219  -1.306   0.250  0.00  1.35              
ATOM   1278  CG  ASP A  85      -1.680-128.887 -18.672  0.00130.24              
ATOM   1279  OD1 ASP A  85      26.069  74.009 -64.029  0.00101.28              
ATOM   1280  OD2 ASP A  85     -26.190  54.186  81.215  0.00101.08              
ATOM   1281  H   ASP A  85     -26.565 -35.730  11.096  0.00 45.89              
ATOM   1282  HA  ASP A  85      -2.905  -1.289   0.085  0.00  3.18              
ATOM   1283  HB3 ASP A  85      -0.151   0.107   0.069  0.00  0.20              
ATOM   1284  HB2 ASP A  85      -0.117  -0.008  -0.002  0.00  0.12              
ATOM   1285  N   ALA A  86     -29.677   2.276   0.076  0.00 29.76              
ATOM   1286  CA  ALA A  86      -1.963   1.729  -2.089  0.00  3.35              
ATOM   1287  C   ALA A  86     -38.285   9.324  59.090  0.00 71.02              
ATOM   1288  O   ALA A  86      51.676 -25.046 -45.518  0.00 73.28              
ATOM   1289  CB  ALA A  86       3.431   1.055   1.846  0.00  4.04              
ATOM   1290  H   ALA A  86      22.447  -6.553 -13.904  0.00 27.21              
ATOM   1291  HA  ALA A  86      -1.695   0.520  -4.032  0.00  4.40              
ATOM   1292  HB1 ALA A  86       0.133  -1.787   1.979  0.00  2.67              
ATOM   1293  HB3 ALA A  86       0.162  -1.565  -2.202  0.00  2.71              
ATOM   1294  HB2 ALA A  86      -3.290   0.880  -0.584  0.00  3.45              
ATOM   1295  N   LEU A  87       3.698   4.092 -43.608  0.00 43.96              
ATOM   1296  CA  LEU A  87       0.267  -3.271   1.084  0.00  3.46              
ATOM   1297  C   LEU A  87     -37.266  -8.934  58.629  0.00 70.04              
ATOM   1298  O   LEU A  87      22.811  -4.255 -72.856  0.00 76.46              
ATOM   1299  CB  LEU A  87       3.661   2.049  -1.161  0.00  4.35              
ATOM   1300  CG  LEU A  87       3.658   5.030   8.052  0.00 10.17              
ATOM   1301  CD1 LEU A  87       3.387  -2.058  -4.445  0.00  5.96              
ATOM   1302  CD2 LEU A  87       6.951  -3.882  -2.981  0.00  8.50              
ATOM   1303  H   LEU A  87     -19.416   7.543  26.965  0.00 34.07              
ATOM   1304 HD22 LEU A  87      -1.696   9.662   5.999  0.00 11.50              
ATOM   1305 HD23 LEU A  87      -9.886  -5.088   3.694  0.00 11.72              
ATOM   1306 HD21 LEU A  87      -3.274   3.018  -9.788  0.00 10.75              
ATOM   1307 HD13 LEU A  87      -2.298   1.965  -9.851  0.00 10.30              
ATOM   1308 HD12 LEU A  87      -9.216  -5.269   4.778  0.00 11.64              
ATOM   1309 HD11 LEU A  87       8.891  -4.483   3.395  0.00 10.52              
ATOM   1310  HA  LEU A  87      -1.492   1.372   0.967  0.00  2.25              
ATOM   1311  HG  LEU A  87       0.451  -0.657   2.824  0.00  2.93              
ATOM   1312  HB3 LEU A  87      -1.665   0.103  -0.131  0.00  1.67              
ATOM   1313  HB2 LEU A  87      -0.246  -1.041   0.547  0.00  1.20              
ATOM   1314  N   ASN A  88      26.193  14.861 -24.289  0.00 38.69              
ATOM   1315  CA  ASN A  88       1.023   0.125   0.522  0.00  1.16              
ATOM   1316  C   ASN A  88     -47.359  22.202  42.550  0.00 67.43              
ATOM   1317  O   ASN A  88      34.281  13.987 -46.592  0.00 59.51              
ATOM   1318  CB  ASN A  88       4.690  -9.356  -4.082  0.00 11.23              
ATOM   1319  CG  ASN A  88      54.831 -30.894  -5.450  0.00 63.17              
ATOM   1320  H   ASN A  88     -12.307  -0.619  32.969  0.00 35.20              
ATOM   1321  HA  ASN A  88       0.501   0.421   0.405  0.00  0.77              
ATOM   1322  HB3 ASN A  88       1.758   3.593   1.421  0.00  4.24              
ATOM   1323  HB2 ASN A  88      -0.520   0.530  -0.947  0.00  1.20              
ATOM   1324  OD1 ASN A  88     -61.800  -6.221 -41.704  0.00 74.81              
ATOM   1325  ND2 ASN A  88     -17.090 -24.778 -43.982  0.00 53.30              
ATOM   1326 HD22 ASN A  88      95.526   2.674  58.004  0.00111.79              
ATOM   1327 HD21 ASN A  88     -75.722  65.816  35.058  0.00106.28              
ATOM   1328  N   GLU A  89      31.554 -23.181 -23.748  0.00 45.79              
ATOM   1329  CA  GLU A  89       3.680  -1.752   0.447  0.00  4.10              
ATOM   1330  C   GLU A  89       8.980  -4.426 -57.267  0.00 58.14              
ATOM   1331  O   GLU A  89     -26.504  13.230  52.006  0.00 59.85              
ATOM   1332  CB  GLU A  89       0.983  -0.272   0.743  0.00  1.26              
ATOM   1333  CG  GLU A  89       0.619  -0.083  -0.333  0.00  0.71              
ATOM   1334  CD  GLU A  89     -46.985 -40.877 129.510  0.00143.71              
ATOM   1335  OE1 GLU A  89      59.660  63.875 -22.859  0.00 90.34              
ATOM   1336  OE2 GLU A  89     -24.686 -25.657-114.922  0.00120.31              
ATOM   1337  H   GLU A  89     -36.066  -4.999  22.618  0.00 42.86              
ATOM   1338  HG2 GLU A  89      -0.739   1.265  -0.152  0.00  1.47              
ATOM   1339  HA  GLU A  89       2.939  -3.529   5.441  0.00  7.12              
ATOM   1340  HG3 GLU A  89      -0.518   0.331  -0.930  0.00  1.11              
ATOM   1341  HB3 GLU A  89       0.105  -0.016  -0.520  0.00  0.53              
ATOM   1342  HB2 GLU A  89      -0.462   0.065   0.154  0.00  0.49              
ATOM   1343  N   ASN A  90       4.469  -1.021  28.550  0.00 28.92              
ATOM   1344  CA  ASN A  90       0.644  -1.107   0.500  0.00  1.38              
ATOM   1345  C   ASN A  90     -22.400  39.994 -18.652  0.00 49.49              
ATOM   1346  O   ASN A  90      18.993 -26.702  38.080  0.00 50.24              
ATOM   1347  CB  ASN A  90     -14.256  -1.746   0.399  0.00 14.37              
ATOM   1348  CG  ASN A  90     -35.950 -23.877  57.408  0.00 71.82              
ATOM   1349  H   ASN A  90       9.859  -3.089 -20.953  0.00 23.36              
ATOM   1350  HA  ASN A  90       5.044  -3.026  -2.710  0.00  6.48              
ATOM   1351  HB3 ASN A  90       1.478   2.947   0.306  0.00  3.31              
ATOM   1352  HB2 ASN A  90       5.511  -1.384   2.761  0.00  6.32              
ATOM   1353  OD1 ASN A  90      -8.679 -22.266 -70.229  0.00 74.18              
ATOM   1354  ND2 ASN A  90     -31.859  -8.571 -34.929  0.00 48.05              
ATOM   1355 HD22 ASN A  90      -0.777  35.554 102.479  0.00108.47              
ATOM   1356 HD21 ASN A  90      78.674  21.126 -51.115  0.00 96.17              
ATOM   1357  N   LYS A  91      13.903 -30.192  -8.530  0.00 34.32              
ATOM   1358  CA  LYS A  91      -0.031  21.968  -0.845  0.00 21.98              
ATOM   1359  C   LYS A  91      51.038  -6.454  51.598  0.00 72.86              
ATOM   1360  O   LYS A  91     -50.279  27.428 -61.040  0.00 83.70              
ATOM   1361  CB  LYS A  91      -0.439   0.068   0.202  0.00  0.49              
ATOM   1362  CG  LYS A  91       0.495   0.104  -0.014  0.00  0.51              
ATOM   1363  CD  LYS A  91      -0.968   0.349   0.171  0.00  1.04              
ATOM   1364  CE  LYS A  91      -0.635  -0.234  -0.308  0.00  0.74              
ATOM   1365  NZ  LYS A  91       8.876  -7.236  20.862  0.00 23.80              
ATOM   1366  H   LYS A  91     -13.918  11.612  -7.390  0.00 19.57              
ATOM   1367  HZ1 LYS A  91       4.398 -16.076   0.461  0.00 16.67              
ATOM   1368  HZ2 LYS A  91      12.528  11.376  -2.139  0.00 17.06              
ATOM   1369  HZ3 LYS A  91     -11.463   7.943   6.437  0.00 15.36              
ATOM   1370  HA  LYS A  91       2.677  -6.324   5.410  0.00  8.74              
ATOM   1371  HE2 LYS A  91      -0.627   0.842   0.486  0.00  1.16              
ATOM   1372  HE3 LYS A  91       0.781  -0.951  -0.594  0.00  1.37              
ATOM   1373  HG2 LYS A  91       0.288   0.117  -0.059  0.00  0.32              
ATOM   1374  HG3 LYS A  91       0.281  -0.083   0.006  0.00  0.29              
ATOM   1375  HD3 LYS A  91       0.901   0.441  -0.075  0.00  1.01              
ATOM   1376  HD2 LYS A  91       0.905   0.410  -0.562  0.00  1.14              
ATOM   1377  HB3 LYS A  91       0.951   0.004   0.099  0.00  0.96              
ATOM   1378  HB2 LYS A  91       1.834  -0.317  -0.243  0.00  1.88              
ATOM   1379  N   VAL A  92     -25.472 -30.506 -18.224  0.00 43.72              
ATOM   1380  CA  VAL A  92      -0.072   5.263   3.707  0.00  6.44              
ATOM   1381  C   VAL A  92     -45.304  27.739 -12.776  0.00 54.64              
ATOM   1382  O   VAL A  92      37.258 -22.410  32.304  0.00 54.17              
ATOM   1383  CB  VAL A  92      10.352   0.829  -1.168  0.00 10.45              
ATOM   1384  CG1 VAL A  92      -5.301  -1.711  -0.174  0.00  5.57              
ATOM   1385  CG2 VAL A  92      -3.905   1.238  -0.128  0.00  4.10              
ATOM   1386  H   VAL A  92      15.709  -0.147  18.797  0.00 24.50              
ATOM   1387  HA  VAL A  92       0.897  -2.234  -0.900  0.00  2.57              
ATOM   1388 HG11 VAL A  92      -5.544   0.941  -0.589  0.00  5.65              
ATOM   1389 HG21 VAL A  92       1.451   0.355   6.554  0.00  6.72              
ATOM   1390  HB  VAL A  92       0.919  -0.906   1.910  0.00  2.31              
ATOM   1391 HG12 VAL A  92       1.867  -5.097   3.279  0.00  6.34              
ATOM   1392 HG13 VAL A  92       4.046  -0.150  -5.536  0.00  6.86              
ATOM   1393 HG23 VAL A  92      -5.227  -2.832  -1.636  0.00  6.17              
ATOM   1394 HG22 VAL A  92       1.565   5.441  -2.631  0.00  6.24              
ATOM   1395  N   LEU A  93      25.123 -19.748 -13.174  0.00 34.56              
ATOM   1396  CA  LEU A  93      -1.475   4.171   0.561  0.00  4.46              
ATOM   1397  C   LEU A  93      46.325  15.649  36.814  0.00 61.21              
ATOM   1398  O   LEU A  93     -42.395   6.304 -42.575  0.00 60.41              
ATOM   1399  CB  LEU A  93      -3.849  -0.432   2.055  0.00  4.38              
ATOM   1400  CG  LEU A  93       7.623 -13.233  -6.719  0.00 16.68              
ATOM   1401  CD1 LEU A  93      -8.083   1.566  -1.138  0.00  8.31              
ATOM   1402  CD2 LEU A  93      -4.667   7.348  -1.899  0.00  8.91              
ATOM   1403  H   LEU A  93     -15.757   9.036  -8.173  0.00 19.92              
ATOM   1404 HD22 LEU A  93      -4.401  -2.855  -9.619  0.00 10.96              
ATOM   1405 HD23 LEU A  93       4.556   7.370   2.817  0.00  9.11              
ATOM   1406 HD21 LEU A  93      -5.471  -2.458   9.161  0.00 10.95              
ATOM   1407 HD13 LEU A  93      -4.265  -1.344   8.659  0.00  9.75              
ATOM   1408 HD12 LEU A  93       6.262  10.676   1.873  0.00 12.52              
ATOM   1409 HD11 LEU A  93       9.578  -7.613  -0.516  0.00 12.25              
ATOM   1410  HA  LEU A  93       1.745  -2.210  -1.427  0.00  3.16              
ATOM   1411  HG  LEU A  93       1.265   1.581  -2.586  0.00  3.28              
ATOM   1412  HB3 LEU A  93       1.643  -0.763  -0.453  0.00  1.87              
ATOM   1413  HB2 LEU A  93       0.621  -0.082  -0.957  0.00  1.14              
ATOM   1414  N   VAL A  94     -20.879 -26.583 -15.661  0.00 37.25              
ATOM   1415  CA  VAL A  94       0.335   5.271   4.453  0.00  6.91              
ATOM   1416  C   VAL A  94     -49.432   8.654  16.280  0.00 52.76              
ATOM   1417  O   VAL A  94      47.743  -8.912   9.088  0.00 49.41              
ATOM   1418  CB  VAL A  94       8.761   2.320  -4.699  0.00 10.21              
ATOM   1419  CG1 VAL A  94      -4.832  -1.960  -0.171  0.00  5.22              
ATOM   1420  CG2 VAL A  94      -4.037   1.321   1.975  0.00  4.68              
ATOM   1421  H   VAL A  94      16.527   0.451  17.504  0.00 24.08              
ATOM   1422  HA  VAL A  94       0.020  -1.982  -1.601  0.00  2.55              
ATOM   1423 HG11 VAL A  94      -5.167   1.248  -1.551  0.00  5.54              
ATOM   1424 HG21 VAL A  94      -3.033   4.459  -2.690  0.00  6.03              
ATOM   1425  HB  VAL A  94       1.824  -0.518   0.947  0.00  2.12              
ATOM   1426 HG12 VAL A  94       1.125  -4.869   4.407  0.00  6.66              
ATOM   1427 HG13 VAL A  94       4.624  -0.685  -4.995  0.00  6.84              
ATOM   1428 HG23 VAL A  94       4.188   1.770   4.645  0.00  6.50              
ATOM   1429 HG22 VAL A  94      -3.026  -5.202   1.705  0.00  6.26              
ATOM   1430  N   LEU A  95      19.593  -6.301 -27.999  0.00 34.75              
ATOM   1431  CA  LEU A  95      -2.772   2.079   1.414  0.00  3.74              
ATOM   1432  C   LEU A  95     -23.256  53.019  18.663  0.00 60.83              
ATOM   1433  O   LEU A  95      47.731 -32.140 -23.431  0.00 62.13              
ATOM   1434  CB  LEU A  95      -0.961  -1.730   2.110  0.00  2.89              
ATOM   1435  CG  LEU A  95      10.556  -9.822  -0.099  0.00 14.42              
ATOM   1436  CD1 LEU A  95      -7.528   1.835   0.569  0.00  7.77              
ATOM   1437  CD2 LEU A  95      -5.612   3.218  -0.366  0.00  6.48              
ATOM   1438  H   LEU A  95     -20.580   7.976   1.668  0.00 22.13              
ATOM   1439 HD22 LEU A  95       2.514  -6.772  -8.377  0.00 11.06              
ATOM   1440 HD23 LEU A  95       4.150   9.480  -2.467  0.00 10.64              
ATOM   1441 HD21 LEU A  95      -9.359  -1.104   3.227  0.00  9.96              
ATOM   1442 HD13 LEU A  95      -9.391  -0.854   2.946  0.00  9.88              
ATOM   1443 HD12 LEU A  95       4.938   9.720  -2.725  0.00 11.24              
ATOM   1444 HD11 LEU A  95       8.543  -3.695   7.626  0.00 12.03              
ATOM   1445  HA  LEU A  95       2.444   0.528  -0.379  0.00  2.53              
ATOM   1446  HG  LEU A  95       2.704   0.116  -1.068  0.00  2.91              
ATOM   1447  HB3 LEU A  95       0.596  -0.237  -0.800  0.00  1.03              
ATOM   1448  HB2 LEU A  95      -0.703   0.134  -0.107  0.00  0.72              
ATOM   1449  N   ASP A  96       6.988 -41.494 -14.930  0.00 44.65              
ATOM   1450  CA  ASP A  96      -0.754  -3.031   0.817  0.00  3.23              
ATOM   1451  C   ASP A  96      56.775  -6.067  -9.773  0.00 57.93              
ATOM   1452  O   ASP A  96     -45.733  24.189   1.128  0.00 51.75              
ATOM   1453  CB  ASP A  96       0.117   1.742   0.097  0.00  1.75              
ATOM   1454  CG  ASP A  96     -12.245 114.557  32.653  0.00119.75              
ATOM   1455  OD1 ASP A  96      53.569 -79.885  44.894  0.00106.15              
ATOM   1456  OD2 ASP A  96     -22.362 -16.515 -71.529  0.00 76.74              
ATOM   1457  H   ASP A  96     -29.120  21.587  15.493  0.00 39.42              
ATOM   1458  HA  ASP A  96      -2.220  -0.578   0.336  0.00  2.32              
ATOM   1459  HB3 ASP A  96      -0.023   0.078  -0.052  0.00  0.10              
ATOM   1460  HB2 ASP A  96       0.052   0.162   0.137  0.00  0.22              
ATOM   1461  N   THR A  97     -29.506 -11.372   6.761  0.00 32.34              
ATOM   1462  CA  THR A  97       2.082   2.207  -0.751  0.00  3.13              
ATOM   1463  C   THR A  97     -36.396  46.610   0.432  0.00 59.14              
ATOM   1464  O   THR A  97      56.644 -20.999   8.206  0.00 60.97              
ATOM   1465  CB  THR A  97      18.362  11.877 -14.474  0.00 26.22              
ATOM   1466  OG1 THR A  97      17.467  -8.286  76.003  0.00 78.42              
ATOM   1467  CG2 THR A  97      -0.722  -1.623   1.979  0.00  2.66              
ATOM   1468  H   THR A  97      24.253  -7.222   1.178  0.00 25.33              
ATOM   1469  HA  THR A  97      -0.433  -2.428   1.530  0.00  2.90              
ATOM   1470 HG22 THR A  97       2.018   3.303   1.279  0.00  4.08              
ATOM   1471 HG21 THR A  97       2.273  -2.100  -0.917  0.00  3.23              
ATOM   1472  HB  THR A  97       0.114  -0.379  -0.011  0.00  0.40              
ATOM   1473 HG23 THR A  97      -0.828  -1.562   3.449  0.00  3.88              
ATOM   1474  HG1 THR A  97     -30.517   0.264 -53.953  0.00 61.99              
ATOM   1475  N   ASP A  98      11.422 -38.504  -2.970  0.00 40.27              
ATOM   1476  CA  ASP A  98       0.055  -3.115   1.732  0.00  3.56              
ATOM   1477  C   ASP A  98      23.206  30.317 -25.540  0.00 45.93              
ATOM   1478  O   ASP A  98      -3.012 -47.023  10.773  0.00 48.34              
ATOM   1479  CB  ASP A  98       1.582   0.396  -0.215  0.00  1.64              
ATOM   1480  CG  ASP A  98     120.960 -32.552  40.893  0.00131.77              
ATOM   1481  OD1 ASP A  98     -63.446  70.657  34.809  0.00101.14              
ATOM   1482  OD2 ASP A  98     -53.315 -10.231 -95.273  0.00109.65              
ATOM   1483  H   ASP A  98     -27.251  21.168  -8.933  0.00 35.64              
ATOM   1484  HA  ASP A  98      -2.335  -2.992   0.801  0.00  3.88              
ATOM   1485  HB3 ASP A  98       0.094   0.212  -0.043  0.00  0.24              
ATOM   1486  HB2 ASP A  98       0.160   0.216  -0.086  0.00  0.28              
ATOM   1487  N   TYR A  99     -13.463  -8.591  23.809  0.00 28.67              
ATOM   1488  CA  TYR A  99       0.103   0.022  -0.044  0.00  0.11              
ATOM   1489  C   TYR A  99      55.480  -3.290 -12.529  0.00 56.97              
ATOM   1490  O   TYR A  99     -46.169  12.738  23.667  0.00 53.42              
ATOM   1491  CB  TYR A  99       0.336   0.311  -0.053  0.00  0.46              
ATOM   1492  CG  TYR A  99       0.038   0.028   0.005  0.00  0.05              
ATOM   1493  CD1 TYR A  99      13.852  -2.131  -4.293  0.00 14.66              
ATOM   1494  CD2 TYR A  99       3.976  13.383   8.584  0.00 16.39              
ATOM   1495  CE1 TYR A  99     -12.398  -7.323  -6.363  0.00 15.74              
ATOM   1496  CE2 TYR A  99     -17.518   0.587  -1.047  0.00 17.56              
ATOM   1497  CZ  TYR A  99      -4.635  -2.117  -5.459  0.00  7.47              
ATOM   1498  OH  TYR A  99      -7.651 -37.286  60.312  0.00 71.32              
ATOM   1499  H   TYR A  99       6.742  22.480  -9.246  0.00 25.22              
ATOM   1500  HA  TYR A  99      -1.290  -1.813   0.405  0.00  2.26              
ATOM   1501  HE1 TYR A  99       2.104   8.821   5.831  0.00 10.78              
ATOM   1502  HE2 TYR A  99      11.034  -6.244  -4.505  0.00 13.45              
ATOM   1503  HD2 TYR A  99      -0.574 -11.411  -7.162  0.00 13.48              
ATOM   1504  HD1 TYR A  99     -10.155   3.562   4.875  0.00 11.81              
ATOM   1505  HB3 TYR A  99      -0.096  -0.350  -0.224  0.00  0.43              
ATOM   1506  HB2 TYR A  99      -0.269  -0.440   0.241  0.00  0.57              
ATOM   1507  HH  TYR A  99      23.955  40.805 -53.566  0.00 71.47              
ATOM   1508  N   LYS A 100     -32.317 -12.072  -4.116  0.00 34.74              
ATOM   1509  CA  LYS A 100      16.013   2.236   4.501  0.00 16.78              
ATOM   1510  C   LYS A 100      76.304  -8.966  13.698  0.00 78.04              
ATOM   1511  O   LYS A 100     -90.342 -12.328  -2.131  0.00 91.20              
ATOM   1512  CB  LYS A 100      -0.147   0.423   0.339  0.00  0.56              
ATOM   1513  CG  LYS A 100       0.143  -0.417  -0.286  0.00  0.53              
ATOM   1514  CD  LYS A 100      -0.823   0.988   1.136  0.00  1.72              
ATOM   1515  CE  LYS A 100       0.422  -0.078   0.322  0.00  0.54              
ATOM   1516  NZ  LYS A 100     -22.658  21.035  17.482  0.00 35.52              
ATOM   1517  H   LYS A 100      15.678  -4.462 -13.326  0.00 21.05              
ATOM   1518  HZ1 LYS A 100      13.594   7.566 -11.549  0.00 19.38              
ATOM   1519  HZ2 LYS A 100      -3.397 -10.205 -10.974  0.00 15.37              
ATOM   1520  HZ3 LYS A 100       9.494  -9.770   6.979  0.00 15.31              
ATOM   1521  HA  LYS A 100      -3.782  -3.656   5.762  0.00  7.80              
ATOM   1522  HE2 LYS A 100       3.049   0.671  -1.904  0.00  3.66              
ATOM   1523  HE3 LYS A 100       2.598   0.185  -2.457  0.00  3.58              
ATOM   1524  HG2 LYS A 100       0.189  -0.110  -0.216  0.00  0.31              
ATOM   1525  HG3 LYS A 100       0.005  -0.272  -0.129  0.00  0.30              
ATOM   1526  HD3 LYS A 100      -0.374  -1.626  -1.925  0.00  2.55              
ATOM   1527  HD2 LYS A 100       0.267  -1.301  -1.166  0.00  1.77              
ATOM   1528  HB3 LYS A 100       1.102  -0.804  -0.566  0.00  1.48              
ATOM   1529  HB2 LYS A 100       0.645  -1.545  -1.233  0.00  2.08              
ATOM   1530  N   LYS A 101     -28.017  24.804 -29.002  0.00 47.34              
ATOM   1531  CA  LYS A 101       6.693 -14.472  -1.191  0.00 15.99              
ATOM   1532  C   LYS A 101      39.151 -58.401   9.187  0.00 70.91              
ATOM   1533  O   LYS A 101     -61.186  53.681  -4.787  0.00 81.54              
ATOM   1534  CB  LYS A 101       0.002   0.161   0.033  0.00  0.16              
ATOM   1535  CG  LYS A 101       0.134  -0.494   0.241  0.00  0.57              
ATOM   1536  CD  LYS A 101      -0.433   2.069  -1.453  0.00  2.57              
ATOM   1537  CE  LYS A 101      -0.058   0.725   0.267  0.00  0.77              
ATOM   1538  NZ  LYS A 101     -29.688  24.338 -28.801  0.00 47.99              
ATOM   1539  H   LYS A 101      19.912  -4.090   8.185  0.00 21.91              
ATOM   1540  HZ1 LYS A 101       0.706 -22.344  25.137  0.00 33.64              
ATOM   1541  HZ2 LYS A 101      12.408  -9.445  19.844  0.00 25.24              
ATOM   1542  HZ3 LYS A 101      16.283 -22.726   1.260  0.00 27.99              
ATOM   1543  HA  LYS A 101      -5.873   0.699   3.553  0.00  6.90              
ATOM   1544  HE2 LYS A 101       0.641  -5.382   2.154  0.00  5.83              
ATOM   1545  HE3 LYS A 101       3.061  -1.823   2.617  0.00  4.42              
ATOM   1546  HG2 LYS A 101      -0.276  -0.237   0.111  0.00  0.38              
ATOM   1547  HG3 LYS A 101       0.153  -0.304   0.293  0.00  0.45              
ATOM   1548  HD3 LYS A 101       1.536  -2.357   1.834  0.00  3.36              
ATOM   1549  HD2 LYS A 101       1.270  -1.877   0.875  0.00  2.43              
ATOM   1550  HB3 LYS A 101       0.470  -0.623   0.384  0.00  0.87              
ATOM   1551  HB2 LYS A 101       0.555  -0.331   1.108  0.00  1.28              
ATOM   1552  N   TYR A 102       8.327  38.350 -10.961  0.00 40.75              
ATOM   1553  CA  TYR A 102      -0.036  -0.090  -0.050  0.00  0.11              
ATOM   1554  C   TYR A 102     -42.928   5.836 -30.293  0.00 52.86              
ATOM   1555  O   TYR A 102      28.540 -31.267  12.892  0.00 44.25              
ATOM   1556  CB  TYR A 102       0.027  -0.173  -0.126  0.00  0.22              
ATOM   1557  CG  TYR A 102       0.032  -0.015  -0.012  0.00  0.04              
ATOM   1558  CD1 TYR A 102      10.540   7.222  -0.311  0.00 12.78              
ATOM   1559  CD2 TYR A 102       4.833 -13.561  -3.195  0.00 14.75              
ATOM   1560  CE1 TYR A 102     -17.103  10.199   4.745  0.00 20.47              
ATOM   1561  CE2 TYR A 102     -18.695  -0.392   2.879  0.00 18.92              
ATOM   1562  CZ  TYR A 102      -2.656   2.447  -2.720  0.00  4.52              
ATOM   1563  OH  TYR A 102     -20.045 -49.833  11.028  0.00 54.83              
ATOM   1564  H   TYR A 102      13.832 -20.211   2.427  0.00 24.61              
ATOM   1565  HA  TYR A 102       3.631  -0.502   1.265  0.00  3.88              
ATOM   1566  HE1 TYR A 102       6.870 -12.230  -3.985  0.00 14.58              
ATOM   1567  HE2 TYR A 102       9.333   7.417  -0.496  0.00 11.93              
ATOM   1568  HD2 TYR A 102      -1.867  11.940   2.668  0.00 12.38              
ATOM   1569  HD1 TYR A 102      -7.666  -7.400   0.104  0.00 10.66              
ATOM   1570  HB3 TYR A 102       0.234   0.064   0.186  0.00  0.31              
ATOM   1571  HB2 TYR A 102       0.389   0.065   0.263  0.00  0.47              
ATOM   1572  HH  TYR A 102      14.044  28.224  -5.196  0.00 31.95              
ATOM   1573  N   LEU A 103      20.221  16.287  23.032  0.00 34.71              
ATOM   1574  CA  LEU A 103      -3.656  -2.704   0.405  0.00  4.57              
ATOM   1575  C   LEU A 103      35.630 -42.941  27.044  0.00 62.01              
ATOM   1576  O   LEU A 103     -51.433  29.859 -15.894  0.00 61.56              
ATOM   1577  CB  LEU A 103      -2.413  -1.418  -2.639  0.00  3.85              
ATOM   1578  CG  LEU A 103       5.630  -5.947  -9.989  0.00 12.92              
ATOM   1579  CD1 LEU A 103      -4.136   1.308   0.346  0.00  4.35              
ATOM   1580  CD2 LEU A 103      -4.002   1.825   1.652  0.00  4.70              
ATOM   1581  H   LEU A 103     -14.416   8.490 -15.640  0.00 22.90              
ATOM   1582 HD22 LEU A 103       1.867   3.894  -9.900  0.00 10.80              
ATOM   1583 HD23 LEU A 103       7.601   4.744   6.805  0.00 11.25              
ATOM   1584 HD21 LEU A 103      -9.406   0.535   3.315  0.00  9.99              
ATOM   1585 HD13 LEU A 103      -9.227   0.556   3.590  0.00  9.92              
ATOM   1586 HD12 LEU A 103       7.730   4.879   6.956  0.00 11.49              
ATOM   1587 HD11 LEU A 103       3.531 -10.348  -0.591  0.00 10.95              
ATOM   1588  HA  LEU A 103       2.077   1.258   0.250  0.00  2.44              
ATOM   1589  HG  LEU A 103       2.975  -0.082  -0.830  0.00  3.09              
ATOM   1590  HB3 LEU A 103      -0.267   0.725   0.358  0.00  0.85              
ATOM   1591  HB2 LEU A 103       0.526  -0.874   0.670  0.00  1.22              
ATOM   1592  N   LEU A 104      -1.078  32.379 -19.167  0.00 37.64              
ATOM   1593  CA  LEU A 104      -0.498  -4.082  -0.741  0.00  4.18              
ATOM   1594  C   LEU A 104     -35.342  -3.727 -38.560  0.00 52.44              
ATOM   1595  O   LEU A 104      35.576 -20.375  31.010  0.00 51.40              
ATOM   1596  CB  LEU A 104      -1.828   0.188   2.212  0.00  2.88              
ATOM   1597  CG  LEU A 104       7.021   0.800  10.610  0.00 12.75              
ATOM   1598  CD1 LEU A 104      -3.026  -1.057  -1.469  0.00  3.53              
ATOM   1599  CD2 LEU A 104      -4.705  -1.010  -1.351  0.00  5.00              
ATOM   1600  H   LEU A 104      17.337 -14.829  11.135  0.00 25.39              
ATOM   1601 HD22 LEU A 104      -5.479   0.311   7.837  0.00  9.57              
ATOM   1602 HD23 LEU A 104      -1.673  -7.788  -6.026  0.00  9.99              
ATOM   1603 HD21 LEU A 104       0.337   9.998  -5.281  0.00 11.31              
ATOM   1604 HD13 LEU A 104       0.235   9.807  -5.275  0.00 11.14              
ATOM   1605 HD12 LEU A 104      -2.302  -8.174  -6.615  0.00 10.76              
ATOM   1606 HD11 LEU A 104      10.332  -1.399   3.648  0.00 11.05              
ATOM   1607  HA  LEU A 104       1.685   2.046   0.359  0.00  2.68              
ATOM   1608  HG  LEU A 104      -0.212  -2.782   1.584  0.00  3.21              
ATOM   1609  HB3 LEU A 104       0.383   1.000  -0.639  0.00  1.25              
ATOM   1610  HB2 LEU A 104       1.411   0.009   0.023  0.00  1.41              
ATOM   1611  N   PHE A 105      12.012  20.815  23.092  0.00 33.33              
ATOM   1612  CA  PHE A 105      -0.125  -0.160  -0.011  0.00  0.20              
ATOM   1613  C   PHE A 105      37.547 -42.915  35.016  0.00 66.91              
ATOM   1614  O   PHE A 105     -43.008  18.697 -36.585  0.00 59.48              
ATOM   1615  CB  PHE A 105      -0.780   0.040  -0.101  0.00  0.79              
ATOM   1616  CG  PHE A 105       0.484  -0.179  -0.056  0.00  0.52              
ATOM   1617  CD1 PHE A 105      -3.707   8.247   3.033  0.00  9.54              
ATOM   1618  CD2 PHE A 105      -9.744  -1.931  -1.347  0.00 10.02              
ATOM   1619  CE1 PHE A 105       9.127   6.455   2.667  0.00 11.49              
ATOM   1620  CE2 PHE A 105      -0.868 -11.038  -5.138  0.00 12.21              
ATOM   1621  CZ  PHE A 105       6.763  -3.459  -1.369  0.00  7.72              
ATOM   1622  H   PHE A 105     -19.198   1.452 -13.841  0.00 23.71              
ATOM   1623  HZ  PHE A 105      -5.101   2.910   1.251  0.00  6.00              
ATOM   1624  HA  PHE A 105       0.244   2.018  -0.649  0.00  2.13              
ATOM   1625  HE1 PHE A 105      -6.544  -5.071  -1.801  0.00  8.47              
ATOM   1626  HE2 PHE A 105       0.794   7.969   3.977  0.00  8.94              
ATOM   1627  HD2 PHE A 105       6.995   2.381   1.394  0.00  7.52              
ATOM   1628  HD1 PHE A 105       1.776  -6.795  -2.537  0.00  7.47              
ATOM   1629  HB3 PHE A 105       0.292  -0.305   0.161  0.00  0.45              
ATOM   1630  HB2 PHE A 105       0.374   0.098   0.021  0.00  0.39              
ATOM   1631  N   CYS A 106      -6.163  33.228 -12.528  0.00 36.04              
ATOM   1632  CA  CYS A 106      -0.434   2.701   1.543  0.00  3.14              
ATOM   1633  C   CYS A 106     -13.801  -8.241 -59.184  0.00 61.33              
ATOM   1634  O   CYS A 106      20.373 -14.921  45.632  0.00 52.15              
ATOM   1635  CB  CYS A 106      -1.918  -1.869  -2.464  0.00  3.64              
ATOM   1636  SG  CYS A 106      -1.538   0.996  -0.422  0.00  1.88              
ATOM   1637  H   CYS A 106      15.480 -12.437  17.183  0.00 26.26              
ATOM   1638  HB3 CYS A 106       0.870   0.468   1.044  0.00  1.44              
ATOM   1639  HA  CYS A 106       2.500   0.270   2.018  0.00  3.22              
ATOM   1640  HB2 CYS A 106       2.096  -0.148   1.588  0.00  2.63              
ATOM   1641  N   MET A 107       1.055  25.087  28.418  0.00 37.92              
ATOM   1642  CA  MET A 107      -1.110  -0.981  -0.820  0.00  1.69              
ATOM   1643  C   MET A 107      -5.995 -49.155  47.172  0.00 68.39              
ATOM   1644  O   MET A 107     -13.462  27.042 -54.128  0.00 61.99              
ATOM   1645  CB  MET A 107       0.571  -0.148   0.388  0.00  0.71              
ATOM   1646  CG  MET A 107       0.071  -0.049   0.018  0.00  0.09              
ATOM   1647  SD  MET A 107      -1.828   2.242  -2.784  0.00  4.01              
ATOM   1648  CE  MET A 107      -0.446  -1.571  -2.428  0.00  2.93              
ATOM   1649  H   MET A 107     -11.131  -0.539 -18.579  0.00 21.67              
ATOM   1650  HG2 MET A 107       0.656  -0.415   0.226  0.00  0.81              
ATOM   1651  HE1 MET A 107      -0.287   0.283   1.471  0.00  1.53              
ATOM   1652  HE2 MET A 107       1.069  -0.090   1.477  0.00  1.83              
ATOM   1653  HE3 MET A 107      -0.554   0.398   1.814  0.00  1.94              
ATOM   1654  HB2 MET A 107       0.547  -0.623   0.496  0.00  0.97              
ATOM   1655  HG3 MET A 107       0.605  -0.630   0.334  0.00  0.94              
ATOM   1656  HA  MET A 107       0.524   0.808  -0.077  0.00  0.97              
ATOM   1657  HB3 MET A 107       0.285  -0.578   0.097  0.00  0.65              
ATOM   1658  N   GLU A 108      10.440  37.524 -26.400  0.00 47.05              
ATOM   1659  CA  GLU A 108       1.712   3.229   0.105  0.00  3.66              
ATOM   1660  C   GLU A 108       6.887  -7.823 -50.425  0.00 51.49              
ATOM   1661  O   GLU A 108      -7.341 -14.379  37.409  0.00 40.74              
ATOM   1662  CB  GLU A 108       0.861   0.276   1.333  0.00  1.61              
ATOM   1663  CG  GLU A 108       0.724  -0.238  -0.303  0.00  0.82              
ATOM   1664  CD  GLU A 108     -88.795  26.649  95.762  0.00133.29              
ATOM   1665  OE1 GLU A 108      48.275  68.530 -81.967  0.00117.24              
ATOM   1666  OE2 GLU A 108      25.833 -87.809 -34.710  0.00 97.89              
ATOM   1667  H   GLU A 108       1.402 -14.242  39.382  0.00 41.90              
ATOM   1668  HG2 GLU A 108      -1.504  -0.407  -0.332  0.00  1.59              
ATOM   1669  HA  GLU A 108       6.860   0.762   2.437  0.00  7.32              
ATOM   1670  HG3 GLU A 108      -0.880   1.116  -0.505  0.00  1.51              
ATOM   1671  HB3 GLU A 108      -0.455  -0.213  -0.337  0.00  0.60              
ATOM   1672  HB2 GLU A 108       0.078   0.282  -0.526  0.00  0.60              
ATOM   1673  N   ASN A 109      -0.877  18.576  25.984  0.00 31.95              
ATOM   1674  CA  ASN A 109       1.344  -0.037   0.771  0.00  1.55              
ATOM   1675  C   ASN A 109     -25.495 -24.404  52.328  0.00 63.12              
ATOM   1676  O   ASN A 109       3.275  28.794 -63.508  0.00 69.81              
ATOM   1677  CB  ASN A 109      -5.110  -5.538 -10.169  0.00 12.66              
ATOM   1678  CG  ASN A 109     -11.224 -44.121 -45.641  0.00 64.46              
ATOM   1679  H   ASN A 109      -1.287   3.020 -31.236  0.00 31.41              
ATOM   1680  HA  ASN A 109       3.798   1.795   0.099  0.00  4.20              
ATOM   1681  HB3 ASN A 109       2.276   1.985  -0.015  0.00  3.02              
ATOM   1682  HB2 ASN A 109      -1.186  -0.180   2.851  0.00  3.09              
ATOM   1683  OD1 ASN A 109      57.925  24.103   7.099  0.00 63.14              
ATOM   1684  ND2 ASN A 109      11.941  -3.552 -34.524  0.00 36.70              
ATOM   1685 HD22 ASN A 109     -84.866 -21.474  -4.698  0.00 87.67              
ATOM   1686 HD21 ASN A 109      34.162  56.300  90.510  0.00111.93              
ATOM   1687  N   SER A 110      25.186   6.617 -15.939  0.00 30.53              
ATOM   1688  CA  SER A 110      -1.949  -0.176   0.013  0.00  1.96              
ATOM   1689  C   SER A 110     -30.912 -41.237  49.887  0.00 71.73              
ATOM   1690  O   SER A 110      45.977  16.570 -54.273  0.00 73.03              
ATOM   1691  CB  SER A 110       7.607 -10.562 -13.017  0.00 18.41              
ATOM   1692  OG  SER A 110      -1.603 -73.785  25.552  0.00 78.10              
ATOM   1693  H   SER A 110      -5.088 -14.055  19.273  0.00 24.39              
ATOM   1694  HA  SER A 110       2.176  -1.310   2.791  0.00  3.77              
ATOM   1695  HB3 SER A 110       1.024   0.670  -0.874  0.00  1.50              
ATOM   1696  HB2 SER A 110      -2.036  -1.005   0.012  0.00  2.27              
ATOM   1697  HG  SER A 110      -0.534  78.855 -16.806  0.00 80.63              
ATOM   1698  N   ALA A 111       7.208  36.557 -18.685  0.00 41.68              
ATOM   1699  CA  ALA A 111       1.277   0.882  -1.056  0.00  1.88              
ATOM   1700  C   ALA A 111      -7.307 -31.990  63.715  0.00 71.67              
ATOM   1701  O   ALA A 111      31.717  46.074 -40.996  0.00 69.35              
ATOM   1702  CB  ALA A 111      -1.249  -0.681  -3.026  0.00  3.34              
ATOM   1703  H   ALA A 111     -13.146 -14.717  22.722  0.00 30.09              
ATOM   1704  HA  ALA A 111      -0.482  -0.305   0.949  0.00  1.11              
ATOM   1705  HB1 ALA A 111      -1.629  -0.394   0.513  0.00  1.75              
ATOM   1706  HB3 ALA A 111       0.632   2.259  -0.066  0.00  2.35              
ATOM   1707  HB2 ALA A 111       1.702  -0.511   3.385  0.00  3.82              
ATOM   1708  N   GLU A 112      -5.297  20.328 -44.188  0.00 48.93              
ATOM   1709  CA  GLU A 112      -0.188  -0.930  -3.097  0.00  3.24              
ATOM   1710  C   GLU A 112      59.828   9.748   7.966  0.00 61.14              
ATOM   1711  O   GLU A 112     -64.588   7.549  -0.580  0.00 65.03              
ATOM   1712  CB  GLU A 112       0.400  -0.632  -0.368  0.00  0.83              
ATOM   1713  CG  GLU A 112       0.740   0.012  -0.160  0.00  0.76              
ATOM   1714  CD  GLU A 112    -106.091 -24.868  86.898  0.00139.37              
ATOM   1715  OE1 GLU A 112      85.295  57.961  12.849  0.00103.92              
ATOM   1716  OE2 GLU A 112      22.900 -32.783-105.130  0.00112.48              
ATOM   1717  H   GLU A 112     -14.850 -25.536  25.597  0.00 39.09              
ATOM   1718  HG2 GLU A 112      -0.314   0.287  -0.014  0.00  0.43              
ATOM   1719  HA  GLU A 112      -3.020  -3.228  -0.421  0.00  4.44              
ATOM   1720  HG3 GLU A 112      -0.615  -0.458  -0.363  0.00  0.85              
ATOM   1721  HB3 GLU A 112      -0.402  -0.173  -0.032  0.00  0.44              
ATOM   1722  HB2 GLU A 112       0.384   0.322  -0.068  0.00  0.51              
ATOM   1723  N   PRO A 113       3.513 -12.598  -3.419  0.00 13.52              
ATOM   1724  CA  PRO A 113       0.923   0.617   1.081  0.00  1.55              
ATOM   1725  C   PRO A 113      44.271   0.790  36.495  0.00 57.38              
ATOM   1726  O   PRO A 113     -44.494 -29.708 -17.216  0.00 56.20              
ATOM   1727  CB  PRO A 113      -0.049   0.045   0.095  0.00  0.12              
ATOM   1728  CG  PRO A 113       0.393  -0.098   0.020  0.00  0.41              
ATOM   1729  CD  PRO A 113       0.790  -0.042   0.074  0.00  0.79              
ATOM   1730  HG2 PRO A 113       0.121  -0.034   0.066  0.00  0.14              
ATOM   1731  HA  PRO A 113      -0.186  -0.732  -0.515  0.00  0.91              
ATOM   1732  HD3 PRO A 113       0.297  -0.389  -0.471  0.00  0.68              
ATOM   1733  HD2 PRO A 113       0.276  -0.551   0.379  0.00  0.72              
ATOM   1734  HG3 PRO A 113       0.452   0.213  -0.052  0.00  0.50              
ATOM   1735  HB3 PRO A 113       0.123   0.262  -0.464  0.00  0.55              
ATOM   1736  HB2 PRO A 113       0.073  -0.122   0.008  0.00  0.14              
ATOM   1737  N   GLU A 114     -25.143   7.609 -33.475  0.00 42.55              
ATOM   1738  CA  GLU A 114      -2.200  -0.108  -2.231  0.00  3.14              
ATOM   1739  C   GLU A 114      49.741 -13.083  21.502  0.00 55.75              
ATOM   1740  O   GLU A 114     -38.482   8.203 -47.563  0.00 61.73              
ATOM   1741  CB  GLU A 114      -1.111  -1.726  -0.334  0.00  2.08              
ATOM   1742  CG  GLU A 114       0.531   0.137   0.136  0.00  0.56              
ATOM   1743  CD  GLU A 114    -115.925 -54.416   7.913  0.00128.31              
ATOM   1744  OE1 GLU A 114      28.348 102.812  11.664  0.00107.28              
ATOM   1745  OE2 GLU A 114      80.039 -43.977 -10.807  0.00 91.96              
ATOM   1746  H   GLU A 114      34.978  14.542  16.447  0.00 41.30              
ATOM   1747  HG2 GLU A 114      -0.320   0.581  -0.235  0.00  0.70              
ATOM   1748  HA  GLU A 114      -0.804   0.931   0.006  0.00  1.23              
ATOM   1749  HG3 GLU A 114       0.456  -0.192  -0.288  0.00  0.57              
ATOM   1750  HB3 GLU A 114       0.317   0.417  -0.068  0.00  0.53              
ATOM   1751  HB2 GLU A 114       0.500   0.816   0.334  0.00  1.01              
ATOM   1752  N   GLN A 115     -32.166  14.309  -4.089  0.00 35.44              
ATOM   1753  CA  GLN A 115       0.171   0.082  -0.057  0.00  0.20              
ATOM   1754  C   GLN A 115      48.952   5.294 -45.491  0.00 67.04              
ATOM   1755  O   GLN A 115     -56.659  17.353  33.917  0.00 68.28              
ATOM   1756  CB  GLN A 115      -0.018   0.006  -0.009  0.00  0.02              
ATOM   1757  CG  GLN A 115       0.052  -0.904   2.633  0.00  2.78              
ATOM   1758  CD  GLN A 115      38.215  -7.812  73.545  0.00 83.25              
ATOM   1759  H   GLN A 115      22.599  -0.050  18.578  0.00 29.26              
ATOM   1760  HG2 GLN A 115      -0.106   0.056  -0.440  0.00  0.46              
ATOM   1761  HA  GLN A 115      -0.156  -0.972   2.035  0.00  2.26              
ATOM   1762  HG3 GLN A 115       0.176   0.396  -0.082  0.00  0.44              
ATOM   1763  HB3 GLN A 115       0.329   0.029   0.055  0.00  0.33              
ATOM   1764  HB2 GLN A 115       0.068   0.036  -0.071  0.00  0.10              
ATOM   1765 HE22 GLN A 115      94.498 -54.349  25.004  0.00111.84              
ATOM   1766  OE1 GLN A 115     -73.587  30.057 -19.578  0.00 81.86              
ATOM   1767  NE2 GLN A 115     -37.983  14.414  26.835  0.00 48.69              
ATOM   1768 HE21 GLN A 115     -27.191  13.524-109.792  0.00113.91              
ATOM   1769  N   SER A 116     -19.058 -10.967  32.836  0.00 39.52              
ATOM   1770  CA  SER A 116       0.047   1.808  -0.516  0.00  1.88              
ATOM   1771  C   SER A 116      40.505  50.913 -16.426  0.00 67.10              
ATOM   1772  O   SER A 116     -55.159 -37.575  49.756  0.00 83.25              
ATOM   1773  CB  SER A 116      11.086 -15.933 -12.153  0.00 22.90              
ATOM   1774  OG  SER A 116      25.892  70.876 -31.249  0.00 81.67              
ATOM   1775  H   SER A 116      21.471  -8.711 -21.647  0.00 31.71              
ATOM   1776  HA  SER A 116       0.896  -2.245  -0.669  0.00  2.51              
ATOM   1777  HB3 SER A 116       0.542   0.943  -0.526  0.00  1.21              
ATOM   1778  HB2 SER A 116      -1.290  -2.734   0.245  0.00  3.03              
ATOM   1779  HG  SER A 116     -27.191 -45.130  36.127  0.00 63.88              
ATOM   1780  N   LEU A 117      -8.722 -34.861  -7.027  0.00 36.62              
ATOM   1781  CA  LEU A 117       1.455   4.373   0.170  0.00  4.61              
ATOM   1782  C   LEU A 117      47.572 -18.501  32.613  0.00 60.57              
ATOM   1783  O   LEU A 117     -27.183  31.340 -39.675  0.00 57.40              
ATOM   1784  CB  LEU A 117      -2.193   4.178   2.103  0.00  5.17              
ATOM   1785  CG  LEU A 117      -8.557   0.828  -4.013  0.00  9.49              
ATOM   1786  CD1 LEU A 117      -0.927   4.515   2.719  0.00  5.35              
ATOM   1787  CD2 LEU A 117      -1.402   4.585   2.894  0.00  5.60              
ATOM   1788  H   LEU A 117      14.291  22.306 -12.644  0.00 29.35              
ATOM   1789 HD22 LEU A 117      -1.541   3.998  -9.632  0.00 10.54              
ATOM   1790 HD23 LEU A 117       4.171 -11.152  -3.058  0.00 12.29              
ATOM   1791 HD21 LEU A 117       8.127   4.169   4.889  0.00 10.36              
ATOM   1792 HD13 LEU A 117       8.162   3.681   5.094  0.00 10.30              
ATOM   1793 HD12 LEU A 117       3.742 -11.228  -3.173  0.00 12.25              
ATOM   1794 HD11 LEU A 117      -8.355  -1.712   4.680  0.00  9.73              
ATOM   1795  HA  LEU A 117       0.436  -3.048  -1.038  0.00  3.25              
ATOM   1796  HG  LEU A 117      -2.275  -1.192  -1.574  0.00  3.01              
ATOM   1797  HB3 LEU A 117       0.440  -0.790  -1.290  0.00  1.58              
ATOM   1798  HB2 LEU A 117       1.309  -0.660   0.025  0.00  1.47              
ATOM   1799  N   VAL A 118     -35.697  -5.417  -9.974  0.00 37.46              
ATOM   1800  CA  VAL A 118       4.072   6.251   2.480  0.00  7.86              
ATOM   1801  C   VAL A 118     -13.230  31.191 -42.528  0.00 54.37              
ATOM   1802  O   VAL A 118      10.943 -11.419  53.151  0.00 55.45              
ATOM   1803  CB  VAL A 118       2.985  -3.599  -8.506  0.00  9.71              
ATOM   1804  CG1 VAL A 118       3.424   5.493   4.539  0.00  7.91              
ATOM   1805  CG2 VAL A 118      -2.097   2.777   1.752  0.00  3.90              
ATOM   1806  H   VAL A 118      18.166  -9.556  19.125  0.00 28.06              
ATOM   1807  HA  VAL A 118      -0.644  -3.001  -1.176  0.00  3.29              
ATOM   1808 HG11 VAL A 118      -6.277   2.009   2.276  0.00  6.97              
ATOM   1809 HG21 VAL A 118      -3.261  -2.286   5.110  0.00  6.48              
ATOM   1810  HB  VAL A 118       0.044   2.682  -0.230  0.00  2.69              
ATOM   1811 HG12 VAL A 118       4.582   0.571   0.010  0.00  4.62              
ATOM   1812 HG13 VAL A 118      -0.539  -7.103   1.595  0.00  7.30              
ATOM   1813 HG23 VAL A 118       2.496  -6.127  -2.896  0.00  7.22              
ATOM   1814 HG22 VAL A 118      -3.485   3.196  -4.343  0.00  6.42              
ATOM   1815  N   CYS A 119       2.564 -26.128   9.415  0.00 27.89              
ATOM   1816  CA  CYS A 119      -1.421  -3.402   0.285  0.00  3.70              
ATOM   1817  C   CYS A 119      61.655  -4.412  23.019  0.00 65.96              
ATOM   1818  O   CYS A 119     -47.570  27.167 -27.330  0.00 61.22              
ATOM   1819  CB  CYS A 119       1.959   3.000   2.037  0.00  4.12              
ATOM   1820  SG  CYS A 119      -0.155   0.313   1.113  0.00  1.17              
ATOM   1821  H   CYS A 119      -2.728   7.440 -21.889  0.00 23.28              
ATOM   1822  HB3 CYS A 119      -0.946  -1.995  -1.008  0.00  2.43              
ATOM   1823  HA  CYS A 119      -1.213  -1.534  -2.503  0.00  3.18              
ATOM   1824  HB2 CYS A 119      -1.004  -1.119  -1.844  0.00  2.38              
ATOM   1825  N   GLN A 120     -33.197 -15.806  -1.529  0.00 36.80              
ATOM   1826  CA  GLN A 120       0.085   0.199   0.117  0.00  0.25              
ATOM   1827  C   GLN A 120     -35.784  45.075 -10.059  0.00 58.42              
ATOM   1828  O   GLN A 120      46.558 -25.865  21.618  0.00 57.48              
ATOM   1829  CB  GLN A 120      -0.030   0.026   0.029  0.00  0.05              
ATOM   1830  CG  GLN A 120       2.142  -0.909  -1.690  0.00  2.88              
ATOM   1831  CD  GLN A 120      68.971  11.560 -51.487  0.00 86.84              
ATOM   1832  H   GLN A 120      20.501  -5.267   8.972  0.00 22.99              
ATOM   1833  HG2 GLN A 120      -0.309   0.189   0.055  0.00  0.37              
ATOM   1834  HA  GLN A 120       0.820  -2.161  -0.023  0.00  2.31              
ATOM   1835  HG3 GLN A 120      -0.205   0.237   0.260  0.00  0.41              
ATOM   1836  HB3 GLN A 120       0.482   0.038  -0.279  0.00  0.56              
ATOM   1837  HB2 GLN A 120       0.042   0.004  -0.186  0.00  0.19              
ATOM   1838 HE22 GLN A 120      60.319  93.889 -28.698  0.00115.23              
ATOM   1839  OE1 GLN A 120     -40.101 -71.589  18.880  0.00 84.20              
ATOM   1840  NE2 GLN A 120     -12.114 -36.728  -8.443  0.00 39.59              
ATOM   1841 HE21 GLN A 120     -72.851  -5.007  71.311  0.00102.07              
ATOM   1842  N   CYS A 121       3.210 -33.297  -4.540  0.00 33.76              
ATOM   1843  CA  CYS A 121       0.077  -1.329   0.920  0.00  1.62              
ATOM   1844  C   CYS A 121      66.627   3.169 -13.200  0.00 68.00              
ATOM   1845  O   CYS A 121     -58.499  13.505  -6.080  0.00 60.34              
ATOM   1846  CB  CYS A 121      -1.193  -6.008   2.214  0.00  6.51              
ATOM   1847  SG  CYS A 121     -17.075   2.716  12.650  0.00 21.42              
ATOM   1848  H   CYS A 121     -13.421  14.974  -8.774  0.00 21.94              
ATOM   1849  HA  CYS A 121      -1.977  -1.459  -0.080  0.00  2.46              
ATOM   1850  HB3 CYS A 121      -1.786   3.405  -1.905  0.00  4.29              
ATOM   1851  HB2 CYS A 121       3.237   2.009  -1.894  0.00  4.25              
ATOM   1852  HG  CYS A 121      15.458  -3.153 -12.257  0.00 19.98              
ATOM   1853  N   LEU A 122     -32.178 -15.861  22.367  0.00 42.28              
ATOM   1854  CA  LEU A 122       2.620   2.832  -0.238  0.00  3.87              
ATOM   1855  C   LEU A 122     -24.199  47.183  19.287  0.00 56.43              
ATOM   1856  O   LEU A 122      38.549 -32.436 -18.796  0.00 53.77              
ATOM   1857  CB  LEU A 122      -1.276  -0.415  -2.700  0.00  3.01              
ATOM   1858  CG  LEU A 122       9.783  -6.451  -5.788  0.00 13.07              
ATOM   1859  CD1 LEU A 122      -4.970   1.398   0.485  0.00  5.19              
ATOM   1860  CD2 LEU A 122      -7.056   3.528  -0.517  0.00  7.91              
ATOM   1861  H   LEU A 122      26.909   0.206  -3.357  0.00 27.12              
ATOM   1862 HD22 LEU A 122       0.897   0.274 -10.751  0.00 10.79              
ATOM   1863 HD23 LEU A 122       4.649   8.617   5.222  0.00 11.10              
ATOM   1864 HD21 LEU A 122      -8.049  -4.628   4.298  0.00 10.23              
ATOM   1865 HD13 LEU A 122      -8.552  -4.186   3.640  0.00 10.19              
ATOM   1866 HD12 LEU A 122       3.196   9.484   4.649  0.00 11.04              
ATOM   1867 HD11 LEU A 122       9.070  -7.142   1.983  0.00 11.71              
ATOM   1868  HA  LEU A 122      -0.062  -1.806   0.296  0.00  1.83              
ATOM   1869  HG  LEU A 122       2.549   1.262  -1.240  0.00  3.10              
ATOM   1870  HB3 LEU A 122      -0.425  -0.700   0.633  0.00  1.04              
ATOM   1871  HB2 LEU A 122       1.006  -0.514   0.601  0.00  1.28              
ATOM   1872  N   VAL A 123      -6.087 -35.850  -9.339  0.00 37.54              
ATOM   1873  CA  VAL A 123       1.584   7.076  -1.981  0.00  7.52              
ATOM   1874  C   VAL A 123      42.271 -21.048 -39.457  0.00 61.54              
ATOM   1875  O   VAL A 123     -42.536  32.387  29.026  0.00 60.83              
ATOM   1876  CB  VAL A 123       3.720  -5.315  11.291  0.00 13.02              
ATOM   1877  CG1 VAL A 123      -1.815  -0.458  -3.498  0.00  3.97              
ATOM   1878  CG2 VAL A 123      -5.242  -0.410  -2.409  0.00  5.78              
ATOM   1879  H   VAL A 123     -13.998  18.092   5.282  0.00 23.48              
ATOM   1880  HA  VAL A 123      -0.684  -1.981   1.293  0.00  2.46              
ATOM   1881 HG11 VAL A 123       6.303  -0.956   2.827  0.00  6.97              
ATOM   1882 HG21 VAL A 123      -1.994  -0.670  -4.772  0.00  5.22              
ATOM   1883  HB  VAL A 123      -1.656  -2.058  -0.628  0.00  2.72              
ATOM   1884 HG12 VAL A 123       0.392   6.034  -3.313  0.00  6.90              
ATOM   1885 HG13 VAL A 123      -0.983  -4.417  -3.145  0.00  5.51              
ATOM   1886 HG23 VAL A 123       4.025   6.101  -0.902  0.00  7.36              
ATOM   1887 HG22 VAL A 123      -2.648   0.402   5.633  0.00  6.24              
ATOM   1888  N   ARG A 124     -21.068  -8.990  29.447  0.00 37.31              
ATOM   1889  CA  ARG A 124      14.386   3.991 -12.717  0.00 19.61              
ATOM   1890  C   ARG A 124      56.419 -13.633 -28.769  0.00 64.78              
ATOM   1891  O   ARG A 124     -52.128  19.238  60.005  0.00 81.78              
ATOM   1892  CB  ARG A 124      -0.009   0.026  -0.009  0.00  0.03              
ATOM   1893  CG  ARG A 124       0.544  -0.486   0.338  0.00  0.80              
ATOM   1894  CD  ARG A 124      -2.582  -0.088  -0.270  0.00  2.60              
ATOM   1895  NE  ARG A 124     -51.374  19.576 -16.780  0.00 57.48              
ATOM   1896  CZ  ARG A 124       3.957  -4.823 -26.093  0.00 26.83              
ATOM   1897  NH1 ARG A 124      18.532  -0.584 -14.373  0.00 23.46              
ATOM   1898  NH2 ARG A 124     -27.506   6.857 -11.830  0.00 30.72              
ATOM   1899  H   ARG A 124      13.001 -13.693 -14.435  0.00 23.77              
ATOM   1900  HE  ARG A 124      41.326 -10.498 -25.761  0.00 49.82              
ATOM   1901 HH11 ARG A 124     -88.270  22.434 -32.255  0.00 96.62              
ATOM   1902 HH12 ARG A 124      17.909 -16.006  83.822  0.00 87.20              
ATOM   1903 HH21 ARG A 124      67.724 -13.092 -53.633  0.00 87.38              
ATOM   1904 HH22 ARG A 124      15.138  -9.917  96.237  0.00 97.92              
ATOM   1905  HG3 ARG A 124       0.103   0.439   0.419  0.00  0.62              
ATOM   1906  HA  ARG A 124       2.200   2.327   9.431  0.00  9.96              
ATOM   1907  HG2 ARG A 124      -0.003  -0.985   0.378  0.00  1.05              
ATOM   1908  HD3 ARG A 124       0.210  -2.811  -0.145  0.00  2.82              
ATOM   1909  HD2 ARG A 124       0.597   0.416   0.221  0.00  0.76              
ATOM   1910  HB3 ARG A 124       0.430  -0.273   0.188  0.00  0.54              
ATOM   1911  HB2 ARG A 124       0.287  -0.246   0.306  0.00  0.49              
ATOM   1912  N   THR A 125     -39.008  -2.799 -16.560  0.00 42.47              
ATOM   1913  CA  THR A 125       3.188   0.078   0.194  0.00  3.19              
ATOM   1914  C   THR A 125     -28.511 -40.535  49.196  0.00 69.83              
ATOM   1915  O   THR A 125      45.295  30.262 -42.075  0.00 68.83              
ATOM   1916  CB  THR A 125     -24.119   6.619  23.608  0.00 34.39              
ATOM   1917  OG1 THR A 125      62.249  40.739  13.984  0.00 75.70              
ATOM   1918  CG2 THR A 125       2.376  -0.990  -3.058  0.00  4.00              
ATOM   1919  H   THR A 125      27.950  -5.205 -11.859  0.00 30.80              
ATOM   1920  HA  THR A 125      -2.052  -1.165  -1.392  0.00  2.74              
ATOM   1921 HG22 THR A 125      -2.069  -3.502   0.121  0.00  4.07              
ATOM   1922 HG21 THR A 125      -0.875   1.088   3.859  0.00  4.10              
ATOM   1923  HB  THR A 125       0.338   0.079   0.203  0.00  0.40              
ATOM   1924 HG23 THR A 125       4.202  -0.994   1.067  0.00  4.45              
ATOM   1925  HG1 THR A 125     -44.411 -37.394 -32.478  0.00 66.52              
ATOM   1926  N   PRO A 126     -18.731   9.902  -3.631  0.00 21.50              
ATOM   1927  CA  PRO A 126      -0.237  -0.361   1.344  0.00  1.41              
ATOM   1928  C   PRO A 126      31.739  13.175  52.365  0.00 62.63              
ATOM   1929  O   PRO A 126     -60.181  -0.191 -29.738  0.00 67.13              
ATOM   1930  CB  PRO A 126      -0.038   0.024  -0.050  0.00  0.07              
ATOM   1931  CG  PRO A 126       0.017  -0.360   0.242  0.00  0.43              
ATOM   1932  CD  PRO A 126      -0.069  -0.699   0.591  0.00  0.92              
ATOM   1933  HG2 PRO A 126       0.228  -0.240   0.485  0.00  0.59              
ATOM   1934  HA  PRO A 126       0.048  -0.074  -0.851  0.00  0.86              
ATOM   1935  HD3 PRO A 126       0.337  -0.996  -0.029  0.00  1.05              
ATOM   1936  HD2 PRO A 126       0.441  -0.266   0.612  0.00  0.80              
ATOM   1937  HG3 PRO A 126       0.289  -0.376   0.024  0.00  0.47              
ATOM   1938  HB3 PRO A 126       0.159  -0.318  -0.012  0.00  0.36              
ATOM   1939  HB2 PRO A 126       0.454  -0.120   0.484  0.00  0.67              
ATOM   1940  N   GLU A 127      -6.837 -12.654 -38.013  0.00 40.64              
ATOM   1941  CA  GLU A 127       0.222   0.563  -3.970  0.00  4.02              
ATOM   1942  C   GLU A 127     -55.605 -27.647 -17.101  0.00 64.41              
ATOM   1943  O   GLU A 127      43.893  17.947  38.057  0.00 60.80              
ATOM   1944  CB  GLU A 127      -0.664   0.816  -0.639  0.00  1.23              
ATOM   1945  CG  GLU A 127       0.432  -0.598  -0.106  0.00  0.75              
ATOM   1946  CD  GLU A 127     -40.073 119.570   3.193  0.00126.15              
ATOM   1947  OE1 GLU A 127      81.730 -38.627  29.480  0.00 95.08              
ATOM   1948  OE2 GLU A 127     -40.990 -77.143 -45.028  0.00 98.28              
ATOM   1949  H   GLU A 127      27.027   0.893  22.634  0.00 35.26              
ATOM   1950  HG2 GLU A 127      -0.758  -0.136  -0.133  0.00  0.78              
ATOM   1951  HA  GLU A 127       3.517  -0.151  -3.839  0.00  5.21              
ATOM   1952  HG3 GLU A 127      -0.220   0.727   0.266  0.00  0.80              
ATOM   1953  HB3 GLU A 127       0.160  -0.361  -0.243  0.00  0.46              
ATOM   1954  HB2 GLU A 127       0.452  -0.279   0.343  0.00  0.63              
ATOM   1955  N   VAL A 128      36.404  16.066  -5.929  0.00 40.23              
ATOM   1956  CA  VAL A 128      -6.058  -2.536   2.833  0.00  7.15              
ATOM   1957  C   VAL A 128     -13.755  57.762  22.293  0.00 63.42              
ATOM   1958  O   VAL A 128     -14.643 -52.940 -34.353  0.00 64.79              
ATOM   1959  CB  VAL A 128       1.950   2.377   7.524  0.00  8.13              
ATOM   1960  CG1 VAL A 128       2.877  -1.645  -1.518  0.00  3.65              
ATOM   1961  CG2 VAL A 128       2.639  -3.106  -5.353  0.00  6.73              
ATOM   1962  H   VAL A 128     -31.093  -9.837 -15.501  0.00 36.11              
ATOM   1963  HA  VAL A 128       3.013   2.324  -1.709  0.00  4.17              
ATOM   1964 HG11 VAL A 128      -0.608   0.607  -6.483  0.00  6.54              
ATOM   1965 HG21 VAL A 128       3.808   5.520   2.428  0.00  7.13              
ATOM   1966  HB  VAL A 128      -0.304   2.214   0.719  0.00  2.35              
ATOM   1967 HG12 VAL A 128      -5.263   4.551   2.007  0.00  7.24              
ATOM   1968 HG13 VAL A 128      -2.724  -5.966   3.421  0.00  7.40              
ATOM   1969 HG23 VAL A 128      -3.939   2.051  -5.193  0.00  6.83              
ATOM   1970 HG22 VAL A 128       2.401  -4.718   1.762  0.00  5.58              
ATOM   1971  N   ASP A 129      24.146 -41.309 -12.245  0.00 49.39              
ATOM   1972  CA  ASP A 129       2.048  -1.329  -1.677  0.00  2.96              
ATOM   1973  C   ASP A 129     -34.544 -36.957  20.268  0.00 54.50              
ATOM   1974  O   ASP A 129      23.337  37.390   8.261  0.00 44.84              
ATOM   1975  CB  ASP A 129      -1.141   1.131   0.301  0.00  1.63              
ATOM   1976  CG  ASP A 129     -74.850  97.635  -6.540  0.00123.20              
ATOM   1977  OD1 ASP A 129      46.399 -47.916 -74.159  0.00 99.74              
ATOM   1978  OD2 ASP A 129      20.228 -51.767  74.480  0.00 92.93              
ATOM   1979  H   ASP A 129       3.356  40.803  23.509  0.00 47.21              
ATOM   1980  HA  ASP A 129       2.665   0.782  -0.247  0.00  2.79              
ATOM   1981  HB3 ASP A 129      -0.137   0.059  -0.075  0.00  0.17              
ATOM   1982  HB2 ASP A 129      -0.116  -0.013   0.038  0.00  0.12              
ATOM   1983  N   ASP A 130      25.557  27.497 -21.441  0.00 43.23              
ATOM   1984  CA  ASP A 130       2.282   1.479  -0.918  0.00  2.87              
ATOM   1985  C   ASP A 130     -51.053  -7.805   5.105  0.00 51.90              
ATOM   1986  O   ASP A 130      34.265  24.288 -27.574  0.00 50.24              
ATOM   1987  CB  ASP A 130       1.069  -0.764   0.210  0.00  1.33              
ATOM   1988  CG  ASP A 130     112.031 -37.732  48.248  0.00127.68              
ATOM   1989  OD1 ASP A 130     -35.836  89.747 -10.145  0.00 97.17              
ATOM   1990  OD2 ASP A 130     -75.552 -54.105 -33.956  0.00 98.94              
ATOM   1991  H   ASP A 130     -24.878 -36.096  -4.247  0.00 44.04              
ATOM   1992  HA  ASP A 130       2.261  -0.421  -0.047  0.00  2.30              
ATOM   1993  HB3 ASP A 130       0.069  -0.072   0.011  0.00  0.10              
ATOM   1994  HB2 ASP A 130      -0.003  -0.101  -0.088  0.00  0.13              
ATOM   1995  N   GLU A 131      34.471   2.802  -4.591  0.00 34.89              
ATOM   1996  CA  GLU A 131       3.405   0.833   1.548  0.00  3.83              
ATOM   1997  C   GLU A 131     -24.838 -37.209  -3.476  0.00 44.87              
ATOM   1998  O   GLU A 131      33.853  22.271 -16.451  0.00 43.73              
ATOM   1999  CB  GLU A 131       0.914   0.643   0.330  0.00  1.17              
ATOM   2000  CG  GLU A 131       0.528   0.075  -0.486  0.00  0.72              
ATOM   2001  CD  GLU A 131     -29.140   1.874 135.412  0.00138.52              
ATOM   2002  OE1 GLU A 131      86.637  25.515 -55.235  0.00105.87              
ATOM   2003  OE2 GLU A 131     -59.894 -13.430 -84.785  0.00104.67              
ATOM   2004  H   GLU A 131     -28.043 -24.583  12.447  0.00 39.32              
ATOM   2005  HG2 GLU A 131      -1.221   0.066  -0.090  0.00  1.23              
ATOM   2006  HA  GLU A 131       0.826   0.589   5.492  0.00  5.58              
ATOM   2007  HG3 GLU A 131      -0.639   0.078  -0.003  0.00  0.64              
ATOM   2008  HB3 GLU A 131       0.107  -0.183  -0.425  0.00  0.48              
ATOM   2009  HB2 GLU A 131      -0.721  -0.156   0.208  0.00  0.77              
ATOM   2010  N   ALA A 132       6.084  19.413  12.689  0.00 23.98              
ATOM   2011  CA  ALA A 132       1.634   2.375   0.318  0.00  2.90              
ATOM   2012  C   ALA A 132     -20.226 -47.181  10.884  0.00 52.48              
ATOM   2013  O   ALA A 132      34.975  37.582  14.979  0.00 53.48              
ATOM   2014  CB  ALA A 132      -1.692  -2.209  -2.083  0.00  3.48              
ATOM   2015  H   ALA A 132     -18.951 -14.771   4.306  0.00 24.41              
ATOM   2016  HA  ALA A 132       0.478   1.432   0.132  0.00  1.52              
ATOM   2017  HB1 ALA A 132       1.956   1.024   2.607  0.00  3.42              
ATOM   2018  HB3 ALA A 132      -0.292  -1.967   0.585  0.00  2.07              
ATOM   2019  HB2 ALA A 132      -0.795   2.393  -0.543  0.00  2.58              
ATOM   2020  N   LEU A 133      -2.719  28.277 -17.320  0.00 33.27              
ATOM   2021  CA  LEU A 133      -2.441  -3.250   1.037  0.00  4.19              
ATOM   2022  C   LEU A 133     -38.667 -17.680  24.513  0.00 49.08              
ATOM   2023  O   LEU A 133      21.222  45.444 -10.556  0.00 51.25              
ATOM   2024  CB  LEU A 133       1.513  -2.405   0.213  0.00  2.85              
ATOM   2025  CG  LEU A 133       9.902  -2.928   2.232  0.00 10.56              
ATOM   2026  CD1 LEU A 133      -3.927  -6.766  -1.793  0.00  8.03              
ATOM   2027  CD2 LEU A 133      -4.262  -5.544   1.126  0.00  7.08              
ATOM   2028  H   LEU A 133     -12.067 -17.492  -3.275  0.00 21.50              
ATOM   2029 HD22 LEU A 133       8.311   0.677   7.239  0.00 11.04              
ATOM   2030 HD23 LEU A 133      -8.648   3.946   4.079  0.00 10.34              
ATOM   2031 HD21 LEU A 133       3.707   9.612  -8.523  0.00 13.37              
ATOM   2032 HD13 LEU A 133       3.741   9.432  -7.153  0.00 12.42              
ATOM   2033 HD12 LEU A 133      -8.705   4.325   4.921  0.00 10.90              
ATOM   2034 HD11 LEU A 133      -0.209  -7.453  -3.573  0.00  8.27              
ATOM   2035  HA  LEU A 133       0.679   2.643   0.255  0.00  2.74              
ATOM   2036  HG  LEU A 133      -1.220  -2.778   2.237  0.00  3.77              
ATOM   2037  HB3 LEU A 133       0.316   1.432  -0.407  0.00  1.52              
ATOM   2038  HB2 LEU A 133       0.014  -0.026  -0.146  0.00  0.15              
ATOM   2039  N   GLU A 134      23.542  -0.463 -24.495  0.00 33.98              
ATOM   2040  CA  GLU A 134       4.030   1.066  -1.321  0.00  4.37              
ATOM   2041  C   GLU A 134     -33.859 -30.997  -8.123  0.00 46.62              
ATOM   2042  O   GLU A 134      25.302  39.941  -9.492  0.00 48.22              
ATOM   2043  CB  GLU A 134       2.432   2.417  -0.448  0.00  3.46              
ATOM   2044  CG  GLU A 134       0.432  -0.217  -0.040  0.00  0.48              
ATOM   2045  CD  GLU A 134      28.288 135.113  48.799  0.00146.41              
ATOM   2046  OE1 GLU A 134     -21.280-108.636  51.419  0.00122.06              
ATOM   2047  OE2 GLU A 134     -28.259 -41.230 -94.643  0.00107.03              
ATOM   2048  H   GLU A 134     -18.180 -24.148  10.435  0.00 31.98              
ATOM   2049  HG2 GLU A 134      -1.687  -1.968   0.421  0.00  2.63              
ATOM   2050  HA  GLU A 134       5.051  -1.397   0.050  0.00  5.24              
ATOM   2051  HG3 GLU A 134      -1.890  -0.658  -0.911  0.00  2.20              
ATOM   2052  HB3 GLU A 134      -0.473  -0.966   0.190  0.00  1.09              
ATOM   2053  HB2 GLU A 134      -0.960  -0.671   0.059  0.00  1.17              
ATOM   2054  N   LYS A 135      22.411   6.957  18.249  0.00 29.73              
ATOM   2055  CA  LYS A 135     -15.825 -13.647  -5.093  0.00 21.51              
ATOM   2056  C   LYS A 135     -30.096 -45.602 -16.272  0.00 57.01              
ATOM   2057  O   LYS A 135      61.147  40.292  21.205  0.00 76.24              
ATOM   2058  CB  LYS A 135      -0.086   0.076  -0.232  0.00  0.26              
ATOM   2059  CG  LYS A 135       0.334  -0.239   0.028  0.00  0.41              
ATOM   2060  CD  LYS A 135      -0.476   0.734  -0.141  0.00  0.89              
ATOM   2061  CE  LYS A 135      -0.555   0.242   0.396  0.00  0.72              
ATOM   2062  NZ  LYS A 135      -4.548  15.455 -29.170  0.00 33.32              
ATOM   2063  H   LYS A 135     -10.217 -10.050   3.135  0.00 14.67              
ATOM   2064  HZ1 LYS A 135     -12.067 -11.109   5.106  0.00 17.18              
ATOM   2065  HZ2 LYS A 135       6.838   7.607   4.755  0.00 11.28              
ATOM   2066  HZ3 LYS A 135      15.555 -16.285   4.161  0.00 22.90              
ATOM   2067  HA  LYS A 135      11.308  -0.773  -3.281  0.00 11.80              
ATOM   2068  HE2 LYS A 135       0.341  -1.447   0.734  0.00  1.66              
ATOM   2069  HE3 LYS A 135       2.469   0.444   2.228  0.00  3.36              
ATOM   2070  HG2 LYS A 135       0.080  -0.219  -0.177  0.00  0.29              
ATOM   2071  HG3 LYS A 135       0.051  -0.147  -0.013  0.00  0.16              
ATOM   2072  HD3 LYS A 135       1.472  -0.959   1.003  0.00  2.02              
ATOM   2073  HD2 LYS A 135       1.705  -0.326   0.470  0.00  1.80              
ATOM   2074  HB3 LYS A 135       0.421   0.085  -0.046  0.00  0.43              
ATOM   2075  HB2 LYS A 135       0.762  -0.164   0.320  0.00  0.84              
ATOM   2076  N   PHE A 136     -13.635  34.153  10.647  0.00 38.28              
ATOM   2077  CA  PHE A 136      -0.087  -0.150  -0.002  0.00  0.17              
ATOM   2078  C   PHE A 136     -27.026 -43.031  25.960  0.00 57.06              
ATOM   2079  O   PHE A 136      31.782  46.306  11.617  0.00 57.35              
ATOM   2080  CB  PHE A 136      -0.260   0.067   0.060  0.00  0.28              
ATOM   2081  CG  PHE A 136       0.140  -0.351  -0.119  0.00  0.40              
ATOM   2082  CD1 PHE A 136      -5.802   6.907  -2.796  0.00  9.44              
ATOM   2083  CD2 PHE A 136       2.421   4.453   7.264  0.00  8.86              
ATOM   2084  CE1 PHE A 136      -5.845  -3.974 -10.720  0.00 12.84              
ATOM   2085  CE2 PHE A 136       7.958  -7.281   6.705  0.00 12.70              
ATOM   2086  CZ  PHE A 136       1.715  -7.698  -2.865  0.00  8.39              
ATOM   2087  H   PHE A 136     -13.841 -17.811  -7.741  0.00 23.85              
ATOM   2088  HZ  PHE A 136      -1.071   5.936   1.960  0.00  6.34              
ATOM   2089  HA  PHE A 136       0.206   0.924  -0.162  0.00  0.96              
ATOM   2090  HE1 PHE A 136       4.744   3.572   7.852  0.00  9.84              
ATOM   2091  HE2 PHE A 136      -5.967   5.478  -5.384  0.00  9.73              
ATOM   2092  HD2 PHE A 136      -3.066  -1.902  -6.393  0.00  7.34              
ATOM   2093  HD1 PHE A 136       5.352  -4.712   3.181  0.00  7.81              
ATOM   2094  HB3 PHE A 136       0.090   0.282   0.047  0.00  0.30              
ATOM   2095  HB2 PHE A 136       0.163   0.156   0.265  0.00  0.35              
ATOM   2096  N   ASP A 137       8.362  27.864 -27.140  0.00 39.79              
ATOM   2097  CA  ASP A 137       2.562   1.447  -1.595  0.00  3.35              
ATOM   2098  C   ASP A 137     -36.820 -35.097   5.793  0.00 51.20              
ATOM   2099  O   ASP A 137      20.238  52.319 -12.267  0.00 57.42              
ATOM   2100  CB  ASP A 137       0.517  -0.748   0.002  0.00  0.91              
ATOM   2101  CG  ASP A 137     120.803 -35.253  17.957  0.00127.12              
ATOM   2102  OD1 ASP A 137     -32.656  71.882  30.120  0.00 84.50              
ATOM   2103  OD2 ASP A 137     -80.516 -45.353 -58.703  0.00109.48              
ATOM   2104  H   ASP A 137     -17.414 -26.868  -2.469  0.00 32.11              
ATOM   2105  HA  ASP A 137       2.984  -1.345  -1.048  0.00  3.44              
ATOM   2106  HB3 ASP A 137      -0.205  -0.011  -0.011  0.00  0.21              
ATOM   2107  HB2 ASP A 137      -0.279  -0.086   0.018  0.00  0.29              
ATOM   2108  N   LYS A 138      28.969   4.870  -2.954  0.00 29.52              
ATOM   2109  CA  LYS A 138     -19.839  -8.336  -0.596  0.00 21.53              
ATOM   2110  C   LYS A 138     -36.829 -40.080  -7.898  0.00 55.00              
ATOM   2111  O   LYS A 138      61.827  45.424 -13.454  0.00 77.89              
ATOM   2112  CB  LYS A 138      -0.233   0.219  -0.011  0.00  0.32              
ATOM   2113  CG  LYS A 138       0.147  -0.079  -0.382  0.00  0.42              
ATOM   2114  CD  LYS A 138      -0.535   0.422  -0.050  0.00  0.68              
ATOM   2115  CE  LYS A 138      -0.443   0.389   0.244  0.00  0.64              
ATOM   2116  NZ  LYS A 138      17.903 -21.078  20.874  0.00 34.65              
ATOM   2117  H   LYS A 138     -10.043 -17.051   5.938  0.00 20.66              
ATOM   2118  HZ1 LYS A 138       8.316  20.454  -9.767  0.00 24.14              
ATOM   2119  HZ2 LYS A 138     -10.407   5.907   3.441  0.00 12.45              
ATOM   2120  HZ3 LYS A 138       1.022  -0.187 -15.281  0.00 15.32              
ATOM   2121  HA  LYS A 138       6.493   2.175  -9.731  0.00 11.90              
ATOM   2122  HE2 LYS A 138       2.396   2.734  -1.139  0.00  3.81              
ATOM   2123  HE3 LYS A 138      -0.310   1.170  -0.072  0.00  1.21              
ATOM   2124  HG2 LYS A 138      -0.077  -0.016  -0.075  0.00  0.11              
ATOM   2125  HG3 LYS A 138       0.149  -0.171  -0.295  0.00  0.37              
ATOM   2126  HD3 LYS A 138       0.562  -0.074  -0.430  0.00  0.71              
ATOM   2127  HD2 LYS A 138       1.041  -0.465  -0.454  0.00  1.23              
ATOM   2128  HB3 LYS A 138       0.172  -0.090  -0.217  0.00  0.29              
ATOM   2129  HB2 LYS A 138       0.575  -0.246  -0.349  0.00  0.72              
ATOM   2130  N   ALA A 139       7.555  13.694  33.073  0.00 36.58              
ATOM   2131  CA  ALA A 139       1.489   2.033   0.095  0.00  2.52              
ATOM   2132  C   ALA A 139     -14.832 -59.463 -13.372  0.00 62.73              
ATOM   2133  O   ALA A 139      37.263  45.070  28.357  0.00 64.99              
ATOM   2134  CB  ALA A 139      -1.632  -0.514  -1.640  0.00  2.37              
ATOM   2135  H   ALA A 139     -17.145 -14.189  -3.370  0.00 22.51              
ATOM   2136  HA  ALA A 139      -0.358   0.760   0.018  0.00  0.84              
ATOM   2137  HB1 ALA A 139      -1.690   0.869   0.188  0.00  1.91              
ATOM   2138  HB3 ALA A 139       1.789   1.064   2.163  0.00  3.00              
ATOM   2139  HB2 ALA A 139       1.015  -2.462   0.427  0.00  2.70              
ATOM   2140  N   LEU A 140     -10.637  37.257   1.280  0.00 38.77              
ATOM   2141  CA  LEU A 140      -2.083  -3.049   1.586  0.00  4.02              
ATOM   2142  C   LEU A 140       0.884 -52.809  29.129  0.00 60.32              
ATOM   2143  O   LEU A 140      -9.954  71.528 -17.143  0.00 74.22              
ATOM   2144  CB  LEU A 140       1.053  -1.250  -1.214  0.00  2.04              
ATOM   2145  CG  LEU A 140      10.551   7.371  -4.365  0.00 13.59              
ATOM   2146  CD1 LEU A 140      -4.541  -2.610  -1.958  0.00  5.59              
ATOM   2147  CD2 LEU A 140      -3.249  -3.220   0.575  0.00  4.61              
ATOM   2148  H   LEU A 140      -8.387 -22.565 -13.467  0.00 27.58              
ATOM   2149 HD22 LEU A 140      -0.970   9.168  -5.878  0.00 10.93              
ATOM   2150 HD23 LEU A 140      -3.979   2.049   9.932  0.00 10.89              
ATOM   2151 HD21 LEU A 140      -4.018  -7.496  -5.355  0.00 10.05              
ATOM   2152 HD13 LEU A 140      -3.373  -7.472  -3.497  0.00  8.91              
ATOM   2153 HD12 LEU A 140      -3.744   1.757  10.410  0.00 11.20              
ATOM   2154 HD11 LEU A 140      11.802  -0.998   1.145  0.00 11.90              
ATOM   2155  HA  LEU A 140       0.844   1.608  -0.234  0.00  1.83              
ATOM   2156  HG  LEU A 140       0.918   2.541   1.644  0.00  3.16              
ATOM   2157  HB3 LEU A 140      -0.125   0.726  -0.157  0.00  0.75              
ATOM   2158  HB2 LEU A 140      -0.218  -0.502  -0.504  0.00  0.74              
ATOM   2159  N   LYS A 141       5.780  15.251 -31.534  0.00 35.50              
ATOM   2160  CA  LYS A 141     -10.644 -12.289  10.183  0.00 19.18              
ATOM   2161  C   LYS A 141     -15.042 -59.236  32.240  0.00 69.10              
ATOM   2162  O   LYS A 141       9.734  64.910 -57.563  0.00 87.30              
ATOM   2163  CB  LYS A 141      -0.291   0.245   0.298  0.00  0.48              
ATOM   2164  CG  LYS A 141       0.364  -0.197  -0.601  0.00  0.73              
ATOM   2165  CD  LYS A 141      -0.438   1.077   0.751  0.00  1.38              
ATOM   2166  CE  LYS A 141      -0.586   0.276   0.111  0.00  0.66              
ATOM   2167  NZ  LYS A 141       9.161 -14.648  29.145  0.00 33.88              
ATOM   2168  H   LYS A 141       2.653 -23.829  10.491  0.00 26.17              
ATOM   2169  HZ1 LYS A 141      -2.921  16.272  -0.922  0.00 16.56              
ATOM   2170  HZ2 LYS A 141     -12.091  -8.149 -11.142  0.00 18.35              
ATOM   2171  HZ3 LYS A 141      10.197   0.493 -12.962  0.00 16.50              
ATOM   2172  HA  LYS A 141      -3.668   2.259  -7.016  0.00  8.23              
ATOM   2173  HE2 LYS A 141      -0.064   1.650  -0.916  0.00  1.89              
ATOM   2174  HE3 LYS A 141      -0.866  -0.924  -2.241  0.00  2.57              
ATOM   2175  HG2 LYS A 141       0.306  -0.193  -0.319  0.00  0.48              
ATOM   2176  HG3 LYS A 141       0.420  -0.069  -0.462  0.00  0.63              
ATOM   2177  HD3 LYS A 141       0.444  -0.877  -0.848  0.00  1.30              
ATOM   2178  HD2 LYS A 141       0.875  -0.615  -1.332  0.00  1.71              
ATOM   2179  HB3 LYS A 141       0.234  -0.827  -0.675  0.00  1.09              
ATOM   2180  HB2 LYS A 141       0.463  -0.217  -0.910  0.00  1.04              
ATOM   2181  N   ALA A 142      25.501  27.286   3.947  0.00 37.55              
ATOM   2182  CA  ALA A 142       0.321   1.885   0.315  0.00  1.94              
ATOM   2183  C   ALA A 142      -7.100 -63.856 -17.157  0.00 66.50              
ATOM   2184  O   ALA A 142      33.840  57.081   2.284  0.00 66.40              
ATOM   2185  CB  ALA A 142      -1.639   2.178  -1.493  0.00  3.11              
ATOM   2186  H   ALA A 142      -7.989 -22.410  19.905  0.00 31.02              
ATOM   2187  HA  ALA A 142       0.289  -0.637   1.850  0.00  1.98              
ATOM   2188  HB1 ALA A 142       1.240  -2.529  -1.559  0.00  3.22              
ATOM   2189  HB3 ALA A 142      -0.862  -1.520   2.501  0.00  3.05              
ATOM   2190  HB2 ALA A 142       2.083   0.889   0.674  0.00  2.36              
ATOM   2191  N   LEU A 143     -12.639  36.734  15.676  0.00 41.89              
ATOM   2192  CA  LEU A 143       0.353  -3.597  -0.911  0.00  3.73              
ATOM   2193  C   LEU A 143      26.665  -1.174  59.689  0.00 65.39              
ATOM   2194  O   LEU A 143     -24.074 -16.451 -63.154  0.00 69.56              
ATOM   2195  CB  LEU A 143      -0.280   1.726  -2.446  0.00  3.01              
ATOM   2196  CG  LEU A 143       0.953  -2.233  -9.842  0.00 10.14              
ATOM   2197  CD1 LEU A 143      -3.081   1.825   2.025  0.00  4.11              
ATOM   2198  CD2 LEU A 143      -2.697   3.817   0.776  0.00  4.74              
ATOM   2199  H   LEU A 143      -9.335 -31.501  -1.510  0.00 32.89              
ATOM   2200 HD22 LEU A 143       6.978   2.329  -7.859  0.00 10.76              
ATOM   2201 HD23 LEU A 143       6.068  -8.329   7.140  0.00 12.54              
ATOM   2202 HD21 LEU A 143      -3.575   7.665   5.123  0.00  9.89              
ATOM   2203 HD13 LEU A 143      -3.569   7.880   4.882  0.00  9.93              
ATOM   2204 HD12 LEU A 143       6.390  -7.125   6.977  0.00 11.84              
ATOM   2205 HD11 LEU A 143      -7.175  -5.666  -5.722  0.00 10.79              
ATOM   2206  HA  LEU A 143      -0.173   1.320   1.483  0.00  1.99              
ATOM   2207  HG  LEU A 143       1.160  -2.479  -1.503  0.00  3.12              
ATOM   2208  HB3 LEU A 143       0.050   0.580   0.591  0.00  0.83              
ATOM   2209  HB2 LEU A 143      -0.485  -1.056   0.080  0.00  1.16              
ATOM   2210  N   PRO A 144      -2.014  19.524   3.039  0.00 19.86              
ATOM   2211  CA  PRO A 144       1.268  -0.259   0.590  0.00  1.42              
ATOM   2212  C   PRO A 144      48.330 -41.064 -22.053  0.00 67.15              
ATOM   2213  O   PRO A 144     -28.024  58.570  26.748  0.00 70.22              
ATOM   2214  CB  PRO A 144      -0.059   0.018   0.045  0.00  0.08              
ATOM   2215  CG  PRO A 144       0.148  -0.186   0.124  0.00  0.27              
ATOM   2216  CD  PRO A 144       0.477  -0.289   0.521  0.00  0.76              
ATOM   2217  HG2 PRO A 144       0.359  -0.323  -0.084  0.00  0.49              
ATOM   2218  HA  PRO A 144      -0.569   0.238   0.023  0.00  0.62              
ATOM   2219  HD3 PRO A 144      -0.172  -0.500   0.353  0.00  0.64              
ATOM   2220  HD2 PRO A 144       0.435  -0.425  -0.179  0.00  0.63              
ATOM   2221  HG3 PRO A 144      -0.112  -0.461  -0.128  0.00  0.49              
ATOM   2222  HB3 PRO A 144       0.066  -0.191  -0.080  0.00  0.22              
ATOM   2223  HB2 PRO A 144       0.487  -0.271  -0.210  0.00  0.60              
ATOM   2224  N   MET A 145     -35.705  10.527   7.633  0.00 38.00              
ATOM   2225  CA  MET A 145       1.698  -0.454   0.249  0.00  1.78              
ATOM   2226  C   MET A 145      -3.889 -18.484  61.403  0.00 64.24              
ATOM   2227  O   MET A 145      20.534  -1.484 -62.850  0.00 66.14              
ATOM   2228  CB  MET A 145      -0.386  -0.357  -0.426  0.00  0.68              
ATOM   2229  CG  MET A 145       0.001  -0.061  -0.054  0.00  0.08              
ATOM   2230  SD  MET A 145      -0.660   4.151   1.682  0.00  4.53              
ATOM   2231  CE  MET A 145      -0.543   2.646  -1.321  0.00  3.01              
ATOM   2232  H   MET A 145      15.433 -24.469 -11.691  0.00 31.20              
ATOM   2233  HG2 MET A 145      -0.113  -0.547  -0.289  0.00  0.63              
ATOM   2234  HE1 MET A 145       0.698  -1.255   0.839  0.00  1.66              
ATOM   2235  HE2 MET A 145       0.896  -1.760   0.011  0.00  1.98              
ATOM   2236  HE3 MET A 145      -0.217  -1.858   0.208  0.00  1.88              
ATOM   2237  HB2 MET A 145      -0.156  -0.086   0.418  0.00  0.45              
ATOM   2238  HG3 MET A 145       0.059  -0.557  -0.446  0.00  0.72              
ATOM   2239  HA  MET A 145      -1.648  -0.353  -1.674  0.00  2.38              
ATOM   2240  HB3 MET A 145       0.349  -0.122  -0.279  0.00  0.46              
ATOM   2241  N   HIS A 146      -8.064  21.522 -25.022  0.00 33.98              
ATOM   2242  CA  HIS A 146      -1.314  -0.215  -0.790  0.00  1.55              
ATOM   2243  C   HIS A 146      59.125 -13.918  21.448  0.00 64.42              
ATOM   2244  O   HIS A 146     -46.388  33.068 -40.076  0.00 69.65              
ATOM   2245  CB  HIS A 146       1.460   0.308   0.072  0.00  1.49              
ATOM   2246  CG  HIS A 146       1.357   0.255   1.178  0.00  1.82              
ATOM   2247  H   HIS A 146      -5.104  -0.719  21.057  0.00 21.68              
ATOM   2248  HA  HIS A 146      -2.995   0.241   0.238  0.00  3.01              
ATOM   2249  HB3 HIS A 146      -0.369  -0.012  -0.253  0.00  0.45              
ATOM   2250  HB2 HIS A 146      -0.815  -0.279   0.247  0.00  0.90              
ATOM   2251  CD2 HIS A 146     -14.622  -2.749  -8.631  0.00 17.20              
ATOM   2252  HD1 HIS A 146       2.392  -6.187  30.602  0.00 31.31              
ATOM   2253  HE1 HIS A 146      -3.143  -0.980  -0.803  0.00  3.39              
ATOM   2254  CE1 HIS A 146      22.870   3.384  18.850  0.00 29.83              
ATOM   2255  ND1 HIS A 146      -7.454   3.393 -44.882  0.00 45.62              
ATOM   2256  NE2 HIS A 146       2.632   1.891  -8.087  0.00  8.71              
ATOM   2257  HD2 HIS A 146      -1.409  -0.484   0.924  0.00  1.75              
ATOM   2258  N   ILE A 147     -35.797  -3.043   0.992  0.00 35.94              
ATOM   2259  CA  ILE A 147       3.643   4.184   0.468  0.00  5.57              
ATOM   2260  C   ILE A 147     -29.478  34.990 -41.705  0.00 61.91              
ATOM   2261  O   ILE A 147      35.967 -18.645  43.957  0.00 59.78              
ATOM   2262  CB  ILE A 147      -2.002  -1.728  -4.010  0.00  4.80              
ATOM   2263  CG1 ILE A 147      -0.815   0.879   0.683  0.00  1.38              
ATOM   2264  CG2 ILE A 147      -0.128   1.999  -1.092  0.00  2.28              
ATOM   2265  CD1 ILE A 147       0.079   0.490   0.157  0.00  0.52              
ATOM   2266  H   ILE A 147      23.472 -11.508  14.214  0.00 29.76              
ATOM   2267  HA  ILE A 147      -2.186  -3.537  -0.172  0.00  4.16              
ATOM   2268 HG22 ILE A 147      -4.441   4.321   3.183  0.00  6.97              
ATOM   2269 HG21 ILE A 147       6.569   2.318  -1.885  0.00  7.22              
ATOM   2270  HB  ILE A 147      -0.112  -0.786   0.194  0.00  0.82              
ATOM   2271 HG12 ILE A 147       0.228  -0.466  -0.155  0.00  0.54              
ATOM   2272 HG13 ILE A 147       0.283  -0.380  -0.369  0.00  0.60              
ATOM   2273 HD13 ILE A 147       0.127  -0.175   0.250  0.00  0.33              
ATOM   2274 HD12 ILE A 147      -0.300  -0.367  -0.044  0.00  0.48              
ATOM   2275 HG23 ILE A 147      -0.106  -7.508   3.190  0.00  8.16              
ATOM   2276 HD11 ILE A 147       0.094   0.076  -0.304  0.00  0.33              
ATOM   2277  N   ARG A 148       1.130 -38.797  13.809  0.00 41.20              
ATOM   2278  CA  ARG A 148      13.254  17.073 -10.739  0.00 24.13              
ATOM   2279  C   ARG A 148      53.466 -19.947  33.003  0.00 65.92              
ATOM   2280  O   ARG A 148     -50.822  31.767 -56.956  0.00 82.68              
ATOM   2281  CB  ARG A 148      -0.008   0.022   0.016  0.00  0.03              
ATOM   2282  CG  ARG A 148      -0.333  -0.292  -0.321  0.00  0.55              
ATOM   2283  CD  ARG A 148      -0.595   3.059  -1.161  0.00  3.33              
ATOM   2284  NE  ARG A 148      -3.511  39.757 -16.569  0.00 43.21              
ATOM   2285  CZ  ARG A 148      11.835  21.320   8.327  0.00 25.77              
ATOM   2286  NH1 ARG A 148      35.314 -15.923   4.001  0.00 38.94              
ATOM   2287  NH2 ARG A 148      10.330  21.680 -18.539  0.00 30.34              
ATOM   2288  H   ARG A 148      -9.637  16.732 -19.436  0.00 27.40              
ATOM   2289  HE  ARG A 148      34.306  -9.606  21.070  0.00 41.39              
ATOM   2290 HH11 ARG A 148     -18.729  97.143 -19.460  0.00100.83              
ATOM   2291 HH12 ARG A 148     -76.043 -59.543   0.058  0.00 96.58              
ATOM   2292 HH21 ARG A 148      77.532 -30.042  34.580  0.00 90.05              
ATOM   2293 HH22 ARG A 148     -80.425 -57.645   1.700  0.00 98.96              
ATOM   2294  HG3 ARG A 148      -0.319   0.044  -0.708  0.00  0.78              
ATOM   2295  HA  ARG A 148      -0.250  -5.124   8.495  0.00  9.92              
ATOM   2296  HG2 ARG A 148       0.237   0.078  -0.616  0.00  0.66              
ATOM   2297  HD3 ARG A 148      -0.720   0.833   1.266  0.00  1.68              
ATOM   2298  HD2 ARG A 148      -1.630   0.623   0.049  0.00  1.75              
ATOM   2299  HB3 ARG A 148       0.160  -0.692  -0.080  0.00  0.71              
ATOM   2300  HB2 ARG A 148       0.050  -0.649  -0.369  0.00  0.75              
ATOM   2301  N   LEU A 149     -40.696 -10.906   8.209  0.00 42.92              
ATOM   2302  CA  LEU A 149       2.177   3.384   1.541  0.00  4.31              
ATOM   2303  C   LEU A 149     -26.740  44.519 -33.188  0.00 61.63              
ATOM   2304  O   LEU A 149      40.941 -27.438  35.313  0.00 60.63              
ATOM   2305  CB  LEU A 149       0.913  -1.253  -0.833  0.00  1.76              
ATOM   2306  CG  LEU A 149       7.974  -8.895  -1.653  0.00 12.06              
ATOM   2307  CD1 LEU A 149       0.040   1.724   1.315  0.00  2.17              
ATOM   2308  CD2 LEU A 149       0.101   2.294  -0.557  0.00  2.36              
ATOM   2309  H   LEU A 149      20.241  -5.530   9.818  0.00 23.17              
ATOM   2310 HD22 LEU A 149       3.479  -2.944  -8.913  0.00 10.01              
ATOM   2311 HD23 LEU A 149       0.515  10.270   1.467  0.00 10.39              
ATOM   2312 HD21 LEU A 149     -10.629  -3.362   0.590  0.00 11.16              
ATOM   2313 HD13 LEU A 149     -10.851  -3.154   0.438  0.00 11.31              
ATOM   2314 HD12 LEU A 149       0.408  10.273   0.966  0.00 10.33              
ATOM   2315 HD11 LEU A 149       5.801  -5.134   6.929  0.00 10.39              
ATOM   2316  HA  LEU A 149      -1.238  -2.954  -0.852  0.00  3.31              
ATOM   2317  HG  LEU A 149       2.983   1.204  -0.129  0.00  3.22              
ATOM   2318  HB3 LEU A 149      -0.775  -0.189  -0.414  0.00  0.90              
ATOM   2319  HB2 LEU A 149       0.295  -0.285   0.620  0.00  0.74              
ATOM   2320  N   SER A 150      -3.382 -38.527  15.201  0.00 41.56              
ATOM   2321  CA  SER A 150       0.477   1.333  -0.513  0.00  1.51              
ATOM   2322  C   SER A 150      63.130  -9.505  16.784  0.00 66.01              
ATOM   2323  O   SER A 150     -46.939  22.324 -35.402  0.00 62.89              
ATOM   2324  CB  SER A 150      11.884  -2.647  15.091  0.00 19.39              
ATOM   2325  OG  SER A 150     -55.155 -82.973   3.512  0.00 99.69              
ATOM   2326  H   SER A 150     -11.434  21.072 -22.108  0.00 32.61              
ATOM   2327  HA  SER A 150      -0.645  -0.601  -1.450  0.00  1.70              
ATOM   2328  HB3 SER A 150      -1.083   0.033  -0.047  0.00  1.08              
ATOM   2329  HB2 SER A 150       1.348   2.235   0.405  0.00  2.64              
ATOM   2330  HG  SER A 150      42.290  83.707 -20.032  0.00 95.90              
ATOM   2331  N   PHE A 151     -38.032  -6.611   7.389  0.00 39.30              
ATOM   2332  CA  PHE A 151       0.167   0.067   0.071  0.00  0.19              
ATOM   2333  C   PHE A 151     -19.041  56.766  15.397  0.00 61.82              
ATOM   2334  O   PHE A 151      43.943 -47.714 -11.041  0.00 65.80              
ATOM   2335  CB  PHE A 151       0.251   0.429   0.473  0.00  0.69              
ATOM   2336  CG  PHE A 151      -0.062  -0.232  -0.242  0.00  0.34              
ATOM   2337  CD1 PHE A 151       6.565   1.273   5.718  0.00  8.80              
ATOM   2338  CD2 PHE A 151      -4.345   6.377   0.838  0.00  7.76              
ATOM   2339  CE1 PHE A 151       6.335 -12.791   4.004  0.00 14.82              
ATOM   2340  CE2 PHE A 151     -12.474  -3.103  -5.067  0.00 13.82              
ATOM   2341  CZ  PHE A 151      -3.104  -9.156  -1.854  0.00  9.84              
ATOM   2342  H   PHE A 151      21.751  -7.808   8.021  0.00 24.46              
ATOM   2343  HZ  PHE A 151       2.202   7.838   1.130  0.00  8.22              
ATOM   2344  HA  PHE A 151      -1.182  -2.209   0.208  0.00  2.51              
ATOM   2345  HE1 PHE A 151      -5.080  10.572  -3.105  0.00 12.13              
ATOM   2346  HE2 PHE A 151       9.893   2.125   4.042  0.00 10.90              
ATOM   2347  HD2 PHE A 151       4.943  -3.518  -0.824  0.00  6.12              
ATOM   2348  HD1 PHE A 151      -5.587   1.020  -4.352  0.00  7.16              
ATOM   2349  HB3 PHE A 151      -0.113  -0.023  -0.516  0.00  0.53              
ATOM   2350  HB2 PHE A 151       0.142  -0.200  -0.313  0.00  0.40              
ATOM   2351  N   ASN A 152      -8.582 -32.099  -3.839  0.00 33.45              
ATOM   2352  CA  ASN A 152      -0.214  -1.190   0.201  0.00  1.23              
ATOM   2353  C   ASN A 152       6.429 -21.985 -68.836  0.00 72.55              
ATOM   2354  O   ASN A 152       0.439  36.960  58.370  0.00 69.09              
ATOM   2355  CB  ASN A 152       8.416  -1.945   3.066  0.00  9.17              
ATOM   2356  CG  ASN A 152      48.839 -50.924 -28.553  0.00 76.12              
ATOM   2357  H   ASN A 152     -12.128  24.164   0.290  0.00 27.04              
ATOM   2358  HA  ASN A 152      -3.704  -1.874   0.145  0.00  4.15              
ATOM   2359  HB3 ASN A 152      -0.050   1.366  -3.762  0.00  4.00              
ATOM   2360  HB2 ASN A 152      -2.190  -2.792  -0.737  0.00  3.62              
ATOM   2361  OD1 ASN A 152     -12.881  18.992  71.233  0.00 74.84              
ATOM   2362  ND2 ASN A 152      16.252  -8.755  44.290  0.00 47.98              
ATOM   2363 HD22 ASN A 152      23.219 -20.864-107.267  0.00111.72              
ATOM   2364 HD21 ASN A 152     -77.531  68.191  18.340  0.00104.87              
ATOM   2365  N   PRO A 153      -4.142 -18.694   6.130  0.00 20.10              
ATOM   2366  CA  PRO A 153       0.848  -0.322  -0.576  0.00  1.08              
ATOM   2367  C   PRO A 153      32.127  -6.210 -66.054  0.00 73.71              
ATOM   2368  O   PRO A 153     -18.421 -13.598  76.879  0.00 80.22              
ATOM   2369  CB  PRO A 153       0.031  -0.015   0.141  0.00  0.14              
ATOM   2370  CG  PRO A 153       0.076  -0.036  -0.353  0.00  0.36              
ATOM   2371  CD  PRO A 153       0.085  -0.043  -0.822  0.00  0.83              
ATOM   2372  HG2 PRO A 153       0.071   0.265  -0.102  0.00  0.29              
ATOM   2373  HA  PRO A 153       0.158   0.310  -1.047  0.00  1.10              
ATOM   2374  HD3 PRO A 153      -0.477   0.255  -0.348  0.00  0.64              
ATOM   2375  HD2 PRO A 153       0.222   0.270  -0.307  0.00  0.47              
ATOM   2376  HG3 PRO A 153      -0.112   0.064  -0.386  0.00  0.41              
ATOM   2377  HB3 PRO A 153       0.064   0.222  -0.823  0.00  0.86              
ATOM   2378  HB2 PRO A 153       0.108   0.251  -0.497  0.00  0.57              
ATOM   2379  N   THR A 154     -27.245  10.166  28.279  0.00 40.56              
ATOM   2380  CA  THR A 154       1.661  -2.158  -0.059  0.00  2.72              
ATOM   2381  C   THR A 154       7.639 -21.543 -71.772  0.00 75.32              
ATOM   2382  O   THR A 154     -32.584   4.136  74.318  0.00 81.25              
ATOM   2383  CB  THR A 154      21.988  13.818  11.303  0.00 28.32              
ATOM   2384  OG1 THR A 154     -12.978  50.873 -59.472  0.00 79.33              
ATOM   2385  CG2 THR A 154      -4.955   0.145   3.469  0.00  6.05              
ATOM   2386  H   THR A 154      10.163   0.209 -35.218  0.00 36.66              
ATOM   2387  HA  THR A 154      -1.186   1.557  -3.906  0.00  4.37              
ATOM   2388 HG22 THR A 154      -0.886   2.723  -3.739  0.00  4.71              
ATOM   2389 HG21 THR A 154       2.450   2.099   0.838  0.00  3.33              
ATOM   2390  HB  THR A 154      -0.201  -0.125   0.261  0.00  0.35              
ATOM   2391 HG23 THR A 154      -2.800  -1.381   0.721  0.00  3.20              
ATOM   2392  HG1 THR A 154      -3.447 -66.536  45.216  0.00 80.52              
ATOM   2393  N   GLN A 155       8.925  23.920  28.961  0.00 38.61              
ATOM   2394  CA  GLN A 155      -0.075  -0.078  -0.124  0.00  0.16              
ATOM   2395  C   GLN A 155     -14.119  -3.780 -70.728  0.00 72.22              
ATOM   2396  O   GLN A 155      -0.221  33.520  72.946  0.00 80.28              
ATOM   2397  CB  GLN A 155      -0.017  -0.042   0.037  0.00  0.06              
ATOM   2398  CG  GLN A 155      -0.911  -2.714   2.911  0.00  4.08              
ATOM   2399  CD  GLN A 155     -50.540 -26.279  46.012  0.00 73.23              
ATOM   2400  OE1 GLN A 155      53.355 -35.165 -30.226  0.00 70.69              
ATOM   2401  NE2 GLN A 155      15.913 -43.448   8.947  0.00 47.13              
ATOM   2402  H   GLN A 155       5.156  -8.341 -24.673  0.00 26.55              
ATOM   2403 HE21 GLN A 155      69.007  58.389 -78.673  0.00119.84              
ATOM   2404 HE22 GLN A 155     -90.215  53.231  51.947  0.00116.92              
ATOM   2405  HG2 GLN A 155       0.023   0.899  -0.866  0.00  1.25              
ATOM   2406  HA  GLN A 155       1.185   0.939  -1.871  0.00  2.41              
ATOM   2407  HG3 GLN A 155      -0.326   0.877  -0.638  0.00  1.13              
ATOM   2408  HB3 GLN A 155      -0.049   0.064  -0.471  0.00  0.48              
ATOM   2409  HB2 GLN A 155      -0.051   0.246  -0.052  0.00  0.26              
ATOM   2410  N   LEU A 156      18.466 -12.657  34.877  0.00 41.44              
ATOM   2411  CA  LEU A 156      -1.090   0.598  -2.852  0.00  3.11              
ATOM   2412  C   LEU A 156      16.732   4.434 -58.400  0.00 60.91              
ATOM   2413  O   LEU A 156      15.950   4.819  57.550  0.00 59.91              
ATOM   2414  CB  LEU A 156      -3.004   1.619   2.085  0.00  4.00              
ATOM   2415  CG  LEU A 156      -7.958   3.297  -2.626  0.00  9.01              
ATOM   2416  CD1 LEU A 156       0.797  -0.877   3.215  0.00  3.43              
ATOM   2417  CD2 LEU A 156      -1.511   0.772   2.184  0.00  2.77              
ATOM   2418  H   LEU A 156      -4.513  -8.970 -28.681  0.00 30.39              
ATOM   2419 HD22 LEU A 156      -2.625   8.864   3.430  0.00  9.86              
ATOM   2420 HD23 LEU A 156       9.386   0.971  -7.619  0.00 12.13              
ATOM   2421 HD21 LEU A 156       3.192  -6.986   7.952  0.00 11.06              
ATOM   2422 HD13 LEU A 156       2.363  -6.721   7.899  0.00 10.64              
ATOM   2423 HD12 LEU A 156       8.525   1.768  -7.405  0.00 11.43              
ATOM   2424 HD11 LEU A 156      -8.625  -3.500  -6.871  0.00 11.57              
ATOM   2425  HA  LEU A 156       2.242  -0.310  -0.029  0.00  2.26              
ATOM   2426  HG  LEU A 156      -0.959   2.230  -2.321  0.00  3.36              
ATOM   2427  HB3 LEU A 156       0.885  -0.776   0.389  0.00  1.24              
ATOM   2428  HB2 LEU A 156       0.300  -0.558  -1.157  0.00  1.32              
ATOM   2429  N   GLU A 157     -19.198 -11.468  37.412  0.00 43.59              
ATOM   2430  CA  GLU A 157      -1.117  -0.575   2.865  0.00  3.13              
ATOM   2431  C   GLU A 157      42.392 -25.206 -32.314  0.00 58.96              
ATOM   2432  O   GLU A 157     -40.212  -8.581  36.006  0.00 54.65              
ATOM   2433  CB  GLU A 157       0.312   0.222   0.474  0.00  0.61              
ATOM   2434  CG  GLU A 157      -0.105  -0.821  -0.099  0.00  0.83              
ATOM   2435  CD  GLU A 157      37.837  97.951  51.490  0.00116.95              
ATOM   2436  OE1 GLU A 157      61.534 -70.759 -28.728  0.00 98.07              
ATOM   2437  OE2 GLU A 157     -92.236 -16.228 -14.773  0.00 94.81              
ATOM   2438  H   GLU A 157     -10.254   7.307 -39.558  0.00 41.51              
ATOM   2439  HG2 GLU A 157       0.422   0.280  -0.505  0.00  0.72              
ATOM   2440  HA  GLU A 157      -2.253  -1.037   0.583  0.00  2.55              
ATOM   2441  HG3 GLU A 157      -0.868   0.887   0.090  0.00  1.24              
ATOM   2442  HB3 GLU A 157       0.103  -0.273  -0.420  0.00  0.51              
ATOM   2443  HB2 GLU A 157      -0.405   0.136   0.197  0.00  0.47              
ATOM   2444  N   GLU A 158     -27.085  20.957  21.087  0.00 40.22              
ATOM   2445  CA  GLU A 158      -1.690   2.535   2.812  0.00  4.15              
ATOM   2446  C   GLU A 158     -61.381 -24.056   1.517  0.00 65.94              
ATOM   2447  O   GLU A 158      63.378  18.030 -25.842  0.00 70.78              
ATOM   2448  CB  GLU A 158      -0.783   0.594   1.169  0.00  1.53              
ATOM   2449  CG  GLU A 158      -0.306  -0.590   0.144  0.00  0.68              
ATOM   2450  CD  GLU A 158      75.586 104.890 -27.257  0.00132.13              
ATOM   2451  OE1 GLU A 158      -3.318 -96.367 -52.286  0.00109.69              
ATOM   2452  OE2 GLU A 158     -59.525 -14.481  77.475  0.00 98.77              
ATOM   2453  H   GLU A 158      25.996   3.449 -32.340  0.00 41.64              
ATOM   2454  HG2 GLU A 158       0.329  -0.007  -0.221  0.00  0.40              
ATOM   2455  HA  GLU A 158       0.655   5.776   1.667  0.00  6.05              
ATOM   2456  HG3 GLU A 158      -0.051   0.398   0.341  0.00  0.53              
ATOM   2457  HB3 GLU A 158       0.524   0.234  -0.075  0.00  0.58              
ATOM   2458  HB2 GLU A 158       0.003  -0.604  -0.218  0.00  0.64              
ATOM   2459  N   GLN A 159      31.276  18.490   8.861  0.00 37.40              
ATOM   2460  CA  GLN A 159      -0.134  -0.172  -0.112  0.00  0.24              
ATOM   2461  C   GLN A 159       7.599 -39.635  57.829  0.00 70.52              
ATOM   2462  O   GLN A 159     -29.849  26.921 -47.197  0.00 61.99              
ATOM   2463  CB  GLN A 159       0.001  -0.039  -0.073  0.00  0.08              
ATOM   2464  CG  GLN A 159      -1.387   0.618  -2.778  0.00  3.17              
ATOM   2465  CD  GLN A 159     -60.501  38.721 -36.833  0.00 80.72              
ATOM   2466  OE1 GLN A 159      24.417 -72.007  -4.742  0.00 76.18              
ATOM   2467  NE2 GLN A 159       3.366 -51.198 -29.810  0.00 59.34              
ATOM   2468  H   GLN A 159     -33.714  -8.940   6.612  0.00 35.50              
ATOM   2469 HE21 GLN A 159      64.876 -33.705  63.571  0.00 96.88              
ATOM   2470 HE22 GLN A 159     -35.129 120.156   8.721  0.00125.49              
ATOM   2471  HG2 GLN A 159      -0.217   0.302   0.393  0.00  0.54              
ATOM   2472  HA  GLN A 159      -0.547   2.336   2.073  0.00  3.17              
ATOM   2473  HG3 GLN A 159       0.001   0.231   0.701  0.00  0.74              
ATOM   2474  HB3 GLN A 159      -0.113   0.011   0.278  0.00  0.30              
ATOM   2475  HB2 GLN A 159      -0.058   0.039   0.404  0.00  0.41              
ATOM   2476  N   CYS A 160      13.178  27.613 -33.264  0.00 45.20              
ATOM   2477  CA  CYS A 160      -6.640  -3.887   5.392  0.00  9.40              
ATOM   2478  C   CYS A 160       4.735  26.206 100.083  0.00103.57              
ATOM   2479  O   CYS A 160      -4.533  45.669 -53.413  0.00 70.42              
ATOM   2480  CB  CYS A 160       6.480 -10.423   1.367  0.00 12.35              
ATOM   2481  SG  CYS A 160      -0.419  -1.413  -1.006  0.00  1.78              
ATOM   2482  OXT CYS A 160      -8.645 -93.163 -37.275  0.00100.72              
ATOM   2483  H   CYS A 160       4.736 -13.410  22.499  0.00 26.62              
ATOM   2484  HB3 CYS A 160       0.385   8.346  -1.430  0.00  8.48              
ATOM   2485  HA  CYS A 160       5.200   2.296   1.391  0.00  5.85              
ATOM   2486  HB2 CYS A 160      -7.422   3.715   2.665  0.00  8.72              
