# Supplementary material for: Bluues: a program for the analysis of the electrostatic properties of proteins based on generalized Born radii
Source: BMC Bioinformatics. 2012 Mar 28;13(Suppl 4):S18. doi: 10.1186/1471-2105-13-S4-S18 (PMC3434445; doi:10.1186/1471-2105-13-S4-S18)
Supplement: Additional file 1 — Executable and examples. Zipped folder with the executable compiled for Linux x86_64 and 80386 machines and including example input and output files. [file 1471-2105-13-S4-S18-S1.ZIP › S18 additional file/out.frc_solv]

ATOM      1  N   GLN A   5      -1.176   0.645  -0.436  0.00  1.41              
ATOM      2  CA  GLN A   5      -0.355   0.085  -0.162  0.00  0.40              
ATOM      3  C   GLN A   5      -5.077   0.347  -1.117  0.00  5.21              
ATOM      4  O   GLN A   5       5.322  -0.171   1.019  0.00  5.42              
ATOM      5  CB  GLN A   5      -0.378   0.026  -0.303  0.00  0.48              
ATOM      6  CG  GLN A   5       0.311  -0.138   0.533  0.00  0.63              
ATOM      7  CD  GLN A   5      -0.384   0.959  -4.326  0.00  4.45              
ATOM      8  H   GLN A   5      -1.789   1.132  -0.257  0.00  2.13              
ATOM      9  H2  GLN A   5      -1.839   0.800  -0.618  0.00  2.10              
ATOM     10  H3  GLN A   5      -1.297   1.181  -0.804  0.00  1.93              
ATOM     11  HG3 GLN A   5      -0.097   0.020  -0.223  0.00  0.24              
ATOM     12  HB3 GLN A   5      -0.026  -0.006  -0.027  0.00  0.04              
ATOM     13  HA  GLN A   5      -0.490   0.165  -0.301  0.00  0.60              
ATOM     14  HG2 GLN A   5      -0.145   0.112  -0.207  0.00  0.28              
ATOM     15  HB2 GLN A   5      -0.037   0.001  -0.024  0.00  0.04              
ATOM     16 HE22 GLN A   5      -0.011   2.685  -2.677  0.00  3.79              
ATOM     17  OE1 GLN A   5      -0.512   0.028   3.913  0.00  3.95              
ATOM     18  NE2 GLN A   5      -0.683  -3.536   5.659  0.00  6.71              
ATOM     19 HE21 GLN A   5       1.272   1.396  -2.372  0.00  3.03              
ATOM     20  N   THR A   6       3.325  -0.133   0.343  0.00  3.35              
ATOM     21  CA  THR A   6       0.323  -0.006   0.006  0.00  0.32              
ATOM     22  C   THR A   6      -5.078  -0.564  -0.147  0.00  5.11              
ATOM     23  O   THR A   6       4.998   1.161   0.483  0.00  5.15              
ATOM     24  CB  THR A   6      -2.905   0.242   0.302  0.00  2.93              
ATOM     25  OG1 THR A   6       4.844  -0.464  -1.281  0.00  5.03              
ATOM     26  CG2 THR A   6       2.063  -0.424  -0.207  0.00  2.12              
ATOM     27  H   THR A   6      -1.896   0.144  -0.133  0.00  1.91              
ATOM     28  HA  THR A   6      -0.854   0.050  -0.034  0.00  0.86              
ATOM     29 HG22 THR A   6      -0.543   0.154   0.109  0.00  0.58              
ATOM     30 HG21 THR A   6      -0.526   0.101   0.042  0.00  0.54              
ATOM     31  HB  THR A   6      -0.033   0.002   0.004  0.00  0.03              
ATOM     32 HG23 THR A   6      -0.574   0.141   0.024  0.00  0.59              
ATOM     33  HG1 THR A   6      -2.693   0.579   0.915  0.00  2.90              
ATOM     34  N   MET A   7       3.396   0.264  -0.016  0.00  3.41              
ATOM     35  CA  MET A   7       0.193   0.026   0.000  0.00  0.19              
ATOM     36  C   MET A   7      -4.422  -0.827   0.433  0.00  4.52              
ATOM     37  O   MET A   7       3.993   0.556  -0.757  0.00  4.10              
ATOM     38  CB  MET A   7      -0.252  -0.007   0.000  0.00  0.25              
ATOM     39  CG  MET A   7      -0.012   0.000   0.000  0.00  0.01              
ATOM     40  SD  MET A   7       1.734  -0.279   0.151  0.00  1.76              
ATOM     41  CE  MET A   7       0.287  -0.103   0.026  0.00  0.31              
ATOM     42  H   MET A   7      -2.127  -0.009   0.043  0.00  2.13              
ATOM     43  HG2 MET A   7      -0.280   0.014   0.026  0.00  0.28              
ATOM     44  HE1 MET A   7      -0.402   0.081  -0.049  0.00  0.41              
ATOM     45  HE2 MET A   7      -0.325   0.216  -0.066  0.00  0.40              
ATOM     46  HE3 MET A   7      -0.341   0.130   0.014  0.00  0.37              
ATOM     47  HB2 MET A   7      -0.181  -0.002  -0.010  0.00  0.18              
ATOM     48  HG3 MET A   7      -0.314  -0.030   0.009  0.00  0.32              
ATOM     49  HA  MET A   7      -0.822  -0.180  -0.064  0.00  0.84              
ATOM     50  HB3 MET A   7      -0.170   0.004   0.007  0.00  0.17              
ATOM     51  N   LYS A   8       2.565   0.855  -0.199  0.00  2.71              
ATOM     52  CA  LYS A   8       1.516   0.722  -0.312  0.00  1.71              
ATOM     53  C   LYS A   8      -4.660  -2.052   1.015  0.00  5.19              
ATOM     54  O   LYS A   8       3.879   1.575  -0.474  0.00  4.21              
ATOM     55  CB  LYS A   8       0.048   0.042  -0.009  0.00  0.06              
ATOM     56  CG  LYS A   8      -0.081  -0.082   0.008  0.00  0.12              
ATOM     57  CD  LYS A   8       0.202   0.133  -0.074  0.00  0.25              
ATOM     58  CE  LYS A   8       0.037   0.027  -0.015  0.00  0.05              
ATOM     59  NZ  LYS A   8       1.492   0.901   0.565  0.00  1.83              
ATOM     60  H   LYS A   8      -2.325  -0.931  -0.067  0.00  2.51              
ATOM     61  HZ1 LYS A   8      -1.218  -1.412  -0.965  0.00  2.10              
ATOM     62  HZ2 LYS A   8      -0.684  -0.440  -0.993  0.00  1.28              
ATOM     63  HZ3 LYS A   8      -2.104  -0.731  -0.366  0.00  2.26              
ATOM     64  HA  LYS A   8      -0.884  -0.390   0.285  0.00  1.01              
ATOM     65  HE2 LYS A   8       0.078  -0.234   0.136  0.00  0.28              
ATOM     66  HE3 LYS A   8      -0.340  -0.078   0.239  0.00  0.42              
ATOM     67  HG2 LYS A   8      -0.059  -0.048  -0.006  0.00  0.08              
ATOM     68  HG3 LYS A   8      -0.023  -0.057   0.001  0.00  0.06              
ATOM     69  HD3 LYS A   8      -0.352  -0.134   0.092  0.00  0.39              
ATOM     70  HD2 LYS A   8      -0.192  -0.185   0.169  0.00  0.32              
ATOM     71  HB3 LYS A   8      -0.140  -0.183   0.055  0.00  0.24              
ATOM     72  HB2 LYS A   8      -0.202  -0.189   0.009  0.00  0.28              
ATOM     73  N   GLY A   9       2.591   1.119  -0.903  0.00  2.96              
ATOM     74  CA  GLY A   9       0.154   0.053  -0.058  0.00  0.17              
ATOM     75  C   GLY A   9      -3.455  -0.388   1.332  0.00  3.72              
ATOM     76  O   GLY A   9       2.852  -0.288  -1.365  0.00  3.17              
ATOM     77  H   GLY A   9      -1.729  -0.811   0.784  0.00  2.06              
ATOM     78  HA2 GLY A   9      -0.442  -0.180   0.207  0.00  0.52              
ATOM     79  HA3 GLY A   9      -0.417  -0.160   0.130  0.00  0.46              
ATOM     80  N   LEU A  10       2.459   0.151  -0.847  0.00  2.61              
ATOM     81  CA  LEU A  10       0.280  -0.033  -0.095  0.00  0.30              
ATOM     82  C   LEU A  10      -3.010   0.523   1.449  0.00  3.38              
ATOM     83  O   LEU A  10       3.254   0.005  -1.658  0.00  3.65              
ATOM     84  CB  LEU A  10       0.637  -0.070  -0.173  0.00  0.66              
ATOM     85  CG  LEU A  10      -1.889   0.458   0.481  0.00  2.00              
ATOM     86  CD1 LEU A  10       2.122  -0.742  -0.335  0.00  2.27              
ATOM     87  CD2 LEU A  10       2.300  -0.488  -0.544  0.00  2.41              
ATOM     88  H   LEU A  10      -1.711  -0.215   0.561  0.00  1.81              
ATOM     89 HD22 LEU A  10      -0.578   0.095   0.170  0.00  0.61              
ATOM     90 HD23 LEU A  10      -0.529   0.147   0.117  0.00  0.56              
ATOM     91 HD21 LEU A  10      -0.582   0.107   0.108  0.00  0.60              
ATOM     92 HD13 LEU A  10      -0.549   0.156   0.055  0.00  0.57              
ATOM     93 HD12 LEU A  10      -0.495   0.213   0.070  0.00  0.54              
ATOM     94 HD11 LEU A  10      -0.489   0.208   0.083  0.00  0.54              
ATOM     95  HA  LEU A  10      -0.465   0.112   0.138  0.00  0.50              
ATOM     96  HG  LEU A  10       0.182  -0.054  -0.060  0.00  0.20              
ATOM     97  HB3 LEU A  10      -0.276   0.014   0.087  0.00  0.29              
ATOM     98  HB2 LEU A  10      -0.274   0.025   0.056  0.00  0.28              
ATOM     99  N   ASP A  11       2.131  -1.037  -1.249  0.00  2.68              
ATOM    100  CA  ASP A  11      -0.137   0.092   0.112  0.00  0.20              
ATOM    101  C   ASP A  11      -1.913   1.471   1.326  0.00  2.75              
ATOM    102  O   ASP A  11       1.960  -2.031  -1.269  0.00  3.09              
ATOM    103  CB  ASP A  11       0.076  -0.121  -0.109  0.00  0.18              
ATOM    104  CG  ASP A  11      -1.558   3.750   3.335  0.00  5.25              
ATOM    105  OD1 ASP A  11       1.743  -2.894  -2.726  0.00  4.34              
ATOM    106  OD2 ASP A  11       0.728  -5.484  -4.317  0.00  7.02              
ATOM    107  H   ASP A  11      -1.139   0.758   0.604  0.00  1.50              
ATOM    108  HA  ASP A  11      -0.358   0.123   0.273  0.00  0.47              
ATOM    109  HB3 ASP A  11       0.028  -0.057  -0.039  0.00  0.07              
ATOM    110  HB2 ASP A  11       0.030  -0.051  -0.048  0.00  0.08              
ATOM    111  N   ILE A  12       1.626  -0.893  -1.012  0.00  2.11              
ATOM    112  CA  ILE A  12       0.232  -0.142  -0.118  0.00  0.30              
ATOM    113  C   ILE A  12      -1.984   1.752   1.102  0.00  2.87              
ATOM    114  O   ILE A  12       1.873  -1.717  -0.789  0.00  2.66              
ATOM    115  CB  ILE A  12      -0.553   0.259   0.273  0.00  0.67              
ATOM    116  CG1 ILE A  12       0.176  -0.087  -0.066  0.00  0.21              
ATOM    117  CG2 ILE A  12       1.284  -0.666  -0.766  0.00  1.64              
ATOM    118  CD1 ILE A  12       0.293  -0.125  -0.080  0.00  0.33              
ATOM    119  H   ILE A  12      -1.155   0.385   0.737  0.00  1.42              
ATOM    120  HA  ILE A  12      -0.354   0.211   0.141  0.00  0.44              
ATOM    121 HG22 ILE A  12      -0.379   0.180   0.221  0.00  0.47              
ATOM    122 HG21 ILE A  12      -0.364   0.163   0.240  0.00  0.47              
ATOM    123  HB  ILE A  12      -0.090   0.031   0.044  0.00  0.10              
ATOM    124 HG12 ILE A  12      -0.097   0.045   0.039  0.00  0.11              
ATOM    125 HG13 ILE A  12      -0.087   0.053   0.030  0.00  0.11              
ATOM    126 HD13 ILE A  12      -0.090   0.031   0.026  0.00  0.10              
ATOM    127 HD12 ILE A  12      -0.081   0.035   0.017  0.00  0.09              
ATOM    128 HG23 ILE A  12      -0.303   0.207   0.181  0.00  0.41              
ATOM    129 HD11 ILE A  12      -0.082   0.039   0.020  0.00  0.09              
ATOM    130  N   GLN A  13       1.192  -1.354  -0.935  0.00  2.03              
ATOM    131  CA  GLN A  13       0.007  -0.012  -0.007  0.00  0.02              
ATOM    132  C   GLN A  13      -1.549   2.751   1.440  0.00  3.47              
ATOM    133  O   GLN A  13       1.480  -2.808  -1.336  0.00  3.44              
ATOM    134  CB  GLN A  13       0.007  -0.015  -0.009  0.00  0.02              
ATOM    135  CG  GLN A  13       0.132  -0.241  -0.135  0.00  0.31              
ATOM    136  CD  GLN A  13      -1.258   2.374   1.112  0.00  2.91              
ATOM    137  H   GLN A  13      -0.763   0.838   0.695  0.00  1.33              
ATOM    138  HG2 GLN A  13      -0.085   0.110   0.081  0.00  0.16              
ATOM    139  HA  GLN A  13      -0.200   0.303   0.153  0.00  0.39              
ATOM    140  HG3 GLN A  13      -0.065   0.152   0.067  0.00  0.18              
ATOM    141  HB3 GLN A  13      -0.029   0.084   0.043  0.00  0.10              
ATOM    142  HB2 GLN A  13      -0.026   0.081   0.049  0.00  0.10              
ATOM    143 HE22 GLN A  13      -1.192   1.128   0.947  0.00  1.89              
ATOM    144  OE1 GLN A  13       0.662  -2.264  -0.591  0.00  2.43              
ATOM    145  NE2 GLN A  13       2.047  -2.717  -1.591  0.00  3.76              
ATOM    146 HE21 GLN A  13      -0.754   1.189   0.534  0.00  1.51              
ATOM    147  N   LYS A  14       0.983  -1.711  -0.896  0.00  2.17              
ATOM    148  CA  LYS A  14       0.787  -1.392  -0.615  0.00  1.71              
ATOM    149  C   LYS A  14      -2.782   4.000   1.111  0.00  5.00              
ATOM    150  O   LYS A  14       2.517  -3.622  -0.708  0.00  4.47              
ATOM    151  CB  LYS A  14       0.030  -0.059  -0.024  0.00  0.07              
ATOM    152  CG  LYS A  14      -0.056   0.134   0.071  0.00  0.16              
ATOM    153  CD  LYS A  14       0.130  -0.341  -0.134  0.00  0.39              
ATOM    154  CE  LYS A  14       0.033  -0.086  -0.046  0.00  0.10              
ATOM    155  NZ  LYS A  14       0.049  -2.515  -1.869  0.00  3.13              
ATOM    156  H   LYS A  14      -0.762   1.254   0.715  0.00  1.63              
ATOM    157  HZ1 LYS A  14       0.425   2.673   1.417  0.00  3.06              
ATOM    158  HZ2 LYS A  14       0.387   1.345   1.829  0.00  2.30              
ATOM    159  HZ3 LYS A  14      -0.137   2.627   2.240  0.00  3.45              
ATOM    160  HA  LYS A  14      -0.490   0.924   0.474  0.00  1.15              
ATOM    161  HE2 LYS A  14      -0.204   0.587   0.162  0.00  0.64              
ATOM    162  HE3 LYS A  14      -0.457   0.562   0.485  0.00  0.87              
ATOM    163  HG2 LYS A  14      -0.041   0.077   0.046  0.00  0.10              
ATOM    164  HG3 LYS A  14      -0.023   0.076   0.048  0.00  0.09              
ATOM    165  HD3 LYS A  14      -0.207   0.450   0.127  0.00  0.51              
ATOM    166  HD2 LYS A  14      -0.127   0.439   0.156  0.00  0.48              
ATOM    167  HB3 LYS A  14      -0.131   0.233   0.070  0.00  0.28              
ATOM    168  HB2 LYS A  14      -0.108   0.202   0.086  0.00  0.24              
ATOM    169  N   VAL A  15       1.569  -1.882  -0.425  0.00  2.49              
ATOM    170  CA  VAL A  15       0.364  -0.370  -0.024  0.00  0.52              
ATOM    171  C   VAL A  15      -2.469   2.522   0.005  0.00  3.53              
ATOM    172  O   VAL A  15       2.471  -2.210   0.298  0.00  3.33              
ATOM    173  CB  VAL A  15      -1.267   1.017   0.035  0.00  1.62              
ATOM    174  CG1 VAL A  15       1.378  -1.060  -0.109  0.00  1.74              
ATOM    175  CG2 VAL A  15       1.268  -0.940  -0.089  0.00  1.58              
ATOM    176  H   VAL A  15      -0.961   1.116   0.333  0.00  1.51              
ATOM    177  HA  VAL A  15      -0.429   0.449   0.003  0.00  0.62              
ATOM    178 HG11 VAL A  15      -0.355   0.277   0.005  0.00  0.45              
ATOM    179 HG21 VAL A  15      -0.293   0.250   0.033  0.00  0.39              
ATOM    180  HB  VAL A  15       0.132  -0.098   0.007  0.00  0.16              
ATOM    181 HG12 VAL A  15      -0.323   0.283   0.057  0.00  0.43              
ATOM    182 HG13 VAL A  15      -0.350   0.225   0.032  0.00  0.42              
ATOM    183 HG23 VAL A  15      -0.317   0.214  -0.001  0.00  0.38              
ATOM    184 HG22 VAL A  15      -0.318   0.213   0.042  0.00  0.38              
ATOM    185  N   ALA A  16       1.572  -1.865  -0.163  0.00  2.44              
ATOM    186  CA  ALA A  16      -0.125   0.148  -0.004  0.00  0.19              
ATOM    187  C   ALA A  16      -2.629   3.043  -0.230  0.00  4.03              
ATOM    188  O   ALA A  16       2.641  -3.300  -0.076  0.00  4.23              
ATOM    189  CB  ALA A  16       0.557  -0.822  -0.028  0.00  0.99              
ATOM    190  H   ALA A  16      -0.962   1.281   0.269  0.00  1.62              
ATOM    191  HA  ALA A  16      -0.298   0.314  -0.044  0.00  0.44              
ATOM    192  HB1 ALA A  16      -0.150   0.246   0.019  0.00  0.29              
ATOM    193  HB3 ALA A  16      -0.183   0.302   0.051  0.00  0.36              
ATOM    194  HB2 ALA A  16      -0.191   0.273  -0.034  0.00  0.33              
ATOM    195  N   GLY A  17       1.966  -2.043   0.446  0.00  2.87              
ATOM    196  CA  GLY A  17       0.135  -0.149   0.028  0.00  0.20              
ATOM    197  C   GLY A  17      -3.178   3.054  -1.021  0.00  4.52              
ATOM    198  O   GLY A  17       2.813  -2.201   1.067  0.00  3.73              
ATOM    199  H   GLY A  17      -1.224   1.138  -0.403  0.00  1.72              
ATOM    200  HA2 GLY A  17      -0.396   0.478  -0.061  0.00  0.62              
ATOM    201  HA3 GLY A  17      -0.383   0.454  -0.053  0.00  0.60              
ATOM    202  N   THR A  18       2.340  -2.506   0.774  0.00  3.51              
ATOM    203  CA  THR A  18       0.207  -0.201   0.092  0.00  0.30              
ATOM    204  C   THR A  18      -3.242   2.711  -1.494  0.00  4.48              
ATOM    205  O   THR A  18       3.281  -2.959   1.530  0.00  4.68              
ATOM    206  CB  THR A  18      -1.832   2.318  -0.951  0.00  3.10              
ATOM    207  OG1 THR A  18       2.861  -4.717   1.566  0.00  5.73              
ATOM    208  CG2 THR A  18       1.165  -1.391   0.756  0.00  1.97              
ATOM    209  H   THR A  18      -1.675   2.049  -0.404  0.00  2.68              
ATOM    210  HA  THR A  18      -0.515   0.432  -0.240  0.00  0.71              
ATOM    211 HG22 THR A  18      -0.321   0.296  -0.188  0.00  0.48              
ATOM    212 HG21 THR A  18      -0.276   0.415  -0.212  0.00  0.54              
ATOM    213  HB  THR A  18      -0.023   0.032  -0.011  0.00  0.04              
ATOM    214 HG23 THR A  18      -0.312   0.380  -0.218  0.00  0.54              
ATOM    215  HG1 THR A  18      -1.654   2.582  -0.987  0.00  3.22              
ATOM    216  N   TRP A  19       2.148  -1.400   0.987  0.00  2.75              
ATOM    217  CA  TRP A  19       0.141  -0.077   0.061  0.00  0.17              
ATOM    218  C   TRP A  19      -2.950   1.234  -1.237  0.00  3.43              
ATOM    219  O   TRP A  19       2.827  -1.052   1.211  0.00  3.25              
ATOM    220  CB  TRP A  19       0.025  -0.012   0.009  0.00  0.03              
ATOM    221  CG  TRP A  19       0.721  -0.414   0.258  0.00  0.87              
ATOM    222  CD1 TRP A  19       0.813  -0.516   0.270  0.00  1.00              
ATOM    223  CD2 TRP A  19      -0.654   0.401  -0.230  0.00  0.80              
ATOM    224  NE1 TRP A  19       1.700  -1.220   0.483  0.00  2.15              
ATOM    225  CE2 TRP A  19      -0.716   0.508  -0.218  0.00  0.90              
ATOM    226  CE3 TRP A  19       1.298  -0.748   0.485  0.00  1.57              
ATOM    227  CZ2 TRP A  19       1.371  -1.062   0.387  0.00  1.78              
ATOM    228  CZ3 TRP A  19       1.110  -0.703   0.413  0.00  1.38              
ATOM    229  CH2 TRP A  19       0.626  -0.462   0.206  0.00  0.81              
ATOM    230  H   TRP A  19      -1.378   0.812  -0.643  0.00  1.72              
ATOM    231  HE1 TRP A  19      -1.641   1.273  -0.391  0.00  2.11              
ATOM    232  HH2 TRP A  19      -0.791   0.627  -0.256  0.00  1.04              
ATOM    233  HA  TRP A  19      -0.591   0.362  -0.277  0.00  0.75              
ATOM    234  HE3 TRP A  19      -0.917   0.466  -0.353  0.00  1.09              
ATOM    235  HZ3 TRP A  19      -0.839   0.507  -0.330  0.00  1.03              
ATOM    236  HZ2 TRP A  19      -0.803   0.684  -0.181  0.00  1.07              
ATOM    237  HD1 TRP A  19      -0.998   0.613  -0.348  0.00  1.22              
ATOM    238  HB3 TRP A  19      -0.168   0.070  -0.060  0.00  0.19              
ATOM    239  HB2 TRP A  19      -0.164   0.069  -0.061  0.00  0.19              
ATOM    240  N   TYR A  20       2.007  -0.690   0.767  0.00  2.26              
ATOM    241  CA  TYR A  20       0.007  -0.001   0.002  0.00  0.01              
ATOM    242  C   TYR A  20      -2.677   0.221  -0.596  0.00  2.75              
ATOM    243  O   TYR A  20       2.557  -0.325   0.621  0.00  2.65              
ATOM    244  CB  TYR A  20       0.069  -0.016   0.020  0.00  0.07              
ATOM    245  CG  TYR A  20       0.005  -0.002   0.002  0.00  0.01              
ATOM    246  CD1 TYR A  20       0.888  -0.579   0.493  0.00  1.17              
ATOM    247  CD2 TYR A  20       0.906  -0.451   0.393  0.00  1.09              
ATOM    248  CE1 TYR A  20       1.085  -1.039   0.786  0.00  1.70              
ATOM    249  CE2 TYR A  20       1.097  -0.943   0.723  0.00  1.62              
ATOM    250  CZ  TYR A  20      -1.453   1.647  -1.171  0.00  2.49              
ATOM    251  OH  TYR A  20       2.321  -4.033   2.616  0.00  5.34              
ATOM    252  H   TYR A  20      -1.332   0.497  -0.521  0.00  1.51              
ATOM    253  HA  TYR A  20      -0.433   0.069  -0.129  0.00  0.46              
ATOM    254  HE1 TYR A  20      -0.781   0.872  -0.648  0.00  1.34              
ATOM    255  HE2 TYR A  20      -0.791   0.797  -0.620  0.00  1.28              
ATOM    256  HD2 TYR A  20      -0.894   0.301  -0.281  0.00  0.98              
ATOM    257  HD1 TYR A  20      -0.810   0.496  -0.447  0.00  1.05              
ATOM    258  HB3 TYR A  20      -0.137   0.015  -0.023  0.00  0.14              
ATOM    259  HB2 TYR A  20      -0.130   0.032  -0.039  0.00  0.14              
ATOM    260  HH  TYR A  20      -1.703   3.070  -1.856  0.00  3.97              
ATOM    261  N   SER A  21       1.858   0.118   0.245  0.00  1.88              
ATOM    262  CA  SER A  21       0.099   0.013   0.007  0.00  0.10              
ATOM    263  C   SER A  21      -2.181  -0.509   0.120  0.00  2.24              
ATOM    264  O   SER A  21       1.832   0.711  -0.387  0.00  2.00              
ATOM    265  CB  SER A  21      -0.779  -0.168  -0.025  0.00  0.80              
ATOM    266  OG  SER A  21       2.451   0.334   0.354  0.00  2.50              
ATOM    267  H   SER A  21      -1.390  -0.165  -0.142  0.00  1.41              
ATOM    268  HA  SER A  21      -0.342  -0.015  -0.040  0.00  0.34              
ATOM    269  HB3 SER A  21      -0.120  -0.026   0.001  0.00  0.12              
ATOM    270  HB2 SER A  21      -0.136  -0.046   0.007  0.00  0.14              
ATOM    271  HG  SER A  21      -1.483  -0.285  -0.223  0.00  1.53              
ATOM    272  N   LEU A  22       1.577   0.296  -0.023  0.00  1.60              
ATOM    273  CA  LEU A  22       0.184   0.061  -0.023  0.00  0.20              
ATOM    274  C   LEU A  22      -1.986  -0.954   0.540  0.00  2.27              
ATOM    275  O   LEU A  22       1.662   1.256  -0.875  0.00  2.26              
ATOM    276  CB  LEU A  22       0.431   0.107   0.004  0.00  0.44              
ATOM    277  CG  LEU A  22      -1.260  -0.483   0.042  0.00  1.35              
ATOM    278  CD1 LEU A  22       1.659   0.543   0.179  0.00  1.75              
ATOM    279  CD2 LEU A  22       1.189   0.949  -0.435  0.00  1.58              
ATOM    280  H   LEU A  22      -1.109  -0.096  -0.083  0.00  1.12              
ATOM    281 HD22 LEU A  22      -0.268  -0.223   0.146  0.00  0.38              
ATOM    282 HD23 LEU A  22      -0.237  -0.266   0.127  0.00  0.38              
ATOM    283 HD21 LEU A  22      -0.303  -0.268   0.116  0.00  0.42              
ATOM    284 HD13 LEU A  22      -0.422  -0.162  -0.029  0.00  0.45              
ATOM    285 HD12 LEU A  22      -0.368  -0.161  -0.040  0.00  0.40              
ATOM    286 HD11 LEU A  22      -0.448  -0.066  -0.097  0.00  0.46              
ATOM    287  HA  LEU A  22      -0.304  -0.127   0.071  0.00  0.34              
ATOM    288  HG  LEU A  22       0.125   0.037  -0.001  0.00  0.13              
ATOM    289  HB3 LEU A  22      -0.188  -0.046  -0.004  0.00  0.19              
ATOM    290  HB2 LEU A  22      -0.191  -0.021  -0.022  0.00  0.19              
ATOM    291  N   ALA A  23       1.469   0.498  -0.267  0.00  1.57              
ATOM    292  CA  ALA A  23      -0.111  -0.042   0.033  0.00  0.12              
ATOM    293  C   ALA A  23      -1.945  -0.369   0.435  0.00  2.03              
ATOM    294  O   ALA A  23       2.023   0.161  -0.175  0.00  2.04              
ATOM    295  CB  ALA A  23       0.653   0.268  -0.181  0.00  0.73              
ATOM    296  H   ALA A  23      -1.033  -0.216   0.070  0.00  1.06              
ATOM    297  HA  ALA A  23      -0.241  -0.133   0.116  0.00  0.30              
ATOM    298  HB1 ALA A  23      -0.240  -0.065   0.038  0.00  0.25              
ATOM    299  HB3 ALA A  23      -0.202  -0.090   0.078  0.00  0.23              
ATOM    300  HB2 ALA A  23      -0.217  -0.121   0.064  0.00  0.26              
ATOM    301  N   MET A  24       1.165   0.179  -0.415  0.00  1.25              
ATOM    302  CA  MET A  24       0.064  -0.005  -0.017  0.00  0.07              
ATOM    303  C   MET A  24      -1.380   0.414   0.601  0.00  1.56              
ATOM    304  O   MET A  24       1.120  -0.305  -0.842  0.00  1.43              
ATOM    305  CB  MET A  24      -0.082   0.003   0.018  0.00  0.08              
ATOM    306  CG  MET A  24      -0.003  -0.001   0.002  0.00  0.00              
ATOM    307  SD  MET A  24       0.476   0.171  -0.164  0.00  0.53              
ATOM    308  CE  MET A  24       0.126   0.048  -0.019  0.00  0.14              
ATOM    309  H   MET A  24      -0.685  -0.187   0.378  0.00  0.80              
ATOM    310  HG2 MET A  24      -0.092  -0.035   0.050  0.00  0.11              
ATOM    311  HE1 MET A  24      -0.177  -0.061   0.031  0.00  0.19              
ATOM    312  HE2 MET A  24      -0.157  -0.088   0.033  0.00  0.18              
ATOM    313  HE3 MET A  24      -0.173  -0.046  -0.000  0.00  0.18              
ATOM    314  HB2 MET A  24      -0.054   0.011   0.009  0.00  0.06              
ATOM    315  HG3 MET A  24      -0.066  -0.010   0.052  0.00  0.08              
ATOM    316  HA  MET A  24      -0.271   0.037   0.040  0.00  0.28              
ATOM    317  HB3 MET A  24      -0.065   0.000   0.007  0.00  0.07              
ATOM    318  N   ALA A  25       0.997  -0.552  -0.310  0.00  1.18              
ATOM    319  CA  ALA A  25      -0.069   0.066   0.034  0.00  0.10              
ATOM    320  C   ALA A  25      -1.180   1.446   0.357  0.00  1.90              
ATOM    321  O   ALA A  25       1.331  -1.337  -0.082  0.00  1.89              
ATOM    322  CB  ALA A  25       0.451  -0.411  -0.223  0.00  0.65              
ATOM    323  H   ALA A  25      -0.731   0.377   0.112  0.00  0.83              
ATOM    324  HA  ALA A  25      -0.132   0.157   0.108  0.00  0.23              
ATOM    325  HB1 ALA A  25      -0.137   0.172   0.082  0.00  0.23              
ATOM    326  HB3 ALA A  25      -0.144   0.114   0.093  0.00  0.21              
ATOM    327  HB2 ALA A  25      -0.181   0.132   0.055  0.00  0.23              
ATOM    328  N   ALA A  26       0.617  -1.165  -0.334  0.00  1.36              
ATOM    329  CA  ALA A  26      -0.048   0.104   0.015  0.00  0.12              
ATOM    330  C   ALA A  26      -0.790   2.126   0.519  0.00  2.33              
ATOM    331  O   ALA A  26       0.607  -2.068  -0.874  0.00  2.33              
ATOM    332  CB  ALA A  26       0.158  -0.491  -0.029  0.00  0.52              
ATOM    333  H   ALA A  26      -0.318   0.780   0.336  0.00  0.91              
ATOM    334  HA  ALA A  26      -0.153   0.259   0.006  0.00  0.30              
ATOM    335  HB1 ALA A  26      -0.027   0.165   0.026  0.00  0.17              
ATOM    336  HB3 ALA A  26      -0.058   0.163  -0.019  0.00  0.17              
ATOM    337  HB2 ALA A  26      -0.049   0.141   0.011  0.00  0.15              
ATOM    338  N   SER A  27       0.634  -1.591  -0.230  0.00  1.73              
ATOM    339  CA  SER A  27       0.040  -0.104  -0.028  0.00  0.11              
ATOM    340  C   SER A  27      -0.558   2.225   1.131  0.00  2.56              
ATOM    341  O   SER A  27       0.542  -2.085  -1.772  0.00  2.79              
ATOM    342  CB  SER A  27      -0.434   0.967   0.113  0.00  1.07              
ATOM    343  OG  SER A  27       1.183  -2.712   0.203  0.00  2.97              
ATOM    344  H   SER A  27      -0.455   1.023  -0.000  0.00  1.12              
ATOM    345  HA  SER A  27      -0.152   0.368   0.125  0.00  0.42              
ATOM    346  HB3 SER A  27      -0.089   0.175   0.009  0.00  0.20              
ATOM    347  HB2 SER A  27      -0.072   0.165   0.038  0.00  0.18              
ATOM    348  HG  SER A  27      -0.727   1.699  -0.173  0.00  1.86              
ATOM    349  N   ASP A  28       0.198  -1.669  -0.725  0.00  1.83              
ATOM    350  CA  ASP A  28       0.015   0.097   0.079  0.00  0.13              
ATOM    351  C   ASP A  28       0.459   1.200   0.990  0.00  1.62              
ATOM    352  O   ASP A  28      -0.439  -1.324  -0.537  0.00  1.50              
ATOM    353  CB  ASP A  28      -0.019  -0.058  -0.033  0.00  0.07              
ATOM    354  CG  ASP A  28       1.152   0.121   1.728  0.00  2.08              
ATOM    355  OD1 ASP A  28      -1.327   0.478  -3.977  0.00  4.22              
ATOM    356  OD2 ASP A  28      -1.738   1.157  -0.545  0.00  2.16              
ATOM    357  H   ASP A  28      -0.141   0.942   0.197  0.00  0.97              
ATOM    358  HA  ASP A  28       0.037   0.224   0.297  0.00  0.37              
ATOM    359  HB3 ASP A  28      -0.012  -0.023  -0.003  0.00  0.03              
ATOM    360  HB2 ASP A  28       0.001  -0.027  -0.009  0.00  0.03              
ATOM    361  N   ILE A  29      -0.489  -0.757  -1.206  0.00  1.51              
ATOM    362  CA  ILE A  29      -0.070  -0.097  -0.163  0.00  0.20              
ATOM    363  C   ILE A  29       0.917   0.721   0.993  0.00  1.53              
ATOM    364  O   ILE A  29      -0.838  -0.859  -0.647  0.00  1.36              
ATOM    365  CB  ILE A  29       0.133   0.104   0.533  0.00  0.56              
ATOM    366  CG1 ILE A  29      -0.039  -0.043  -0.212  0.00  0.22              
ATOM    367  CG2 ILE A  29      -0.106  -0.274  -1.310  0.00  1.34              
ATOM    368  CD1 ILE A  29      -0.044   0.003  -0.400  0.00  0.40              
ATOM    369  H   ILE A  29       0.356   0.432   1.086  0.00  1.22              
ATOM    370  HA  ILE A  29       0.078   0.186   0.217  0.00  0.30              
ATOM    371 HG22 ILE A  29      -0.034   0.000   0.468  0.00  0.47              
ATOM    372 HG21 ILE A  29       0.040   0.053   0.283  0.00  0.29              
ATOM    373  HB  ILE A  29       0.026  -0.002   0.086  0.00  0.09              
ATOM    374 HG12 ILE A  29       0.018   0.042   0.105  0.00  0.11              
ATOM    375 HG13 ILE A  29       0.027   0.024   0.124  0.00  0.13              
ATOM    376 HD13 ILE A  29       0.005   0.002   0.115  0.00  0.12              
ATOM    377 HD12 ILE A  29       0.013  -0.000   0.119  0.00  0.12              
ATOM    378 HG23 ILE A  29       0.032   0.168   0.350  0.00  0.39              
ATOM    379 HD11 ILE A  29       0.014  -0.020   0.122  0.00  0.12              
ATOM    380  N   SER A  30      -0.924  -0.126  -0.577  0.00  1.10              
ATOM    381  CA  SER A  30      -0.068   0.014  -0.006  0.00  0.07              
ATOM    382  C   SER A  30       1.496   0.203  -0.504  0.00  1.59              
ATOM    383  O   SER A  30      -1.583   0.010   0.950  0.00  1.85              
ATOM    384  CB  SER A  30       0.860  -0.530   0.037  0.00  1.01              
ATOM    385  OG  SER A  30      -3.002   1.401   0.108  0.00  3.31              
ATOM    386  H   SER A  30       0.713   0.000   0.570  0.00  0.91              
ATOM    387  HA  SER A  30       0.200  -0.079   0.016  0.00  0.22              
ATOM    388  HB3 SER A  30       0.151  -0.130   0.045  0.00  0.20              
ATOM    389  HB2 SER A  30       0.157  -0.118  -0.025  0.00  0.20              
ATOM    390  HG  SER A  30       1.832  -0.736   0.445  0.00  2.02              
ATOM    391  N   LEU A  31      -0.777  -0.481   0.310  0.00  0.96              
ATOM    392  CA  LEU A  31      -0.072  -0.070   0.072  0.00  0.12              
ATOM    393  C   LEU A  31       0.639   0.729  -0.588  0.00  1.13              
ATOM    394  O   LEU A  31      -0.463  -0.495   0.730  0.00  1.00              
ATOM    395  CB  LEU A  31      -0.074  -0.210   0.146  0.00  0.27              
ATOM    396  CG  LEU A  31       0.283   0.770  -0.608  0.00  1.02              
ATOM    397  CD1 LEU A  31       0.095  -1.122   0.621  0.00  1.29              
ATOM    398  CD2 LEU A  31      -0.711  -0.762   1.347  0.00  1.70              
ATOM    399  H   LEU A  31       0.448   0.386  -0.047  0.00  0.59              
ATOM    400 HD22 LEU A  31       0.263   0.116  -0.358  0.00  0.46              
ATOM    401 HD23 LEU A  31       0.183   0.178  -0.385  0.00  0.46              
ATOM    402 HD21 LEU A  31       0.144   0.202  -0.364  0.00  0.44              
ATOM    403 HD13 LEU A  31      -0.057   0.270  -0.181  0.00  0.33              
ATOM    404 HD12 LEU A  31      -0.036   0.286  -0.175  0.00  0.34              
ATOM    405 HD11 LEU A  31      -0.045   0.286  -0.085  0.00  0.30              
ATOM    406  HA  LEU A  31       0.165   0.096  -0.201  0.00  0.28              
ATOM    407  HG  LEU A  31      -0.042  -0.072   0.045  0.00  0.09              
ATOM    408  HB3 LEU A  31       0.016   0.084  -0.075  0.00  0.11              
ATOM    409  HB2 LEU A  31       0.017   0.096  -0.032  0.00  0.10              
ATOM    410  N   LEU A  32      -0.473  -0.585   0.107  0.00  0.76              
ATOM    411  CA  LEU A  32      -0.053  -0.065  -0.008  0.00  0.08              
ATOM    412  C   LEU A  32       1.057   0.862   0.265  0.00  1.39              
ATOM    413  O   LEU A  32      -1.148  -0.740  -0.467  0.00  1.44              
ATOM    414  CB  LEU A  32      -0.059  -0.159  -0.067  0.00  0.18              
ATOM    415  CG  LEU A  32      -0.069   0.381   0.161  0.00  0.42              
ATOM    416  CD1 LEU A  32       0.175  -0.414   0.076  0.00  0.46              
ATOM    417  CD2 LEU A  32       0.266  -0.580  -0.293  0.00  0.70              
ATOM    418  H   LEU A  32       0.347   0.432   0.014  0.00  0.55              
ATOM    419 HD22 LEU A  32      -0.049   0.141   0.113  0.00  0.19              
ATOM    420 HD23 LEU A  32      -0.112   0.120   0.056  0.00  0.17              
ATOM    421 HD21 LEU A  32      -0.063   0.182   0.063  0.00  0.20              
ATOM    422 HD13 LEU A  32      -0.036   0.138  -0.036  0.00  0.15              
ATOM    423 HD12 LEU A  32      -0.090   0.086  -0.026  0.00  0.13              
ATOM    424 HD11 LEU A  32      -0.017   0.073  -0.036  0.00  0.08              
ATOM    425  HA  LEU A  32       0.075   0.078  -0.008  0.00  0.11              
ATOM    426  HG  LEU A  32       0.009  -0.023  -0.024  0.00  0.03              
ATOM    427  HB3 LEU A  32       0.036   0.069   0.047  0.00  0.09              
ATOM    428  HB2 LEU A  32       0.021   0.083   0.031  0.00  0.09              
ATOM    429  N   ASP A  33      -1.098  -0.866  -0.164  0.00  1.41              
ATOM    430  CA  ASP A  33       0.111   0.080   0.012  0.00  0.14              
ATOM    431  C   ASP A  33       2.086   0.971  -0.071  0.00  2.30              
ATOM    432  O   ASP A  33      -2.388  -0.656   0.439  0.00  2.52              
ATOM    433  CB  ASP A  33      -0.074  -0.040  -0.013  0.00  0.09              
ATOM    434  CG  ASP A  33       2.421   1.043   1.076  0.00  2.85              
ATOM    435  OD1 ASP A  33      -3.394  -2.891  -1.535  0.00  4.71              
ATOM    436  OD2 ASP A  33      -2.202   1.268  -1.800  0.00  3.11              
ATOM    437  H   ASP A  33       0.560   0.437   0.060  0.00  0.71              
ATOM    438  HA  ASP A  33       0.279   0.270   0.058  0.00  0.39              
ATOM    439  HB3 ASP A  33      -0.033  -0.004   0.006  0.00  0.03              
ATOM    440  HB2 ASP A  33      -0.021  -0.016  -0.013  0.00  0.03              
ATOM    441  N   ALA A  34      -1.939  -1.041  -0.097  0.00  2.20              
ATOM    442  CA  ALA A  34       0.155   0.066   0.026  0.00  0.17              
ATOM    443  C   ALA A  34       1.794   0.309   0.915  0.00  2.04              
ATOM    444  O   ALA A  34      -1.330  -0.086  -0.545  0.00  1.44              
ATOM    445  CB  ALA A  34      -0.971  -0.285  -0.060  0.00  1.01              
ATOM    446  H   ALA A  34       1.415   0.995   0.054  0.00  1.73              
ATOM    447  HA  ALA A  34       0.419   0.240   0.058  0.00  0.49              
ATOM    448  HB1 ALA A  34       0.390   0.089  -0.033  0.00  0.40              
ATOM    449  HB3 ALA A  34       0.282   0.057   0.025  0.00  0.29              
ATOM    450  HB2 ALA A  34       0.326   0.113   0.046  0.00  0.35              
ATOM    451  N   GLN A  35      -0.963   0.128  -1.095  0.00  1.46              
ATOM    452  CA  GLN A  35      -0.004   0.006  -0.009  0.00  0.01              
ATOM    453  C   GLN A  35       0.553  -0.988   0.977  0.00  1.50              
ATOM    454  O   GLN A  35      -0.109   1.165  -0.585  0.00  1.31              
ATOM    455  CB  GLN A  35      -0.002   0.011  -0.014  0.00  0.02              
ATOM    456  CG  GLN A  35       0.020   0.298  -0.342  0.00  0.45              
ATOM    457  CD  GLN A  35      -0.434  -3.595   3.207  0.00  4.84              
ATOM    458  OE1 GLN A  35       0.373   2.670  -1.770  0.00  3.23              
ATOM    459  NE2 GLN A  35       1.142   6.004  -5.609  0.00  8.30              
ATOM    460  H   GLN A  35       0.629   0.055   0.857  0.00  1.06              
ATOM    461 HE21 GLN A  35      -0.643  -2.594   2.126  0.00  3.42              
ATOM    462 HE22 GLN A  35      -0.692  -3.233   3.407  0.00  4.75              
ATOM    463  HG2 GLN A  35      -0.018  -0.151   0.204  0.00  0.25              
ATOM    464  HA  GLN A  35       0.074  -0.173   0.232  0.00  0.30              
ATOM    465  HG3 GLN A  35      -0.027  -0.208   0.222  0.00  0.31              
ATOM    466  HB3 GLN A  35       0.009  -0.058   0.058  0.00  0.08              
ATOM    467  HB2 GLN A  35       0.012  -0.044   0.076  0.00  0.09              
ATOM    468  N   SER A  36      -0.635   0.449  -0.586  0.00  0.97              
ATOM    469  CA  SER A  36      -0.027   0.030  -0.009  0.00  0.04              
ATOM    470  C   SER A  36       0.654  -0.464  -0.511  0.00  0.95              
ATOM    471  O   SER A  36      -0.247   0.488   1.325  0.00  1.43              
ATOM    472  CB  SER A  36       0.359  -0.268   0.134  0.00  0.47              
ATOM    473  OG  SER A  36      -1.875   0.529  -0.636  0.00  2.05              
ATOM    474  H   SER A  36       0.622  -0.135   0.519  0.00  0.82              
ATOM    475  HA  SER A  36       0.029  -0.139   0.017  0.00  0.14              
ATOM    476  HB3 SER A  36       0.065  -0.053   0.053  0.00  0.10              
ATOM    477  HB2 SER A  36       0.041  -0.058  -0.011  0.00  0.07              
ATOM    478  HG  SER A  36       1.309  -0.122   0.350  0.00  1.36              
ATOM    479  N   ALA A  37      -0.702   0.133   0.279  0.00  0.77              
ATOM    480  CA  ALA A  37       0.060  -0.003  -0.053  0.00  0.08              
ATOM    481  C   ALA A  37       0.591  -0.182  -1.396  0.00  1.53              
ATOM    482  O   ALA A  37      -0.167   0.375   1.097  0.00  1.17              
ATOM    483  CB  ALA A  37      -0.344  -0.071   0.174  0.00  0.39              
ATOM    484  H   ALA A  37       0.533  -0.052   0.020  0.00  0.54              
ATOM    485  HA  ALA A  37       0.187  -0.021  -0.185  0.00  0.26              
ATOM    486  HB1 ALA A  37       0.086   0.025  -0.065  0.00  0.11              
ATOM    487  HB3 ALA A  37       0.144   0.037  -0.064  0.00  0.16              
ATOM    488  HB2 ALA A  37       0.113   0.024  -0.018  0.00  0.12              
ATOM    489  N   PRO A  38      -0.337   0.058   0.890  0.00  0.95              
ATOM    490  CA  PRO A  38      -0.029   0.005   0.109  0.00  0.11              
ATOM    491  C   PRO A  38       0.392   0.018  -1.818  0.00  1.86              
ATOM    492  O   PRO A  38      -0.545  -0.250   1.607  0.00  1.72              
ATOM    493  CB  PRO A  38      -0.015   0.001   0.036  0.00  0.04              
ATOM    494  CG  PRO A  38       0.052  -0.010  -0.094  0.00  0.11              
ATOM    495  CD  PRO A  38       0.043  -0.009  -0.076  0.00  0.09              
ATOM    496  HG2 PRO A  38       0.068  -0.008  -0.105  0.00  0.12              
ATOM    497  HA  PRO A  38       0.041  -0.024  -0.284  0.00  0.29              
ATOM    498  HD3 PRO A  38       0.094  -0.041  -0.169  0.00  0.20              
ATOM    499  HD2 PRO A  38       0.092  -0.006  -0.125  0.00  0.16              
ATOM    500  HG3 PRO A  38       0.072  -0.026  -0.122  0.00  0.14              
ATOM    501  HB3 PRO A  38       0.069   0.001  -0.154  0.00  0.17              
ATOM    502  HB2 PRO A  38       0.060   0.004  -0.131  0.00  0.14              
ATOM    503  N   LEU A  39       0.010   0.075   1.112  0.00  1.11              
ATOM    504  CA  LEU A  39       0.027  -0.006   0.108  0.00  0.11              
ATOM    505  C   LEU A  39      -0.470  -0.045  -0.828  0.00  0.95              
ATOM    506  O   LEU A  39       0.692  -0.025   0.620  0.00  0.93              
ATOM    507  CB  LEU A  39       0.042  -0.087   0.236  0.00  0.26              
ATOM    508  CG  LEU A  39      -0.017   0.377  -1.055  0.00  1.12              
ATOM    509  CD1 LEU A  39       0.223  -0.714   1.162  0.00  1.38              
ATOM    510  CD2 LEU A  39       0.141  -0.263   1.267  0.00  1.30              
ATOM    511  H   LEU A  39      -0.065  -0.152  -0.770  0.00  0.79              
ATOM    512 HD22 LEU A  39      -0.011   0.023  -0.316  0.00  0.32              
ATOM    513 HD23 LEU A  39      -0.013   0.074  -0.354  0.00  0.36              
ATOM    514 HD21 LEU A  39      -0.096   0.065  -0.257  0.00  0.28              
ATOM    515 HD13 LEU A  39      -0.119   0.171  -0.238  0.00  0.32              
ATOM    516 HD12 LEU A  39      -0.036   0.196  -0.352  0.00  0.40              
ATOM    517 HD11 LEU A  39      -0.038   0.197  -0.253  0.00  0.32              
ATOM    518  HA  LEU A  39      -0.077   0.003  -0.198  0.00  0.21              
ATOM    519  HG  LEU A  39      -0.028  -0.038   0.131  0.00  0.14              
ATOM    520  HB3 LEU A  39      -0.039   0.043  -0.082  0.00  0.10              
ATOM    521  HB2 LEU A  39      -0.000   0.041  -0.092  0.00  0.10              
ATOM    522  N   ARG A  40       0.185   0.144   0.408  0.00  0.47              
ATOM    523  CA  ARG A  40       0.188   0.201   0.133  0.00  0.31              
ATOM    524  C   ARG A  40      -0.924  -0.936  -0.466  0.00  1.39              
ATOM    525  O   ARG A  40       0.758   1.004   0.380  0.00  1.31              
ATOM    526  CB  ARG A  40       0.000   0.001   0.000  0.00  0.00              
ATOM    527  CG  ARG A  40      -0.007  -0.053   0.031  0.00  0.06              
ATOM    528  CD  ARG A  40       0.015  -0.047   0.063  0.00  0.08              
ATOM    529  NE  ARG A  40      -0.251   0.910  -1.230  0.00  1.55              
ATOM    530  CZ  ARG A  40       1.165  -1.229   2.362  0.00  2.91              
ATOM    531  NH1 ARG A  40      -2.182  -0.034  -1.932  0.00  2.91              
ATOM    532  NH2 ARG A  40      -1.075   2.527  -3.505  0.00  4.45              
ATOM    533  H   ARG A  40      -0.062  -0.124  -0.407  0.00  0.43              
ATOM    534  HE  ARG A  40      -0.048  -0.829   0.882  0.00  1.21              
ATOM    535 HH11 ARG A  40       1.006   0.176   0.725  0.00  1.25              
ATOM    536 HH12 ARG A  40       1.720   0.528   0.903  0.00  2.01              
ATOM    537 HH21 ARG A  40       0.169  -1.910   2.156  0.00  2.88              
ATOM    538 HH22 ARG A  40       0.762  -1.151   1.591  0.00  2.11              
ATOM    539  HG3 ARG A  40      -0.020  -0.046   0.021  0.00  0.05              
ATOM    540  HA  ARG A  40      -0.130  -0.087  -0.045  0.00  0.16              
ATOM    541  HG2 ARG A  40      -0.001  -0.049   0.032  0.00  0.06              
ATOM    542  HD3 ARG A  40       0.059  -0.027   0.078  0.00  0.10              
ATOM    543  HD2 ARG A  40      -0.004  -0.054   0.077  0.00  0.09              
ATOM    544  HB3 ARG A  40      -0.004  -0.035  -0.008  0.00  0.04              
ATOM    545  HB2 ARG A  40       0.010  -0.013  -0.002  0.00  0.02              
ATOM    546  N   VAL A  41       0.699   0.463   0.328  0.00  0.90              
ATOM    547  CA  VAL A  41       0.183   0.120   0.090  0.00  0.24              
ATOM    548  C   VAL A  41      -1.474  -0.775  -0.496  0.00  1.74              
ATOM    549  O   VAL A  41       1.461   0.525   0.381  0.00  1.60              
ATOM    550  CB  VAL A  41      -0.642  -0.350  -0.435  0.00  0.85              
ATOM    551  CG1 VAL A  41       0.583   0.428   0.574  0.00  0.92              
ATOM    552  CG2 VAL A  41       0.713   0.194   0.429  0.00  0.85              
ATOM    553  H   VAL A  41      -0.462  -0.205  -0.203  0.00  0.54              
ATOM    554  HA  VAL A  41      -0.199  -0.168  -0.101  0.00  0.28              
ATOM    555 HG11 VAL A  41      -0.156  -0.132  -0.154  0.00  0.26              
ATOM    556 HG21 VAL A  41      -0.163  -0.038  -0.120  0.00  0.21              
ATOM    557  HB  VAL A  41       0.070   0.039   0.047  0.00  0.09              
ATOM    558 HG12 VAL A  41      -0.126  -0.103  -0.136  0.00  0.21              
ATOM    559 HG13 VAL A  41      -0.134  -0.090  -0.155  0.00  0.22              
ATOM    560 HG23 VAL A  41      -0.174  -0.037  -0.090  0.00  0.20              
ATOM    561 HG22 VAL A  41      -0.196  -0.039  -0.103  0.00  0.23              
ATOM    562  N   TYR A  42       1.120   0.671   0.390  0.00  1.36              
ATOM    563  CA  TYR A  42       0.004   0.002   0.001  0.00  0.01              
ATOM    564  C   TYR A  42      -2.048  -0.729  -0.831  0.00  2.33              
ATOM    565  O   TYR A  42       1.900   0.811   1.028  0.00  2.31              
ATOM    566  CB  TYR A  42       0.054   0.034   0.010  0.00  0.06              
ATOM    567  CG  TYR A  42       0.003   0.003  -0.000  0.00  0.00              
ATOM    568  CD1 TYR A  42       0.533   0.496  -0.155  0.00  0.74              
ATOM    569  CD2 TYR A  42       0.449   0.536  -0.002  0.00  0.70              
ATOM    570  CE1 TYR A  42       0.485   0.650  -0.331  0.00  0.88              
ATOM    571  CE2 TYR A  42       0.456   0.749  -0.174  0.00  0.89              
ATOM    572  CZ  TYR A  42      -0.583  -1.045   0.502  0.00  1.30              
ATOM    573  OH  TYR A  42       0.705   1.991  -1.367  0.00  2.52              
ATOM    574  H   TYR A  42      -0.707  -0.515  -0.303  0.00  0.93              
ATOM    575  HA  TYR A  42      -0.281  -0.113  -0.057  0.00  0.31              
ATOM    576  HE1 TYR A  42      -0.305  -0.442   0.292  0.00  0.61              
ATOM    577  HE2 TYR A  42      -0.283  -0.565   0.120  0.00  0.64              
ATOM    578  HD2 TYR A  42      -0.402  -0.473  -0.088  0.00  0.63              
ATOM    579  HD1 TYR A  42      -0.583  -0.439   0.161  0.00  0.75              
ATOM    580  HB3 TYR A  42      -0.140  -0.074  -0.015  0.00  0.16              
ATOM    581  HB2 TYR A  42      -0.098  -0.067  -0.031  0.00  0.12              
ATOM    582  HH  TYR A  42      -0.455  -1.557   1.024  0.00  1.92              
ATOM    583  N   VAL A  43       1.523   0.294   0.556  0.00  1.65              
ATOM    584  CA  VAL A  43       0.338   0.028   0.144  0.00  0.37              
ATOM    585  C   VAL A  43      -2.532  -0.133  -1.175  0.00  2.79              
ATOM    586  O   VAL A  43       2.682   0.109   1.053  0.00  2.88              
ATOM    587  CB  VAL A  43      -1.199   0.063  -0.429  0.00  1.28              
ATOM    588  CG1 VAL A  43       1.320  -0.191   0.511  0.00  1.43              
ATOM    589  CG2 VAL A  43       1.221  -0.055   0.388  0.00  1.28              
ATOM    590  H   VAL A  43      -0.997  -0.159  -0.292  0.00  1.05              
ATOM    591  HA  VAL A  43      -0.356  -0.044  -0.176  0.00  0.40              
ATOM    592 HG11 VAL A  43      -0.333   0.053  -0.145  0.00  0.37              
ATOM    593 HG21 VAL A  43      -0.294   0.003  -0.084  0.00  0.31              
ATOM    594  HB  VAL A  43       0.124  -0.010   0.041  0.00  0.13              
ATOM    595 HG12 VAL A  43      -0.316   0.036  -0.128  0.00  0.34              
ATOM    596 HG13 VAL A  43      -0.339   0.073  -0.116  0.00  0.37              
ATOM    597 HG23 VAL A  43      -0.312   0.037  -0.090  0.00  0.33              
ATOM    598 HG22 VAL A  43      -0.292  -0.000  -0.104  0.00  0.31              
ATOM    599  N   GLU A  44       2.186   0.104   1.267  0.00  2.53              
ATOM    600  CA  GLU A  44      -0.186   0.009  -0.116  0.00  0.22              
ATOM    601  C   GLU A  44      -2.563   0.617  -1.528  0.00  3.05              
ATOM    602  O   GLU A  44       2.936  -1.325   1.584  0.00  3.59              
ATOM    603  CB  GLU A  44      -0.242  -0.027  -0.210  0.00  0.32              
ATOM    604  CG  GLU A  44      -0.053  -0.018  -0.054  0.00  0.08              
ATOM    605  CD  GLU A  44      -2.282  -1.422  -4.203  0.00  4.99              
ATOM    606  OE1 GLU A  44       1.952   1.217   5.147  0.00  5.64              
ATOM    607  OE2 GLU A  44       1.635   1.910   4.529  0.00  5.18              
ATOM    608  H   GLU A  44      -1.161  -0.102  -0.743  0.00  1.38              
ATOM    609  HG2 GLU A  44       0.186   0.045   0.159  0.00  0.25              
ATOM    610  HA  GLU A  44      -0.577   0.055  -0.315  0.00  0.66              
ATOM    611  HG3 GLU A  44       0.155   0.070   0.154  0.00  0.23              
ATOM    612  HB3 GLU A  44       0.077  -0.001   0.072  0.00  0.10              
ATOM    613  HB2 GLU A  44       0.070   0.014   0.066  0.00  0.10              
ATOM    614  N   GLU A  45       2.291  -0.442   1.501  0.00  2.77              
ATOM    615  CA  GLU A  45      -0.176   0.059  -0.113  0.00  0.22              
ATOM    616  C   GLU A  45      -2.153   0.725  -1.310  0.00  2.62              
ATOM    617  O   GLU A  45       2.131  -0.495   1.393  0.00  2.59              
ATOM    618  CB  GLU A  45      -0.251   0.078  -0.215  0.00  0.34              
ATOM    619  CG  GLU A  45      -0.065   0.037  -0.049  0.00  0.09              
ATOM    620  CD  GLU A  45      -3.666   2.107  -4.275  0.00  6.01              
ATOM    621  OE1 GLU A  45       3.251  -1.045   6.082  0.00  6.97              
ATOM    622  OE2 GLU A  45       4.130  -3.130   4.588  0.00  6.92              
ATOM    623  H   GLU A  45      -1.211   0.093  -0.860  0.00  1.49              
ATOM    624  HG2 GLU A  45       0.203  -0.127   0.130  0.00  0.27              
ATOM    625  HA  GLU A  45      -0.517   0.242  -0.284  0.00  0.64              
ATOM    626  HG3 GLU A  45       0.205  -0.153   0.130  0.00  0.29              
ATOM    627  HB3 GLU A  45       0.071  -0.017   0.072  0.00  0.10              
ATOM    628  HB2 GLU A  45       0.081  -0.017   0.075  0.00  0.11              
ATOM    629  N   LEU A  46       1.691  -0.806   0.860  0.00  2.06              
ATOM    630  CA  LEU A  46       0.192  -0.100   0.083  0.00  0.23              
ATOM    631  C   LEU A  46      -2.005   1.287  -1.058  0.00  2.61              
ATOM    632  O   LEU A  46       2.081  -1.548   1.027  0.00  2.79              
ATOM    633  CB  LEU A  46       0.442  -0.249   0.122  0.00  0.52              
ATOM    634  CG  LEU A  46      -1.473   0.679  -0.317  0.00  1.65              
ATOM    635  CD1 LEU A  46       1.717  -0.600   0.485  0.00  1.88              
ATOM    636  CD2 LEU A  46       1.880  -0.902   0.345  0.00  2.11              
ATOM    637  H   LEU A  46      -1.184   0.673  -0.559  0.00  1.47              
ATOM    638 HD22 LEU A  46      -0.451   0.246  -0.065  0.00  0.52              
ATOM    639 HD23 LEU A  46      -0.498   0.204  -0.077  0.00  0.54              
ATOM    640 HD21 LEU A  46      -0.462   0.228  -0.107  0.00  0.53              
ATOM    641 HD13 LEU A  46      -0.424   0.148  -0.138  0.00  0.47              
ATOM    642 HD12 LEU A  46      -0.451   0.130  -0.105  0.00  0.48              
ATOM    643 HD11 LEU A  46      -0.387   0.126  -0.131  0.00  0.43              
ATOM    644  HA  LEU A  46      -0.320   0.142  -0.147  0.00  0.38              
ATOM    645  HG  LEU A  46       0.147  -0.067   0.022  0.00  0.16              
ATOM    646  HB3 LEU A  46      -0.177   0.113  -0.038  0.00  0.21              
ATOM    647  HB2 LEU A  46      -0.196   0.116  -0.057  0.00  0.23              
ATOM    648  N   LYS A  47       0.912  -0.641   0.645  0.00  1.29              
ATOM    649  CA  LYS A  47       0.449  -0.475   0.528  0.00  0.84              
ATOM    650  C   LYS A  47      -0.971   1.559  -0.872  0.00  2.03              
ATOM    651  O   LYS A  47       0.496  -1.180   0.601  0.00  1.41              
ATOM    652  CB  LYS A  47       0.011  -0.014   0.035  0.00  0.04              
ATOM    653  CG  LYS A  47      -0.042   0.019  -0.089  0.00  0.10              
ATOM    654  CD  LYS A  47       0.136  -0.015   0.349  0.00  0.37              
ATOM    655  CE  LYS A  47       0.023   0.004   0.113  0.00  0.12              
ATOM    656  NZ  LYS A  47      -0.362  -0.250   2.273  0.00  2.32              
ATOM    657  H   LYS A  47      -0.677   0.434  -0.461  0.00  0.93              
ATOM    658  HZ1 LYS A  47       0.235  -0.080  -2.013  0.00  2.03              
ATOM    659  HZ2 LYS A  47       0.832   0.377  -1.655  0.00  1.89              
ATOM    660  HZ3 LYS A  47       0.520   0.465  -1.663  0.00  1.80              
ATOM    661  HA  LYS A  47      -0.319   0.323  -0.331  0.00  0.56              
ATOM    662  HE2 LYS A  47      -0.361  -0.164  -1.142  0.00  1.21              
ATOM    663  HE3 LYS A  47      -0.136  -0.019  -0.828  0.00  0.84              
ATOM    664  HG2 LYS A  47      -0.031   0.014  -0.043  0.00  0.05              
ATOM    665  HG3 LYS A  47      -0.020   0.008  -0.046  0.00  0.05              
ATOM    666  HD3 LYS A  47      -0.237   0.012  -0.490  0.00  0.54              
ATOM    667  HD2 LYS A  47      -0.198   0.011  -0.503  0.00  0.54              
ATOM    668  HB3 LYS A  47      -0.018   0.049  -0.166  0.00  0.17              
ATOM    669  HB2 LYS A  47      -0.013   0.055  -0.117  0.00  0.13              
ATOM    670  N   PRO A  48       0.414  -0.615   0.131  0.00  0.75              
ATOM    671  CA  PRO A  48       0.042  -0.065  -0.004  0.00  0.08              
ATOM    672  C   PRO A  48      -0.245   1.492  -0.166  0.00  1.52              
ATOM    673  O   PRO A  48      -0.315  -1.409   0.605  0.00  1.57              
ATOM    674  CB  PRO A  48       0.015  -0.019  -0.005  0.00  0.02              
ATOM    675  CG  PRO A  48      -0.036   0.057   0.009  0.00  0.07              
ATOM    676  CD  PRO A  48      -0.039   0.054  -0.007  0.00  0.07              
ATOM    677  HG2 PRO A  48      -0.026   0.065   0.008  0.00  0.07              
ATOM    678  HA  PRO A  48      -0.119   0.146   0.021  0.00  0.19              
ATOM    679  HD3 PRO A  48      -0.103   0.115  -0.010  0.00  0.15              
ATOM    680  HD2 PRO A  48      -0.067   0.112  -0.035  0.00  0.14              
ATOM    681  HG3 PRO A  48      -0.049   0.070   0.018  0.00  0.09              
ATOM    682  HB3 PRO A  48      -0.067   0.065   0.022  0.00  0.10              
ATOM    683  HB2 PRO A  48      -0.052   0.068   0.025  0.00  0.09              
ATOM    684  N   THR A  49       0.118  -1.085   0.039  0.00  1.09              
ATOM    685  CA  THR A  49      -0.033  -0.112   0.029  0.00  0.12              
ATOM    686  C   THR A  49       0.199   1.697  -0.181  0.00  1.72              
ATOM    687  O   THR A  49       0.504  -1.555  -0.341  0.00  1.67              
ATOM    688  CB  THR A  49       0.538   1.221  -0.352  0.00  1.38              
ATOM    689  OG1 THR A  49      -0.145  -2.197   0.114  0.00  2.20              
ATOM    690  CG2 THR A  49      -0.436  -0.810   0.225  0.00  0.95              
ATOM    691  H   THR A  49      -0.252   0.683   0.094  0.00  0.73              
ATOM    692  HA  THR A  49       0.175   0.291  -0.153  0.00  0.37              
ATOM    693 HG22 THR A  49       0.045   0.178  -0.024  0.00  0.18              
ATOM    694 HG21 THR A  49       0.149   0.239  -0.059  0.00  0.29              
ATOM    695  HB  THR A  49       0.011   0.017  -0.008  0.00  0.02              
ATOM    696 HG23 THR A  49       0.177   0.234  -0.102  0.00  0.31              
ATOM    697  HG1 THR A  49      -0.374   1.179   0.214  0.00  1.26              
ATOM    698  N   PRO A  50      -0.351  -0.756   0.258  0.00  0.87              
ATOM    699  CA  PRO A  50      -0.035  -0.087   0.018  0.00  0.10              
ATOM    700  C   PRO A  50       0.072   1.853   0.237  0.00  1.87              
ATOM    701  O   PRO A  50       0.355  -2.149  -0.870  0.00  2.35              
ATOM    702  CB  PRO A  50      -0.019  -0.024   0.012  0.00  0.03              
ATOM    703  CG  PRO A  50       0.058   0.058  -0.040  0.00  0.09              
ATOM    704  CD  PRO A  50       0.049   0.057  -0.039  0.00  0.08              
ATOM    705  HG2 PRO A  50       0.076   0.067  -0.047  0.00  0.11              
ATOM    706  HA  PRO A  50       0.072   0.226  -0.033  0.00  0.24              
ATOM    707  HD3 PRO A  50       0.099   0.103  -0.099  0.00  0.17              
ATOM    708  HD2 PRO A  50       0.113   0.126  -0.086  0.00  0.19              
ATOM    709  HG3 PRO A  50       0.070   0.062  -0.049  0.00  0.11              
ATOM    710  HB3 PRO A  50       0.071   0.088  -0.053  0.00  0.13              
ATOM    711  HB2 PRO A  50       0.083   0.101  -0.045  0.00  0.14              
ATOM    712  N   GLU A  51       0.205  -1.365  -0.138  0.00  1.39              
ATOM    713  CA  GLU A  51      -0.093   0.080   0.040  0.00  0.13              
ATOM    714  C   GLU A  51      -2.361   1.034   1.153  0.00  2.82              
ATOM    715  O   GLU A  51       3.920  -0.789  -1.569  0.00  4.30              
ATOM    716  CB  GLU A  51      -0.113   0.095  -0.013  0.00  0.15              
ATOM    717  CG  GLU A  51      -0.014   0.009  -0.024  0.00  0.03              
ATOM    718  CD  GLU A  51      -2.835   0.281  -0.734  0.00  2.94              
ATOM    719  OE1 GLU A  51       5.863   0.768  -0.920  0.00  5.98              
ATOM    720  OE2 GLU A  51       1.951  -1.845   1.940  0.00  3.31              
ATOM    721  H   GLU A  51       0.128   0.818  -0.109  0.00  0.83              
ATOM    722  HG2 GLU A  51      -0.054  -0.054   0.111  0.00  0.14              
ATOM    723  HA  GLU A  51      -0.304   0.208   0.158  0.00  0.40              
ATOM    724  HG3 GLU A  51       0.060   0.010   0.132  0.00  0.15              
ATOM    725  HB3 GLU A  51       0.069  -0.027  -0.004  0.00  0.07              
ATOM    726  HB2 GLU A  51       0.006  -0.042   0.017  0.00  0.05              
ATOM    727  N   GLY A  52       1.547  -0.961  -0.880  0.00  2.02              
ATOM    728  CA  GLY A  52       0.127  -0.056  -0.070  0.00  0.16              
ATOM    729  C   GLY A  52      -2.833   1.362   1.465  0.00  3.47              
ATOM    730  O   GLY A  52       3.075  -1.205  -1.613  0.00  3.68              
ATOM    731  H   GLY A  52      -0.681   0.680   0.424  0.00  1.05              
ATOM    732  HA2 GLY A  52      -0.330   0.156   0.211  0.00  0.42              
ATOM    733  HA3 GLY A  52      -0.470   0.136   0.228  0.00  0.54              
ATOM    734  N   ASP A  53       1.928  -1.238  -0.976  0.00  2.49              
ATOM    735  CA  ASP A  53      -0.129   0.085   0.072  0.00  0.17              
ATOM    736  C   ASP A  53      -1.421   1.109   0.754  0.00  1.95              
ATOM    737  O   ASP A  53       1.346  -1.279  -0.647  0.00  1.97              
ATOM    738  CB  ASP A  53       0.077  -0.078  -0.053  0.00  0.12              
ATOM    739  CG  ASP A  53      -3.202   2.377   1.442  0.00  4.24              
ATOM    740  OD1 ASP A  53       4.728  -2.168  -1.906  0.00  5.54              
ATOM    741  OD2 ASP A  53       2.543  -3.141  -0.339  0.00  4.06              
ATOM    742  H   ASP A  53      -0.925   0.762   0.444  0.00  1.28              
ATOM    743  HA  ASP A  53      -0.372   0.175   0.198  0.00  0.46              
ATOM    744  HB3 ASP A  53       0.028  -0.027  -0.024  0.00  0.05              
ATOM    745  HB2 ASP A  53       0.015  -0.037  -0.015  0.00  0.04              
ATOM    746  N   LEU A  54       1.082  -0.737  -0.533  0.00  1.41              
ATOM    747  CA  LEU A  54       0.126  -0.086  -0.037  0.00  0.16              
ATOM    748  C   LEU A  54      -1.052   0.853   0.164  0.00  1.36              
ATOM    749  O   LEU A  54       0.964  -0.684  -0.301  0.00  1.22              
ATOM    750  CB  LEU A  54       0.361  -0.170  -0.089  0.00  0.41              
ATOM    751  CG  LEU A  54      -1.185   0.547   0.106  0.00  1.31              
ATOM    752  CD1 LEU A  54       1.297  -0.762  -0.043  0.00  1.50              
ATOM    753  CD2 LEU A  54       1.668  -0.627  -0.183  0.00  1.79              
ATOM    754  H   LEU A  54      -0.759   0.440   0.424  0.00  0.97              
ATOM    755 HD22 LEU A  54      -0.427   0.137   0.063  0.00  0.45              
ATOM    756 HD23 LEU A  54      -0.419   0.158   0.018  0.00  0.45              
ATOM    757 HD21 LEU A  54      -0.423   0.161   0.067  0.00  0.46              
ATOM    758 HD13 LEU A  54      -0.332   0.199   0.043  0.00  0.39              
ATOM    759 HD12 LEU A  54      -0.333   0.190  -0.019  0.00  0.38              
ATOM    760 HD11 LEU A  54      -0.265   0.187  -0.007  0.00  0.32              
ATOM    761  HA  LEU A  54      -0.200   0.170   0.046  0.00  0.27              
ATOM    762  HG  LEU A  54       0.113  -0.050  -0.000  0.00  0.12              
ATOM    763  HB3 LEU A  54      -0.160   0.063   0.044  0.00  0.18              
ATOM    764  HB2 LEU A  54      -0.165   0.075   0.049  0.00  0.19              
ATOM    765  N   GLU A  55       0.646  -0.742   0.225  0.00  1.01              
ATOM    766  CA  GLU A  55      -0.029   0.044  -0.043  0.00  0.07              
ATOM    767  C   GLU A  55      -0.870   0.484  -0.788  0.00  1.27              
ATOM    768  O   GLU A  55       1.212  -0.637   0.958  0.00  1.67              
ATOM    769  CB  GLU A  55       0.024   0.070  -0.103  0.00  0.13              
ATOM    770  CG  GLU A  55       0.018   0.012  -0.035  0.00  0.04              
ATOM    771  CD  GLU A  55       2.767   1.036  -2.473  0.00  3.85              
ATOM    772  OE1 GLU A  55      -4.135  -1.554   1.978  0.00  4.84              
ATOM    773  OE2 GLU A  55      -2.695  -0.813   3.488  0.00  4.48              
ATOM    774  H   GLU A  55      -0.387   0.480  -0.167  0.00  0.64              
ATOM    775  HG2 GLU A  55      -0.023  -0.026   0.136  0.00  0.14              
ATOM    776  HA  GLU A  55      -0.059   0.103  -0.093  0.00  0.15              
ATOM    777  HG3 GLU A  55      -0.072  -0.032   0.092  0.00  0.12              
ATOM    778  HB3 GLU A  55       0.000  -0.023   0.039  0.00  0.05              
ATOM    779  HB2 GLU A  55      -0.018  -0.028   0.025  0.00  0.04              
ATOM    780  N   ILE A  56       0.760  -0.240   0.610  0.00  1.00              
ATOM    781  CA  ILE A  56       0.149  -0.024   0.102  0.00  0.18              
ATOM    782  C   ILE A  56      -1.401  -0.036  -1.399  0.00  1.98              
ATOM    783  O   ILE A  56       1.094   0.181   1.332  0.00  1.73              
ATOM    784  CB  ILE A  56      -0.395   0.046  -0.158  0.00  0.43              
ATOM    785  CG1 ILE A  56       0.135   0.003   0.065  0.00  0.15              
ATOM    786  CG2 ILE A  56       0.906  -0.164   0.178  0.00  0.94              
ATOM    787  CD1 ILE A  56       0.239   0.002   0.110  0.00  0.26              
ATOM    788  H   ILE A  56      -0.400   0.128  -0.346  0.00  0.54              
ATOM    789  HA  ILE A  56      -0.239   0.053  -0.158  0.00  0.29              
ATOM    790 HG22 ILE A  56      -0.293   0.043  -0.023  0.00  0.30              
ATOM    791 HG21 ILE A  56      -0.243   0.067  -0.031  0.00  0.25              
ATOM    792  HB  ILE A  56      -0.067   0.010  -0.021  0.00  0.07              
ATOM    793 HG12 ILE A  56      -0.077  -0.004  -0.031  0.00  0.08              
ATOM    794 HG13 ILE A  56      -0.064  -0.005  -0.040  0.00  0.08              
ATOM    795 HD13 ILE A  56      -0.077   0.003  -0.028  0.00  0.08              
ATOM    796 HD12 ILE A  56      -0.066  -0.005  -0.032  0.00  0.07              
ATOM    797 HG23 ILE A  56      -0.209   0.035  -0.056  0.00  0.22              
ATOM    798 HD11 ILE A  56      -0.065   0.002  -0.034  0.00  0.07              
ATOM    799  N   LEU A  57       1.132   0.068   1.200  0.00  1.65              
ATOM    800  CA  LEU A  57       0.146   0.038   0.184  0.00  0.24              
ATOM    801  C   LEU A  57      -1.872  -0.548  -1.858  0.00  2.69              
ATOM    802  O   LEU A  57       1.963   0.329   1.548  0.00  2.52              
ATOM    803  CB  LEU A  57       0.349   0.098   0.513  0.00  0.63              
ATOM    804  CG  LEU A  57      -1.007  -0.242  -1.942  0.00  2.20              
ATOM    805  CD1 LEU A  57       1.484   0.556   3.248  0.00  3.61              
ATOM    806  CD2 LEU A  57       0.746   0.256   2.246  0.00  2.38              
ATOM    807  H   LEU A  57      -0.816   0.039  -0.767  0.00  1.12              
ATOM    808 HD22 LEU A  57      -0.156  -0.039  -0.434  0.00  0.46              
ATOM    809 HD23 LEU A  57      -0.122  -0.041  -0.582  0.00  0.60              
ATOM    810 HD21 LEU A  57      -0.196  -0.098  -0.617  0.00  0.65              
ATOM    811 HD13 LEU A  57      -0.384  -0.200  -0.909  0.00  1.01              
ATOM    812 HD12 LEU A  57      -0.355  -0.149  -0.907  0.00  0.99              
ATOM    813 HD11 LEU A  57      -0.397  -0.105  -0.744  0.00  0.85              
ATOM    814  HA  LEU A  57      -0.225  -0.085  -0.342  0.00  0.42              
ATOM    815  HG  LEU A  57       0.102   0.007   0.172  0.00  0.20              
ATOM    816  HB3 LEU A  57      -0.147  -0.063  -0.242  0.00  0.29              
ATOM    817  HB2 LEU A  57      -0.163  -0.029  -0.199  0.00  0.26              
ATOM    818  N   LEU A  58       1.238   0.586   1.327  0.00  1.91              
ATOM    819  CA  LEU A  58       0.158   0.080   0.143  0.00  0.23              
ATOM    820  C   LEU A  58      -1.768  -1.250  -1.820  0.00  2.83              
ATOM    821  O   LEU A  58       1.657   1.360   2.072  0.00  2.98              
ATOM    822  CB  LEU A  58       0.315   0.152   0.251  0.00  0.43              
ATOM    823  CG  LEU A  58      -0.898  -0.456  -0.793  0.00  1.28              
ATOM    824  CD1 LEU A  58       0.936   0.692   0.965  0.00  1.51              
ATOM    825  CD2 LEU A  58       1.094   0.361   0.771  0.00  1.39              
ATOM    826  H   LEU A  58      -0.760  -0.448  -0.967  0.00  1.31              
ATOM    827 HD22 LEU A  58      -0.297  -0.071  -0.184  0.00  0.36              
ATOM    828 HD23 LEU A  58      -0.241  -0.079  -0.177  0.00  0.31              
ATOM    829 HD21 LEU A  58      -0.267  -0.083  -0.175  0.00  0.33              
ATOM    830 HD13 LEU A  58      -0.228  -0.161  -0.218  0.00  0.35              
ATOM    831 HD12 LEU A  58      -0.192  -0.169  -0.229  0.00  0.34              
ATOM    832 HD11 LEU A  58      -0.238  -0.199  -0.262  0.00  0.41              
ATOM    833  HA  LEU A  58      -0.301  -0.124  -0.239  0.00  0.40              
ATOM    834  HG  LEU A  58       0.088   0.046   0.089  0.00  0.13              
ATOM    835  HB3 LEU A  58      -0.138  -0.049  -0.092  0.00  0.17              
ATOM    836  HB2 LEU A  58      -0.126  -0.073  -0.100  0.00  0.18              
ATOM    837  N   GLN A  59       1.213   0.910   1.092  0.00  1.87              
ATOM    838  CA  GLN A  59       0.008   0.008   0.008  0.00  0.01              
ATOM    839  C   GLN A  59      -1.497  -1.550  -1.220  0.00  2.48              
ATOM    840  O   GLN A  59       1.408   1.341   0.908  0.00  2.15              
ATOM    841  CB  GLN A  59       0.009   0.010   0.009  0.00  0.02              
ATOM    842  CG  GLN A  59       0.175   0.169   0.206  0.00  0.32              
ATOM    843  CD  GLN A  59      -1.951  -1.717  -2.022  0.00  3.29              
ATOM    844  H   GLN A  59      -0.817  -0.529  -0.613  0.00  1.15              
ATOM    845  HG2 GLN A  59      -0.082  -0.101  -0.137  0.00  0.19              
ATOM    846  HA  GLN A  59      -0.226  -0.235  -0.263  0.00  0.42              
ATOM    847  HG3 GLN A  59      -0.107  -0.081  -0.115  0.00  0.18              
ATOM    848  HB3 GLN A  59      -0.038  -0.053  -0.042  0.00  0.08              
ATOM    849  HB2 GLN A  59      -0.046  -0.045  -0.032  0.00  0.07              
ATOM    850 HE22 GLN A  59      -1.299  -0.835  -1.921  0.00  2.46              
ATOM    851  OE1 GLN A  59       1.564   1.554   1.155  0.00  2.49              
ATOM    852  NE2 GLN A  59       2.999   1.981   3.682  0.00  5.15              
ATOM    853 HE21 GLN A  59      -1.552  -0.726  -1.730  0.00  2.43              
ATOM    854  N   LYS A  60       0.831   0.954   0.733  0.00  1.46              
ATOM    855  CA  LYS A  60       0.529   0.639   0.406  0.00  0.92              
ATOM    856  C   LYS A  60      -1.424  -2.100  -1.052  0.00  2.75              
ATOM    857  O   LYS A  60       1.220   1.650   1.064  0.00  2.31              
ATOM    858  CB  LYS A  60       0.023   0.023   0.019  0.00  0.04              
ATOM    859  CG  LYS A  60      -0.042  -0.042  -0.037  0.00  0.07              
ATOM    860  CD  LYS A  60       0.121   0.096   0.122  0.00  0.20              
ATOM    861  CE  LYS A  60       0.034   0.023   0.044  0.00  0.06              
ATOM    862  NZ  LYS A  60       0.860   0.298   1.492  0.00  1.75              
ATOM    863  H   LYS A  60      -0.675  -0.776  -0.687  0.00  1.24              
ATOM    864  HZ1 LYS A  60      -1.313  -0.057  -1.020  0.00  1.66              
ATOM    865  HZ2 LYS A  60      -0.642   0.071  -1.713  0.00  1.83              
ATOM    866  HZ3 LYS A  60      -0.337  -0.341  -1.320  0.00  1.40              
ATOM    867  HA  LYS A  60      -0.290  -0.376  -0.188  0.00  0.51              
ATOM    868  HE2 LYS A  60      -0.343  -0.181  -0.334  0.00  0.51              
ATOM    869  HE3 LYS A  60      -0.184  -0.176  -0.339  0.00  0.42              
ATOM    870  HG2 LYS A  60      -0.023  -0.024  -0.018  0.00  0.04              
ATOM    871  HG3 LYS A  60      -0.020  -0.022  -0.018  0.00  0.03              
ATOM    872  HD3 LYS A  60      -0.197  -0.120  -0.157  0.00  0.28              
ATOM    873  HD2 LYS A  60      -0.135  -0.123  -0.166  0.00  0.25              
ATOM    874  HB3 LYS A  60      -0.099  -0.087  -0.083  0.00  0.16              
ATOM    875  HB2 LYS A  60      -0.087  -0.084  -0.078  0.00  0.14              
ATOM    876  N   TRP A  61       0.613   1.265   0.306  0.00  1.44              
ATOM    877  CA  TRP A  61       0.024   0.091   0.006  0.00  0.09              
ATOM    878  C   TRP A  61      -0.598  -1.789  -0.180  0.00  1.90              
ATOM    879  O   TRP A  61       0.721   1.551   0.210  0.00  1.72              
ATOM    880  CB  TRP A  61       0.002   0.018  -0.004  0.00  0.02              
ATOM    881  CG  TRP A  61      -0.061   0.605  -0.200  0.00  0.64              
ATOM    882  CD1 TRP A  61      -0.180   0.696  -0.345  0.00  0.80              
ATOM    883  CD2 TRP A  61       0.124  -0.634   0.191  0.00  0.67              
ATOM    884  NE1 TRP A  61      -0.680   1.789  -0.926  0.00  2.13              
ATOM    885  CE2 TRP A  61       0.265  -0.783   0.315  0.00  0.88              
ATOM    886  CE3 TRP A  61      -0.251   1.313  -0.219  0.00  1.35              
ATOM    887  CZ2 TRP A  61      -0.759   1.699  -0.635  0.00  1.97              
ATOM    888  CZ3 TRP A  61      -0.478   1.247  -0.177  0.00  1.35              
ATOM    889  CH2 TRP A  61      -0.386   0.753  -0.202  0.00  0.87              
ATOM    890  H   TRP A  61      -0.391  -0.808  -0.141  0.00  0.91              
ATOM    891  HE1 TRP A  61       0.927  -1.893   1.082  0.00  2.37              
ATOM    892  HH2 TRP A  61       0.665  -0.973   0.248  0.00  1.20              
ATOM    893  HA  TRP A  61      -0.084  -0.387  -0.047  0.00  0.40              
ATOM    894  HE3 TRP A  61       0.064  -0.875   0.061  0.00  0.88              
ATOM    895  HZ3 TRP A  61       0.449  -0.966  -0.009  0.00  1.07              
ATOM    896  HZ2 TRP A  61       0.529  -1.093   0.436  0.00  1.29              
ATOM    897  HD1 TRP A  61       0.221  -0.760   0.436  0.00  0.90              
ATOM    898  HB3 TRP A  61      -0.013  -0.113   0.027  0.00  0.12              
ATOM    899  HB2 TRP A  61      -0.020  -0.136   0.027  0.00  0.14              
ATOM    900  N   GLU A  62       0.443   1.559   0.212  0.00  1.63              
ATOM    901  CA  GLU A  62      -0.045  -0.118  -0.022  0.00  0.13              
ATOM    902  C   GLU A  62       0.115  -1.880  -0.047  0.00  1.88              
ATOM    903  O   GLU A  62      -0.458   2.109  -0.171  0.00  2.16              
ATOM    904  CB  GLU A  62      -0.117  -0.149  -0.068  0.00  0.20              
ATOM    905  CG  GLU A  62      -0.045  -0.027  -0.023  0.00  0.06              
ATOM    906  CD  GLU A  62      -3.851  -1.032  -1.619  0.00  4.30              
ATOM    907  OE1 GLU A  62       4.183   0.685   2.273  0.00  4.81              
ATOM    908  OE2 GLU A  62       4.951   0.623   1.459  0.00  5.20              
ATOM    909  H   GLU A  62      -0.166  -0.925  -0.126  0.00  0.95              
ATOM    910  HG2 GLU A  62       0.143   0.087   0.066  0.00  0.18              
ATOM    911  HA  GLU A  62      -0.219  -0.300  -0.084  0.00  0.38              
ATOM    912  HG3 GLU A  62       0.132   0.087   0.081  0.00  0.18              
ATOM    913  HB3 GLU A  62       0.037   0.053   0.022  0.00  0.07              
ATOM    914  HB2 GLU A  62       0.033   0.046   0.023  0.00  0.06              
ATOM    915  N   ASN A  63      -0.333   1.608   0.023  0.00  1.64              
ATOM    916  CA  ASN A  63       0.030  -0.058   0.006  0.00  0.07              
ATOM    917  C   ASN A  63       1.404  -2.526   0.620  0.00  2.96              
ATOM    918  O   ASN A  63      -0.879   2.288  -0.377  0.00  2.48              
ATOM    919  CB  ASN A  63      -0.434   0.940   0.039  0.00  1.04              
ATOM    920  CG  ASN A  63       2.324  -3.026  -0.170  0.00  3.82              
ATOM    921  H   ASN A  63       0.062  -1.050  -0.099  0.00  1.06              
ATOM    922  HA  ASN A  63       0.261  -0.406   0.073  0.00  0.49              
ATOM    923  HB3 ASN A  63       0.152  -0.416  -0.001  0.00  0.44              
ATOM    924  HB2 ASN A  63       0.126  -0.381  -0.079  0.00  0.41              
ATOM    925  OD1 ASN A  63      -2.091   2.153   0.169  0.00  3.01              
ATOM    926  ND2 ASN A  63      -3.707   4.682   0.065  0.00  5.97              
ATOM    927 HD22 ASN A  63       1.610  -2.651   0.169  0.00  3.11              
ATOM    928 HD21 ASN A  63       1.993  -1.924  -0.141  0.00  2.77              
ATOM    929  N   GLY A  64      -1.330   1.862  -0.686  0.00  2.39              
ATOM    930  CA  GLY A  64      -0.085   0.131  -0.045  0.00  0.16              
ATOM    931  C   GLY A  64       1.823  -2.960   0.792  0.00  3.57              
ATOM    932  O   GLY A  64      -1.929   3.045  -0.667  0.00  3.67              
ATOM    933  H   GLY A  64       0.991  -1.089   0.508  0.00  1.56              
ATOM    934  HA2 GLY A  64       0.241  -0.392   0.143  0.00  0.48              
ATOM    935  HA3 GLY A  64       0.270  -0.395   0.130  0.00  0.50              
ATOM    936  N   GLU A  65      -1.303   2.220  -0.518  0.00  2.63              
ATOM    937  CA  GLU A  65       0.079  -0.139   0.009  0.00  0.16              
ATOM    938  C   GLU A  65       0.498  -1.896  -0.310  0.00  1.99              
ATOM    939  O   GLU A  65      -0.220   2.072   0.213  0.00  2.09              
ATOM    940  CB  GLU A  65       0.077  -0.143   0.004  0.00  0.16              
ATOM    941  CG  GLU A  65       0.039  -0.039   0.015  0.00  0.06              
ATOM    942  CD  GLU A  65       1.813  -2.545  -0.305  0.00  3.14              
ATOM    943  OE1 GLU A  65      -0.514   3.869   0.796  0.00  3.98              
ATOM    944  OE2 GLU A  65      -3.219   1.456   1.897  0.00  4.01              
ATOM    945  H   GLU A  65       0.692  -1.275   0.309  0.00  1.48              
ATOM    946  HG2 GLU A  65      -0.173   0.069  -0.066  0.00  0.20              
ATOM    947  HA  GLU A  65       0.327  -0.373   0.018  0.00  0.50              
ATOM    948  HG3 GLU A  65      -0.151   0.177  -0.076  0.00  0.24              
ATOM    949  HB3 GLU A  65      -0.018   0.025   0.008  0.00  0.03              
ATOM    950  HB2 GLU A  65      -0.008   0.048   0.005  0.00  0.05              
ATOM    951  N   CYS A  66      -0.378   1.460   0.644  0.00  1.64              
ATOM    952  CA  CYS A  66      -0.004  -0.157  -0.089  0.00  0.18              
ATOM    953  C   CYS A  66      -0.565  -1.819  -1.829  0.00  2.64              
ATOM    954  O   CYS A  66       0.394   1.605   2.401  0.00  2.91              
ATOM    955  CB  CYS A  66      -0.032   0.342   0.211  0.00  0.40              
ATOM    956  SG  CYS A  66       0.096   0.435   0.276  0.00  0.52              
ATOM    957  H   CYS A  66       0.499  -0.883  -0.544  0.00  1.15              
ATOM    958  HB3 CYS A  66       0.108  -0.391  -0.345  0.00  0.53              
ATOM    959  HA  CYS A  66      -0.033  -0.281  -0.114  0.00  0.31              
ATOM    960  HB2 CYS A  66       0.087  -0.450  -0.193  0.00  0.50              
ATOM    961  N   ALA A  67       0.744   1.158   1.195  0.00  1.82              
ATOM    962  CA  ALA A  67      -0.096  -0.081  -0.128  0.00  0.18              
ATOM    963  C   ALA A  67      -1.725  -1.685  -2.467  0.00  3.45              
ATOM    964  O   ALA A  67       1.494   1.665   2.024  0.00  3.02              
ATOM    965  CB  ALA A  67       0.656   0.334   0.621  0.00  0.96              
ATOM    966  H   ALA A  67      -0.453  -0.781  -0.599  0.00  1.08              
ATOM    967  HA  ALA A  67      -0.265  -0.162  -0.369  0.00  0.48              
ATOM    968  HB1 ALA A  67      -0.217  -0.093  -0.189  0.00  0.30              
ATOM    969  HB3 ALA A  67      -0.195  -0.128  -0.174  0.00  0.29              
ATOM    970  HB2 ALA A  67      -0.268  -0.085  -0.234  0.00  0.37              
ATOM    971  N   GLN A  68       1.331   1.205   2.003  0.00  2.69              
ATOM    972  CA  GLN A  68       0.009   0.009   0.015  0.00  0.02              
ATOM    973  C   GLN A  68      -2.034  -1.714  -2.719  0.00  3.80              
ATOM    974  O   GLN A  68       2.250   1.548   2.558  0.00  3.74              
ATOM    975  CB  GLN A  68       0.009   0.012   0.022  0.00  0.03              
ATOM    976  CG  GLN A  68       0.170   0.203   0.400  0.00  0.48              
ATOM    977  CD  GLN A  68      -1.256  -2.225  -5.377  0.00  5.95              
ATOM    978  H   GLN A  68      -0.982  -0.718  -1.385  0.00  1.84              
ATOM    979  HG2 GLN A  68      -0.109  -0.108  -0.217  0.00  0.27              
ATOM    980  HA  GLN A  68      -0.247  -0.251  -0.375  0.00  0.51              
ATOM    981  HG3 GLN A  68      -0.092  -0.104  -0.194  0.00  0.24              
ATOM    982  HB3 GLN A  68      -0.049  -0.058  -0.110  0.00  0.13              
ATOM    983  HB2 GLN A  68      -0.035  -0.061  -0.110  0.00  0.13              
ATOM    984 HE22 GLN A  68      -0.146  -1.449  -3.222  0.00  3.54              
ATOM    985  OE1 GLN A  68       1.446   1.889   5.598  0.00  6.08              
ATOM    986  NE2 GLN A  68       0.145   3.048   7.718  0.00  8.30              
ATOM    987 HE21 GLN A  68       0.682  -1.291  -4.045  0.00  4.30              
ATOM    988  N   LYS A  69       1.050   0.930   1.411  0.00  1.99              
ATOM    989  CA  LYS A  69       0.610   0.592   0.868  0.00  1.22              
ATOM    990  C   LYS A  69      -1.427  -1.470  -2.744  0.00  3.42              
ATOM    991  O   LYS A  69       1.301   1.061   2.150  0.00  2.73              
ATOM    992  CB  LYS A  69       0.021   0.023   0.028  0.00  0.04              
ATOM    993  CG  LYS A  69      -0.054  -0.045  -0.054  0.00  0.09              
ATOM    994  CD  LYS A  69       0.174   0.094   0.120  0.00  0.23              
ATOM    995  CE  LYS A  69       0.069   0.017   0.040  0.00  0.08              
ATOM    996  NZ  LYS A  69       1.783   0.460   0.977  0.00  2.08              
ATOM    997  H   LYS A  69      -0.794  -0.706  -1.053  0.00  1.50              
ATOM    998  HZ1 LYS A  69      -1.261  -0.631  -0.896  0.00  1.67              
ATOM    999  HZ2 LYS A  69      -1.754  -0.134  -0.682  0.00  1.89              
ATOM   1000  HZ3 LYS A  69      -1.697  -0.330  -0.840  0.00  1.92              
ATOM   1001  HA  LYS A  69      -0.403  -0.353  -0.506  0.00  0.74              
ATOM   1002  HE2 LYS A  69      -0.698  -0.004  -0.300  0.00  0.76              
ATOM   1003  HE3 LYS A  69      -0.531  -0.172  -0.360  0.00  0.66              
ATOM   1004  HG2 LYS A  69      -0.032  -0.025  -0.032  0.00  0.05              
ATOM   1005  HG3 LYS A  69      -0.027  -0.025  -0.028  0.00  0.05              
ATOM   1006  HD3 LYS A  69      -0.243  -0.133  -0.165  0.00  0.32              
ATOM   1007  HD2 LYS A  69      -0.189  -0.101  -0.094  0.00  0.23              
ATOM   1008  HB3 LYS A  69      -0.050  -0.093  -0.087  0.00  0.14              
ATOM   1009  HB2 LYS A  69      -0.078  -0.085  -0.105  0.00  0.16              
ATOM   1010  N   LYS A  70       0.325   0.531   1.244  0.00  1.39              
ATOM   1011  CA  LYS A  70       0.073   0.203   0.838  0.00  0.87              
ATOM   1012  C   LYS A  70       0.463  -0.412  -1.713  0.00  1.82              
ATOM   1013  O   LYS A  70      -1.223   0.191   1.048  0.00  1.62              
ATOM   1014  CB  LYS A  70      -0.004   0.002   0.041  0.00  0.04              
ATOM   1015  CG  LYS A  70       0.025   0.003  -0.075  0.00  0.08              
ATOM   1016  CD  LYS A  70      -0.126  -0.036   0.219  0.00  0.26              
ATOM   1017  CE  LYS A  70      -0.008  -0.006   0.092  0.00  0.09              
ATOM   1018  NZ  LYS A  70      -0.360  -0.032   2.226  0.00  2.26              
ATOM   1019  H   LYS A  70      -0.113  -0.410  -0.852  0.00  0.95              
ATOM   1020  HZ1 LYS A  70       0.938  -0.079  -1.809  0.00  2.04              
ATOM   1021  HZ2 LYS A  70      -0.745  -0.356  -2.545  0.00  2.68              
ATOM   1022  HZ3 LYS A  70       0.605   0.414  -1.067  0.00  1.29              
ATOM   1023  HA  LYS A  70      -0.139  -0.128  -0.499  0.00  0.53              
ATOM   1024  HE2 LYS A  70      -0.038  -0.033  -0.781  0.00  0.78              
ATOM   1025  HE3 LYS A  70      -0.091   0.105  -0.823  0.00  0.83              
ATOM   1026  HG2 LYS A  70       0.020   0.003  -0.032  0.00  0.04              
ATOM   1027  HG3 LYS A  70       0.005  -0.000  -0.041  0.00  0.04              
ATOM   1028  HD3 LYS A  70       0.236   0.041  -0.252  0.00  0.35              
ATOM   1029  HD2 LYS A  70       0.227   0.099  -0.251  0.00  0.35              
ATOM   1030  HB3 LYS A  70       0.047   0.014  -0.149  0.00  0.16              
ATOM   1031  HB2 LYS A  70      -0.022  -0.017  -0.199  0.00  0.20              
ATOM   1032  N   ILE A  71       0.051   0.184   0.768  0.00  0.79              
ATOM   1033  CA  ILE A  71      -0.004   0.012   0.055  0.00  0.06              
ATOM   1034  C   ILE A  71      -0.025   0.096  -0.376  0.00  0.39              
ATOM   1035  O   ILE A  71       0.348  -0.177   0.491  0.00  0.63              
ATOM   1036  CB  ILE A  71      -0.124  -0.028  -0.101  0.00  0.16              
ATOM   1037  CG1 ILE A  71       0.023   0.030   0.043  0.00  0.06              
ATOM   1038  CG2 ILE A  71       0.442  -0.046   0.034  0.00  0.45              
ATOM   1039  CD1 ILE A  71       0.091   0.040   0.082  0.00  0.13              
ATOM   1040  H   ILE A  71      -0.227  -0.121  -0.569  0.00  0.62              
ATOM   1041  HA  ILE A  71       0.100  -0.016  -0.052  0.00  0.11              
ATOM   1042 HG22 ILE A  71      -0.173   0.017  -0.021  0.00  0.17              
ATOM   1043 HG21 ILE A  71      -0.146   0.027   0.009  0.00  0.15              
ATOM   1044  HB  ILE A  71      -0.028  -0.003  -0.019  0.00  0.03              
ATOM   1045 HG12 ILE A  71       0.010  -0.016  -0.011  0.00  0.02              
ATOM   1046 HG13 ILE A  71      -0.010  -0.025  -0.033  0.00  0.04              
ATOM   1047 HD13 ILE A  71      -0.030  -0.005  -0.018  0.00  0.04              
ATOM   1048 HD12 ILE A  71      -0.021  -0.017  -0.027  0.00  0.04              
ATOM   1049 HG23 ILE A  71      -0.065   0.018   0.027  0.00  0.07              
ATOM   1050 HD11 ILE A  71      -0.034  -0.011  -0.026  0.00  0.04              
ATOM   1051  N   ILE A  72      -0.318  -0.097   0.026  0.00  0.33              
ATOM   1052  CA  ILE A  72      -0.031  -0.023  -0.023  0.00  0.04              
ATOM   1053  C   ILE A  72      -0.550   0.261   0.772  0.00  0.98              
ATOM   1054  O   ILE A  72       0.642  -0.172  -1.069  0.00  1.26              
ATOM   1055  CB  ILE A  72       0.290   0.008   0.028  0.00  0.29              
ATOM   1056  CG1 ILE A  72      -0.150  -0.000   0.038  0.00  0.15              
ATOM   1057  CG2 ILE A  72      -0.686  -0.039  -0.256  0.00  0.73              
ATOM   1058  CD1 ILE A  72      -0.259  -0.002   0.094  0.00  0.28              
ATOM   1059  H   ILE A  72       0.470   0.060   0.044  0.00  0.48              
ATOM   1060  HA  ILE A  72       0.016   0.049   0.009  0.00  0.05              
ATOM   1061 HG22 ILE A  72       0.345  -0.038   0.009  0.00  0.35              
ATOM   1062 HG21 ILE A  72       0.074   0.006   0.152  0.00  0.17              
ATOM   1063  HB  ILE A  72       0.054  -0.004   0.006  0.00  0.05              
ATOM   1064 HG12 ILE A  72       0.110  -0.009  -0.031  0.00  0.11              
ATOM   1065 HG13 ILE A  72       0.071   0.007  -0.022  0.00  0.07              
ATOM   1066 HD13 ILE A  72       0.082  -0.001  -0.028  0.00  0.09              
ATOM   1067 HD12 ILE A  72       0.087   0.002  -0.036  0.00  0.09              
ATOM   1068 HG23 ILE A  72       0.168   0.059   0.064  0.00  0.19              
ATOM   1069 HD11 ILE A  72       0.058   0.003  -0.023  0.00  0.06              
ATOM   1070  N   ALA A  73       0.796  -0.290  -0.569  0.00  1.02              
ATOM   1071  CA  ALA A  73      -0.110   0.024   0.063  0.00  0.13              
ATOM   1072  C   ALA A  73      -2.229   0.501   1.490  0.00  2.73              
ATOM   1073  O   ALA A  73       1.918  -0.687  -1.281  0.00  2.41              
ATOM   1074  CB  ALA A  73       0.681  -0.158  -0.247  0.00  0.74              
ATOM   1075  H   ALA A  73      -0.447   0.237   0.279  0.00  0.58              
ATOM   1076  HA  ALA A  73      -0.294   0.044   0.175  0.00  0.35              
ATOM   1077  HB1 ALA A  73      -0.206   0.049   0.057  0.00  0.22              
ATOM   1078  HB3 ALA A  73      -0.220   0.061   0.079  0.00  0.24              
ATOM   1079  HB2 ALA A  73      -0.265   0.051   0.089  0.00  0.28              
ATOM   1080  N   GLU A  74       2.442  -0.261  -1.711  0.00  2.99              
ATOM   1081  CA  GLU A  74      -0.226   0.027   0.153  0.00  0.27              
ATOM   1082  C   GLU A  74      -3.678   0.428   2.077  0.00  4.25              
ATOM   1083  O   GLU A  74       4.206  -0.252  -2.207  0.00  4.76              
ATOM   1084  CB  GLU A  74      -0.383  -0.018   0.278  0.00  0.47              
ATOM   1085  CG  GLU A  74      -0.066  -0.017   0.059  0.00  0.09              
ATOM   1086  CD  GLU A  74      -4.146  -1.515   1.848  0.00  4.79              
ATOM   1087  OE1 GLU A  74       7.491   1.535  -1.600  0.00  7.81              
ATOM   1088  OE2 GLU A  74       1.408   1.901   0.500  0.00  2.42              
ATOM   1089  H   GLU A  74      -1.493   0.044   1.045  0.00  1.82              
ATOM   1090  HG2 GLU A  74       0.134   0.021  -0.154  0.00  0.20              
ATOM   1091  HA  GLU A  74      -0.553   0.129   0.379  0.00  0.68              
ATOM   1092  HG3 GLU A  74       0.221   0.121  -0.227  0.00  0.34              
ATOM   1093  HB3 GLU A  74       0.143   0.000  -0.089  0.00  0.17              
ATOM   1094  HB2 GLU A  74       0.133   0.018  -0.099  0.00  0.17              
ATOM   1095  N   LYS A  75       2.513  -0.459  -1.279  0.00  2.86              
ATOM   1096  CA  LYS A  75       1.890  -0.276  -0.848  0.00  2.09              
ATOM   1097  C   LYS A  75      -6.872   0.584   2.984  0.00  7.51              
ATOM   1098  O   LYS A  75       6.493  -0.499  -2.960  0.00  7.15              
ATOM   1099  CB  LYS A  75       0.076  -0.015  -0.030  0.00  0.08              
ATOM   1100  CG  LYS A  75      -0.179   0.040   0.053  0.00  0.19              
ATOM   1101  CD  LYS A  75       0.462  -0.097  -0.108  0.00  0.48              
ATOM   1102  CE  LYS A  75       0.154  -0.035  -0.029  0.00  0.16              
ATOM   1103  NZ  LYS A  75       4.096  -0.251  -1.086  0.00  4.25              
ATOM   1104  H   LYS A  75      -1.906   0.488   0.950  0.00  2.18              
ATOM   1105  HZ1 LYS A  75      -3.233   0.285   0.895  0.00  3.37              
ATOM   1106  HZ2 LYS A  75      -3.892   0.064   1.215  0.00  4.08              
ATOM   1107  HZ3 LYS A  75      -3.635  -0.332   1.138  0.00  3.82              
ATOM   1108  HA  LYS A  75      -1.040   0.133   0.465  0.00  1.15              
ATOM   1109  HE2 LYS A  75      -1.336   0.425   0.201  0.00  1.42              
ATOM   1110  HE3 LYS A  75      -1.253   0.334   0.207  0.00  1.31              
ATOM   1111  HG2 LYS A  75      -0.106   0.029   0.031  0.00  0.11              
ATOM   1112  HG3 LYS A  75      -0.107   0.020   0.029  0.00  0.11              
ATOM   1113  HD3 LYS A  75      -0.542   0.130   0.153  0.00  0.58              
ATOM   1114  HD2 LYS A  75      -0.614   0.088   0.113  0.00  0.63              
ATOM   1115  HB3 LYS A  75      -0.263   0.066   0.110  0.00  0.29              
ATOM   1116  HB2 LYS A  75      -0.299   0.045   0.114  0.00  0.32              
ATOM   1117  N   THR A  76       3.789  -0.139  -1.526  0.00  4.09              
ATOM   1118  CA  THR A  76       0.388   0.003  -0.149  0.00  0.42              
ATOM   1119  C   THR A  76      -5.639  -0.339   1.885  0.00  5.96              
ATOM   1120  O   THR A  76       5.256   0.374  -1.705  0.00  5.54              
ATOM   1121  CB  THR A  76      -3.494  -0.100   1.367  0.00  3.75              
ATOM   1122  OG1 THR A  76       5.856   0.187  -2.058  0.00  6.21              
ATOM   1123  CG2 THR A  76       2.315   0.117  -1.046  0.00  2.54              
ATOM   1124  H   THR A  76      -2.274   0.081   0.896  0.00  2.45              
ATOM   1125  HA  THR A  76      -1.154   0.011   0.455  0.00  1.24              
ATOM   1126 HG22 THR A  76      -0.589  -0.045   0.255  0.00  0.64              
ATOM   1127 HG21 THR A  76      -0.664  -0.055   0.341  0.00  0.75              
ATOM   1128  HB  THR A  76      -0.043  -0.001   0.016  0.00  0.05              
ATOM   1129 HG23 THR A  76      -0.571  -0.009   0.253  0.00  0.62              
ATOM   1130  HG1 THR A  76      -3.381  -0.020   1.213  0.00  3.59              
ATOM   1131  N   LYS A  77       3.209   0.320  -0.964  0.00  3.37              
ATOM   1132  CA  LYS A  77       2.061   0.469  -0.535  0.00  2.18              
ATOM   1133  C   LYS A  77      -5.625  -1.425   1.704  0.00  6.05              
ATOM   1134  O   LYS A  77       4.411   1.572  -1.546  0.00  4.93              
ATOM   1135  CB  LYS A  77       0.075   0.018  -0.013  0.00  0.08              
ATOM   1136  CG  LYS A  77      -0.162  -0.032   0.041  0.00  0.17              
ATOM   1137  CD  LYS A  77       0.339   0.045  -0.040  0.00  0.34              
ATOM   1138  CE  LYS A  77       0.084   0.013  -0.052  0.00  0.10              
ATOM   1139  NZ  LYS A  77       0.432  -0.111  -0.765  0.00  0.89              
ATOM   1140  H   LYS A  77      -2.635  -0.126   0.777  0.00  2.75              
ATOM   1141  HZ1 LYS A  77      -0.295   1.506  -0.054  0.00  1.54              
ATOM   1142  HZ2 LYS A  77       0.171  -1.024  -0.243  0.00  1.07              
ATOM   1143  HZ3 LYS A  77       0.562   0.191   1.870  0.00  1.96              
ATOM   1144  HA  LYS A  77      -1.332  -0.405   0.343  0.00  1.43              
ATOM   1145  HE2 LYS A  77      -0.698  -0.457   0.577  0.00  1.01              
ATOM   1146  HE3 LYS A  77      -0.817   0.175   0.661  0.00  1.06              
ATOM   1147  HG2 LYS A  77      -0.094  -0.035   0.031  0.00  0.10              
ATOM   1148  HG3 LYS A  77      -0.100  -0.004   0.033  0.00  0.11              
ATOM   1149  HD3 LYS A  77      -0.384  -0.167  -0.048  0.00  0.42              
ATOM   1150  HD2 LYS A  77      -0.452   0.091  -0.011  0.00  0.46              
ATOM   1151  HB3 LYS A  77      -0.268  -0.104   0.027  0.00  0.29              
ATOM   1152  HB2 LYS A  77      -0.289  -0.032   0.034  0.00  0.29              
ATOM   1153  N   ILE A  78       3.011   0.452  -0.976  0.00  3.20              
ATOM   1154  CA  ILE A  78       0.402   0.050  -0.157  0.00  0.43              
ATOM   1155  C   ILE A  78      -4.209  -0.294   1.652  0.00  4.53              
ATOM   1156  O   ILE A  78       4.118   0.066  -1.490  0.00  4.38              
ATOM   1157  CB  ILE A  78      -0.837  -0.034   0.315  0.00  0.90              
ATOM   1158  CG1 ILE A  78       0.236   0.007  -0.079  0.00  0.25              
ATOM   1159  CG2 ILE A  78       1.999   0.044  -0.854  0.00  2.17              
ATOM   1160  CD1 ILE A  78       0.292   0.060  -0.115  0.00  0.32              
ATOM   1161  H   ILE A  78      -2.064  -0.208   0.611  0.00  2.16              
ATOM   1162  HA  ILE A  78      -0.559  -0.111   0.255  0.00  0.62              
ATOM   1163 HG22 ILE A  78      -0.545   0.029   0.237  0.00  0.59              
ATOM   1164 HG21 ILE A  78      -0.587  -0.014   0.223  0.00  0.63              
ATOM   1165  HB  ILE A  78      -0.130  -0.000   0.045  0.00  0.14              
ATOM   1166 HG12 ILE A  78      -0.141  -0.005   0.032  0.00  0.14              
ATOM   1167 HG13 ILE A  78      -0.115   0.014   0.044  0.00  0.12              
ATOM   1168 HD13 ILE A  78      -0.095  -0.032   0.035  0.00  0.11              
ATOM   1169 HD12 ILE A  78      -0.064  -0.014   0.013  0.00  0.07              
ATOM   1170 HG23 ILE A  78      -0.505  -0.043   0.270  0.00  0.57              
ATOM   1171 HD11 ILE A  78      -0.072  -0.014   0.048  0.00  0.09              
ATOM   1172  N   PRO A  79       1.774   0.166  -0.774  0.00  1.94              
ATOM   1173  CA  PRO A  79       0.186   0.008  -0.079  0.00  0.20              
ATOM   1174  C   PRO A  79      -3.972   0.080   1.411  0.00  4.22              
ATOM   1175  O   PRO A  79       3.769  -0.272  -1.316  0.00  4.00              
ATOM   1176  CB  PRO A  79       0.048   0.005  -0.022  0.00  0.05              
ATOM   1177  CG  PRO A  79      -0.130  -0.022   0.071  0.00  0.15              
ATOM   1178  CD  PRO A  79      -0.128  -0.023   0.069  0.00  0.15              
ATOM   1179  HG2 PRO A  79      -0.143  -0.034   0.087  0.00  0.17              
ATOM   1180  HA  PRO A  79      -0.470  -0.014   0.209  0.00  0.51              
ATOM   1181  HD3 PRO A  79      -0.260  -0.059   0.147  0.00  0.30              
ATOM   1182  HD2 PRO A  79      -0.252  -0.052   0.151  0.00  0.30              
ATOM   1183  HG3 PRO A  79      -0.151  -0.024   0.083  0.00  0.17              
ATOM   1184  HB3 PRO A  79      -0.175  -0.015   0.083  0.00  0.19              
ATOM   1185  HB2 PRO A  79      -0.169  -0.016   0.073  0.00  0.18              
ATOM   1186  N   ALA A  80       2.815  -0.047  -0.873  0.00  2.95              
ATOM   1187  CA  ALA A  80      -0.228   0.015   0.052  0.00  0.23              
ATOM   1188  C   ALA A  80      -4.129   0.434   0.844  0.00  4.24              
ATOM   1189  O   ALA A  80       3.911  -0.573  -0.547  0.00  3.99              
ATOM   1190  CB  ALA A  80       1.273  -0.055  -0.235  0.00  1.30              
ATOM   1191  H   ALA A  80      -1.854  -0.043   0.628  0.00  1.96              
ATOM   1192  HA  ALA A  80      -0.536   0.051   0.114  0.00  0.55              
ATOM   1193  HB1 ALA A  80      -0.429   0.033   0.057  0.00  0.43              
ATOM   1194  HB3 ALA A  80      -0.414   0.010   0.072  0.00  0.42              
ATOM   1195  HB2 ALA A  80      -0.426   0.006   0.094  0.00  0.44              
ATOM   1196  N   VAL A  81       2.950  -0.254  -0.739  0.00  3.05              
ATOM   1197  CA  VAL A  81       0.641  -0.070  -0.143  0.00  0.66              
ATOM   1198  C   VAL A  81      -4.320   0.382   1.193  0.00  4.50              
ATOM   1199  O   VAL A  81       4.197  -0.244  -1.403  0.00  4.43              
ATOM   1200  CB  VAL A  81      -2.325   0.235   0.519  0.00  2.39              
ATOM   1201  CG1 VAL A  81       2.551  -0.299  -0.394  0.00  2.60              
ATOM   1202  CG2 VAL A  81       2.492  -0.396  -0.512  0.00  2.57              
ATOM   1203  H   VAL A  81      -1.929   0.100   0.569  0.00  2.01              
ATOM   1204  HA  VAL A  81      -0.698   0.103   0.117  0.00  0.71              
ATOM   1205 HG11 VAL A  81      -0.613   0.083   0.086  0.00  0.62              
ATOM   1206 HG21 VAL A  81      -0.595   0.076   0.153  0.00  0.62              
ATOM   1207  HB  VAL A  81       0.234  -0.012  -0.065  0.00  0.24              
ATOM   1208 HG12 VAL A  81      -0.637   0.115   0.045  0.00  0.65              
ATOM   1209 HG13 VAL A  81      -0.645   0.029   0.131  0.00  0.66              
ATOM   1210 HG23 VAL A  81      -0.611   0.124   0.131  0.00  0.64              
ATOM   1211 HG22 VAL A  81      -0.629   0.123   0.091  0.00  0.65              
ATOM   1212  N   PHE A  82       2.910  -0.326  -0.722  0.00  3.02              
ATOM   1213  CA  PHE A  82       0.016  -0.002  -0.005  0.00  0.02              
ATOM   1214  C   PHE A  82      -4.233   0.326   1.225  0.00  4.42              
ATOM   1215  O   PHE A  82       4.031  -0.486  -0.720  0.00  4.12              
ATOM   1216  CB  PHE A  82       0.205  -0.029  -0.064  0.00  0.22              
ATOM   1217  CG  PHE A  82      -0.068   0.011   0.022  0.00  0.07              
ATOM   1218  CD1 PHE A  82       0.739  -0.127  -0.197  0.00  0.77              
ATOM   1219  CD2 PHE A  82       0.702  -0.134  -0.283  0.00  0.77              
ATOM   1220  CE1 PHE A  82       0.986  -0.182  -0.286  0.00  1.04              
ATOM   1221  CE2 PHE A  82       0.943  -0.211  -0.397  0.00  1.04              
ATOM   1222  CZ  PHE A  82       0.609  -0.127  -0.230  0.00  0.66              
ATOM   1223  H   PHE A  82      -1.878   0.274   0.338  0.00  1.93              
ATOM   1224  HZ  PHE A  82      -0.739   0.166   0.307  0.00  0.82              
ATOM   1225  HA  PHE A  82      -0.701   0.048   0.262  0.00  0.75              
ATOM   1226  HE1 PHE A  82      -0.833   0.154   0.211  0.00  0.87              
ATOM   1227  HE2 PHE A  82      -0.771   0.207   0.361  0.00  0.88              
ATOM   1228  HD2 PHE A  82      -0.733   0.141   0.332  0.00  0.82              
ATOM   1229  HD1 PHE A  82      -0.801   0.138   0.170  0.00  0.83              
ATOM   1230  HB3 PHE A  82      -0.170   0.023   0.062  0.00  0.18              
ATOM   1231  HB2 PHE A  82      -0.172   0.028   0.041  0.00  0.18              
ATOM   1232  N   LYS A  83       2.543  -0.063  -0.989  0.00  2.73              
ATOM   1233  CA  LYS A  83       1.866   0.014  -0.731  0.00  2.00              
ATOM   1234  C   LYS A  83      -4.993   0.079   2.153  0.00  5.44              
ATOM   1235  O   LYS A  83       3.529   0.008  -1.979  0.00  4.05              
ATOM   1236  CB  LYS A  83       0.086   0.011  -0.046  0.00  0.10              
ATOM   1237  CG  LYS A  83      -0.176  -0.025   0.094  0.00  0.20              
ATOM   1238  CD  LYS A  83       0.441   0.046  -0.238  0.00  0.50              
ATOM   1239  CE  LYS A  83       0.126  -0.005  -0.032  0.00  0.13              
ATOM   1240  NZ  LYS A  83       3.419  -0.750  -0.464  0.00  3.53              
ATOM   1241  H   LYS A  83      -1.995   0.030   0.924  0.00  2.20              
ATOM   1242  HZ1 LYS A  83      -3.583   0.733   0.871  0.00  3.76              
ATOM   1243  HZ2 LYS A  83      -2.909   0.910  -0.291  0.00  3.06              
ATOM   1244  HZ3 LYS A  83      -2.300   0.980   0.606  0.00  2.57              
ATOM   1245  HA  LYS A  83      -1.118   0.039   0.319  0.00  1.16              
ATOM   1246  HE2 LYS A  83      -1.003   0.056   0.204  0.00  1.03              
ATOM   1247  HE3 LYS A  83      -0.942   0.021   0.188  0.00  0.96              
ATOM   1248  HG2 LYS A  83      -0.092  -0.009   0.041  0.00  0.10              
ATOM   1249  HG3 LYS A  83      -0.104  -0.022   0.067  0.00  0.12              
ATOM   1250  HD3 LYS A  83      -0.635  -0.066   0.384  0.00  0.74              
ATOM   1251  HD2 LYS A  83      -0.498  -0.071   0.365  0.00  0.62              
ATOM   1252  HB3 LYS A  83      -0.361  -0.053   0.201  0.00  0.42              
ATOM   1253  HB2 LYS A  83      -0.330  -0.051   0.202  0.00  0.39              
ATOM   1254  N   ILE A  84       2.707  -0.209  -0.905  0.00  2.86              
ATOM   1255  CA  ILE A  84       0.308  -0.040  -0.120  0.00  0.33              
ATOM   1256  C   ILE A  84      -3.259   0.597   1.251  0.00  3.54              
ATOM   1257  O   ILE A  84       4.086  -0.704  -1.226  0.00  4.32              
ATOM   1258  CB  ILE A  84      -0.525   0.094   0.130  0.00  0.55              
ATOM   1259  CG1 ILE A  84       0.185  -0.039  -0.010  0.00  0.19              
ATOM   1260  CG2 ILE A  84       1.289  -0.219  -0.308  0.00  1.34              
ATOM   1261  CD1 ILE A  84       0.235  -0.056   0.025  0.00  0.24              
ATOM   1262  H   ILE A  84      -1.897   0.199   0.443  0.00  1.96              
ATOM   1263  HA  ILE A  84      -0.420   0.043   0.234  0.00  0.48              
ATOM   1264 HG22 ILE A  84      -0.324   0.061   0.044  0.00  0.33              
ATOM   1265 HG21 ILE A  84      -0.323   0.052   0.118  0.00  0.35              
ATOM   1266  HB  ILE A  84      -0.059   0.012   0.018  0.00  0.06              
ATOM   1267 HG12 ILE A  84      -0.117   0.025   0.003  0.00  0.12              
ATOM   1268 HG13 ILE A  84      -0.104   0.023   0.006  0.00  0.11              
ATOM   1269 HD13 ILE A  84      -0.068   0.016  -0.006  0.00  0.07              
ATOM   1270 HD12 ILE A  84      -0.068   0.019  -0.015  0.00  0.07              
ATOM   1271 HG23 ILE A  84      -0.415   0.067   0.091  0.00  0.43              
ATOM   1272 HD11 ILE A  84      -0.053   0.012  -0.007  0.00  0.06              
ATOM   1273  N   ASP A  85       1.955  -0.600  -1.079  0.00  2.31              
ATOM   1274  CA  ASP A  85      -0.122   0.043   0.086  0.00  0.16              
ATOM   1275  C   ASP A  85      -0.190   0.390   1.210  0.00  1.29              
ATOM   1276  O   ASP A  85      -1.452  -0.581  -1.451  0.00  2.13              
ATOM   1277  CB  ASP A  85       0.105  -0.051  -0.049  0.00  0.13              
ATOM   1278  CG  ASP A  85      -2.814  -0.074   0.920  0.00  2.96              
ATOM   1279  OD1 ASP A  85       3.784   1.037  -2.434  0.00  4.62              
ATOM   1280  OD2 ASP A  85       1.705   1.223   1.652  0.00  2.67              
ATOM   1281  H   ASP A  85      -0.779   0.347   0.590  0.00  1.04              
ATOM   1282  HA  ASP A  85      -0.379   0.084   0.211  0.00  0.44              
ATOM   1283  HB3 ASP A  85       0.015  -0.029  -0.009  0.00  0.03              
ATOM   1284  HB2 ASP A  85       0.072  -0.028  -0.021  0.00  0.08              
ATOM   1285  N   ALA A  86       0.286  -0.132  -0.593  0.00  0.67              
ATOM   1286  CA  ALA A  86       0.032  -0.006   0.032  0.00  0.05              
ATOM   1287  C   ALA A  86       0.093  -0.158  -0.349  0.00  0.39              
ATOM   1288  O   ALA A  86       0.680  -0.096   0.618  0.00  0.92              
ATOM   1289  CB  ALA A  86      -0.157   0.026  -0.100  0.00  0.19              
ATOM   1290  H   ALA A  86      -0.557   0.124   0.235  0.00  0.62              
ATOM   1291  HA  ALA A  86       0.251  -0.040   0.174  0.00  0.31              
ATOM   1292  HB1 ALA A  86       0.072   0.017   0.068  0.00  0.10              
ATOM   1293  HB3 ALA A  86      -0.027  -0.005  -0.008  0.00  0.03              
ATOM   1294  HB2 ALA A  86       0.123  -0.037   0.033  0.00  0.13              
ATOM   1295  N   LEU A  87      -0.606   0.245   0.541  0.00  0.85              
ATOM   1296  CA  LEU A  87      -0.053   0.017   0.149  0.00  0.16              
ATOM   1297  C   LEU A  87       0.209  -0.087  -2.040  0.00  2.05              
ATOM   1298  O   LEU A  87      -0.007  -0.162   2.285  0.00  2.29              
ATOM   1299  CB  LEU A  87      -0.000   0.023   0.305  0.00  0.31              
ATOM   1300  CG  LEU A  87      -0.048  -0.248  -0.860  0.00  0.90              
ATOM   1301  CD1 LEU A  87       0.479   0.212   0.857  0.00  1.00              
ATOM   1302  CD2 LEU A  87      -0.140   0.445   1.278  0.00  1.36              
ATOM   1303  H   LEU A  87       0.834  -0.209  -0.113  0.00  0.87              
ATOM   1304 HD22 LEU A  87       0.156  -0.088  -0.340  0.00  0.38              
ATOM   1305 HD23 LEU A  87      -0.021  -0.152  -0.291  0.00  0.33              
ATOM   1306 HD21 LEU A  87       0.006  -0.086  -0.330  0.00  0.34              
ATOM   1307 HD13 LEU A  87      -0.125  -0.036  -0.218  0.00  0.25              
ATOM   1308 HD12 LEU A  87      -0.131  -0.083  -0.201  0.00  0.25              
ATOM   1309 HD11 LEU A  87      -0.148  -0.021  -0.181  0.00  0.23              
ATOM   1310  HA  LEU A  87       0.200  -0.021  -0.332  0.00  0.39              
ATOM   1311  HG  LEU A  87      -0.009   0.032   0.072  0.00  0.08              
ATOM   1312  HB3 LEU A  87       0.005  -0.003  -0.148  0.00  0.15              
ATOM   1313  HB2 LEU A  87      -0.033   0.004  -0.110  0.00  0.11              
ATOM   1314  N   ASN A  88      -0.187   0.262   1.261  0.00  1.30              
ATOM   1315  CA  ASN A  88      -0.005  -0.011  -0.056  0.00  0.06              
ATOM   1316  C   ASN A  88      -1.047   0.105  -2.311  0.00  2.54              
ATOM   1317  O   ASN A  88       1.336  -0.273   2.922  0.00  3.22              
ATOM   1318  CB  ASN A  88      -0.029   0.195   1.225  0.00  1.24              
ATOM   1319  CG  ASN A  88       0.557  -1.045  -4.472  0.00  4.63              
ATOM   1320  H   ASN A  88       0.395  -0.286  -0.507  0.00  0.70              
ATOM   1321  HA  ASN A  88      -0.016  -0.174  -0.329  0.00  0.37              
ATOM   1322  HB3 ASN A  88      -0.010  -0.113  -0.579  0.00  0.59              
ATOM   1323  HB2 ASN A  88       0.030  -0.032  -0.503  0.00  0.50              
ATOM   1324  OD1 ASN A  88      -0.990   0.647   3.974  0.00  4.15              
ATOM   1325  ND2 ASN A  88      -0.551   1.870   5.194  0.00  5.55              
ATOM   1326 HD22 ASN A  88       0.243  -0.949  -2.032  0.00  2.26              
ATOM   1327 HD21 ASN A  88       0.254  -0.853  -2.403  0.00  2.56              
ATOM   1328  N   GLU A  89       1.146  -0.319   1.424  0.00  1.86              
ATOM   1329  CA  GLU A  89      -0.135   0.054  -0.107  0.00  0.18              
ATOM   1330  C   GLU A  89      -2.437   0.741  -0.938  0.00  2.71              
ATOM   1331  O   GLU A  89       2.548  -0.561   0.335  0.00  2.63              
ATOM   1332  CB  GLU A  89      -0.178   0.081  -0.130  0.00  0.24              
ATOM   1333  CG  GLU A  89      -0.032   0.019  -0.037  0.00  0.05              
ATOM   1334  CD  GLU A  89      -1.968   1.613  -2.557  0.00  3.61              
ATOM   1335  OE1 GLU A  89       2.193  -1.871   3.115  0.00  4.24              
ATOM   1336  OE2 GLU A  89       1.879  -1.753   2.304  0.00  3.45              
ATOM   1337  H   GLU A  89      -0.483   0.100  -0.630  0.00  0.80              
ATOM   1338  HG2 GLU A  89       0.074  -0.046   0.129  0.00  0.16              
ATOM   1339  HA  GLU A  89      -0.397   0.189  -0.383  0.00  0.58              
ATOM   1340  HG3 GLU A  89       0.101  -0.054   0.100  0.00  0.15              
ATOM   1341  HB3 GLU A  89       0.065  -0.031   0.041  0.00  0.08              
ATOM   1342  HB2 GLU A  89       0.054  -0.020   0.031  0.00  0.06              
ATOM   1343  N   ASN A  90       2.326  -0.792   0.832  0.00  2.59              
ATOM   1344  CA  ASN A  90      -0.100   0.027  -0.015  0.00  0.10              
ATOM   1345  C   ASN A  90      -4.250   1.095  -0.497  0.00  4.42              
ATOM   1346  O   ASN A  90       4.502  -0.806  -0.086  0.00  4.57              
ATOM   1347  CB  ASN A  90       1.779  -0.514   0.267  0.00  1.87              
ATOM   1348  CG  ASN A  90      -5.665   2.488  -2.361  0.00  6.62              
ATOM   1349  H   ASN A  90      -1.477   0.624  -0.733  0.00  1.76              
ATOM   1350  HA  ASN A  90      -0.722   0.160  -0.002  0.00  0.74              
ATOM   1351  HB3 ASN A  90      -0.708   0.190  -0.096  0.00  0.74              
ATOM   1352  HB2 ASN A  90      -0.829   0.207   0.006  0.00  0.85              
ATOM   1353  OD1 ASN A  90       4.146  -2.108   2.330  0.00  5.20              
ATOM   1354  ND2 ASN A  90       7.497  -4.462   3.669  0.00  9.46              
ATOM   1355 HD22 ASN A  90      -3.920   2.400  -1.119  0.00  4.73              
ATOM   1356 HD21 ASN A  90      -2.956   2.349  -2.236  0.00  4.39              
ATOM   1357  N   LYS A  91       2.233  -0.719   0.467  0.00  2.39              
ATOM   1358  CA  LYS A  91       1.610  -0.490   0.241  0.00  1.70              
ATOM   1359  C   LYS A  91      -4.466   1.466  -0.650  0.00  4.75              
ATOM   1360  O   LYS A  91       3.276  -1.312   0.785  0.00  3.61              
ATOM   1361  CB  LYS A  91       0.068  -0.026   0.018  0.00  0.08              
ATOM   1362  CG  LYS A  91      -0.147   0.047  -0.032  0.00  0.16              
ATOM   1363  CD  LYS A  91       0.375  -0.134   0.099  0.00  0.41              
ATOM   1364  CE  LYS A  91       0.103  -0.066   0.060  0.00  0.14              
ATOM   1365  NZ  LYS A  91       3.073  -2.254   2.073  0.00  4.34              
ATOM   1366  H   LYS A  91      -1.598   0.607  -0.492  0.00  1.78              
ATOM   1367  HZ1 LYS A  91      -2.909   2.000  -1.712  0.00  3.92              
ATOM   1368  HZ2 LYS A  91      -2.711   2.549  -2.536  0.00  4.50              
ATOM   1369  HZ3 LYS A  91      -2.584   1.775  -1.583  0.00  3.51              
ATOM   1370  HA  LYS A  91      -1.000   0.227  -0.038  0.00  1.03              
ATOM   1371  HE2 LYS A  91      -0.669   0.519  -0.487  0.00  0.98              
ATOM   1372  HE3 LYS A  91      -0.762   0.576  -0.520  0.00  1.09              
ATOM   1373  HG2 LYS A  91      -0.083   0.017  -0.006  0.00  0.08              
ATOM   1374  HG3 LYS A  91      -0.080   0.031  -0.025  0.00  0.09              
ATOM   1375  HD3 LYS A  91      -0.471   0.110  -0.070  0.00  0.49              
ATOM   1376  HD2 LYS A  91      -0.497   0.180  -0.112  0.00  0.54              
ATOM   1377  HB3 LYS A  91      -0.265   0.105  -0.063  0.00  0.29              
ATOM   1378  HB2 LYS A  91      -0.254   0.120  -0.097  0.00  0.30              
ATOM   1379  N   VAL A  92       2.559  -0.694   0.111  0.00  2.65              
ATOM   1380  CA  VAL A  92       0.511  -0.145   0.024  0.00  0.53              
ATOM   1381  C   VAL A  92      -3.820   1.047  -0.067  0.00  3.96              
ATOM   1382  O   VAL A  92       3.810  -0.861  -0.198  0.00  3.91              
ATOM   1383  CB  VAL A  92      -1.627   0.392   0.032  0.00  1.67              
ATOM   1384  CG1 VAL A  92       1.790  -0.430  -0.024  0.00  1.84              
ATOM   1385  CG2 VAL A  92       1.547  -0.371   0.009  0.00  1.59              
ATOM   1386  H   VAL A  92      -1.758   0.389   0.051  0.00  1.80              
ATOM   1387  HA  VAL A  92      -0.543   0.179  -0.061  0.00  0.58              
ATOM   1388 HG11 VAL A  92      -0.432   0.103  -0.005  0.00  0.44              
ATOM   1389 HG21 VAL A  92      -0.378   0.080   0.025  0.00  0.39              
ATOM   1390  HB  VAL A  92       0.167  -0.035  -0.015  0.00  0.17              
ATOM   1391 HG12 VAL A  92      -0.463   0.100   0.037  0.00  0.48              
ATOM   1392 HG13 VAL A  92      -0.452   0.118  -0.011  0.00  0.47              
ATOM   1393 HG23 VAL A  92      -0.365   0.087  -0.011  0.00  0.37              
ATOM   1394 HG22 VAL A  92      -0.380   0.101  -0.026  0.00  0.39              
ATOM   1395  N   LEU A  93       2.712  -0.852   0.167  0.00  2.85              
ATOM   1396  CA  LEU A  93       0.366  -0.107   0.012  0.00  0.38              
ATOM   1397  C   LEU A  93      -4.026   1.044  -0.133  0.00  4.16              
ATOM   1398  O   LEU A  93       3.694  -1.062   0.271  0.00  3.85              
ATOM   1399  CB  LEU A  93       0.877  -0.324   0.066  0.00  0.94              
ATOM   1400  CG  LEU A  93      -3.021   1.471  -0.440  0.00  3.39              
ATOM   1401  CD1 LEU A  93       3.516  -1.468   0.430  0.00  3.83              
ATOM   1402  CD2 LEU A  93       3.126  -1.718   0.723  0.00  3.64              
ATOM   1403  H   LEU A  93      -1.689   0.594  -0.179  0.00  1.80              
ATOM   1404 HD22 LEU A  93      -0.749   0.449  -0.175  0.00  0.89              
ATOM   1405 HD23 LEU A  93      -0.768   0.481  -0.242  0.00  0.94              
ATOM   1406 HD21 LEU A  93      -0.691   0.326  -0.139  0.00  0.78              
ATOM   1407 HD13 LEU A  93      -0.790   0.271  -0.062  0.00  0.84              
ATOM   1408 HD12 LEU A  93      -0.879   0.423  -0.198  0.00  1.00              
ATOM   1409 HD11 LEU A  93      -0.887   0.343  -0.041  0.00  0.95              
ATOM   1410  HA  LEU A  93      -0.663   0.166   0.010  0.00  0.68              
ATOM   1411  HG  LEU A  93       0.352  -0.209   0.053  0.00  0.41              
ATOM   1412  HB3 LEU A  93      -0.384   0.129  -0.015  0.00  0.41              
ATOM   1413  HB2 LEU A  93      -0.360   0.143  -0.036  0.00  0.39              
ATOM   1414  N   VAL A  94       2.778  -0.584  -0.023  0.00  2.84              
ATOM   1415  CA  VAL A  94       0.570  -0.113   0.007  0.00  0.58              
ATOM   1416  C   VAL A  94      -4.186   0.658  -0.131  0.00  4.24              
ATOM   1417  O   VAL A  94       4.180  -0.458   0.022  0.00  4.21              
ATOM   1418  CB  VAL A  94      -1.855   0.366   0.049  0.00  1.89              
ATOM   1419  CG1 VAL A  94       1.921  -0.439   0.023  0.00  1.97              
ATOM   1420  CG2 VAL A  94       1.923  -0.421  -0.100  0.00  1.97              
ATOM   1421  H   VAL A  94      -1.835   0.347   0.094  0.00  1.87              
ATOM   1422  HA  VAL A  94      -0.612   0.136  -0.025  0.00  0.63              
ATOM   1423 HG11 VAL A  94      -0.464   0.121  -0.020  0.00  0.48              
ATOM   1424 HG21 VAL A  94      -0.499   0.106   0.015  0.00  0.51              
ATOM   1425  HB  VAL A  94       0.189  -0.031  -0.012  0.00  0.19              
ATOM   1426 HG12 VAL A  94      -0.459   0.117   0.007  0.00  0.47              
ATOM   1427 HG13 VAL A  94      -0.497   0.098  -0.016  0.00  0.51              
ATOM   1428 HG23 VAL A  94      -0.475   0.098   0.046  0.00  0.49              
ATOM   1429 HG22 VAL A  94      -0.457   0.114   0.025  0.00  0.47              
ATOM   1430  N   LEU A  95       2.942  -0.479   0.203  0.00  2.99              
ATOM   1431  CA  LEU A  95       0.405  -0.038   0.035  0.00  0.41              
ATOM   1432  C   LEU A  95      -4.782   0.047  -0.446  0.00  4.80              
ATOM   1433  O   LEU A  95       5.211   0.674   0.571  0.00  5.29              
ATOM   1434  CB  LEU A  95       0.864  -0.114   0.084  0.00  0.88              
ATOM   1435  CG  LEU A  95      -2.810   0.629  -0.326  0.00  2.90              
ATOM   1436  CD1 LEU A  95       3.157  -0.927   0.354  0.00  3.31              
ATOM   1437  CD2 LEU A  95       3.033  -0.888   0.341  0.00  3.18              
ATOM   1438  H   LEU A  95      -1.824   0.363  -0.148  0.00  1.87              
ATOM   1439 HD22 LEU A  95      -0.770   0.187  -0.075  0.00  0.80              
ATOM   1440 HD23 LEU A  95      -0.722   0.276  -0.093  0.00  0.78              
ATOM   1441 HD21 LEU A  95      -0.679   0.202  -0.070  0.00  0.71              
ATOM   1442 HD13 LEU A  95      -0.702   0.212  -0.077  0.00  0.74              
ATOM   1443 HD12 LEU A  95      -0.825   0.302  -0.103  0.00  0.88              
ATOM   1444 HD11 LEU A  95      -0.788   0.201  -0.074  0.00  0.82              
ATOM   1445  HA  LEU A  95      -0.760   0.057  -0.063  0.00  0.77              
ATOM   1446  HG  LEU A  95       0.317  -0.059   0.043  0.00  0.33              
ATOM   1447  HB3 LEU A  95      -0.383   0.021  -0.034  0.00  0.39              
ATOM   1448  HB2 LEU A  95      -0.329   0.058  -0.032  0.00  0.34              
ATOM   1449  N   ASP A  96       3.716  -0.350   0.372  0.00  3.75              
ATOM   1450  CA  ASP A  96      -0.265   0.032  -0.031  0.00  0.27              
ATOM   1451  C   ASP A  96      -3.357   0.963  -0.495  0.00  3.53              
ATOM   1452  O   ASP A  96       3.591  -1.073   0.552  0.00  3.79              
ATOM   1453  CB  ASP A  96       0.221  -0.014   0.009  0.00  0.22              
ATOM   1454  CG  ASP A  96      -5.353   1.195   0.275  0.00  5.49              
ATOM   1455  OD1 ASP A  96       5.316  -1.560  -0.064  0.00  5.54              
ATOM   1456  OD2 ASP A  96       5.318  -1.844  -0.788  0.00  5.68              
ATOM   1457  H   ASP A  96      -1.993   0.315  -0.202  0.00  2.03              
ATOM   1458  HA  ASP A  96      -0.627   0.051  -0.081  0.00  0.63              
ATOM   1459  HB3 ASP A  96       0.088  -0.009   0.004  0.00  0.09              
ATOM   1460  HB2 ASP A  96       0.099   0.009   0.001  0.00  0.10              
ATOM   1461  N   THR A  97       2.422  -1.051   0.444  0.00  2.68              
ATOM   1462  CA  THR A  97       0.214  -0.133   0.049  0.00  0.26              
ATOM   1463  C   THR A  97      -2.909   2.882  -0.888  0.00  4.19              
ATOM   1464  O   THR A  97       2.433  -2.988   0.885  0.00  3.95              
ATOM   1465  CB  THR A  97      -1.944   1.180  -0.363  0.00  2.30              
ATOM   1466  OG1 THR A  97       3.532  -2.594   0.787  0.00  4.45              
ATOM   1467  CG2 THR A  97       1.225  -0.786   0.149  0.00  1.46              
ATOM   1468  H   THR A  97      -1.571   0.690  -0.304  0.00  1.74              
ATOM   1469  HA  THR A  97      -0.580   0.340  -0.144  0.00  0.69              
ATOM   1470 HG22 THR A  97      -0.337   0.166  -0.025  0.00  0.38              
ATOM   1471 HG21 THR A  97      -0.312   0.226  -0.048  0.00  0.39              
ATOM   1472  HB  THR A  97      -0.024   0.012  -0.004  0.00  0.03              
ATOM   1473 HG23 THR A  97      -0.305   0.230  -0.026  0.00  0.38              
ATOM   1474  HG1 THR A  97      -2.247   1.577  -0.605  0.00  2.81              
ATOM   1475  N   ASP A  98       2.577  -2.971   0.945  0.00  4.04              
ATOM   1476  CA  ASP A  98      -0.157   0.290  -0.077  0.00  0.34              
ATOM   1477  C   ASP A  98      -2.308   4.084  -0.891  0.00  4.77              
ATOM   1478  O   ASP A  98       2.258  -5.092   0.811  0.00  5.63              
ATOM   1479  CB  ASP A  98       0.139  -0.259   0.084  0.00  0.31              
ATOM   1480  CG  ASP A  98      -4.968   6.357  -2.837  0.00  8.55              
ATOM   1481  OD1 ASP A  98       5.099  -5.432   2.484  0.00  7.85              
ATOM   1482  OD2 ASP A  98       5.780  -7.429   4.062  0.00 10.25              
ATOM   1483  H   ASP A  98      -1.634   1.539  -0.592  0.00  2.32              
ATOM   1484  HA  ASP A  98      -0.266   0.731  -0.166  0.00  0.80              
ATOM   1485  HB3 ASP A  98       0.059  -0.100   0.030  0.00  0.12              
ATOM   1486  HB2 ASP A  98       0.040  -0.123   0.037  0.00  0.13              
ATOM   1487  N   TYR A  99       1.974  -2.639   0.565  0.00  3.34              
ATOM   1488  CA  TYR A  99       0.007  -0.009   0.001  0.00  0.01              
ATOM   1489  C   TYR A  99      -3.381   4.204  -0.767  0.00  5.45              
ATOM   1490  O   TYR A  99       3.355  -3.898   0.741  0.00  5.20              
ATOM   1491  CB  TYR A  99       0.065  -0.105   0.001  0.00  0.12              
ATOM   1492  CG  TYR A  99       0.004  -0.007  -0.000  0.00  0.01              
ATOM   1493  CD1 TYR A  99       0.717  -1.015  -0.106  0.00  1.25              
ATOM   1494  CD2 TYR A  99       0.529  -1.326   0.022  0.00  1.43              
ATOM   1495  CE1 TYR A  99       0.831  -1.097  -0.215  0.00  1.39              
ATOM   1496  CE2 TYR A  99       0.555  -1.497  -0.036  0.00  1.60              
ATOM   1497  CZ  TYR A  99      -0.981   1.634   0.277  0.00  1.93              
ATOM   1498  OH  TYR A  99       1.751  -2.284  -0.719  0.00  2.97              
ATOM   1499  H   TYR A  99      -1.339   1.504  -0.385  0.00  2.05              
ATOM   1500  HA  TYR A  99      -0.426   0.495  -0.072  0.00  0.66              
ATOM   1501  HE1 TYR A  99      -0.618   0.665   0.189  0.00  0.93              
ATOM   1502  HE2 TYR A  99      -0.245   1.145  -0.050  0.00  1.17              
ATOM   1503  HD2 TYR A  99      -0.375   1.353  -0.101  0.00  1.41              
ATOM   1504  HD1 TYR A  99      -0.680   0.869   0.091  0.00  1.11              
ATOM   1505  HB3 TYR A  99      -0.133   0.209   0.010  0.00  0.25              
ATOM   1506  HB2 TYR A  99      -0.121   0.224   0.000  0.00  0.25              
ATOM   1507  HH  TYR A  99      -1.490   1.347   0.327  0.00  2.04              
ATOM   1508  N   LYS A 100       2.133  -2.703   0.590  0.00  3.49              
ATOM   1509  CA  LYS A 100       1.821  -2.058   0.497  0.00  2.79              
ATOM   1510  C   LYS A 100      -5.993   6.055  -2.572  0.00  8.90              
ATOM   1511  O   LYS A 100       5.467  -5.161   2.530  0.00  7.93              
ATOM   1512  CB  LYS A 100       0.077  -0.086   0.015  0.00  0.12              
ATOM   1513  CG  LYS A 100      -0.133   0.157   0.015  0.00  0.21              
ATOM   1514  CD  LYS A 100       0.250  -0.357  -0.052  0.00  0.44              
ATOM   1515  CE  LYS A 100       0.107  -0.082   0.005  0.00  0.13              
ATOM   1516  NZ  LYS A 100       1.641  -0.746   0.690  0.00  1.93              
ATOM   1517  H   LYS A 100      -1.559   2.183  -0.492  0.00  2.73              
ATOM   1518  HZ1 LYS A 100      -0.302   1.243  -1.273  0.00  1.81              
ATOM   1519  HZ2 LYS A 100      -2.289  -0.454  -1.548  0.00  2.80              
ATOM   1520  HZ3 LYS A 100      -0.646  -0.376   0.508  0.00  0.90              
ATOM   1521  HA  LYS A 100      -1.150   1.253  -0.206  0.00  1.71              
ATOM   1522  HE2 LYS A 100      -1.013   0.839  -0.285  0.00  1.35              
ATOM   1523  HE3 LYS A 100      -1.157   0.481   0.176  0.00  1.27              
ATOM   1524  HG2 LYS A 100      -0.089   0.080   0.023  0.00  0.12              
ATOM   1525  HG3 LYS A 100      -0.063   0.089   0.009  0.00  0.11              
ATOM   1526  HD3 LYS A 100      -0.231   0.541  -0.003  0.00  0.59              
ATOM   1527  HD2 LYS A 100      -0.240   0.386   0.208  0.00  0.50              
ATOM   1528  HB3 LYS A 100      -0.373   0.346  -0.065  0.00  0.51              
ATOM   1529  HB2 LYS A 100      -0.271   0.332  -0.089  0.00  0.44              
ATOM   1530  N   LYS A 101       2.613  -2.529   1.301  0.00  3.86              
ATOM   1531  CA  LYS A 101       1.834  -1.544   1.047  0.00  2.62              
ATOM   1532  C   LYS A 101      -5.023   3.519  -2.643  0.00  6.68              
ATOM   1533  O   LYS A 101       3.792  -2.369   1.987  0.00  4.89              
ATOM   1534  CB  LYS A 101       0.083  -0.071   0.055  0.00  0.12              
ATOM   1535  CG  LYS A 101      -0.177   0.169  -0.122  0.00  0.27              
ATOM   1536  CD  LYS A 101       0.488  -0.498   0.316  0.00  0.77              
ATOM   1537  CE  LYS A 101       0.144  -0.161   0.120  0.00  0.25              
ATOM   1538  NZ  LYS A 101       2.758  -4.042   2.461  0.00  5.48              
ATOM   1539  H   LYS A 101      -1.923   1.938  -0.923  0.00  2.88              
ATOM   1540  HZ1 LYS A 101      -2.528   3.282  -1.612  0.00  4.45              
ATOM   1541  HZ2 LYS A 101      -2.165   3.525  -1.761  0.00  4.50              
ATOM   1542  HZ3 LYS A 101      -1.812   3.603  -2.954  0.00  5.00              
ATOM   1543  HA  LYS A 101      -1.113   0.941  -0.664  0.00  1.60              
ATOM   1544  HE2 LYS A 101      -1.157   1.387  -1.146  0.00  2.14              
ATOM   1545  HE3 LYS A 101      -1.354   1.258  -1.185  0.00  2.20              
ATOM   1546  HG2 LYS A 101      -0.088   0.085  -0.057  0.00  0.14              
ATOM   1547  HG3 LYS A 101      -0.108   0.103  -0.084  0.00  0.17              
ATOM   1548  HD3 LYS A 101      -0.575   0.603  -0.314  0.00  0.89              
ATOM   1549  HD2 LYS A 101      -0.742   0.700  -0.466  0.00  1.12              
ATOM   1550  HB3 LYS A 101      -0.352   0.315  -0.244  0.00  0.53              
ATOM   1551  HB2 LYS A 101      -0.303   0.230  -0.207  0.00  0.43              
ATOM   1552  N   TYR A 102       2.785  -1.859   1.321  0.00  3.60              
ATOM   1553  CA  TYR A 102       0.009  -0.005   0.004  0.00  0.01              
ATOM   1554  C   TYR A 102      -3.602   1.873  -1.218  0.00  4.24              
ATOM   1555  O   TYR A 102       3.366  -2.103   1.113  0.00  4.12              
ATOM   1556  CB  TYR A 102       0.102  -0.042   0.041  0.00  0.12              
ATOM   1557  CG  TYR A 102       0.008  -0.003   0.003  0.00  0.01              
ATOM   1558  CD1 TYR A 102       1.474  -0.823   0.640  0.00  1.81              
ATOM   1559  CD2 TYR A 102       1.315  -0.479   0.371  0.00  1.45              
ATOM   1560  CE1 TYR A 102       1.828  -1.128   0.687  0.00  2.26              
ATOM   1561  CE2 TYR A 102       1.650  -0.644   0.376  0.00  1.81              
ATOM   1562  CZ  TYR A 102      -2.343   1.228  -0.587  0.00  2.71              
ATOM   1563  OH  TYR A 102       3.807  -2.366   0.376  0.00  4.50              
ATOM   1564  H   TYR A 102      -1.849   1.397  -0.884  0.00  2.48              
ATOM   1565  HA  TYR A 102      -0.538   0.255  -0.219  0.00  0.63              
ATOM   1566  HE1 TYR A 102      -1.366   1.025  -0.561  0.00  1.80              
ATOM   1567  HE2 TYR A 102      -1.155   0.379  -0.187  0.00  1.23              
ATOM   1568  HD2 TYR A 102      -1.128   0.344  -0.283  0.00  1.21              
ATOM   1569  HD1 TYR A 102      -1.385   0.871  -0.717  0.00  1.79              
ATOM   1570  HB3 TYR A 102      -0.207   0.085  -0.093  0.00  0.24              
ATOM   1571  HB2 TYR A 102      -0.191   0.061  -0.067  0.00  0.21              
ATOM   1572  HH  TYR A 102      -2.646   1.401  -0.022  0.00  2.99              
ATOM   1573  N   LEU A 103       2.421  -1.011   0.698  0.00  2.71              
ATOM   1574  CA  LEU A 103       0.294  -0.116   0.068  0.00  0.32              
ATOM   1575  C   LEU A 103      -3.390   1.020  -0.672  0.00  3.60              
ATOM   1576  O   LEU A 103       3.118  -0.831   0.637  0.00  3.29              
ATOM   1577  CB  LEU A 103       0.595  -0.260   0.131  0.00  0.66              
ATOM   1578  CG  LEU A 103      -1.880   0.764  -0.304  0.00  2.05              
ATOM   1579  CD1 LEU A 103       2.101  -1.020   0.282  0.00  2.35              
ATOM   1580  CD2 LEU A 103       2.208  -0.736   0.335  0.00  2.35              
ATOM   1581  H   LEU A 103      -1.570   0.565  -0.456  0.00  1.73              
ATOM   1582 HD22 LEU A 103      -0.534   0.163  -0.084  0.00  0.56              
ATOM   1583 HD23 LEU A 103      -0.569   0.172  -0.065  0.00  0.60              
ATOM   1584 HD21 LEU A 103      -0.523   0.178  -0.091  0.00  0.56              
ATOM   1585 HD13 LEU A 103      -0.501   0.253  -0.079  0.00  0.57              
ATOM   1586 HD12 LEU A 103      -0.510   0.229  -0.043  0.00  0.56              
ATOM   1587 HD11 LEU A 103      -0.506   0.283  -0.069  0.00  0.58              
ATOM   1588  HA  LEU A 103      -0.532   0.220  -0.118  0.00  0.59              
ATOM   1589  HG  LEU A 103       0.197  -0.076   0.028  0.00  0.21              
ATOM   1590  HB3 LEU A 103      -0.242   0.099  -0.057  0.00  0.27              
ATOM   1591  HB2 LEU A 103      -0.246   0.128  -0.059  0.00  0.28              
ATOM   1592  N   LEU A 104       2.442  -0.656   0.398  0.00  2.56              
ATOM   1593  CA  LEU A 104       0.305  -0.070   0.042  0.00  0.32              
ATOM   1594  C   LEU A 104      -3.507   0.854  -0.426  0.00  3.63              
ATOM   1595  O   LEU A 104       3.480  -0.814   0.373  0.00  3.59              
ATOM   1596  CB  LEU A 104       0.699  -0.137   0.081  0.00  0.72              
ATOM   1597  CG  LEU A 104      -2.319   0.410  -0.293  0.00  2.37              
ATOM   1598  CD1 LEU A 104       2.960  -0.391   0.225  0.00  2.99              
ATOM   1599  CD2 LEU A 104       2.573  -0.395   0.371  0.00  2.63              
ATOM   1600  H   LEU A 104      -1.631   0.455  -0.255  0.00  1.71              
ATOM   1601 HD22 LEU A 104      -0.596   0.106  -0.099  0.00  0.61              
ATOM   1602 HD23 LEU A 104      -0.647   0.088  -0.105  0.00  0.66              
ATOM   1603 HD21 LEU A 104      -0.609   0.079  -0.068  0.00  0.62              
ATOM   1604 HD13 LEU A 104      -0.709   0.089  -0.039  0.00  0.72              
ATOM   1605 HD12 LEU A 104      -0.742   0.092  -0.063  0.00  0.75              
ATOM   1606 HD11 LEU A 104      -0.749   0.085  -0.032  0.00  0.75              
ATOM   1607  HA  LEU A 104      -0.520   0.116  -0.074  0.00  0.54              
ATOM   1608  HG  LEU A 104       0.237  -0.050   0.036  0.00  0.24              
ATOM   1609  HB3 LEU A 104      -0.286   0.056  -0.029  0.00  0.29              
ATOM   1610  HB2 LEU A 104      -0.303   0.056  -0.032  0.00  0.31              
ATOM   1611  N   PHE A 105       2.308  -0.603   0.286  0.00  2.40              
ATOM   1612  CA  PHE A 105       0.013  -0.004   0.002  0.00  0.01              
ATOM   1613  C   PHE A 105      -3.173   1.072  -0.438  0.00  3.38              
ATOM   1614  O   PHE A 105       2.816  -0.964   0.396  0.00  3.00              
ATOM   1615  CB  PHE A 105       0.190  -0.051   0.021  0.00  0.20              
ATOM   1616  CG  PHE A 105      -0.056   0.016  -0.008  0.00  0.06              
ATOM   1617  CD1 PHE A 105       0.572  -0.148   0.094  0.00  0.60              
ATOM   1618  CD2 PHE A 105       0.558  -0.161   0.091  0.00  0.59              
ATOM   1619  CE1 PHE A 105       0.716  -0.162   0.137  0.00  0.75              
ATOM   1620  CE2 PHE A 105       0.680  -0.178   0.138  0.00  0.72              
ATOM   1621  CZ  PHE A 105       0.418  -0.091   0.089  0.00  0.44              
ATOM   1622  H   PHE A 105      -1.441   0.368  -0.187  0.00  1.50              
ATOM   1623  HZ  PHE A 105      -0.476   0.083  -0.116  0.00  0.50              
ATOM   1624  HA  PHE A 105      -0.584   0.164  -0.062  0.00  0.61              
ATOM   1625  HE1 PHE A 105      -0.600   0.120  -0.121  0.00  0.62              
ATOM   1626  HE2 PHE A 105      -0.542   0.144  -0.125  0.00  0.57              
ATOM   1627  HD2 PHE A 105      -0.616   0.191  -0.096  0.00  0.65              
ATOM   1628  HD1 PHE A 105      -0.632   0.165  -0.102  0.00  0.66              
ATOM   1629  HB3 PHE A 105      -0.169   0.043  -0.017  0.00  0.18              
ATOM   1630  HB2 PHE A 105      -0.172   0.046  -0.015  0.00  0.18              
ATOM   1631  N   CYS A 106       2.283  -0.876   0.343  0.00  2.47              
ATOM   1632  CA  CYS A 106      -0.224   0.107  -0.043  0.00  0.25              
ATOM   1633  C   CYS A 106      -3.052   1.459  -0.685  0.00  3.45              
ATOM   1634  O   CYS A 106       3.121  -1.315   0.571  0.00  3.43              
ATOM   1635  CB  CYS A 106       0.461  -0.269   0.092  0.00  0.54              
ATOM   1636  SG  CYS A 106       0.645  -0.355   0.101  0.00  0.74              
ATOM   1637  H   CYS A 106      -1.581   0.569  -0.209  0.00  1.69              
ATOM   1638  HB3 CYS A 106      -0.503   0.348  -0.120  0.00  0.62              
ATOM   1639  HA  CYS A 106      -0.363   0.174  -0.073  0.00  0.41              
ATOM   1640  HB2 CYS A 106      -0.600   0.345  -0.115  0.00  0.70              
ATOM   1641  N   MET A 107       1.889  -1.010   0.560  0.00  2.21              
ATOM   1642  CA  MET A 107       0.106  -0.056   0.037  0.00  0.13              
ATOM   1643  C   MET A 107      -2.633   1.793  -1.235  0.00  3.42              
ATOM   1644  O   MET A 107       2.339  -1.889   1.166  0.00  3.22              
ATOM   1645  CB  MET A 107      -0.130   0.062  -0.052  0.00  0.15              
ATOM   1646  CG  MET A 107      -0.007   0.002  -0.002  0.00  0.01              
ATOM   1647  SD  MET A 107       0.822  -0.242   0.352  0.00  0.93              
ATOM   1648  CE  MET A 107       0.146  -0.044   0.080  0.00  0.17              
ATOM   1649  H   MET A 107      -1.137   0.657  -0.363  0.00  1.36              
ATOM   1650  HG2 MET A 107      -0.172   0.057  -0.045  0.00  0.19              
ATOM   1651  HE1 MET A 107      -0.165   0.061  -0.125  0.00  0.22              
ATOM   1652  HE2 MET A 107      -0.213   0.070  -0.095  0.00  0.24              
ATOM   1653  HE3 MET A 107      -0.167   0.034  -0.097  0.00  0.20              
ATOM   1654  HB2 MET A 107      -0.082   0.044  -0.039  0.00  0.10              
ATOM   1655  HG3 MET A 107      -0.171   0.061  -0.047  0.00  0.19              
ATOM   1656  HA  MET A 107      -0.432   0.210  -0.128  0.00  0.50              
ATOM   1657  HB3 MET A 107      -0.090   0.043  -0.041  0.00  0.11              
ATOM   1658  N   GLU A 108       2.402  -1.616   1.275  0.00  3.16              
ATOM   1659  CA  GLU A 108      -0.180   0.146  -0.125  0.00  0.26              
ATOM   1660  C   GLU A 108      -2.544   1.857  -1.972  0.00  3.72              
ATOM   1661  O   GLU A 108       3.014  -1.771   1.877  0.00  3.97              
ATOM   1662  CB  GLU A 108      -0.294   0.270  -0.193  0.00  0.44              
ATOM   1663  CG  GLU A 108      -0.085   0.072  -0.055  0.00  0.12              
ATOM   1664  CD  GLU A 108      -6.012   5.764  -3.941  0.00  9.21              
ATOM   1665  OE1 GLU A 108       6.160  -6.761   4.476  0.00 10.18              
ATOM   1666  OE2 GLU A 108       7.039  -6.267   3.901  0.00 10.20              
ATOM   1667  H   GLU A 108      -1.433   0.821  -0.668  0.00  1.78              
ATOM   1668  HG2 GLU A 108       0.275  -0.199   0.148  0.00  0.37              
ATOM   1669  HA  GLU A 108      -0.434   0.392  -0.344  0.00  0.68              
ATOM   1670  HG3 GLU A 108       0.261  -0.220   0.193  0.00  0.39              
ATOM   1671  HB3 GLU A 108       0.094  -0.086   0.052  0.00  0.14              
ATOM   1672  HB2 GLU A 108       0.086  -0.090   0.064  0.00  0.14              
ATOM   1673  N   ASN A 109       1.847  -1.515   1.869  0.00  3.03              
ATOM   1674  CA  ASN A 109      -0.069   0.052  -0.076  0.00  0.12              
ATOM   1675  C   ASN A 109      -3.086   2.730  -3.653  0.00  5.51              
ATOM   1676  O   ASN A 109       2.721  -2.734   3.624  0.00  5.29              
ATOM   1677  CB  ASN A 109       0.856  -0.594   1.280  0.00  1.65              
ATOM   1678  CG  ASN A 109      -3.427   1.891  -5.033  0.00  6.38              
ATOM   1679  H   ASN A 109      -1.091   1.032  -1.230  0.00  1.94              
ATOM   1680  HA  ASN A 109      -0.561   0.362  -0.511  0.00  0.84              
ATOM   1681  HB3 ASN A 109      -0.305   0.242  -0.553  0.00  0.68              
ATOM   1682  HB2 ASN A 109      -0.299   0.192  -0.460  0.00  0.58              
ATOM   1683  OD1 ASN A 109       3.068  -2.042   4.542  0.00  5.85              
ATOM   1684  ND2 ASN A 109       4.383  -1.374   6.193  0.00  7.71              
ATOM   1685 HD22 ASN A 109      -1.670   0.396  -2.567  0.00  3.09              
ATOM   1686 HD21 ASN A 109      -2.295   0.535  -2.828  0.00  3.68              
ATOM   1687  N   SER A 110       2.442  -2.142   2.619  0.00  4.17              
ATOM   1688  CA  SER A 110       0.152  -0.164   0.185  0.00  0.29              
ATOM   1689  C   SER A 110      -3.463   3.962  -5.028  0.00  7.28              
ATOM   1690  O   SER A 110       3.661  -4.420   5.167  0.00  7.72              
ATOM   1691  CB  SER A 110      -1.260   1.509  -1.550  0.00  2.50              
ATOM   1692  OG  SER A 110       3.783  -4.344   4.496  0.00  7.31              
ATOM   1693  H   SER A 110      -1.690   1.281  -1.532  0.00  2.62              
ATOM   1694  HA  SER A 110      -0.550   0.617  -0.637  0.00  1.04              
ATOM   1695  HB3 SER A 110      -0.225   0.236  -0.231  0.00  0.40              
ATOM   1696  HB2 SER A 110      -0.183   0.298  -0.288  0.00  0.45              
ATOM   1697  HG  SER A 110      -2.384   2.852  -3.301  0.00  4.97              
ATOM   1698  N   ALA A 111       2.206  -2.233   3.546  0.00  4.74              
ATOM   1699  CA  ALA A 111      -0.174   0.149  -0.321  0.00  0.39              
ATOM   1700  C   ALA A 111      -3.095   2.294  -5.482  0.00  6.70              
ATOM   1701  O   ALA A 111       3.590  -1.621   5.617  0.00  6.86              
ATOM   1702  CB  ALA A 111       0.845  -0.577   1.791  0.00  2.06              
ATOM   1703  H   ALA A 111      -1.433   1.338  -2.181  0.00  2.93              
ATOM   1704  HA  ALA A 111      -0.470   0.409  -0.852  0.00  1.06              
ATOM   1705  HB1 ALA A 111      -0.267   0.179  -0.578  0.00  0.66              
ATOM   1706  HB3 ALA A 111      -0.266   0.108  -0.641  0.00  0.70              
ATOM   1707  HB2 ALA A 111      -0.293   0.230  -0.572  0.00  0.68              
ATOM   1708  N   GLU A 112       2.337  -2.104   4.123  0.00  5.18              
ATOM   1709  CA  GLU A 112      -0.159   0.141  -0.278  0.00  0.35              
ATOM   1710  C   GLU A 112      -2.010   2.327  -3.028  0.00  4.32              
ATOM   1711  O   GLU A 112       1.711  -2.082   3.071  0.00  4.09              
ATOM   1712  CB  GLU A 112      -0.144   0.062  -0.425  0.00  0.45              
ATOM   1713  CG  GLU A 112      -0.024  -0.005  -0.079  0.00  0.08              
ATOM   1714  CD  GLU A 112      -2.333  -0.699  -3.718  0.00  4.44              
ATOM   1715  OE1 GLU A 112       3.791   2.595   4.491  0.00  6.42              
ATOM   1716  OE2 GLU A 112       2.479  -0.198   2.338  0.00  3.41              
ATOM   1717  H   GLU A 112      -1.314   1.279  -2.239  0.00  2.89              
ATOM   1718  HG2 GLU A 112       0.025   0.115   0.265  0.00  0.29              
ATOM   1719  HA  GLU A 112      -0.544   0.447  -0.771  0.00  1.04              
ATOM   1720  HG3 GLU A 112       0.076  -0.034   0.207  0.00  0.22              
ATOM   1721  HB3 GLU A 112       0.037  -0.018   0.142  0.00  0.15              
ATOM   1722  HB2 GLU A 112       0.046   0.001   0.153  0.00  0.16              
ATOM   1723  N   PRO A 113       1.181  -1.505   1.333  0.00  2.33              
ATOM   1724  CA  PRO A 113       0.120  -0.168   0.111  0.00  0.23              
ATOM   1725  C   PRO A 113      -2.139   3.414  -1.718  0.00  4.38              
ATOM   1726  O   PRO A 113       1.887  -3.116   1.345  0.00  3.88              
ATOM   1727  CB  PRO A 113       0.041  -0.058   0.030  0.00  0.08              
ATOM   1728  CG  PRO A 113      -0.127   0.163  -0.106  0.00  0.23              
ATOM   1729  CD  PRO A 113      -0.119   0.146  -0.116  0.00  0.22              
ATOM   1730  HG2 PRO A 113      -0.169   0.211  -0.119  0.00  0.30              
ATOM   1731  HA  PRO A 113      -0.281   0.371  -0.274  0.00  0.54              
ATOM   1732  HD3 PRO A 113      -0.249   0.288  -0.275  0.00  0.47              
ATOM   1733  HD2 PRO A 113      -0.276   0.329  -0.231  0.00  0.49              
ATOM   1734  HG3 PRO A 113      -0.143   0.176  -0.131  0.00  0.26              
ATOM   1735  HB3 PRO A 113      -0.155   0.215  -0.101  0.00  0.28              
ATOM   1736  HB2 PRO A 113      -0.154   0.238  -0.092  0.00  0.30              
ATOM   1737  N   GLU A 114       1.728  -2.835   1.246  0.00  3.55              
ATOM   1738  CA  GLU A 114      -0.103   0.188  -0.032  0.00  0.22              
ATOM   1739  C   GLU A 114      -1.037   1.881  -0.402  0.00  2.19              
ATOM   1740  O   GLU A 114       0.981  -2.043  -0.231  0.00  2.28              
ATOM   1741  CB  GLU A 114      -0.131   0.211   0.018  0.00  0.25              
ATOM   1742  CG  GLU A 114      -0.034   0.064   0.033  0.00  0.08              
ATOM   1743  CD  GLU A 114      -3.472   3.382   2.666  0.00  5.53              
ATOM   1744  OE1 GLU A 114       3.908  -0.137  -3.638  0.00  5.34              
ATOM   1745  OE2 GLU A 114       5.531  -5.853  -2.700  0.00  8.49              
ATOM   1746  H   GLU A 114      -1.115   1.664  -0.889  0.00  2.19              
ATOM   1747  HG2 GLU A 114       0.059  -0.159  -0.187  0.00  0.25              
ATOM   1748  HA  GLU A 114      -0.309   0.624  -0.021  0.00  0.70              
ATOM   1749  HG3 GLU A 114       0.124  -0.270  -0.081  0.00  0.31              
ATOM   1750  HB3 GLU A 114       0.027  -0.038  -0.019  0.00  0.05              
ATOM   1751  HB2 GLU A 114       0.052  -0.067   0.012  0.00  0.09              
ATOM   1752  N   GLN A 115       0.717  -1.116   0.838  0.00  1.57              
ATOM   1753  CA  GLN A 115       0.004  -0.006   0.007  0.00  0.01              
ATOM   1754  C   GLN A 115      -0.662   1.530  -1.940  0.00  2.56              
ATOM   1755  O   GLN A 115       0.222  -1.128   2.371  0.00  2.64              
ATOM   1756  CB  GLN A 115       0.003   0.002   0.013  0.00  0.01              
ATOM   1757  CG  GLN A 115       0.065   0.152   0.148  0.00  0.22              
ATOM   1758  CD  GLN A 115      -1.076  -2.068   0.110  0.00  2.33              
ATOM   1759  H   GLN A 115      -0.540   0.759  -0.781  0.00  1.22              
ATOM   1760  HG2 GLN A 115      -0.035  -0.052  -0.070  0.00  0.09              
ATOM   1761  HA  GLN A 115      -0.083   0.153  -0.115  0.00  0.21              
ATOM   1762  HG3 GLN A 115      -0.030  -0.167  -0.117  0.00  0.21              
ATOM   1763  HB3 GLN A 115      -0.010  -0.025  -0.072  0.00  0.08              
ATOM   1764  HB2 GLN A 115      -0.016  -0.007  -0.083  0.00  0.09              
ATOM   1765 HE22 GLN A 115      -0.503  -0.335   0.749  0.00  0.96              
ATOM   1766  OE1 GLN A 115       1.045   2.995  -0.180  0.00  3.18              
ATOM   1767  NE2 GLN A 115       1.549   1.768  -2.105  0.00  3.16              
ATOM   1768 HE21 GLN A 115      -1.036  -1.020   1.883  0.00  2.38              
ATOM   1769  N   SER A 116       0.747  -1.413   1.273  0.00  2.04              
ATOM   1770  CA  SER A 116       0.051  -0.084   0.087  0.00  0.13              
ATOM   1771  C   SER A 116      -1.434   2.142  -1.623  0.00  3.05              
ATOM   1772  O   SER A 116       1.360  -1.802   1.511  0.00  2.72              
ATOM   1773  CB  SER A 116      -0.578   0.750  -0.924  0.00  1.32              
ATOM   1774  OG  SER A 116       1.618  -1.892   3.563  0.00  4.35              
ATOM   1775  H   SER A 116      -0.586   1.045  -0.704  0.00  1.39              
ATOM   1776  HA  SER A 116      -0.127   0.245  -0.327  0.00  0.43              
ATOM   1777  HB3 SER A 116      -0.113   0.133  -0.142  0.00  0.23              
ATOM   1778  HB2 SER A 116      -0.100   0.132  -0.162  0.00  0.23              
ATOM   1779  HG  SER A 116      -1.069   1.149  -2.097  0.00  2.62              
ATOM   1780  N   LEU A 117       1.136  -1.730   0.908  0.00  2.26              
ATOM   1781  CA  LEU A 117       0.165  -0.225   0.091  0.00  0.29              
ATOM   1782  C   LEU A 117      -1.640   2.203  -0.761  0.00  2.85              
ATOM   1783  O   LEU A 117       1.283  -2.055   0.482  0.00  2.47              
ATOM   1784  CB  LEU A 117       0.409  -0.590   0.162  0.00  0.74              
ATOM   1785  CG  LEU A 117      -1.611   2.101  -0.460  0.00  2.69              
ATOM   1786  CD1 LEU A 117       2.267  -2.618   0.704  0.00  3.53              
ATOM   1787  CD2 LEU A 117       2.137  -3.052   0.481  0.00  3.76              
ATOM   1788  H   LEU A 117      -0.733   1.207  -0.567  0.00  1.52              
ATOM   1789 HD22 LEU A 117      -0.460   0.702  -0.077  0.00  0.84              
ATOM   1790 HD23 LEU A 117      -0.590   0.781  -0.120  0.00  0.99              
ATOM   1791 HD21 LEU A 117      -0.565   0.852  -0.141  0.00  1.03              
ATOM   1792 HD13 LEU A 117      -0.600   0.728  -0.213  0.00  0.97              
ATOM   1793 HD12 LEU A 117      -0.639   0.692  -0.148  0.00  0.95              
ATOM   1794 HD11 LEU A 117      -0.493   0.513  -0.173  0.00  0.73              
ATOM   1795  HA  LEU A 117      -0.333   0.399  -0.188  0.00  0.55              
ATOM   1796  HG  LEU A 117       0.153  -0.188   0.035  0.00  0.24              
ATOM   1797  HB3 LEU A 117      -0.151   0.238  -0.046  0.00  0.29              
ATOM   1798  HB2 LEU A 117      -0.182   0.272  -0.084  0.00  0.34              
ATOM   1799  N   VAL A 118       1.226  -1.332   0.544  0.00  1.89              
ATOM   1800  CA  VAL A 118       0.239  -0.231   0.083  0.00  0.34              
ATOM   1801  C   VAL A 118      -1.991   1.430  -0.511  0.00  2.50              
ATOM   1802  O   VAL A 118       2.082  -1.308   0.599  0.00  2.53              
ATOM   1803  CB  VAL A 118      -0.651   0.628  -0.329  0.00  0.96              
ATOM   1804  CG1 VAL A 118       0.762  -0.608   0.473  0.00  1.08              
ATOM   1805  CG2 VAL A 118       0.662  -0.504   0.240  0.00  0.87              
ATOM   1806  H   VAL A 118      -0.893   0.875  -0.424  0.00  1.32              
ATOM   1807  HA  VAL A 118      -0.248   0.267  -0.062  0.00  0.37              
ATOM   1808 HG11 VAL A 118      -0.159   0.125  -0.128  0.00  0.24              
ATOM   1809 HG21 VAL A 118      -0.166   0.098  -0.070  0.00  0.21              
ATOM   1810  HB  VAL A 118       0.052  -0.067   0.035  0.00  0.09              
ATOM   1811 HG12 VAL A 118      -0.200   0.177  -0.137  0.00  0.30              
ATOM   1812 HG13 VAL A 118      -0.218   0.138  -0.106  0.00  0.28              
ATOM   1813 HG23 VAL A 118      -0.190   0.127  -0.044  0.00  0.23              
ATOM   1814 HG22 VAL A 118      -0.130   0.122  -0.047  0.00  0.18              
ATOM   1815  N   CYS A 119       1.435  -0.934   0.221  0.00  1.73              
ATOM   1816  CA  CYS A 119      -0.172   0.086  -0.022  0.00  0.19              
ATOM   1817  C   CYS A 119      -2.284   0.853  -0.189  0.00  2.45              
ATOM   1818  O   CYS A 119       1.919  -0.712   0.047  0.00  2.05              
ATOM   1819  CB  CYS A 119       0.354  -0.186   0.033  0.00  0.40              
ATOM   1820  SG  CYS A 119       0.530  -0.360   0.074  0.00  0.64              
ATOM   1821  H   CYS A 119      -0.859   0.626  -0.083  0.00  1.07              
ATOM   1822  HB3 CYS A 119      -0.440   0.193  -0.041  0.00  0.48              
ATOM   1823  HA  CYS A 119      -0.321   0.152  -0.052  0.00  0.36              
ATOM   1824  HB2 CYS A 119      -0.388   0.211  -0.017  0.00  0.44              
ATOM   1825  N   GLN A 120       1.730  -0.492   0.171  0.00  1.81              
ATOM   1826  CA  GLN A 120       0.013  -0.002   0.001  0.00  0.01              
ATOM   1827  C   GLN A 120      -2.719   0.430  -0.258  0.00  2.76              
ATOM   1828  O   GLN A 120       2.789  -0.554   0.323  0.00  2.86              
ATOM   1829  CB  GLN A 120       0.014  -0.002   0.002  0.00  0.01              
ATOM   1830  CG  GLN A 120       0.219  -0.029   0.028  0.00  0.22              
ATOM   1831  CD  GLN A 120      -2.268   0.082  -0.366  0.00  2.30              
ATOM   1832  H   GLN A 120      -1.213   0.365  -0.145  0.00  1.28              
ATOM   1833  HG2 GLN A 120      -0.112   0.013  -0.008  0.00  0.11              
ATOM   1834  HA  GLN A 120      -0.327   0.049  -0.010  0.00  0.33              
ATOM   1835  HG3 GLN A 120      -0.118   0.024  -0.020  0.00  0.12              
ATOM   1836  HB3 GLN A 120      -0.067   0.006  -0.008  0.00  0.07              
ATOM   1837  HB2 GLN A 120      -0.069   0.013  -0.010  0.00  0.07              
ATOM   1838 HE22 GLN A 120      -1.152   0.062  -0.271  0.00  1.19              
ATOM   1839  OE1 GLN A 120       2.133  -0.010   0.346  0.00  2.16              
ATOM   1840  NE2 GLN A 120       2.732   0.025   0.579  0.00  2.79              
ATOM   1841 HE21 GLN A 120      -1.220  -0.120  -0.298  0.00  1.26              
ATOM   1842  N   CYS A 121       1.881  -0.159   0.149  0.00  1.89              
ATOM   1843  CA  CYS A 121      -0.105   0.008  -0.012  0.00  0.11              
ATOM   1844  C   CYS A 121      -2.851   0.238  -0.448  0.00  2.90              
ATOM   1845  O   CYS A 121       2.530  -0.033   0.314  0.00  2.55              
ATOM   1846  CB  CYS A 121       0.616   0.002   0.055  0.00  0.62              
ATOM   1847  SG  CYS A 121       1.705   0.005   0.282  0.00  1.73              
ATOM   1848  H   CYS A 121      -1.146   0.037  -0.043  0.00  1.15              
ATOM   1849  HA  CYS A 121      -0.581   0.075  -0.081  0.00  0.59              
ATOM   1850  HB3 CYS A 121      -0.518  -0.039  -0.023  0.00  0.52              
ATOM   1851  HB2 CYS A 121      -0.573   0.005  -0.036  0.00  0.57              
ATOM   1852  HG  CYS A 121      -1.127  -0.014  -0.181  0.00  1.14              
ATOM   1853  N   LEU A 122       2.078  -0.345   0.434  0.00  2.15              
ATOM   1854  CA  LEU A 122       0.256  -0.054   0.065  0.00  0.27              
ATOM   1855  C   LEU A 122      -3.129   0.858  -0.986  0.00  3.39              
ATOM   1856  O   LEU A 122       3.152  -0.991   1.041  0.00  3.46              
ATOM   1857  CB  LEU A 122       0.544  -0.148   0.142  0.00  0.58              
ATOM   1858  CG  LEU A 122      -1.649   0.386  -0.380  0.00  1.74              
ATOM   1859  CD1 LEU A 122       1.911  -0.539   0.471  0.00  2.04              
ATOM   1860  CD2 LEU A 122       1.805  -0.273   0.395  0.00  1.87              
ATOM   1861  H   LEU A 122      -1.413   0.283  -0.296  0.00  1.47              
ATOM   1862 HD22 LEU A 122      -0.435   0.050  -0.083  0.00  0.45              
ATOM   1863 HD23 LEU A 122      -0.419   0.057  -0.090  0.00  0.43              
ATOM   1864 HD21 LEU A 122      -0.439   0.064  -0.106  0.00  0.46              
ATOM   1865 HD13 LEU A 122      -0.464   0.137  -0.128  0.00  0.50              
ATOM   1866 HD12 LEU A 122      -0.442   0.113  -0.105  0.00  0.47              
ATOM   1867 HD11 LEU A 122      -0.482   0.158  -0.113  0.00  0.52              
ATOM   1868  HA  LEU A 122      -0.436   0.069  -0.103  0.00  0.45              
ATOM   1869  HG  LEU A 122       0.170  -0.039   0.035  0.00  0.18              
ATOM   1870  HB3 LEU A 122      -0.225   0.069  -0.066  0.00  0.24              
ATOM   1871  HB2 LEU A 122      -0.234   0.075  -0.062  0.00  0.25              
ATOM   1872  N   VAL A 123       2.138  -0.628   0.758  0.00  2.35              
ATOM   1873  CA  VAL A 123       0.473  -0.186   0.209  0.00  0.55              
ATOM   1874  C   VAL A 123      -3.258   1.672  -1.631  0.00  4.01              
ATOM   1875  O   VAL A 123       2.957  -1.467   1.405  0.00  3.59              
ATOM   1876  CB  VAL A 123      -1.542   0.510  -0.706  0.00  1.77              
ATOM   1877  CG1 VAL A 123       1.710  -0.443   0.753  0.00  1.92              
ATOM   1878  CG2 VAL A 123       1.466  -0.309   0.524  0.00  1.59              
ATOM   1879  H   VAL A 123      -1.333   0.333  -0.436  0.00  1.44              
ATOM   1880  HA  VAL A 123      -0.551   0.240  -0.251  0.00  0.65              
ATOM   1881 HG11 VAL A 123      -0.454   0.138  -0.201  0.00  0.52              
ATOM   1882 HG21 VAL A 123      -0.338   0.054  -0.112  0.00  0.36              
ATOM   1883  HB  VAL A 123       0.157  -0.066   0.085  0.00  0.19              
ATOM   1884 HG12 VAL A 123      -0.403   0.056  -0.148  0.00  0.43              
ATOM   1885 HG13 VAL A 123      -0.425   0.123  -0.210  0.00  0.49              
ATOM   1886 HG23 VAL A 123      -0.359   0.045  -0.103  0.00  0.38              
ATOM   1887 HG22 VAL A 123      -0.361   0.098  -0.134  0.00  0.40              
ATOM   1888  N   ARG A 124       2.043  -1.308   1.181  0.00  2.70              
ATOM   1889  CA  ARG A 124       1.583  -1.226   1.006  0.00  2.24              
ATOM   1890  C   ARG A 124      -4.139   3.573  -3.116  0.00  6.29              
ATOM   1891  O   ARG A 124       3.256  -3.233   2.558  0.00  5.25              
ATOM   1892  CB  ARG A 124       0.005  -0.004   0.003  0.00  0.01              
ATOM   1893  CG  ARG A 124      -0.262   0.230  -0.143  0.00  0.38              
ATOM   1894  CD  ARG A 124      -0.315   0.298  -0.155  0.00  0.46              
ATOM   1895  NE  ARG A 124       3.296  -3.299   1.232  0.00  4.82              
ATOM   1896  CZ  ARG A 124      -4.732   5.149  -1.206  0.00  7.10              
ATOM   1897  NH1 ARG A 124       4.977  -5.538   1.149  0.00  7.53              
ATOM   1898  NH2 ARG A 124       4.748  -5.624   0.530  0.00  7.38              
ATOM   1899  H   ARG A 124      -1.691   1.098  -0.996  0.00  2.25              
ATOM   1900  HE  ARG A 124      -2.156   2.144  -0.779  0.00  3.14              
ATOM   1901 HH11 ARG A 124      -2.711   2.940  -0.880  0.00  4.09              
ATOM   1902 HH12 ARG A 124      -2.424   2.860  -0.223  0.00  3.76              
ATOM   1903 HH21 ARG A 124      -2.476   2.941  -0.312  0.00  3.86              
ATOM   1904 HH22 ARG A 124      -2.297   2.935   0.102  0.00  3.73              
ATOM   1905  HG3 ARG A 124      -0.206   0.188  -0.109  0.00  0.30              
ATOM   1906  HA  ARG A 124      -0.917   0.707  -0.530  0.00  1.27              
ATOM   1907  HG2 ARG A 124      -0.181   0.146  -0.092  0.00  0.25              
ATOM   1908  HD3 ARG A 124      -0.421   0.382  -0.200  0.00  0.60              
ATOM   1909  HD2 ARG A 124      -0.472   0.464  -0.252  0.00  0.71              
ATOM   1910  HB3 ARG A 124      -0.224   0.211  -0.161  0.00  0.35              
ATOM   1911  HB2 ARG A 124      -0.230   0.196  -0.160  0.00  0.34              
ATOM   1912  N   THR A 125       2.238  -1.931   1.885  0.00  3.51              
ATOM   1913  CA  THR A 125       0.178  -0.189   0.184  0.00  0.32              
ATOM   1914  C   THR A 125      -2.424   2.177  -2.038  0.00  3.84              
ATOM   1915  O   THR A 125       2.395  -1.549   1.600  0.00  3.27              
ATOM   1916  CB  THR A 125      -1.570   2.052  -2.192  0.00  3.39              
ATOM   1917  OG1 THR A 125       3.268  -3.481   4.115  0.00  6.30              
ATOM   1918  CG2 THR A 125       1.211  -1.661   1.708  0.00  2.67              
ATOM   1919  H   THR A 125      -1.572   1.225  -1.302  0.00  2.38              
ATOM   1920  HA  THR A 125      -0.453   0.555  -0.497  0.00  0.87              
ATOM   1921 HG22 THR A 125      -0.287   0.480  -0.510  0.00  0.76              
ATOM   1922 HG21 THR A 125      -0.314   0.447  -0.428  0.00  0.69              
ATOM   1923  HB  THR A 125      -0.014   0.025  -0.027  0.00  0.04              
ATOM   1924 HG23 THR A 125      -0.387   0.448  -0.457  0.00  0.75              
ATOM   1925  HG1 THR A 125      -1.723   2.186  -2.550  0.00  3.78              
ATOM   1926  N   PRO A 126       0.891  -0.990   0.756  0.00  1.53              
ATOM   1927  CA  PRO A 126       0.083  -0.075   0.037  0.00  0.12              
ATOM   1928  C   PRO A 126      -1.351   1.290  -0.204  0.00  1.88              
ATOM   1929  O   PRO A 126       0.906  -1.342  -0.578  0.00  1.72              
ATOM   1930  CB  PRO A 126       0.022  -0.027   0.010  0.00  0.04              
ATOM   1931  CG  PRO A 126      -0.054   0.115  -0.059  0.00  0.14              
ATOM   1932  CD  PRO A 126      -0.062   0.110  -0.078  0.00  0.15              
ATOM   1933  HG2 PRO A 126      -0.047   0.142  -0.063  0.00  0.16              
ATOM   1934  HA  PRO A 126      -0.220   0.133  -0.071  0.00  0.27              
ATOM   1935  HD3 PRO A 126      -0.143   0.244  -0.174  0.00  0.33              
ATOM   1936  HD2 PRO A 126      -0.109   0.250  -0.203  0.00  0.34              
ATOM   1937  HG3 PRO A 126      -0.063   0.161  -0.084  0.00  0.19              
ATOM   1938  HB3 PRO A 126      -0.088   0.093  -0.041  0.00  0.13              
ATOM   1939  HB2 PRO A 126      -0.069   0.088  -0.005  0.00  0.11              
ATOM   1940  N   GLU A 127       1.230  -0.890   0.377  0.00  1.56              
ATOM   1941  CA  GLU A 127      -0.054   0.041   0.013  0.00  0.07              
ATOM   1942  C   GLU A 127      -0.955   0.134   0.085  0.00  0.97              
ATOM   1943  O   GLU A 127       1.683  -0.242   0.441  0.00  1.76              
ATOM   1944  CB  GLU A 127      -0.060   0.096  -0.015  0.00  0.11              
ATOM   1945  CG  GLU A 127      -0.002   0.039  -0.012  0.00  0.04              
ATOM   1946  CD  GLU A 127      -0.421   3.945  -1.646  0.00  4.30              
ATOM   1947  OE1 GLU A 127       2.533  -4.877   3.606  0.00  6.57              
ATOM   1948  OE2 GLU A 127      -1.426  -5.702   0.068  0.00  5.88              
ATOM   1949  H   GLU A 127      -0.913   0.550  -0.455  0.00  1.16              
ATOM   1950  HG2 GLU A 127      -0.067  -0.098  -0.041  0.00  0.13              
ATOM   1951  HA  GLU A 127      -0.060   0.082   0.188  0.00  0.21              
ATOM   1952  HG3 GLU A 127       0.034  -0.143   0.090  0.00  0.17              
ATOM   1953  HB3 GLU A 127      -0.000  -0.019  -0.021  0.00  0.03              
ATOM   1954  HB2 GLU A 127       0.040  -0.037   0.029  0.00  0.06              
ATOM   1955  N   VAL A 128       0.241   0.243  -0.473  0.00  0.58              
ATOM   1956  CA  VAL A 128       0.090   0.111  -0.056  0.00  0.15              
ATOM   1957  C   VAL A 128      -0.782  -0.420  -0.206  0.00  0.91              
ATOM   1958  O   VAL A 128      -0.215  -0.036  -0.059  0.00  0.23              
ATOM   1959  CB  VAL A 128       0.104  -0.763   0.537  0.00  0.94              
ATOM   1960  CG1 VAL A 128      -0.821   0.812  -1.048  0.00  1.56              
ATOM   1961  CG2 VAL A 128      -0.177   1.136  -0.428  0.00  1.23              
ATOM   1962  H   VAL A 128       0.220  -0.210   0.624  0.00  0.69              
ATOM   1963  HA  VAL A 128      -0.201  -0.113   0.021  0.00  0.23              
ATOM   1964 HG11 VAL A 128       0.353  -0.256   0.285  0.00  0.52              
ATOM   1965 HG21 VAL A 128      -0.059  -0.315   0.081  0.00  0.33              
ATOM   1966  HB  VAL A 128       0.009   0.083  -0.060  0.00  0.10              
ATOM   1967 HG12 VAL A 128       0.170  -0.199   0.317  0.00  0.41              
ATOM   1968 HG13 VAL A 128       0.231  -0.149   0.265  0.00  0.38              
ATOM   1969 HG23 VAL A 128       0.208  -0.371   0.164  0.00  0.46              
ATOM   1970 HG22 VAL A 128       0.017  -0.213   0.060  0.00  0.22              
ATOM   1971  N   ASP A 129       1.568   0.253   0.717  0.00  1.74              
ATOM   1972  CA  ASP A 129      -0.152   0.015  -0.096  0.00  0.18              
ATOM   1973  C   ASP A 129      -2.362  -0.314  -1.071  0.00  2.61              
ATOM   1974  O   ASP A 129       2.991   0.669   1.033  0.00  3.23              
ATOM   1975  CB  ASP A 129       0.169  -0.038   0.110  0.00  0.21              
ATOM   1976  CG  ASP A 129      -5.562   2.497  -4.164  0.00  7.38              
ATOM   1977  OD1 ASP A 129       5.628  -2.781   4.296  0.00  7.61              
ATOM   1978  OD2 ASP A 129       6.528  -3.841   5.199  0.00  9.19              
ATOM   1979  H   ASP A 129      -1.038  -0.207  -0.370  0.00  1.12              
ATOM   1980  HA  ASP A 129      -0.270   0.120  -0.225  0.00  0.37              
ATOM   1981  HB3 ASP A 129       0.070  -0.009   0.037  0.00  0.08              
ATOM   1982  HB2 ASP A 129       0.066  -0.019   0.046  0.00  0.08              
ATOM   1983  N   ASP A 130       1.917   0.230   0.760  0.00  2.08              
ATOM   1984  CA  ASP A 130      -0.169  -0.071  -0.016  0.00  0.18              
ATOM   1985  C   ASP A 130      -3.444  -0.946  -0.707  0.00  3.64              
ATOM   1986  O   ASP A 130       4.410   1.938   0.504  0.00  4.84              
ATOM   1987  CB  ASP A 130       0.098   0.039  -0.057  0.00  0.12              
ATOM   1988  CG  ASP A 130      -0.774  -1.575   2.928  0.00  3.41              
ATOM   1989  OD1 ASP A 130       0.643   4.139  -3.041  0.00  5.18              
ATOM   1990  OD2 ASP A 130      -1.398  -0.714  -4.396  0.00  4.67              
ATOM   1991  H   ASP A 130      -0.720   0.274  -0.457  0.00  0.90              
ATOM   1992  HA  ASP A 130      -0.384  -0.283  -0.013  0.00  0.48              
ATOM   1993  HB3 ASP A 130       0.052   0.032  -0.040  0.00  0.07              
ATOM   1994  HB2 ASP A 130       0.030  -0.012  -0.021  0.00  0.04              
ATOM   1995  N   GLU A 131       3.622   0.005   1.412  0.00  3.89              
ATOM   1996  CA  GLU A 131      -0.351   0.011  -0.147  0.00  0.38              
ATOM   1997  C   GLU A 131      -4.766  -0.054  -1.726  0.00  5.07              
ATOM   1998  O   GLU A 131       5.522   0.373   1.546  0.00  5.75              
ATOM   1999  CB  GLU A 131      -0.552   0.147  -0.334  0.00  0.66              
ATOM   2000  CG  GLU A 131      -0.117   0.073  -0.086  0.00  0.16              
ATOM   2001  CD  GLU A 131      -6.733   4.462  -3.076  0.00  8.64              
ATOM   2002  OE1 GLU A 131       9.397  -3.734   3.273  0.00 10.63              
ATOM   2003  OE2 GLU A 131       4.284  -6.033   0.392  0.00  7.41              
ATOM   2004  H   GLU A 131      -1.855   0.338  -0.973  0.00  2.12              
ATOM   2005  HG2 GLU A 131       0.289  -0.237   0.237  0.00  0.44              
ATOM   2006  HA  GLU A 131      -1.055  -0.050  -0.360  0.00  1.12              
ATOM   2007  HG3 GLU A 131       0.406  -0.345   0.361  0.00  0.64              
ATOM   2008  HB3 GLU A 131       0.202  -0.045   0.124  0.00  0.24              
ATOM   2009  HB2 GLU A 131       0.168  -0.056   0.109  0.00  0.21              
ATOM   2010  N   ALA A 132       3.328  -0.157   1.316  0.00  3.58              
ATOM   2011  CA  ALA A 132      -0.254   0.013  -0.083  0.00  0.27              
ATOM   2012  C   ALA A 132      -4.295  -0.316  -0.946  0.00  4.41              
ATOM   2013  O   ALA A 132       4.104   0.180   0.674  0.00  4.16              
ATOM   2014  CB  ALA A 132       1.246  -0.137   0.463  0.00  1.34              
ATOM   2015  H   ALA A 132      -2.082   0.214  -0.975  0.00  2.31              
ATOM   2016  HA  ALA A 132      -0.653   0.072  -0.211  0.00  0.69              
ATOM   2017  HB1 ALA A 132      -0.407   0.067  -0.144  0.00  0.44              
ATOM   2018  HB3 ALA A 132      -0.424   0.077  -0.192  0.00  0.47              
ATOM   2019  HB2 ALA A 132      -0.377   0.010  -0.126  0.00  0.40              
ATOM   2020  N   LEU A 133       2.823   0.613   0.526  0.00  2.94              
ATOM   2021  CA  LEU A 133       0.341   0.121   0.027  0.00  0.36              
ATOM   2022  C   LEU A 133      -4.645  -1.495  -0.130  0.00  4.88              
ATOM   2023  O   LEU A 133       4.382   1.142  -0.156  0.00  4.53              
ATOM   2024  CB  LEU A 133       0.635   0.438   0.018  0.00  0.77              
ATOM   2025  CG  LEU A 133      -1.600  -1.331   0.048  0.00  2.08              
ATOM   2026  CD1 LEU A 133       1.403   2.355  -0.326  0.00  2.76              
ATOM   2027  CD2 LEU A 133       1.800   1.285  -0.203  0.00  2.22              
ATOM   2028  H   LEU A 133      -1.773  -0.428  -0.408  0.00  1.87              
ATOM   2029 HD22 LEU A 133      -0.477  -0.222   0.017  0.00  0.53              
ATOM   2030 HD23 LEU A 133      -0.390  -0.304   0.073  0.00  0.50              
ATOM   2031 HD21 LEU A 133      -0.424  -0.365   0.085  0.00  0.57              
ATOM   2032 HD13 LEU A 133      -0.337  -0.717   0.116  0.00  0.80              
ATOM   2033 HD12 LEU A 133      -0.281  -0.544   0.110  0.00  0.62              
ATOM   2034 HD11 LEU A 133      -0.311  -0.604   0.069  0.00  0.68              
ATOM   2035  HA  LEU A 133      -0.568  -0.169  -0.034  0.00  0.59              
ATOM   2036  HG  LEU A 133       0.164   0.104   0.009  0.00  0.19              
ATOM   2037  HB3 LEU A 133      -0.264  -0.231   0.010  0.00  0.35              
ATOM   2038  HB2 LEU A 133      -0.271  -0.203  -0.016  0.00  0.34              
ATOM   2039  N   GLU A 134       4.598   1.549   0.234  0.00  4.86              
ATOM   2040  CA  GLU A 134      -0.417  -0.134   0.003  0.00  0.44              
ATOM   2041  C   GLU A 134      -5.389  -1.011   0.066  0.00  5.48              
ATOM   2042  O   GLU A 134       5.850   0.878  -0.559  0.00  5.94              
ATOM   2043  CB  GLU A 134      -0.639  -0.236  -0.020  0.00  0.68              
ATOM   2044  CG  GLU A 134      -0.181  -0.083   0.010  0.00  0.20              
ATOM   2045  CD  GLU A 134     -11.170  -4.917   0.976  0.00 12.24              
ATOM   2046  OE1 GLU A 134      11.796   3.406   0.478  0.00 12.29              
ATOM   2047  OE2 GLU A 134      11.447   5.757  -3.627  0.00 13.32              
ATOM   2048  H   GLU A 134      -2.520  -0.871  -0.270  0.00  2.68              
ATOM   2049  HG2 GLU A 134       0.585   0.244  -0.024  0.00  0.63              
ATOM   2050  HA  GLU A 134      -1.263  -0.458   0.098  0.00  1.35              
ATOM   2051  HG3 GLU A 134       0.592   0.328  -0.075  0.00  0.68              
ATOM   2052  HB3 GLU A 134       0.198   0.055   0.021  0.00  0.21              
ATOM   2053  HB2 GLU A 134       0.184   0.080   0.006  0.00  0.20              
ATOM   2054  N   LYS A 135       3.374   0.395   0.219  0.00  3.40              
ATOM   2055  CA  LYS A 135       2.247   0.071   0.070  0.00  2.25              
ATOM   2056  C   LYS A 135      -6.159   0.066   0.118  0.00  6.16              
ATOM   2057  O   LYS A 135       4.877  -0.306  -0.378  0.00  4.90              
ATOM   2058  CB  LYS A 135       0.086  -0.004   0.009  0.00  0.09              
ATOM   2059  CG  LYS A 135      -0.178   0.022  -0.017  0.00  0.18              
ATOM   2060  CD  LYS A 135       0.512  -0.057   0.127  0.00  0.53              
ATOM   2061  CE  LYS A 135       0.145  -0.027   0.044  0.00  0.15              
ATOM   2062  NZ  LYS A 135       3.319  -1.296   0.546  0.00  3.60              
ATOM   2063  H   LYS A 135      -2.643  -0.299  -0.354  0.00  2.68              
ATOM   2064  HZ1 LYS A 135      -3.357   1.294  -0.854  0.00  3.70              
ATOM   2065  HZ2 LYS A 135      -2.628   1.238   0.002  0.00  2.91              
ATOM   2066  HZ3 LYS A 135      -2.289   1.069  -0.143  0.00  2.53              
ATOM   2067  HA  LYS A 135      -1.403  -0.062   0.027  0.00  1.41              
ATOM   2068  HE2 LYS A 135      -0.991   0.202  -0.232  0.00  1.04              
ATOM   2069  HE3 LYS A 135      -1.350   0.113  -0.647  0.00  1.50              
ATOM   2070  HG2 LYS A 135      -0.090   0.019  -0.004  0.00  0.09              
ATOM   2071  HG3 LYS A 135      -0.098   0.011   0.000  0.00  0.10              
ATOM   2072  HD3 LYS A 135      -0.655   0.102  -0.195  0.00  0.69              
ATOM   2073  HD2 LYS A 135      -0.732   0.003  -0.197  0.00  0.76              
ATOM   2074  HB3 LYS A 135      -0.307   0.025  -0.025  0.00  0.31              
ATOM   2075  HB2 LYS A 135      -0.328   0.014  -0.057  0.00  0.33              
ATOM   2076  N   PHE A 136       3.199   0.031   0.023  0.00  3.20              
ATOM   2077  CA  PHE A 136       0.017  -0.001  -0.000  0.00  0.02              
ATOM   2078  C   PHE A 136      -4.181   0.273   0.427  0.00  4.21              
ATOM   2079  O   PHE A 136       3.832  -0.680  -0.471  0.00  3.92              
ATOM   2080  CB  PHE A 136       0.214   0.005   0.000  0.00  0.21              
ATOM   2081  CG  PHE A 136      -0.065   0.002   0.002  0.00  0.06              
ATOM   2082  CD1 PHE A 136       0.679  -0.087   0.002  0.00  0.68              
ATOM   2083  CD2 PHE A 136       0.618   0.027  -0.067  0.00  0.62              
ATOM   2084  CE1 PHE A 136       0.829  -0.160  -0.009  0.00  0.84              
ATOM   2085  CE2 PHE A 136       0.731  -0.030  -0.115  0.00  0.74              
ATOM   2086  CZ  PHE A 136       0.463  -0.081  -0.040  0.00  0.47              
ATOM   2087  H   PHE A 136      -2.103  -0.117  -0.093  0.00  2.11              
ATOM   2088  HZ  PHE A 136      -0.509   0.126   0.053  0.00  0.53              
ATOM   2089  HA  PHE A 136      -0.669   0.061   0.002  0.00  0.67              
ATOM   2090  HE1 PHE A 136      -0.698   0.176  -0.018  0.00  0.72              
ATOM   2091  HE2 PHE A 136      -0.544  -0.003   0.143  0.00  0.56              
ATOM   2092  HD2 PHE A 136      -0.657  -0.109   0.093  0.00  0.67              
ATOM   2093  HD1 PHE A 136      -0.764   0.113  -0.027  0.00  0.77              
ATOM   2094  HB3 PHE A 136      -0.186  -0.020   0.004  0.00  0.19              
ATOM   2095  HB2 PHE A 136      -0.184  -0.003  -0.010  0.00  0.18              
ATOM   2096  N   ASP A 137       3.911   0.068  -0.564  0.00  3.95              
ATOM   2097  CA  ASP A 137      -0.312   0.012   0.075  0.00  0.32              
ATOM   2098  C   ASP A 137      -4.414   0.705   1.353  0.00  4.67              
ATOM   2099  O   ASP A 137       4.544  -1.475  -1.838  0.00  5.12              
ATOM   2100  CB  ASP A 137       0.292   0.022  -0.075  0.00  0.30              
ATOM   2101  CG  ASP A 137      -6.376  -1.610   1.703  0.00  6.79              
ATOM   2102  OD1 ASP A 137       4.932   1.508  -1.430  0.00  5.35              
ATOM   2103  OD2 ASP A 137       6.261   2.686  -2.001  0.00  7.10              
ATOM   2104  H   ASP A 137      -2.287  -0.236   0.252  0.00  2.31              
ATOM   2105  HA  ASP A 137      -0.670   0.054   0.176  0.00  0.69              
ATOM   2106  HB3 ASP A 137       0.137   0.001  -0.042  0.00  0.14              
ATOM   2107  HB2 ASP A 137       0.123   0.016  -0.026  0.00  0.13              
ATOM   2108  N   LYS A 138       2.897  -0.302  -0.788  0.00  3.02              
ATOM   2109  CA  LYS A 138       1.850  -0.331  -0.685  0.00  2.00              
ATOM   2110  C   LYS A 138      -5.205   1.742   1.789  0.00  5.77              
ATOM   2111  O   LYS A 138       3.768  -2.005  -1.697  0.00  4.59              
ATOM   2112  CB  LYS A 138       0.073  -0.004  -0.027  0.00  0.08              
ATOM   2113  CG  LYS A 138      -0.159  -0.021   0.050  0.00  0.17              
ATOM   2114  CD  LYS A 138       0.465   0.121  -0.084  0.00  0.49              
ATOM   2115  CE  LYS A 138       0.164   0.072  -0.015  0.00  0.18              
ATOM   2116  NZ  LYS A 138       5.031   1.985  -0.520  0.00  5.43              
ATOM   2117  H   LYS A 138      -2.390   0.053   0.491  0.00  2.44              
ATOM   2118  HZ1 LYS A 138      -4.253  -1.353   0.612  0.00  4.50              
ATOM   2119  HZ2 LYS A 138      -4.447  -1.525   0.480  0.00  4.73              
ATOM   2120  HZ3 LYS A 138      -5.112  -2.631   0.234  0.00  5.75              
ATOM   2121  HA  LYS A 138      -1.070   0.228   0.507  0.00  1.21              
ATOM   2122  HE2 LYS A 138      -1.515  -0.715   0.024  0.00  1.68              
ATOM   2123  HE3 LYS A 138      -1.109  -0.720   0.070  0.00  1.32              
ATOM   2124  HG2 LYS A 138      -0.072  -0.016   0.031  0.00  0.08              
ATOM   2125  HG3 LYS A 138      -0.098  -0.012   0.028  0.00  0.10              
ATOM   2126  HD3 LYS A 138      -0.524  -0.169   0.121  0.00  0.56              
ATOM   2127  HD2 LYS A 138      -0.645  -0.124   0.078  0.00  0.66              
ATOM   2128  HB3 LYS A 138      -0.235   0.024   0.128  0.00  0.27              
ATOM   2129  HB2 LYS A 138      -0.302   0.010   0.085  0.00  0.31              
ATOM   2130  N   ALA A 139       3.070  -0.847  -0.608  0.00  3.24              
ATOM   2131  CA  ALA A 139      -0.251   0.083   0.020  0.00  0.27              
ATOM   2132  C   ALA A 139      -4.109   2.017   0.205  0.00  4.58              
ATOM   2133  O   ALA A 139       4.072  -2.376   0.286  0.00  4.72              
ATOM   2134  CB  ALA A 139       1.416  -0.322  -0.027  0.00  1.45              
ATOM   2135  H   ALA A 139      -2.074   0.396   0.344  0.00  2.14              
ATOM   2136  HA  ALA A 139      -0.631   0.202   0.034  0.00  0.66              
ATOM   2137  HB1 ALA A 139      -0.437   0.106   0.008  0.00  0.45              
ATOM   2138  HB3 ALA A 139      -0.487   0.111  -0.023  0.00  0.50              
ATOM   2139  HB2 ALA A 139      -0.492   0.070   0.030  0.00  0.50              
ATOM   2140  N   LEU A 140       2.654  -1.349  -0.369  0.00  3.00              
ATOM   2141  CA  LEU A 140       0.299  -0.205  -0.048  0.00  0.37              
ATOM   2142  C   LEU A 140      -3.307   3.017   1.014  0.00  4.59              
ATOM   2143  O   LEU A 140       2.815  -3.356  -0.983  0.00  4.49              
ATOM   2144  CB  LEU A 140       0.594  -0.376  -0.125  0.00  0.71              
ATOM   2145  CG  LEU A 140      -1.796   1.032   0.200  0.00  2.08              
ATOM   2146  CD1 LEU A 140       2.338  -0.998  -0.086  0.00  2.54              
ATOM   2147  CD2 LEU A 140       1.847  -0.964  -0.336  0.00  2.11              
ATOM   2148  H   LEU A 140      -1.796   0.719   0.330  0.00  1.96              
ATOM   2149 HD22 LEU A 140      -0.397   0.271   0.112  0.00  0.49              
ATOM   2150 HD23 LEU A 140      -0.431   0.215   0.056  0.00  0.48              
ATOM   2151 HD21 LEU A 140      -0.471   0.173   0.096  0.00  0.51              
ATOM   2152 HD13 LEU A 140      -0.587   0.193   0.036  0.00  0.62              
ATOM   2153 HD12 LEU A 140      -0.550   0.228  -0.000  0.00  0.60              
ATOM   2154 HD11 LEU A 140      -0.605   0.277   0.006  0.00  0.67              
ATOM   2155  HA  LEU A 140      -0.525   0.390   0.034  0.00  0.66              
ATOM   2156  HG  LEU A 140       0.177  -0.123  -0.013  0.00  0.22              
ATOM   2157  HB3 LEU A 140      -0.222   0.183   0.066  0.00  0.30              
ATOM   2158  HB2 LEU A 140      -0.266   0.129   0.065  0.00  0.30              
ATOM   2159  N   LYS A 141       2.020  -1.774  -0.868  0.00  2.82              
ATOM   2160  CA  LYS A 141       1.290  -1.571  -0.891  0.00  2.22              
ATOM   2161  C   LYS A 141      -3.558   5.549   2.249  0.00  6.96              
ATOM   2162  O   LYS A 141       2.655  -5.273  -2.404  0.00  6.37              
ATOM   2163  CB  LYS A 141       0.049  -0.058  -0.043  0.00  0.09              
ATOM   2164  CG  LYS A 141      -0.127   0.090   0.094  0.00  0.18              
ATOM   2165  CD  LYS A 141       0.313  -0.125  -0.226  0.00  0.41              
ATOM   2166  CE  LYS A 141       0.054  -0.033  -0.058  0.00  0.09              
ATOM   2167  NZ  LYS A 141       1.877  -1.519  -0.724  0.00  2.52              
ATOM   2168  H   LYS A 141      -1.694   1.184   0.666  0.00  2.17              
ATOM   2169  HZ1 LYS A 141      -1.905   2.534   1.129  0.00  3.37              
ATOM   2170  HZ2 LYS A 141      -2.770   0.637   0.115  0.00  2.84              
ATOM   2171  HZ3 LYS A 141      -0.453   1.329  -0.388  0.00  1.46              
ATOM   2172  HA  LYS A 141      -0.798   1.062   0.668  0.00  1.49              
ATOM   2173  HE2 LYS A 141      -0.294  -0.064   0.352  0.00  0.46              
ATOM   2174  HE3 LYS A 141      -0.173   0.449   0.565  0.00  0.74              
ATOM   2175  HG2 LYS A 141      -0.078   0.064   0.058  0.00  0.12              
ATOM   2176  HG3 LYS A 141      -0.078   0.043   0.049  0.00  0.10              
ATOM   2177  HD3 LYS A 141      -0.372   0.144   0.299  0.00  0.50              
ATOM   2178  HD2 LYS A 141      -0.524   0.094   0.282  0.00  0.60              
ATOM   2179  HB3 LYS A 141      -0.150   0.276   0.189  0.00  0.37              
ATOM   2180  HB2 LYS A 141      -0.184   0.198   0.161  0.00  0.31              
ATOM   2181  N   ALA A 142       2.151  -2.913  -0.652  0.00  3.68              
ATOM   2182  CA  ALA A 142      -0.181   0.258   0.024  0.00  0.32              
ATOM   2183  C   ALA A 142      -3.287   4.495   0.092  0.00  5.57              
ATOM   2184  O   ALA A 142       3.364  -4.459   0.075  0.00  5.59              
ATOM   2185  CB  ALA A 142       1.003  -1.394   0.132  0.00  1.72              
ATOM   2186  H   ALA A 142      -1.498   1.718   0.301  0.00  2.30              
ATOM   2187  HA  ALA A 142      -0.438   0.687   0.127  0.00  0.82              
ATOM   2188  HB1 ALA A 142      -0.293   0.446  -0.015  0.00  0.53              
ATOM   2189  HB3 ALA A 142      -0.358   0.437  -0.092  0.00  0.57              
ATOM   2190  HB2 ALA A 142      -0.344   0.499  -0.086  0.00  0.61              
ATOM   2191  N   LEU A 143       2.176  -2.847  -0.073  0.00  3.58              
ATOM   2192  CA  LEU A 143       0.260  -0.350   0.000  0.00  0.44              
ATOM   2193  C   LEU A 143      -2.572   3.790   0.595  0.00  4.62              
ATOM   2194  O   LEU A 143       2.248  -3.529  -0.983  0.00  4.30              
ATOM   2195  CB  LEU A 143       0.559  -0.681   0.030  0.00  0.88              
ATOM   2196  CG  LEU A 143      -2.128   2.297  -0.399  0.00  3.16              
ATOM   2197  CD1 LEU A 143       2.525  -2.341   0.420  0.00  3.47              
ATOM   2198  CD2 LEU A 143       2.801  -3.430   0.854  0.00  4.51              
ATOM   2199  H   LEU A 143      -1.416   1.740   0.131  0.00  2.25              
ATOM   2200 HD22 LEU A 143      -0.666   0.881  -0.233  0.00  1.13              
ATOM   2201 HD23 LEU A 143      -0.784   0.903  -0.286  0.00  1.23              
ATOM   2202 HD21 LEU A 143      -0.662   0.871  -0.174  0.00  1.11              
ATOM   2203 HD13 LEU A 143      -0.581   0.587  -0.096  0.00  0.83              
ATOM   2204 HD12 LEU A 143      -0.707   0.590  -0.147  0.00  0.93              
ATOM   2205 HD11 LEU A 143      -0.575   0.486  -0.060  0.00  0.75              
ATOM   2206  HA  LEU A 143      -0.496   0.686  -0.053  0.00  0.85              
ATOM   2207  HG  LEU A 143       0.226  -0.230   0.044  0.00  0.33              
ATOM   2208  HB3 LEU A 143      -0.220   0.284  -0.011  0.00  0.36              
ATOM   2209  HB2 LEU A 143      -0.222   0.257   0.005  0.00  0.34              
ATOM   2210  N   PRO A 144       1.045  -1.609  -0.326  0.00  1.95              
ATOM   2211  CA  PRO A 144       0.096  -0.151  -0.063  0.00  0.19              
ATOM   2212  C   PRO A 144      -1.679   3.082   1.357  0.00  3.76              
ATOM   2213  O   PRO A 144       1.407  -2.791  -1.419  0.00  3.43              
ATOM   2214  CB  PRO A 144       0.025  -0.042  -0.021  0.00  0.05              
ATOM   2215  CG  PRO A 144      -0.073   0.133   0.032  0.00  0.16              
ATOM   2216  CD  PRO A 144      -0.086   0.140   0.014  0.00  0.17              
ATOM   2217  HG2 PRO A 144      -0.075   0.141   0.028  0.00  0.16              
ATOM   2218  HA  PRO A 144      -0.246   0.341   0.189  0.00  0.46              
ATOM   2219  HD3 PRO A 144      -0.194   0.312   0.019  0.00  0.37              
ATOM   2220  HD2 PRO A 144      -0.183   0.296   0.003  0.00  0.35              
ATOM   2221  HG3 PRO A 144      -0.085   0.173   0.043  0.00  0.20              
ATOM   2222  HB3 PRO A 144      -0.101   0.155   0.095  0.00  0.21              
ATOM   2223  HB2 PRO A 144      -0.082   0.140   0.090  0.00  0.19              
ATOM   2224  N   MET A 145       1.077  -2.191  -0.903  0.00  2.60              
ATOM   2225  CA  MET A 145       0.045  -0.114  -0.052  0.00  0.13              
ATOM   2226  C   MET A 145      -0.649   2.762   1.828  0.00  3.38              
ATOM   2227  O   MET A 145       0.477  -2.819  -2.146  0.00  3.57              
ATOM   2228  CB  MET A 145      -0.068   0.165   0.067  0.00  0.19              
ATOM   2229  CG  MET A 145      -0.005   0.008   0.002  0.00  0.01              
ATOM   2230  SD  MET A 145       0.809  -1.196  -0.178  0.00  1.46              
ATOM   2231  CE  MET A 145       0.198  -0.216  -0.005  0.00  0.29              
ATOM   2232  H   MET A 145      -0.771   1.529   0.572  0.00  1.81              
ATOM   2233  HG2 MET A 145      -0.146   0.217   0.053  0.00  0.27              
ATOM   2234  HE1 MET A 145      -0.260   0.285  -0.016  0.00  0.39              
ATOM   2235  HE2 MET A 145      -0.284   0.291   0.004  0.00  0.41              
ATOM   2236  HE3 MET A 145      -0.245   0.238   0.013  0.00  0.34              
ATOM   2237  HB2 MET A 145      -0.040   0.129   0.054  0.00  0.15              
ATOM   2238  HG3 MET A 145      -0.135   0.178   0.054  0.00  0.23              
ATOM   2239  HA  MET A 145      -0.166   0.399   0.165  0.00  0.46              
ATOM   2240  HB3 MET A 145      -0.039   0.106   0.049  0.00  0.12              
ATOM   2241  N   HIS A 146       0.267  -1.669  -1.319  0.00  2.14              
ATOM   2242  CA  HIS A 146       0.000   0.066   0.077  0.00  0.10              
ATOM   2243  C   HIS A 146       0.225   2.169   2.332  0.00  3.19              
ATOM   2244  O   HIS A 146      -0.374  -1.903  -2.575  0.00  3.22              
ATOM   2245  CB  HIS A 146      -0.003  -0.122  -0.214  0.00  0.25              
ATOM   2246  CG  HIS A 146       0.010  -0.061  -0.140  0.00  0.15              
ATOM   2247  H   HIS A 146      -0.210   1.049   0.722  0.00  1.29              
ATOM   2248  HA  HIS A 146       0.020   0.318   0.416  0.00  0.52              
ATOM   2249  HB3 HIS A 146       0.018   0.083   0.212  0.00  0.23              
ATOM   2250  HB2 HIS A 146       0.001   0.111   0.164  0.00  0.20              
ATOM   2251  CD2 HIS A 146      -0.048   0.205   0.833  0.00  0.86              
ATOM   2252  HD1 HIS A 146      -0.433   1.175   1.540  0.00  1.98              
ATOM   2253  HE1 HIS A 146      -0.399   0.341   0.767  0.00  0.93              
ATOM   2254  CE1 HIS A 146      -0.422   0.456   1.126  0.00  1.29              
ATOM   2255  ND1 HIS A 146       0.442  -1.029  -1.845  0.00  2.16              
ATOM   2256  NE2 HIS A 146       0.962  -0.821  -3.700  0.00  3.91              
ATOM   2257  HD2 HIS A 146       0.033   0.141   0.833  0.00  0.85              
ATOM   2258  N   ILE A 147      -0.040  -1.563  -1.313  0.00  2.04              
ATOM   2259  CA  ILE A 147      -0.010  -0.215  -0.183  0.00  0.28              
ATOM   2260  C   ILE A 147      -0.206   1.854   1.574  0.00  2.44              
ATOM   2261  O   ILE A 147       0.449  -1.644  -1.219  0.00  2.10              
ATOM   2262  CB  ILE A 147       0.052   0.414   0.361  0.00  0.55              
ATOM   2263  CG1 ILE A 147      -0.024  -0.137  -0.115  0.00  0.18              
ATOM   2264  CG2 ILE A 147      -0.069  -0.903  -0.642  0.00  1.11              
ATOM   2265  CD1 ILE A 147      -0.070  -0.214  -0.157  0.00  0.27              
ATOM   2266  H   ILE A 147      -0.082   1.023   0.745  0.00  1.27              
ATOM   2267  HA  ILE A 147       0.032   0.360   0.298  0.00  0.47              
ATOM   2268 HG22 ILE A 147       0.043   0.228   0.156  0.00  0.28              
ATOM   2269 HG21 ILE A 147       0.009   0.261   0.187  0.00  0.32              
ATOM   2270  HB  ILE A 147       0.010   0.059   0.060  0.00  0.08              
ATOM   2271 HG12 ILE A 147       0.009   0.063   0.055  0.00  0.08              
ATOM   2272 HG13 ILE A 147       0.011   0.088   0.073  0.00  0.11              
ATOM   2273 HD13 ILE A 147       0.020   0.050   0.034  0.00  0.06              
ATOM   2274 HD12 ILE A 147       0.027   0.064   0.042  0.00  0.08              
ATOM   2275 HG23 ILE A 147      -0.008   0.238   0.149  0.00  0.28              
ATOM   2276 HD11 ILE A 147       0.017   0.068   0.053  0.00  0.09              
ATOM   2277  N   ARG A 148       0.166  -0.978  -0.983  0.00  1.40              
ATOM   2278  CA  ARG A 148       0.268  -0.473  -0.688  0.00  0.88              
ATOM   2279  C   ARG A 148      -0.726   0.812   1.996  0.00  2.27              
ATOM   2280  O   ARG A 148       0.550  -0.994  -1.666  0.00  2.02              
ATOM   2281  CB  ARG A 148       0.001  -0.001  -0.002  0.00  0.00              
ATOM   2282  CG  ARG A 148      -0.073   0.013   0.094  0.00  0.12              
ATOM   2283  CD  ARG A 148      -0.089  -0.027   0.111  0.00  0.14              
ATOM   2284  NE  ARG A 148       1.441   0.965  -1.036  0.00  2.02              
ATOM   2285  CZ  ARG A 148      -2.173  -2.469   1.515  0.00  3.62              
ATOM   2286  NH1 ARG A 148       1.818   3.040  -1.864  0.00  4.00              
ATOM   2287  NH2 ARG A 148       3.097   3.070  -1.276  0.00  4.54              
ATOM   2288  H   ARG A 148      -0.108   0.903   0.838  0.00  1.24              
ATOM   2289  HE  ARG A 148      -1.221  -0.510   0.613  0.00  1.46              
ATOM   2290 HH11 ARG A 148      -0.814  -1.107   1.017  0.00  1.71              
ATOM   2291 HH12 ARG A 148      -1.068  -2.119   0.992  0.00  2.57              
ATOM   2292 HH21 ARG A 148      -2.035  -1.266   0.561  0.00  2.46              
ATOM   2293 HH22 ARG A 148      -1.545  -2.031   0.646  0.00  2.63              
ATOM   2294  HG3 ARG A 148      -0.064   0.015   0.061  0.00  0.09              
ATOM   2295  HA  ARG A 148      -0.190   0.249   0.353  0.00  0.47              
ATOM   2296  HG2 ARG A 148      -0.055  -0.009   0.070  0.00  0.09              
ATOM   2297  HD3 ARG A 148      -0.085  -0.066   0.144  0.00  0.18              
ATOM   2298  HD2 ARG A 148      -0.110   0.008   0.158  0.00  0.19              
ATOM   2299  HB3 ARG A 148      -0.036   0.063   0.088  0.00  0.11              
ATOM   2300  HB2 ARG A 148      -0.035   0.079   0.088  0.00  0.12              
ATOM   2301  N   LEU A 149       0.507  -0.051  -1.063  0.00  1.18              
ATOM   2302  CA  LEU A 149       0.064   0.045  -0.148  0.00  0.17              
ATOM   2303  C   LEU A 149      -1.145  -1.156   1.676  0.00  2.34              
ATOM   2304  O   LEU A 149       1.262   0.897  -1.283  0.00  2.01              
ATOM   2305  CB  LEU A 149       0.073   0.109  -0.300  0.00  0.33              
ATOM   2306  CG  LEU A 149       0.067   0.025   0.851  0.00  0.85              
ATOM   2307  CD1 LEU A 149      -0.153   0.128  -0.909  0.00  0.93              
ATOM   2308  CD2 LEU A 149      -0.445  -0.270  -0.965  0.00  1.10              
ATOM   2309  H   LEU A 149      -0.409   0.028   0.609  0.00  0.73              
ATOM   2310 HD22 LEU A 149       0.069   0.103   0.242  0.00  0.27              
ATOM   2311 HD23 LEU A 149       0.170   0.167   0.213  0.00  0.32              
ATOM   2312 HD21 LEU A 149       0.146  -0.022   0.221  0.00  0.27              
ATOM   2313 HD13 LEU A 149       0.055  -0.113   0.260  0.00  0.29              
ATOM   2314 HD12 LEU A 149       0.088   0.033   0.197  0.00  0.22              
ATOM   2315 HD11 LEU A 149      -0.025  -0.042   0.191  0.00  0.20              
ATOM   2316  HA  LEU A 149      -0.121  -0.063   0.279  0.00  0.31              
ATOM   2317  HG  LEU A 149       0.001  -0.025  -0.081  0.00  0.09              
ATOM   2318  HB3 LEU A 149      -0.026  -0.086   0.141  0.00  0.17              
ATOM   2319  HB2 LEU A 149      -0.047  -0.051   0.111  0.00  0.13              
ATOM   2320  N   SER A 150       0.931   1.302  -1.350  0.00  2.09              
ATOM   2321  CA  SER A 150       0.059   0.089  -0.075  0.00  0.13              
ATOM   2322  C   SER A 150      -1.076  -2.429   2.144  0.00  3.41              
ATOM   2323  O   SER A 150       0.799   2.723  -2.418  0.00  3.73              
ATOM   2324  CB  SER A 150      -0.573  -0.934   0.631  0.00  1.26              
ATOM   2325  OG  SER A 150       2.057   3.547  -2.332  0.00  4.72              
ATOM   2326  H   SER A 150      -0.706  -0.981   0.990  0.00  1.56              
ATOM   2327  HA  SER A 150      -0.206  -0.252   0.213  0.00  0.39              
ATOM   2328  HB3 SER A 150      -0.100  -0.143   0.092  0.00  0.20              
ATOM   2329  HB2 SER A 150      -0.093  -0.165   0.101  0.00  0.21              
ATOM   2330  HG  SER A 150      -1.512  -2.127   1.441  0.00  2.98              
ATOM   2331  N   PHE A 151       0.716   1.493  -1.392  0.00  2.16              
ATOM   2332  CA  PHE A 151       0.003   0.009  -0.010  0.00  0.01              
ATOM   2333  C   PHE A 151      -0.344  -2.042   2.692  0.00  3.40              
ATOM   2334  O   PHE A 151       0.401   1.942  -2.285  0.00  3.03              
ATOM   2335  CB  PHE A 151       0.057   0.109  -0.122  0.00  0.17              
ATOM   2336  CG  PHE A 151      -0.021  -0.038   0.038  0.00  0.06              
ATOM   2337  CD1 PHE A 151       0.174   0.526  -0.545  0.00  0.78              
ATOM   2338  CD2 PHE A 151       0.261   0.306  -0.280  0.00  0.49              
ATOM   2339  CE1 PHE A 151       0.224   0.716  -0.711  0.00  1.03              
ATOM   2340  CE2 PHE A 151       0.338   0.399  -0.361  0.00  0.64              
ATOM   2341  CZ  PHE A 151       0.165   0.320  -0.309  0.00  0.47              
ATOM   2342  H   PHE A 151      -0.589  -0.856   0.736  0.00  1.27              
ATOM   2343  HZ  PHE A 151      -0.165  -0.346   0.343  0.00  0.51              
ATOM   2344  HA  PHE A 151      -0.057  -0.406   0.461  0.00  0.62              
ATOM   2345  HE1 PHE A 151      -0.130  -0.732   0.723  0.00  1.04              
ATOM   2346  HE2 PHE A 151      -0.313  -0.264   0.227  0.00  0.47              
ATOM   2347  HD2 PHE A 151      -0.321  -0.279   0.239  0.00  0.49              
ATOM   2348  HD1 PHE A 151      -0.128  -0.645   0.704  0.00  0.96              
ATOM   2349  HB3 PHE A 151      -0.043  -0.098   0.122  0.00  0.16              
ATOM   2350  HB2 PHE A 151      -0.060  -0.079   0.084  0.00  0.13              
ATOM   2351  N   ASN A 152      -0.058   1.395  -2.316  0.00  2.70              
ATOM   2352  CA  ASN A 152       0.010  -0.042   0.087  0.00  0.10              
ATOM   2353  C   ASN A 152      -0.098  -1.397   3.486  0.00  3.76              
ATOM   2354  O   ASN A 152       0.477   1.340  -2.998  0.00  3.32              
ATOM   2355  CB  ASN A 152      -0.331   0.622  -1.475  0.00  1.63              
ATOM   2356  CG  ASN A 152       0.756  -2.409   5.632  0.00  6.17              
ATOM   2357  H   ASN A 152       0.060  -0.994   1.630  0.00  1.91              
ATOM   2358  HA  ASN A 152       0.106  -0.306   0.599  0.00  0.68              
ATOM   2359  HB3 ASN A 152       0.211  -0.244   0.554  0.00  0.64              
ATOM   2360  HB2 ASN A 152       0.135  -0.228   0.608  0.00  0.66              
ATOM   2361  OD1 ASN A 152      -0.240   2.084  -4.692  0.00  5.14              
ATOM   2362  ND2 ASN A 152      -1.209   3.089  -7.375  0.00  8.09              
ATOM   2363 HD22 ASN A 152       0.767  -1.243   3.005  0.00  3.34              
ATOM   2364 HD21 ASN A 152       0.345  -1.506   3.586  0.00  3.91              
ATOM   2365  N   PRO A 153      -0.023   0.436  -1.585  0.00  1.64              
ATOM   2366  CA  PRO A 153       0.014   0.019  -0.156  0.00  0.16              
ATOM   2367  C   PRO A 153      -0.363  -0.430   3.889  0.00  3.93              
ATOM   2368  O   PRO A 153       0.625   0.032  -3.085  0.00  3.15              
ATOM   2369  CB  PRO A 153      -0.001  -0.000  -0.049  0.00  0.05              
ATOM   2370  CG  PRO A 153       0.022  -0.017   0.123  0.00  0.13              
ATOM   2371  CD  PRO A 153       0.024  -0.035   0.129  0.00  0.14              
ATOM   2372  HG2 PRO A 153       0.044  -0.020   0.157  0.00  0.16              
ATOM   2373  HA  PRO A 153      -0.068  -0.030   0.282  0.00  0.29              
ATOM   2374  HD3 PRO A 153       0.066  -0.088   0.235  0.00  0.26              
ATOM   2375  HD2 PRO A 153       0.065  -0.080   0.301  0.00  0.32              
ATOM   2376  HG3 PRO A 153       0.018  -0.017   0.110  0.00  0.11              
ATOM   2377  HB3 PRO A 153      -0.003   0.023   0.160  0.00  0.16              
ATOM   2378  HB2 PRO A 153       0.012   0.004   0.228  0.00  0.23              
ATOM   2379  N   THR A 154      -0.004   0.627  -3.415  0.00  3.47              
ATOM   2380  CA  THR A 154      -0.021   0.076  -0.349  0.00  0.36              
ATOM   2381  C   THR A 154      -0.032  -1.589   4.655  0.00  4.92              
ATOM   2382  O   THR A 154      -0.092   1.461  -4.162  0.00  4.41              
ATOM   2383  CB  THR A 154       0.399  -0.999   3.714  0.00  3.87              
ATOM   2384  OG1 THR A 154      -1.202   1.128  -7.475  0.00  7.65              
ATOM   2385  CG2 THR A 154      -0.462   0.919  -2.667  0.00  2.86              
ATOM   2386  H   THR A 154       0.067  -0.500   2.371  0.00  2.42              
ATOM   2387  HA  THR A 154       0.110  -0.117   0.952  0.00  0.96              
ATOM   2388 HG22 THR A 154       0.119  -0.280   0.718  0.00  0.78              
ATOM   2389 HG21 THR A 154       0.089  -0.284   0.704  0.00  0.76              
ATOM   2390  HB  THR A 154       0.003  -0.014   0.042  0.00  0.04              
ATOM   2391 HG23 THR A 154       0.213  -0.218   0.751  0.00  0.81              
ATOM   2392  HG1 THR A 154       0.920  -0.266   4.886  0.00  4.98              
ATOM   2393  N   GLN A 155       0.212   1.356  -3.071  0.00  3.36              
ATOM   2394  CA  GLN A 155       0.003   0.012  -0.021  0.00  0.02              
ATOM   2395  C   GLN A 155      -1.169  -1.756   2.926  0.00  3.61              
ATOM   2396  O   GLN A 155       1.432   1.818  -2.474  0.00  3.39              
ATOM   2397  CB  GLN A 155       0.004   0.016  -0.026  0.00  0.03              
ATOM   2398  CG  GLN A 155       0.014   0.345  -0.553  0.00  0.65              
ATOM   2399  CD  GLN A 155       0.203  -3.747   5.250  0.00  6.45              
ATOM   2400  OE1 GLN A 155      -0.347   2.942  -4.144  0.00  5.09              
ATOM   2401  NE2 GLN A 155      -0.387   5.733  -7.057  0.00  9.10              
ATOM   2402  H   GLN A 155      -0.086  -0.879   2.039  0.00  2.22              
ATOM   2403 HE21 GLN A 155       0.424  -2.606   2.692  0.00  3.77              
ATOM   2404 HE22 GLN A 155      -0.068  -2.795   3.677  0.00  4.62              
ATOM   2405  HG2 GLN A 155      -0.011  -0.225   0.356  0.00  0.42              
ATOM   2406  HA  GLN A 155      -0.072  -0.396   0.671  0.00  0.78              
ATOM   2407  HG3 GLN A 155       0.001  -0.173   0.312  0.00  0.36              
ATOM   2408  HB3 GLN A 155      -0.025  -0.087   0.125  0.00  0.15              
ATOM   2409  HB2 GLN A 155      -0.017  -0.067   0.105  0.00  0.13              
ATOM   2410  N   LEU A 156       0.888   0.841  -1.700  0.00  2.09              
ATOM   2411  CA  LEU A 156       0.160   0.060  -0.139  0.00  0.22              
ATOM   2412  C   LEU A 156      -1.958  -0.162   0.953  0.00  2.18              
ATOM   2413  O   LEU A 156       2.481  -0.243  -0.157  0.00  2.50              
ATOM   2414  CB  LEU A 156       0.305   0.052  -0.221  0.00  0.38              
ATOM   2415  CG  LEU A 156      -0.916  -0.341   0.689  0.00  1.20              
ATOM   2416  CD1 LEU A 156       0.966   0.229  -0.670  0.00  1.20              
ATOM   2417  CD2 LEU A 156       1.334   0.389  -0.458  0.00  1.46              
ATOM   2418  H   LEU A 156      -0.449  -0.543   1.242  0.00  1.43              
ATOM   2419 HD22 LEU A 156      -0.356  -0.135   0.149  0.00  0.41              
ATOM   2420 HD23 LEU A 156      -0.312  -0.112   0.103  0.00  0.35              
ATOM   2421 HD21 LEU A 156      -0.359  -0.036   0.041  0.00  0.36              
ATOM   2422 HD13 LEU A 156      -0.273   0.008   0.078  0.00  0.28              
ATOM   2423 HD12 LEU A 156      -0.230  -0.093   0.152  0.00  0.29              
ATOM   2424 HD11 LEU A 156      -0.180  -0.053   0.242  0.00  0.31              
ATOM   2425  HA  LEU A 156      -0.384  -0.142   0.267  0.00  0.49              
ATOM   2426  HG  LEU A 156       0.079   0.056  -0.099  0.00  0.14              
ATOM   2427  HB3 LEU A 156      -0.145   0.010   0.047  0.00  0.15              
ATOM   2428  HB2 LEU A 156      -0.105  -0.012   0.119  0.00  0.16              
ATOM   2429  N   GLU A 157       1.201   0.010  -1.025  0.00  1.58              
ATOM   2430  CA  GLU A 157      -0.085   0.059   0.011  0.00  0.10              
ATOM   2431  C   GLU A 157      -0.657   0.339  -0.219  0.00  0.77              
ATOM   2432  O   GLU A 157       0.063  -1.397   1.874  0.00  2.34              
ATOM   2433  CB  GLU A 157      -0.067   0.186   0.014  0.00  0.20              
ATOM   2434  CG  GLU A 157       0.002   0.027   0.045  0.00  0.05              
ATOM   2435  CD  GLU A 157       1.145   3.264   3.454  0.00  4.89              
ATOM   2436  OE1 GLU A 157       0.026  -4.281  -3.525  0.00  5.55              
ATOM   2437  OE2 GLU A 157      -4.199  -4.165  -4.460  0.00  7.41              
ATOM   2438  H   GLU A 157      -0.514  -0.160   0.975  0.00  1.11              
ATOM   2439  HG2 GLU A 157       0.020  -0.027  -0.188  0.00  0.19              
ATOM   2440  HA  GLU A 157      -0.329   0.282  -0.124  0.00  0.45              
ATOM   2441  HG3 GLU A 157      -0.063  -0.067  -0.155  0.00  0.18              
ATOM   2442  HB3 GLU A 157       0.032  -0.070   0.001  0.00  0.08              
ATOM   2443  HB2 GLU A 157       0.005  -0.091   0.034  0.00  0.10              
ATOM   2444  N   GLU A 158       0.552   0.751  -0.545  0.00  1.08              
ATOM   2445  CA  GLU A 158       0.002  -0.111   0.013  0.00  0.11              
ATOM   2446  C   GLU A 158      -0.373  -1.772  -0.398  0.00  1.85              
ATOM   2447  O   GLU A 158       1.113   1.932  -0.018  0.00  2.23              
ATOM   2448  CB  GLU A 158       0.060  -0.265   0.169  0.00  0.32              
ATOM   2449  CG  GLU A 158       0.051  -0.087   0.034  0.00  0.11              
ATOM   2450  CD  GLU A 158       4.898  -3.551   0.918  0.00  6.12              
ATOM   2451  OE1 GLU A 158      -5.390   2.003  -2.617  0.00  6.32              
ATOM   2452  OE2 GLU A 158      -7.014   3.577   2.124  0.00  8.16              
ATOM   2453  H   GLU A 158      -0.467  -0.563   0.651  0.00  0.98              
ATOM   2454  HG2 GLU A 158      -0.212   0.352  -0.223  0.00  0.47              
ATOM   2455  HA  GLU A 158       0.126  -0.247  -0.140  0.00  0.31              
ATOM   2456  HG3 GLU A 158      -0.166   0.301  -0.018  0.00  0.34              
ATOM   2457  HB3 GLU A 158      -0.010   0.099  -0.064  0.00  0.12              
ATOM   2458  HB2 GLU A 158      -0.019   0.075  -0.080  0.00  0.11              
ATOM   2459  N   GLN A 159      -0.135   1.561   1.078  0.00  1.90              
ATOM   2460  CA  GLN A 159       0.000   0.012   0.009  0.00  0.02              
ATOM   2461  C   GLN A 159      -0.326  -2.894  -0.834  0.00  3.03              
ATOM   2462  O   GLN A 159      -0.359   3.641   0.473  0.00  3.69              
ATOM   2463  CB  GLN A 159      -0.005   0.016   0.017  0.00  0.02              
ATOM   2464  CG  GLN A 159      -0.170   0.244   0.442  0.00  0.53              
ATOM   2465  CD  GLN A 159       1.094  -2.014  -4.809  0.00  5.33              
ATOM   2466  OE1 GLN A 159      -0.946   0.863   4.630  0.00  4.80              
ATOM   2467  NE2 GLN A 159      -0.892   3.199   6.275  0.00  7.10              
ATOM   2468  H   GLN A 159       0.445  -1.082  -1.014  0.00  1.55              
ATOM   2469 HE21 GLN A 159       0.190  -1.305  -2.905  0.00  3.19              
ATOM   2470 HE22 GLN A 159       0.470  -1.661  -2.763  0.00  3.26              
ATOM   2471  HG2 GLN A 159       0.111  -0.120  -0.263  0.00  0.31              
ATOM   2472  HA  GLN A 159      -0.085  -0.278  -0.265  0.00  0.39              
ATOM   2473  HG3 GLN A 159       0.140  -0.149  -0.276  0.00  0.34              
ATOM   2474  HB3 GLN A 159       0.015  -0.076  -0.078  0.00  0.11              
ATOM   2475  HB2 GLN A 159       0.046  -0.095  -0.089  0.00  0.14              
ATOM   2476  N   CYS A 160       0.594   1.618   0.376  0.00  1.76              
ATOM   2477  CA  CYS A 160       0.233   0.621  -0.012  0.00  0.66              
ATOM   2478  C   CYS A 160      -1.616  -4.455   1.564  0.00  4.99              
ATOM   2479  O   CYS A 160       1.672   5.668  -2.996  0.00  6.63              
ATOM   2480  CB  CYS A 160       0.209   1.009   0.001  0.00  1.03              
ATOM   2481  SG  CYS A 160       0.067   0.214   0.054  0.00  0.23              
ATOM   2482  OXT CYS A 160       2.004   4.378  -2.067  0.00  5.24              
ATOM   2483  H   CYS A 160      -0.522  -0.953  -0.394  0.00  1.16              
ATOM   2484  HB3 CYS A 160      -0.139  -0.695   0.113  0.00  0.72              
ATOM   2485  HA  CYS A 160      -0.196  -0.373  -0.011  0.00  0.42              
ATOM   2486  HB2 CYS A 160      -0.038  -0.715  -0.033  0.00  0.72              
