# Supplementary material for: Bluues: a program for the analysis of the electrostatic properties of proteins based on generalized Born radii
Source: BMC Bioinformatics. 2012 Mar 28;13(Suppl 4):S18. doi: 10.1186/1471-2105-13-S4-S18 (PMC3434445; doi:10.1186/1471-2105-13-S4-S18)
Supplement: Additional file 1 — Executable and examples. Zipped folder with the executable compiled for Linux x86_64 and 80386 machines and including example input and output files. [file 1471-2105-13-S4-S18-S1.ZIP › S18 additional file/out.frc_tot]

ATOM      1  N   GLN A   5      -0.302   4.135   0.688  0.00  4.20              
ATOM      2  CA  GLN A   5      -0.605   1.396   2.385  0.00  2.83              
ATOM      3  C   GLN A   5      79.196  50.444 -10.167  0.00 94.45              
ATOM      4  O   GLN A   5     -79.740 -30.123 -22.055  0.00 88.05              
ATOM      5  CB  GLN A   5      -0.249   2.165   2.814  0.00  3.56              
ATOM      6  CG  GLN A   5      -2.580  -1.739  -3.896  0.00  4.99              
ATOM      7  CD  GLN A   5     -88.774  -0.554 -23.591  0.00 91.86              
ATOM      8  H   GLN A   5       3.786  -8.111 -17.192  0.00 19.38              
ATOM      9  H2  GLN A   5      19.450   2.285   9.263  0.00 21.66              
ATOM     10  H3  GLN A   5     -10.791 -11.431  10.007  0.00 18.63              
ATOM     11  HG3 GLN A   5       0.072   0.236   0.322  0.00  0.41              
ATOM     12  HB3 GLN A   5      -0.096   0.245   0.116  0.00  0.29              
ATOM     13  HA  GLN A   5      -6.433   1.250  -0.941  0.00  6.62              
ATOM     14  HG2 GLN A   5      -0.301   0.633   1.435  0.00  1.60              
ATOM     15  HB2 GLN A   5       0.177   0.147   0.193  0.00  0.30              
ATOM     16 HE22 GLN A   5     -78.939 108.568 -18.281  0.00135.47              
ATOM     17  OE1 GLN A   5      51.378 -63.836   8.051  0.00 82.34              
ATOM     18  NE2 GLN A   5      14.174 -48.594  -6.708  0.00 51.06              
ATOM     19 HE21 GLN A   5     104.217   3.823  43.951  0.00113.17              
ATOM     20  N   THR A   6     -34.184 -29.657  21.678  0.00 50.18              
ATOM     21  CA  THR A   6       1.239   1.283  -1.910  0.00  2.61              
ATOM     22  C   THR A   6     -21.847  55.944  17.512  0.00 62.56              
ATOM     23  O   THR A   6      23.766 -35.638 -30.668  0.00 52.68              
ATOM     24  CB  THR A   6     -22.821  -6.221 -12.217  0.00 26.62              
ATOM     25  OG1 THR A   6      -9.404 -52.206  80.617  0.00 96.50              
ATOM     26  CG2 THR A   6      -1.990   3.202   4.528  0.00  5.89              
ATOM     27  H   THR A   6      33.923  15.482   5.030  0.00 37.63              
ATOM     28  HA  THR A   6       1.779  -0.373   2.135  0.00  2.80              
ATOM     29 HG22 THR A   6       2.850   2.355   0.413  0.00  3.72              
ATOM     30 HG21 THR A   6      -2.396  -0.412   1.597  0.00  2.91              
ATOM     31  HB  THR A   6       0.080   0.222  -0.378  0.00  0.45              
ATOM     32 HG23 THR A   6      -0.116   0.992  -4.492  0.00  4.60              
ATOM     33  HG1 THR A   6      32.593  49.770 -74.609  0.00 95.42              
ATOM     34  N   MET A   7      -2.873 -38.668   0.781  0.00 38.78              
ATOM     35  CA  MET A   7      -1.077   1.667  -0.523  0.00  2.05              
ATOM     36  C   MET A   7     -18.408 -15.428 -59.154  0.00 63.84              
ATOM     37  O   MET A   7       2.118  31.205  59.312  0.00 67.05              
ATOM     38  CB  MET A   7       0.412   0.103   0.334  0.00  0.54              
ATOM     39  CG  MET A   7       0.067   0.032   0.049  0.00  0.09              
ATOM     40  SD  MET A   7      -2.009  -1.319  -3.454  0.00  4.21              
ATOM     41  CE  MET A   7      -0.396   1.989  -1.637  0.00  2.61              
ATOM     42  H   MET A   7     -11.308  20.471  11.307  0.00 25.98              
ATOM     43  HG2 MET A   7       0.596   0.287   0.353  0.00  0.75              
ATOM     44  HE1 MET A   7       0.523  -0.744   0.667  0.00  1.13              
ATOM     45  HE2 MET A   7       0.215  -1.091   1.529  0.00  1.89              
ATOM     46  HE3 MET A   7      -0.715  -1.247   2.459  0.00  2.85              
ATOM     47  HB2 MET A   7       0.430   0.154   0.536  0.00  0.70              
ATOM     48  HG3 MET A   7       0.695   0.927   0.324  0.00  1.20              
ATOM     49  HA  MET A   7       1.964  -2.029   2.126  0.00  3.53              
ATOM     50  HB3 MET A   7       0.283  -0.291  -0.075  0.00  0.41              
ATOM     51  N   LYS A   8      25.369 -11.576  26.052  0.00 38.16              
ATOM     52  CA  LYS A   8      -3.154   6.767 -20.077  0.00 21.42              
ATOM     53  C   LYS A   8      34.830  61.904  23.355  0.00 74.77              
ATOM     54  O   LYS A   8     -38.700 -65.389 -44.733  0.00 88.17              
ATOM     55  CB  LYS A   8      -0.215   0.078   0.034  0.00  0.23              
ATOM     56  CG  LYS A   8       0.100   0.235  -0.235  0.00  0.35              
ATOM     57  CD  LYS A   8      -0.011  -0.495  -0.306  0.00  0.58              
ATOM     58  CE  LYS A   8      -0.430  -0.416  -0.153  0.00  0.62              
ATOM     59  NZ  LYS A   8       9.165  -2.158  33.508  0.00 34.81              
ATOM     60  H   LYS A   8      -6.242  -5.080 -24.882  0.00 26.15              
ATOM     61  HZ1 LYS A   8       3.280 -15.344 -12.324  0.00 19.95              
ATOM     62  HZ2 LYS A   8       5.287  15.234 -12.953  0.00 20.68              
ATOM     63  HZ3 LYS A   8      -3.421   4.591  -3.441  0.00  6.68              
ATOM     64  HA  LYS A   8       3.655   3.145   8.777  0.00 10.01              
ATOM     65  HE2 LYS A   8      -1.434   0.750  -0.865  0.00  1.83              
ATOM     66  HE3 LYS A   8       0.956  -0.800  -2.031  0.00  2.38              
ATOM     67  HG2 LYS A   8       0.140   0.198  -0.059  0.00  0.25              
ATOM     68  HG3 LYS A   8      -0.122   0.175  -0.038  0.00  0.22              
ATOM     69  HD3 LYS A   8       0.375   0.369  -0.474  0.00  0.71              
ATOM     70  HD2 LYS A   8       0.164   0.228  -0.081  0.00  0.29              
ATOM     71  HB3 LYS A   8      -0.042   0.170   0.115  0.00  0.21              
ATOM     72  HB2 LYS A   8       0.284   0.291  -0.033  0.00  0.41              
ATOM     73  N   GLY A   9     -10.875 -36.572  18.829  0.00 42.55              
ATOM     74  CA  GLY A   9       0.999   0.598  -0.864  0.00  1.45              
ATOM     75  C   GLY A   9      54.675  38.505 -10.022  0.00 67.62              
ATOM     76  O   GLY A   9     -36.245 -60.006  11.150  0.00 70.98              
ATOM     77  H   GLY A   9      12.555  27.536  11.051  0.00 32.22              
ATOM     78  HA2 GLY A   9      -0.611   0.429  -0.081  0.00  0.75              
ATOM     79  HA3 GLY A   9       0.012   0.555   1.084  0.00  1.22              
ATOM     80  N   LEU A  10     -39.520  -6.158   9.212  0.00 41.04              
ATOM     81  CA  LEU A  10       3.304   1.352  -1.221  0.00  3.77              
ATOM     82  C   LEU A  10     -12.630  12.149 -60.465  0.00 62.95              
ATOM     83  O   LEU A  10      32.155  13.153  51.591  0.00 62.20              
ATOM     84  CB  LEU A  10       2.068  -1.277  -0.034  0.00  2.43              
ATOM     85  CG  LEU A  10      10.686  -7.920   3.063  0.00 13.65              
ATOM     86  CD1 LEU A  10      -3.875   1.826  -0.783  0.00  4.35              
ATOM     87  CD2 LEU A  10      -1.544   3.227   2.807  0.00  4.55              
ATOM     88  H   LEU A  10      23.259  25.833  -7.372  0.00 35.53              
ATOM     89 HD22 LEU A  10       5.439   1.477   6.791  0.00  8.83              
ATOM     90 HD23 LEU A  10     -10.461  -0.131   2.262  0.00 10.70              
ATOM     91 HD21 LEU A  10       2.385   6.306  -9.204  0.00 11.41              
ATOM     92 HD13 LEU A  10       2.751   6.023  -8.401  0.00 10.70              
ATOM     93 HD12 LEU A  10      -9.995   0.570   2.599  0.00 10.34              
ATOM     94 HD11 LEU A  10       3.741 -10.725  -1.756  0.00 11.49              
ATOM     95  HA  LEU A  10      -2.687  -0.549  -0.413  0.00  2.77              
ATOM     96  HG  LEU A  10      -1.044  -1.590   2.891  0.00  3.46              
ATOM     97  HB3 LEU A  10       0.615   0.760   0.427  0.00  1.07              
ATOM     98  HB2 LEU A  10       0.126   0.414  -1.319  0.00  1.39              
ATOM     99  N   ASP A  11      -1.004 -18.085  44.674  0.00 48.21              
ATOM    100  CA  ASP A  11      -1.665   0.643   2.650  0.00  3.19              
ATOM    101  C   ASP A  11      53.226   4.867  13.915  0.00 55.23              
ATOM    102  O   ASP A  11     -41.427 -20.637 -27.815  0.00 54.00              
ATOM    103  CB  ASP A  11       0.507   0.343  -1.565  0.00  1.68              
ATOM    104  CG  ASP A  11      23.948  68.294-108.141  0.00130.12              
ATOM    105  OD1 ASP A  11     -26.260  27.981  91.761  0.00 99.46              
ATOM    106  OD2 ASP A  11      10.833 -95.388  25.231  0.00 99.26              
ATOM    107  H   ASP A  11     -16.925  -4.417 -39.147  0.00 42.88              
ATOM    108  HA  ASP A  11      -3.096   0.194   0.362  0.00  3.12              
ATOM    109  HB3 ASP A  11       0.038   0.097  -0.105  0.00  0.15              
ATOM    110  HB2 ASP A  11       0.066   0.008  -0.121  0.00  0.14              
ATOM    111  N   ILE A  12     -33.709   9.501  -1.295  0.00 35.05              
ATOM    112  CA  ILE A  12       4.087  -0.667  -0.612  0.00  4.19              
ATOM    113  C   ILE A  12      54.616   1.018  -4.894  0.00 54.84              
ATOM    114  O   ILE A  12     -59.426  24.495  -6.827  0.00 64.64              
ATOM    115  CB  ILE A  12       0.531  -0.260  -3.639  0.00  3.69              
ATOM    116  CG1 ILE A  12      -0.298   0.516  -0.330  0.00  0.68              
ATOM    117  CG2 ILE A  12       0.170   5.012  -3.811  0.00  6.30              
ATOM    118  CD1 ILE A  12      -0.153   0.212   0.677  0.00  0.73              
ATOM    119  H   ILE A  12      27.204   7.811  13.817  0.00 31.50              
ATOM    120  HA  ILE A  12      -1.171   0.824  -0.267  0.00  1.46              
ATOM    121 HG22 ILE A  12       1.283   4.812   3.499  0.00  6.09              
ATOM    122 HG21 ILE A  12       5.047  -5.755   1.458  0.00  7.79              
ATOM    123  HB  ILE A  12      -0.588  -0.382   0.075  0.00  0.71              
ATOM    124 HG12 ILE A  12       0.037   0.004   0.027  0.00  0.05              
ATOM    125 HG13 ILE A  12       0.002  -0.032   0.096  0.00  0.10              
ATOM    126 HD13 ILE A  12       0.296   0.026  -0.133  0.00  0.33              
ATOM    127 HD12 ILE A  12      -0.263   0.197  -0.119  0.00  0.35              
ATOM    128 HG23 ILE A  12      -6.069  -4.005   2.607  0.00  7.72              
ATOM    129 HD11 ILE A  12       0.037  -0.373  -0.267  0.00  0.46              
ATOM    130  N   GLN A  13     -25.050 -12.846  12.919  0.00 30.98              
ATOM    131  CA  GLN A  13       0.185   0.087   0.038  0.00  0.21              
ATOM    132  C   GLN A  13      56.140  21.480  11.298  0.00 61.16              
ATOM    133  O   GLN A  13     -64.310 -16.676  13.275  0.00 67.75              
ATOM    134  CB  GLN A  13       0.024  -0.011   0.028  0.00  0.04              
ATOM    135  CG  GLN A  13       1.017  -2.530  -1.448  0.00  3.09              
ATOM    136  CD  GLN A  13      49.264 -51.615 -45.872  0.00 84.82              
ATOM    137  H   GLN A  13      25.094  -3.872   3.658  0.00 25.65              
ATOM    138  HG2 GLN A  13      -0.128   0.775   0.104  0.00  0.79              
ATOM    139  HA  GLN A  13       0.179  -1.160  -0.317  0.00  1.22              
ATOM    140  HG3 GLN A  13      -0.003   0.281   0.166  0.00  0.33              
ATOM    141  HB3 GLN A  13       0.155   0.097  -0.185  0.00  0.26              
ATOM    142  HB2 GLN A  13      -0.286   0.139  -0.009  0.00  0.32              
ATOM    143 HE22 GLN A  13      99.726  20.196 -53.434  0.00114.93              
ATOM    144  OE1 GLN A  13     -67.276 -15.259  39.351  0.00 79.42              
ATOM    145  NE2 GLN A  13     -26.399 -31.298  13.152  0.00 43.01              
ATOM    146 HE21 GLN A  13     -58.321  77.622  43.713  0.00106.48              
ATOM    147  N   LYS A  14     -18.582 -19.424 -24.276  0.00 36.22              
ATOM    148  CA  LYS A  14      17.140   1.175   9.534  0.00 19.65              
ATOM    149  C   LYS A  14      33.102   8.189  50.504  0.00 60.94              
ATOM    150  O   LYS A  14     -36.617 -34.969 -60.542  0.00 78.92              
ATOM    151  CB  LYS A  14      -0.102   0.093   0.212  0.00  0.25              
ATOM    152  CG  LYS A  14       0.092  -0.283  -0.034  0.00  0.30              
ATOM    153  CD  LYS A  14      -0.406   0.407   0.590  0.00  0.82              
ATOM    154  CE  LYS A  14       0.266   0.548   0.250  0.00  0.66              
ATOM    155  NZ  LYS A  14     -28.468   3.991 -17.673  0.00 33.74              
ATOM    156  H   LYS A  14      20.696   7.247   2.679  0.00 22.09              
ATOM    157  HZ1 LYS A  14      14.162   5.760  -7.525  0.00 17.04              
ATOM    158  HZ2 LYS A  14       9.249 -17.707   3.809  0.00 20.34              
ATOM    159  HZ3 LYS A  14      -2.689   1.311  13.503  0.00 13.83              
ATOM    160  HA  LYS A  14      -5.728  -6.378   1.223  0.00  8.66              
ATOM    161  HE2 LYS A  14       0.221  -0.239   1.566  0.00  1.60              
ATOM    162  HE3 LYS A  14       1.562  -0.089  -0.465  0.00  1.63              
ATOM    163  HG2 LYS A  14       0.135  -0.038  -0.057  0.00  0.15              
ATOM    164  HG3 LYS A  14      -0.017  -0.208  -0.164  0.00  0.27              
ATOM    165  HD3 LYS A  14       0.112  -0.802  -0.027  0.00  0.81              
ATOM    166  HD2 LYS A  14       0.604  -1.135   0.232  0.00  1.31              
ATOM    167  HB3 LYS A  14       0.168  -0.189   0.025  0.00  0.25              
ATOM    168  HB2 LYS A  14      -0.243  -0.469  -0.149  0.00  0.55              
ATOM    169  N   VAL A  15     -19.040  26.242 -23.227  0.00 39.88              
ATOM    170  CA  VAL A  15       5.130  -2.577   1.786  0.00  6.01              
ATOM    171  C   VAL A  15      49.783 -33.497  -4.502  0.00 60.17              
ATOM    172  O   VAL A  15     -42.868  44.775 -14.037  0.00 63.56              
ATOM    173  CB  VAL A  15      -7.626  -5.851  -2.475  0.00  9.93              
ATOM    174  CG1 VAL A  15       2.122   1.228   0.132  0.00  2.45              
ATOM    175  CG2 VAL A  15       1.813   2.689   2.937  0.00  4.38              
ATOM    176  H   VAL A  15      14.534   5.493  22.266  0.00 27.15              
ATOM    177  HA  VAL A  15      -1.682   0.590  -1.282  0.00  2.20              
ATOM    178 HG11 VAL A  15      -0.853  -2.085  -5.978  0.00  6.39              
ATOM    179 HG21 VAL A  15      -2.690  -4.395   4.160  0.00  6.62              
ATOM    180  HB  VAL A  15      -1.251   1.436  -1.753  0.00  2.59              
ATOM    181 HG12 VAL A  15       2.418  -5.084   3.287  0.00  6.52              
ATOM    182 HG13 VAL A  15       3.475   5.421   0.523  0.00  6.46              
ATOM    183 HG23 VAL A  15      -3.955   4.844  -0.982  0.00  6.33              
ATOM    184 HG22 VAL A  15       5.982   2.236   0.006  0.00  6.39              
ATOM    185  N   ALA A  16     -30.078   9.474  17.127  0.00 35.89              
ATOM    186  CA  ALA A  16      -2.391   0.895  -0.277  0.00  2.57              
ATOM    187  C   ALA A  16      24.476  35.998  40.691  0.00 59.59              
ATOM    188  O   ALA A  16       1.309 -46.190 -23.866  0.00 52.01              
ATOM    189  CB  ALA A  16       1.208   0.022  -1.296  0.00  1.77              
ATOM    190  H   ALA A  16      23.648 -19.511   3.936  0.00 30.91              
ATOM    191  HA  ALA A  16      -0.868  -2.054  -0.014  0.00  2.23              
ATOM    192  HB1 ALA A  16       1.831   1.376   1.589  0.00  2.79              
ATOM    193  HB3 ALA A  16       0.177  -2.400  -0.576  0.00  2.47              
ATOM    194  HB2 ALA A  16      -2.394   0.456   1.061  0.00  2.66              
ATOM    195  N   GLY A  17     -28.133  -6.592 -19.734  0.00 34.99              
ATOM    196  CA  GLY A  17       1.766   0.118   1.254  0.00  2.17              
ATOM    197  C   GLY A  17      -5.073 -62.522  16.675  0.00 64.91              
ATOM    198  O   GLY A  17      24.194  52.088  -3.038  0.00 57.51              
ATOM    199  H   GLY A  17       6.224  17.969  16.948  0.00 25.47              
ATOM    200  HA2 GLY A  17      -0.731  -0.349  -1.803  0.00  1.98              
ATOM    201  HA3 GLY A  17      -1.882   0.182  -1.223  0.00  2.25              
ATOM    202  N   THR A  18     -15.138  31.941 -20.228  0.00 40.73              
ATOM    203  CA  THR A  18       0.795  -1.417   2.482  0.00  2.97              
ATOM    204  C   THR A  18     -40.435  25.111  42.942  0.00 64.11              
ATOM    205  O   THR A  18      32.094 -43.148 -27.062  0.00 60.20              
ATOM    206  CB  THR A  18      20.923  -5.146 -20.889  0.00 30.01              
ATOM    207  OG1 THR A  18      -6.788 -79.931  15.876  0.00 81.77              
ATOM    208  CG2 THR A  18      -3.601   4.066  -1.852  0.00  5.74              
ATOM    209  H   THR A  18      -6.064 -32.051   7.007  0.00 33.36              
ATOM    210  HA  THR A  18      -0.114  -0.662  -2.369  0.00  2.46              
ATOM    211 HG22 THR A  18       2.498   1.704  -0.115  0.00  3.03              
ATOM    212 HG21 THR A  18      -3.481   0.371   0.891  0.00  3.61              
ATOM    213  HB  THR A  18       0.065   0.366   0.010  0.00  0.37              
ATOM    214 HG23 THR A  18      -0.324  -3.030  -2.685  0.00  4.06              
ATOM    215  HG1 THR A  18      -9.745  81.032   8.786  0.00 82.09              
ATOM    216  N   TRP A  19      18.533   3.659 -33.786  0.00 38.71              
ATOM    217  CA  TRP A  19       0.321  -0.269   2.225  0.00  2.26              
ATOM    218  C   TRP A  19      50.722 -47.441  -9.859  0.00 70.15              
ATOM    219  O   TRP A  19     -46.916  45.035  34.624  0.00 73.68              
ATOM    220  CB  TRP A  19       0.052  -0.139   0.121  0.00  0.19              
ATOM    221  CG  TRP A  19      -0.214  -0.657   4.849  0.00  4.90              
ATOM    222  CD1 TRP A  19       7.883  -8.573 -11.546  0.00 16.40              
ATOM    223  CD2 TRP A  19       1.328  -0.893   1.770  0.00  2.39              
ATOM    224  NE1 TRP A  19     -25.458  18.718 -30.243  0.00 43.74              
ATOM    225  CE2 TRP A  19      -0.484  -0.243  -2.816  0.00  2.87              
ATOM    226  CE3 TRP A  19      13.079 -10.093   5.611  0.00 17.45              
ATOM    227  CZ2 TRP A  19      -6.965   6.743 -16.319  0.00 18.98              
ATOM    228  CZ3 TRP A  19      -4.767   5.632  14.254  0.00 16.05              
ATOM    229  CH2 TRP A  19      -6.940   7.039   3.088  0.00 10.36              
ATOM    230  H   TRP A  19     -10.387  13.509  18.879  0.00 25.43              
ATOM    231  HE1 TRP A  19      16.131 -12.306  25.775  0.00 32.80              
ATOM    232  HH2 TRP A  19       5.418  -6.385  -1.937  0.00  8.59              
ATOM    233  HA  TRP A  19      -0.257   1.376  -2.034  0.00  2.47              
ATOM    234  HE3 TRP A  19      -8.197   6.353  -9.597  0.00 14.13              
ATOM    235  HZ3 TRP A  19       3.296  -3.109 -10.734  0.00 11.65              
ATOM    236  HZ2 TRP A  19       8.392  -7.528  10.777  0.00 15.60              
ATOM    237  HD1 TRP A  19      -4.975   7.564   9.840  0.00 13.37              
ATOM    238  HB3 TRP A  19      -0.155   0.196  -0.376  0.00  0.45              
ATOM    239  HB2 TRP A  19       0.073   0.299  -0.239  0.00  0.39              
ATOM    240  N   TYR A  20     -27.832  22.438 -13.070  0.00 38.06              
ATOM    241  CA  TYR A  20      -0.008  -0.107   0.057  0.00  0.12              
ATOM    242  C   TYR A  20     -47.060   2.639  31.599  0.00 56.75              
ATOM    243  O   TYR A  20      41.456 -23.185 -25.435  0.00 53.88              
ATOM    244  CB  TYR A  20      -0.221  -0.270   0.313  0.00  0.47              
ATOM    245  CG  TYR A  20      -0.030  -0.021   0.028  0.00  0.05              
ATOM    246  CD1 TYR A  20     -13.063   3.913   6.559  0.00 15.13              
ATOM    247  CD2 TYR A  20       0.078 -12.804   4.660  0.00 13.63              
ATOM    248  CE1 TYR A  20       6.973  15.814  -8.845  0.00 19.41              
ATOM    249  CE2 TYR A  20      12.604   6.383  -9.320  0.00 16.93              
ATOM    250  CZ  TYR A  20       7.083  -0.504  -1.419  0.00  7.24              
ATOM    251  OH  TYR A  20     -55.412  24.665 -39.684  0.00 72.48              
ATOM    252  H   TYR A  20      22.007 -13.633  -8.262  0.00 27.17              
ATOM    253  HA  TYR A  20       1.199   1.518  -3.760  0.00  4.23              
ATOM    254  HE1 TYR A  20      -0.328 -12.628   2.786  0.00 12.94              
ATOM    255  HE2 TYR A  20     -11.262   3.481   5.118  0.00 12.85              
ATOM    256  HD2 TYR A  20      -0.509  10.378  -1.973  0.00 10.58              
ATOM    257  HD1 TYR A  20       9.715  -5.354  -4.516  0.00 11.98              
ATOM    258  HB3 TYR A  20       0.461   0.260  -0.154  0.00  0.55              
ATOM    259  HB2 TYR A  20       0.191   0.223  -0.223  0.00  0.37              
ATOM    260  HH  TYR A  20      42.585 -32.325  47.670  0.00 71.63              
ATOM    261  N   SER A  21      23.511  16.889 -19.704  0.00 35.02              
ATOM    262  CA  SER A  21      -0.738  -0.590   1.988  0.00  2.20              
ATOM    263  C   SER A  21      49.651  -4.203  40.416  0.00 64.16              
ATOM    264  O   SER A  21     -62.981  22.027 -22.206  0.00 70.32              
ATOM    265  CB  SER A  21      -6.637   3.001 -19.391  0.00 20.71              
ATOM    266  OG  SER A  21      22.186 -90.738  -3.125  0.00 93.46              
ATOM    267  H   SER A  21     -24.503   8.676  15.805  0.00 30.42              
ATOM    268  HA  SER A  21      -0.044   0.676  -2.984  0.00  3.06              
ATOM    269  HB3 SER A  21      -1.676  -0.873   0.310  0.00  1.92              
ATOM    270  HB2 SER A  21       2.067  -0.176  -0.385  0.00  2.11              
ATOM    271  HG  SER A  21     -15.373  88.191  23.258  0.00 92.49              
ATOM    272  N   LEU A  22     -14.797  -9.215 -32.568  0.00 36.94              
ATOM    273  CA  LEU A  22       0.490  -1.655   3.484  0.00  3.89              
ATOM    274  C   LEU A  22      14.205 -29.494  42.852  0.00 53.93              
ATOM    275  O   LEU A  22     -32.537  14.590 -43.226  0.00 56.04              
ATOM    276  CB  LEU A  22      -0.644   1.517   2.131  0.00  2.69              
ATOM    277  CG  LEU A  22      -0.621   2.762  11.119  0.00 11.47              
ATOM    278  CD1 LEU A  22       0.881  -2.145  -1.294  0.00  2.66              
ATOM    279  CD2 LEU A  22      -3.244   0.957  -2.237  0.00  4.05              
ATOM    280  H   LEU A  22      19.949  -7.760  13.979  0.00 25.57              
ATOM    281 HD22 LEU A  22      -7.059   4.985   5.313  0.00 10.14              
ATOM    282 HD23 LEU A  22      -3.303  -7.647  -7.031  0.00 10.90              
ATOM    283 HD21 LEU A  22       7.872   6.614  -5.076  0.00 11.47              
ATOM    284 HD13 LEU A  22       7.207   7.496  -4.205  0.00 11.22              
ATOM    285 HD12 LEU A  22      -4.329  -6.901  -7.350  0.00 10.97              
ATOM    286 HD11 LEU A  22       4.356  -5.057   7.756  0.00 10.23              
ATOM    287  HA  LEU A  22      -0.187  -0.190  -1.859  0.00  1.88              
ATOM    288  HG  LEU A  22      -2.475  -2.355   1.341  0.00  3.67              
ATOM    289  HB3 LEU A  22       0.888   0.739  -0.716  0.00  1.36              
ATOM    290  HB2 LEU A  22       0.278  -0.723   0.513  0.00  0.93              
ATOM    291  N   ALA A  23       7.003  20.517 -20.587  0.00 29.90              
ATOM    292  CA  ALA A  23       0.661   2.924   0.219  0.00  3.01              
ATOM    293  C   ALA A  23     -29.701  -9.124 -54.891  0.00 63.07              
ATOM    294  O   ALA A  23      18.413 -12.402  56.404  0.00 60.62              
ATOM    295  CB  ALA A  23      -2.734  -0.965   2.063  0.00  3.56              
ATOM    296  H   ALA A  23      12.394  -9.966  21.005  0.00 26.35              
ATOM    297  HA  ALA A  23       2.411   1.472   1.217  0.00  3.08              
ATOM    298  HB1 ALA A  23       2.529  -0.729   0.875  0.00  2.77              
ATOM    299  HB3 ALA A  23       1.110   1.880  -1.849  0.00  2.86              
ATOM    300  HB2 ALA A  23      -0.828  -1.782  -1.968  0.00  2.78              
ATOM    301  N   MET A  24      19.100  21.976  22.298  0.00 36.67              
ATOM    302  CA  MET A  24      -1.375  -1.226   0.144  0.00  1.85              
ATOM    303  C   MET A  24       3.128 -24.631  53.931  0.00 59.37              
ATOM    304  O   MET A  24     -22.015   9.301 -48.959  0.00 54.48              
ATOM    305  CB  MET A  24       0.383   0.142  -0.186  0.00  0.45              
ATOM    306  CG  MET A  24       0.019  -0.024  -0.067  0.00  0.07              
ATOM    307  SD  MET A  24      -0.448   1.041   2.436  0.00  2.69              
ATOM    308  CE  MET A  24       0.432   2.251  -0.924  0.00  2.47              
ATOM    309  H   MET A  24     -15.150   2.731 -20.988  0.00 26.03              
ATOM    310  HG2 MET A  24       0.211  -0.102  -0.526  0.00  0.58              
ATOM    311  HE1 MET A  24       0.018  -1.343  -0.370  0.00  1.39              
ATOM    312  HE2 MET A  24      -0.454  -0.980   0.066  0.00  1.08              
ATOM    313  HE3 MET A  24       0.162  -1.010  -0.062  0.00  1.02              
ATOM    314  HB2 MET A  24      -0.063  -0.383  -0.450  0.00  0.59              
ATOM    315  HG3 MET A  24       0.228  -0.318  -0.526  0.00  0.66              
ATOM    316  HA  MET A  24       0.530   1.484  -1.558  0.00  2.22              
ATOM    317  HB3 MET A  24       0.130   0.255  -0.302  0.00  0.42              
ATOM    318  N   ALA A  25      12.624  22.279 -22.835  0.00 34.31              
ATOM    319  CA  ALA A  25       0.400   2.559   0.032  0.00  2.59              
ATOM    320  C   ALA A  25     -27.685 -18.711 -57.144  0.00 66.20              
ATOM    321  O   ALA A  25      17.633  -3.743  57.130  0.00 59.91              
ATOM    322  CB  ALA A  25      -2.182   0.586   1.417  0.00  2.67              
ATOM    323  H   ALA A  25       7.323  -8.178  20.377  0.00 23.15              
ATOM    324  HA  ALA A  25       1.527   0.588   1.607  0.00  2.29              
ATOM    325  HB1 ALA A  25       1.783   1.673  -0.948  0.00  2.62              
ATOM    326  HB3 ALA A  25      -1.257  -1.657  -2.456  0.00  3.22              
ATOM    327  HB2 ALA A  25       1.860  -1.931   1.284  0.00  2.97              
ATOM    328  N   ALA A  26      16.968  25.154  22.617  0.00 37.84              
ATOM    329  CA  ALA A  26       2.324   1.180  -0.344  0.00  2.63              
ATOM    330  C   ALA A  26     -14.841 -22.525  51.955  0.00 58.54              
ATOM    331  O   ALA A  26      -8.707   5.869 -50.855  0.00 51.93              
ATOM    332  CB  ALA A  26       0.731  -1.123   0.615  0.00  1.47              
ATOM    333  H   ALA A  26     -13.112   1.146 -23.691  0.00 27.10              
ATOM    334  HA  ALA A  26       0.048   1.280  -2.563  0.00  2.87              
ATOM    335  HB1 ALA A  26      -0.106   1.513  -1.775  0.00  2.34              
ATOM    336  HB3 ALA A  26       0.726   0.614   1.653  0.00  1.91              
ATOM    337  HB2 ALA A  26      -2.867  -1.526   0.081  0.00  3.25              
ATOM    338  N   SER A  27      25.744  19.816 -16.145  0.00 36.28              
ATOM    339  CA  SER A  27      -0.552  -1.086   1.183  0.00  1.70              
ATOM    340  C   SER A  27       9.450 -51.379  29.430  0.00 59.96              
ATOM    341  O   SER A  27      17.713  36.259 -36.182  0.00 54.20              
ATOM    342  CB  SER A  27       9.242  -4.330 -16.635  0.00 19.52              
ATOM    343  OG  SER A  27     -41.819 -71.652   6.001  0.00 83.18              
ATOM    344  H   SER A  27      -5.909  -4.846  20.039  0.00 21.45              
ATOM    345  HA  SER A  27      -0.539   0.446   0.437  0.00  0.82              
ATOM    346  HB3 SER A  27      -0.471   1.346  -1.170  0.00  1.85              
ATOM    347  HB2 SER A  27      -0.946  -2.058   0.425  0.00  2.30              
ATOM    348  HG  SER A  27      31.458  69.776  18.344  0.00 78.71              
ATOM    349  N   ASP A  28     -10.245  40.767 -11.328  0.00 43.53              
ATOM    350  CA  ASP A  28      -2.680   1.491  -1.709  0.00  3.51              
ATOM    351  C   ASP A  28      41.482  28.914 -26.206  0.00 56.95              
ATOM    352  O   ASP A  28     -23.921 -32.934  41.329  0.00 58.01              
ATOM    353  CB  ASP A  28       0.653  -1.185   0.993  0.00  1.68              
ATOM    354  CG  ASP A  28      -4.467-134.104  12.881  0.00134.80              
ATOM    355  OD1 ASP A  28      14.472  58.841 -84.566  0.00104.03              
ATOM    356  OD2 ASP A  28       0.293  83.301  76.240  0.00112.92              
ATOM    357  H   ASP A  28     -11.962 -28.018  29.620  0.00 42.49              
ATOM    358  HA  ASP A  28      -4.030  -0.618   0.340  0.00  4.09              
ATOM    359  HB3 ASP A  28       0.125   0.013   0.257  0.00  0.29              
ATOM    360  HB2 ASP A  28       0.054  -0.018   0.085  0.00  0.10              
ATOM    361  N   ILE A  29     -33.489 -13.889   3.265  0.00 36.40              
ATOM    362  CA  ILE A  29       3.756   0.080  -0.651  0.00  3.81              
ATOM    363  C   ILE A  29      46.614  15.111 -31.731  0.00 58.38              
ATOM    364  O   ILE A  29     -51.054 -30.616   8.741  0.00 60.17              
ATOM    365  CB  ILE A  29       3.582   1.477   1.936  0.00  4.33              
ATOM    366  CG1 ILE A  29      -0.257   0.057  -0.982  0.00  1.02              
ATOM    367  CG2 ILE A  29      -0.435   0.230   0.039  0.00  0.49              
ATOM    368  CD1 ILE A  29       0.054  -0.413   0.255  0.00  0.49              
ATOM    369  H   ILE A  29      18.285  15.445 -20.908  0.00 31.78              
ATOM    370  HA  ILE A  29      -1.095  -0.668  -0.581  0.00  1.41              
ATOM    371 HG22 ILE A  29      -0.825   4.486  -5.955  0.00  7.50              
ATOM    372 HG21 ILE A  29      -2.148   2.297   6.165  0.00  6.92              
ATOM    373  HB  ILE A  29       0.071  -0.683   0.039  0.00  0.69              
ATOM    374 HG12 ILE A  29       0.028  -0.129   0.293  0.00  0.32              
ATOM    375 HG13 ILE A  29       0.264   0.074   0.453  0.00  0.53              
ATOM    376 HD13 ILE A  29      -0.308  -0.026  -0.089  0.00  0.32              
ATOM    377 HD12 ILE A  29       0.223  -0.019  -0.236  0.00  0.32              
ATOM    378 HG23 ILE A  29      -0.570  -7.468  -1.780  0.00  7.70              
ATOM    379 HD11 ILE A  29       0.025   0.357   0.061  0.00  0.36              
ATOM    380  N   SER A  30     -24.655   5.705  26.246  0.00 36.46              
ATOM    381  CA  SER A  30       0.929  -0.128  -1.216  0.00  1.54              
ATOM    382  C   SER A  30      27.207  16.812 -55.167  0.00 63.77              
ATOM    383  O   SER A  30     -48.372   2.533  47.305  0.00 67.70              
ATOM    384  CB  SER A  30     -17.291   1.087  -9.055  0.00 19.55              
ATOM    385  OG  SER A  30     -20.572  13.921  87.193  0.00 90.66              
ATOM    386  H   SER A  30      26.139  15.072 -10.104  0.00 31.82              
ATOM    387  HA  SER A  30       0.694   0.857   0.859  0.00  1.40              
ATOM    388  HB3 SER A  30      -0.420  -1.460   1.070  0.00  1.86              
ATOM    389  HB2 SER A  30       0.282  -0.574  -2.247  0.00  2.34              
ATOM    390  HG  SER A  30      35.518 -16.592 -80.745  0.00 89.76              
ATOM    391  N   LEU A  31      -1.260 -18.880  34.750  0.00 39.57              
ATOM    392  CA  LEU A  31       2.029   1.937  -1.541  0.00  3.20              
ATOM    393  C   LEU A  31      40.613  31.194 -35.317  0.00 62.21              
ATOM    394  O   LEU A  31     -25.232 -20.573  61.851  0.00 69.90              
ATOM    395  CB  LEU A  31      -1.994   0.840   0.433  0.00  2.21              
ATOM    396  CG  LEU A  31     -10.115  -2.032  -9.472  0.00 14.01              
ATOM    397  CD1 LEU A  31       3.903   1.489   5.030  0.00  6.54              
ATOM    398  CD2 LEU A  31       4.832   0.768   2.303  0.00  5.41              
ATOM    399  H   LEU A  31      17.667   2.766 -23.565  0.00 29.58              
ATOM    400 HD22 LEU A  31      -9.459   6.222  -0.364  0.00 11.33              
ATOM    401 HD23 LEU A  31       7.345   5.881   0.502  0.00  9.42              
ATOM    402 HD21 LEU A  31      -1.731  -6.932   7.826  0.00 10.60              
ATOM    403 HD13 LEU A  31      -1.662  -7.398   6.811  0.00 10.19              
ATOM    404 HD12 LEU A  31       8.632   5.651  -0.094  0.00 10.32              
ATOM    405 HD11 LEU A  31      -0.528  -5.450 -10.925  0.00 12.22              
ATOM    406  HA  LEU A  31       0.068   0.074   0.546  0.00  0.56              
ATOM    407  HG  LEU A  31       0.532   2.500  -2.153  0.00  3.34              
ATOM    408  HB3 LEU A  31       0.072  -0.830   0.472  0.00  0.96              
ATOM    409  HB2 LEU A  31      -0.018  -0.908  -0.913  0.00  1.29              
ATOM    410  N   LEU A  32     -23.880 -26.602   4.768  0.00 36.06              
ATOM    411  CA  LEU A  32       3.879   1.006   0.794  0.00  4.08              
ATOM    412  C   LEU A  32      47.815  -3.116  21.587  0.00 52.55              
ATOM    413  O   LEU A  32     -38.985 -23.836  -7.708  0.00 46.34              
ATOM    414  CB  LEU A  32      -0.150   3.560   1.281  0.00  3.79              
ATOM    415  CG  LEU A  32     -11.063   1.287  -7.467  0.00 13.41              
ATOM    416  CD1 LEU A  32       2.570   3.286   5.523  0.00  6.92              
ATOM    417  CD2 LEU A  32       1.723   1.648   3.635  0.00  4.35              
ATOM    418  H   LEU A  32      11.045  16.340 -21.820  0.00 29.41              
ATOM    419 HD22 LEU A  32      -4.633  -2.631 -10.076  0.00 11.40              
ATOM    420 HD23 LEU A  32       2.440  -9.830   4.392  0.00 11.04              
ATOM    421 HD21 LEU A  32       8.592   5.903  -2.117  0.00 10.64              
ATOM    422 HD13 LEU A  32       8.772   5.670  -1.906  0.00 10.62              
ATOM    423 HD12 LEU A  32       2.362  -9.781   3.742  0.00 10.74              
ATOM    424 HD11 LEU A  32      -8.691   3.444   3.963  0.00 10.15              
ATOM    425  HA  LEU A  32      -2.546  -1.872  -0.901  0.00  3.29              
ATOM    426  HG  LEU A  32      -2.259  -1.985   0.543  0.00  3.06              
ATOM    427  HB3 LEU A  32      -0.550  -0.731  -0.826  0.00  1.23              
ATOM    428  HB2 LEU A  32       0.874  -0.168  -0.858  0.00  1.24              
ATOM    429  N   ASP A  33     -34.164  14.291 -21.941  0.00 43.04              
ATOM    430  CA  ASP A  33      -3.162  -0.080  -0.955  0.00  3.30              
ATOM    431  C   ASP A  33      17.370 -37.230 -46.517  0.00 62.06              
ATOM    432  O   ASP A  33       4.192  42.753  43.261  0.00 60.97              
ATOM    433  CB  ASP A  33       1.130   0.058   1.234  0.00  1.67              
ATOM    434  CG  ASP A  33      64.227 -35.106 106.981  0.00129.62              
ATOM    435  OD1 ASP A  33     -55.243 -55.792 -64.353  0.00101.52              
ATOM    436  OD2 ASP A  33     -10.063  92.653 -46.890  0.00104.33              
ATOM    437  H   ASP A  33      36.636  16.445  12.128  0.00 41.95              
ATOM    438  HA  ASP A  33      -1.919   0.164   1.726  0.00  2.59              
ATOM    439  HB3 ASP A  33       0.005   0.078   0.118  0.00  0.14              
ATOM    440  HB2 ASP A  33       0.138  -0.052   0.147  0.00  0.21              
ATOM    441  N   ALA A  34     -15.957  21.478  24.209  0.00 36.08              
ATOM    442  CA  ALA A  34      -2.521  -2.243   1.328  0.00  3.63              
ATOM    443  C   ALA A  34     -43.495  22.632 -49.139  0.00 69.42              
ATOM    444  O   ALA A  34      62.808 -11.540  33.109  0.00 71.93              
ATOM    445  CB  ALA A  34       5.449   1.079  -2.409  0.00  6.05              
ATOM    446  H   ALA A  34      -0.337 -27.374 -23.634  0.00 36.17              
ATOM    447  HA  ALA A  34      -0.717  -2.169   2.230  0.00  3.19              
ATOM    448  HB1 ALA A  34      -0.229   1.578  -1.795  0.00  2.40              
ATOM    449  HB3 ALA A  34      -1.106  -0.278   3.861  0.00  4.03              
ATOM    450  HB2 ALA A  34      -3.235  -0.526   0.234  0.00  3.29              
ATOM    451  N   GLN A  35       2.498 -22.634  31.879  0.00 39.18              
ATOM    452  CA  GLN A  35      -0.046   0.027  -0.135  0.00  0.15              
ATOM    453  C   GLN A  35     -24.858  13.787 -65.394  0.00 71.31              
ATOM    454  O   GLN A  35      20.585 -41.552  58.625  0.00 74.75              
ATOM    455  CB  GLN A  35      -0.025  -0.042   0.048  0.00  0.07              
ATOM    456  CG  GLN A  35      -1.262   2.237   0.184  0.00  2.58              
ATOM    457  CD  GLN A  35     -24.499  63.598 -54.197  0.00 87.08              
ATOM    458  OE1 GLN A  35      18.455   4.155  79.937  0.00 82.15              
ATOM    459  NE2 GLN A  35     -11.635  11.046  48.547  0.00 51.13              
ATOM    460  H   GLN A  35     -19.927   7.619 -22.692  0.00 31.15              
ATOM    461 HE21 GLN A  35      56.604 -66.726  43.895  0.00 97.89              
ATOM    462 HE22 GLN A  35     -33.385  -1.998-117.034  0.00121.72              
ATOM    463  HG2 GLN A  35       0.454  -0.281  -0.430  0.00  0.69              
ATOM    464  HA  GLN A  35      -0.739   0.347  -0.997  0.00  1.29              
ATOM    465  HG3 GLN A  35       0.188  -0.175  -0.319  0.00  0.41              
ATOM    466  HB3 GLN A  35       0.097   0.305  -0.441  0.00  0.55              
ATOM    467  HB2 GLN A  35       0.182   0.083  -0.203  0.00  0.29              
ATOM    468  N   SER A  36      10.676   7.745  37.463  0.00 39.72              
ATOM    469  CA  SER A  36      -0.937  -0.932  -0.799  0.00  1.54              
ATOM    470  C   SER A  36     -50.088 -20.859 -33.026  0.00 63.52              
ATOM    471  O   SER A  36      27.309  29.513  50.129  0.00 64.26              
ATOM    472  CB  SER A  36      -0.709 -10.575  13.281  0.00 16.99              
ATOM    473  OG  SER A  36     -57.476  62.155  41.165  0.00 94.13              
ATOM    474  H   SER A  36      -8.569  14.738 -30.131  0.00 34.62              
ATOM    475  HA  SER A  36       0.363   2.315  -0.450  0.00  2.39              
ATOM    476  HB3 SER A  36       1.954  -0.096   0.241  0.00  1.97              
ATOM    477  HB2 SER A  36      -0.927  -1.774  -1.156  0.00  2.31              
ATOM    478  HG  SER A  36      55.117 -50.977 -53.620  0.00 92.26              
ATOM    479  N   ALA A  37      38.666   4.688   1.464  0.00 38.98              
ATOM    480  CA  ALA A  37       1.795   0.990   1.930  0.00  2.82              
ATOM    481  C   ALA A  37      11.844  40.769 -35.772  0.00 55.52              
ATOM    482  O   ALA A  37     -30.652 -45.558  23.961  0.00 59.91              
ATOM    483  CB  ALA A  37      -1.081   1.330  -0.372  0.00  1.75              
ATOM    484  H   ALA A  37     -23.541  -7.658 -15.669  0.00 29.30              
ATOM    485  HA  ALA A  37       0.707  -0.696   1.806  0.00  2.06              
ATOM    486  HB1 ALA A  37       0.723  -1.269   0.861  0.00  1.70              
ATOM    487  HB3 ALA A  37       0.908   1.241  -1.234  0.00  1.97              
ATOM    488  HB2 ALA A  37      -1.069  -2.213  -0.917  0.00  2.62              
ATOM    489  N   PRO A  38      15.145   9.170   4.941  0.00 18.38              
ATOM    490  CA  PRO A  38      -0.497   1.684  -1.213  0.00  2.13              
ATOM    491  C   PRO A  38     -44.037  12.145  60.638  0.00 75.92              
ATOM    492  O   PRO A  38      35.374   7.396 -69.401  0.00 78.25              
ATOM    493  CB  PRO A  38       0.020   0.018  -0.162  0.00  0.16              
ATOM    494  CG  PRO A  38      -0.010   0.296   0.161  0.00  0.34              
ATOM    495  CD  PRO A  38      -0.126   0.602  -0.243  0.00  0.66              
ATOM    496  HG2 PRO A  38      -0.236   0.281   0.276  0.00  0.46              
ATOM    497  HA  PRO A  38       0.734  -1.358   2.029  0.00  2.55              
ATOM    498  HD3 PRO A  38       0.013   0.011   0.052  0.00  0.05              
ATOM    499  HD2 PRO A  38      -0.743   0.605   0.805  0.00  1.25              
ATOM    500  HG3 PRO A  38      -0.055  -0.107   0.059  0.00  0.13              
ATOM    501  HB3 PRO A  38      -0.184  -0.178   0.218  0.00  0.34              
ATOM    502  HB2 PRO A  38      -0.437  -0.061   0.375  0.00  0.58              
ATOM    503  N   LEU A  39      32.267 -23.536 -23.415  0.00 46.30              
ATOM    504  CA  LEU A  39       1.341   3.942  -0.272  0.00  4.17              
ATOM    505  C   LEU A  39      -8.920  51.467  30.988  0.00 60.73              
ATOM    506  O   LEU A  39      31.777 -55.906 -20.818  0.00 67.59              
ATOM    507  CB  LEU A  39      -1.579   0.341  -0.942  0.00  1.87              
ATOM    508  CG  LEU A  39     -13.297   2.049  -3.883  0.00 14.00              
ATOM    509  CD1 LEU A  39      11.309  -1.442   4.031  0.00 12.09              
ATOM    510  CD2 LEU A  39      11.147   1.526  -3.068  0.00 11.66              
ATOM    511  H   LEU A  39     -22.376   1.208  28.955  0.00 36.61              
ATOM    512 HD22 LEU A  39     -12.454   1.226   4.749  0.00 13.38              
ATOM    513 HD23 LEU A  39       4.038   5.619   5.953  0.00  9.13              
ATOM    514 HD21 LEU A  39      -0.096 -11.112   1.812  0.00 11.26              
ATOM    515 HD13 LEU A  39      -0.835 -10.939  -0.197  0.00 10.97              
ATOM    516 HD12 LEU A  39       3.911   7.720   4.597  0.00  9.80              
ATOM    517 HD11 LEU A  39      -1.521   2.831 -11.466  0.00 11.91              
ATOM    518  HA  LEU A  39      -1.719  -1.496   1.895  0.00  2.96              
ATOM    519  HG  LEU A  39      -0.561   3.164  -0.650  0.00  3.28              
ATOM    520  HB3 LEU A  39       0.355  -1.039  -0.009  0.00  1.10              
ATOM    521  HB2 LEU A  39       0.609  -0.664  -0.337  0.00  0.96              
ATOM    522  N   ARG A  40     -19.429 -23.735 -22.800  0.00 38.22              
ATOM    523  CA  ARG A  40       4.985  24.113  -1.222  0.00 24.65              
ATOM    524  C   ARG A  40      53.976  -8.681 -39.871  0.00 67.66              
ATOM    525  O   ARG A  40     -75.283  23.446  31.547  0.00 84.93              
ATOM    526  CB  ARG A  40       0.012  -0.001   0.019  0.00  0.02              
ATOM    527  CG  ARG A  40       0.079  -0.347  -0.575  0.00  0.68              
ATOM    528  CD  ARG A  40       2.403   1.042   0.512  0.00  2.67              
ATOM    529  NE  ARG A  40      41.861  24.919  26.939  0.00 55.67              
ATOM    530  CZ  ARG A  40       3.023 -17.261  11.503  0.00 20.96              
ATOM    531  NH1 ARG A  40       5.720 -21.032  18.264  0.00 28.44              
ATOM    532  NH2 ARG A  40      21.263  17.683  21.768  0.00 35.19              
ATOM    533  H   ARG A  40      -3.216  23.313  12.416  0.00 26.61              
ATOM    534  HE  ARG A  40     -17.066 -41.942   3.002  0.00 45.38              
ATOM    535 HH11 ARG A  40      64.068  38.898  38.524  0.00 84.27              
ATOM    536 HH12 ARG A  40     -55.697  39.641 -74.350  0.00101.00              
ATOM    537 HH21 ARG A  40     -35.078 -90.267  19.406  0.00 98.77              
ATOM    538 HH22 ARG A  40     -39.010  46.543 -69.691  0.00 92.44              
ATOM    539  HG3 ARG A  40       0.297   0.416  -0.511  0.00  0.72              
ATOM    540  HA  ARG A  40       2.225 -10.216  -5.992  0.00 12.05              
ATOM    541  HG2 ARG A  40       0.598  -0.322  -0.597  0.00  0.90              
ATOM    542  HD3 ARG A  40      -0.508  -1.075  -0.172  0.00  1.20              
ATOM    543  HD2 ARG A  40      -0.630   1.026   0.230  0.00  1.23              
ATOM    544  HB3 ARG A  40       0.155  -0.287  -0.619  0.00  0.70              
ATOM    545  HB2 ARG A  40      -0.300  -0.382  -0.517  0.00  0.71              
ATOM    546  N   VAL A  41     -11.204 -24.477  30.983  0.00 41.04              
ATOM    547  CA  VAL A  41       1.757   5.004  -4.462  0.00  6.93              
ATOM    548  C   VAL A  41     -21.533  41.989  33.172  0.00 57.68              
ATOM    549  O   VAL A  41      35.378 -20.909 -36.934  0.00 55.25              
ATOM    550  CB  VAL A  41      -6.837  -5.311   0.489  0.00  8.67              
ATOM    551  CG1 VAL A  41       0.876  -1.052  -3.149  0.00  3.43              
ATOM    552  CG2 VAL A  41       3.469  -0.185  -2.603  0.00  4.34              
ATOM    553  H   VAL A  41      22.147  -2.290 -15.399  0.00 27.07              
ATOM    554  HA  VAL A  41       0.033  -1.802   2.038  0.00  2.72              
ATOM    555 HG11 VAL A  41      -4.816   0.895   5.318  0.00  7.23              
ATOM    556 HG21 VAL A  41       3.186   4.996   3.112  0.00  6.69              
ATOM    557  HB  VAL A  41      -0.621  -1.477   1.805  0.00  2.41              
ATOM    558 HG12 VAL A  41      -1.099   4.684  -3.994  0.00  6.25              
ATOM    559 HG13 VAL A  41       5.160   2.451   3.415  0.00  6.66              
ATOM    560 HG23 VAL A  41      -0.000  -0.128  -6.108  0.00  6.11              
ATOM    561 HG22 VAL A  41       0.853  -5.682   3.240  0.00  6.60              
ATOM    562  N   TYR A  42      -5.999 -34.698 -11.614  0.00 37.08              
ATOM    563  CA  TYR A  42      -0.061   0.100  -0.020  0.00  0.12              
ATOM    564  C   TYR A  42      19.170  18.072 -59.838  0.00 65.38              
ATOM    565  O   TYR A  42     -34.818  -4.764  47.130  0.00 58.79              
ATOM    566  CB  TYR A  42      -0.382   0.225  -0.188  0.00  0.48              
ATOM    567  CG  TYR A  42      -0.033   0.024  -0.031  0.00  0.05              
ATOM    568  CD1 TYR A  42     -11.110  12.564   1.599  0.00 16.85              
ATOM    569  CD2 TYR A  42      -1.224  -1.079 -15.629  0.00 15.71              
ATOM    570  CE1 TYR A  42      -2.628  -9.386  16.457  0.00 19.13              
ATOM    571  CE2 TYR A  42       3.419 -17.833   6.951  0.00 19.44              
ATOM    572  CZ  TYR A  42       3.951   1.863   3.379  0.00  5.52              
ATOM    573  OH  TYR A  42      36.921 -41.262 -30.407  0.00 63.17              
ATOM    574  H   TYR A  42     -11.147  16.794  13.548  0.00 24.29              
ATOM    575  HA  TYR A  42       1.562  -2.597   0.903  0.00  3.16              
ATOM    576  HE1 TYR A  42       5.266   0.414 -13.991  0.00 14.96              
ATOM    577  HE2 TYR A  42      -3.896  12.660   2.362  0.00 13.45              
ATOM    578  HD2 TYR A  42      -0.681   2.878  12.424  0.00 12.77              
ATOM    579  HD1 TYR A  42       9.568 -10.141  -3.369  0.00 14.34              
ATOM    580  HB3 TYR A  42       0.820  -0.033   0.052  0.00  0.82              
ATOM    581  HB2 TYR A  42       0.672   0.133   0.163  0.00  0.70              
ATOM    582  HH  TYR A  42     -40.608  40.841  19.268  0.00 60.73              
ATOM    583  N   VAL A  43       3.545 -26.361  33.518  0.00 42.79              
ATOM    584  CA  VAL A  43      -1.030   3.782  -4.975  0.00  6.33              
ATOM    585  C   VAL A  43      53.299  35.369  20.147  0.00 67.06              
ATOM    586  O   VAL A  43     -37.914 -30.709 -46.003  0.00 67.06              
ATOM    587  CB  VAL A  43      -5.947   0.690  -0.217  0.00  5.99              
ATOM    588  CG1 VAL A  43       0.126  -1.695   1.608  0.00  2.34              
ATOM    589  CG2 VAL A  43       0.684  -0.602  -1.614  0.00  1.85              
ATOM    590  H   VAL A  43      13.029   7.598 -29.576  0.00 33.20              
ATOM    591  HA  VAL A  43       1.010  -0.183   2.081  0.00  2.32              
ATOM    592 HG11 VAL A  43      -4.918  -2.524   2.203  0.00  5.95              
ATOM    593 HG21 VAL A  43      -2.069   2.799  -4.839  0.00  5.96              
ATOM    594  HB  VAL A  43      -0.618  -1.674  -1.985  0.00  2.67              
ATOM    595 HG12 VAL A  43       2.960   4.389   3.983  0.00  6.62              
ATOM    596 HG13 VAL A  43       4.766  -4.227  -2.386  0.00  6.80              
ATOM    597 HG23 VAL A  43       6.127  -2.916   0.018  0.00  6.79              
ATOM    598 HG22 VAL A  43       0.169   5.183   4.615  0.00  6.94              
ATOM    599  N   GLU A  44     -37.726 -28.020  -2.580  0.00 47.06              
ATOM    600  CA  GLU A  44      -0.978  -2.683   0.869  0.00  2.99              
ATOM    601  C   GLU A  44     -12.270  53.299  -6.353  0.00 55.06              
ATOM    602  O   GLU A  44     -13.427 -47.508 -15.761  0.00 51.82              
ATOM    603  CB  GLU A  44       0.524  -0.174  -0.886  0.00  1.04              
ATOM    604  CG  GLU A  44      -0.441  -0.089   0.591  0.00  0.74              
ATOM    605  CD  GLU A  44      98.889  -1.316 -87.723  0.00132.20              
ATOM    606  OE1 GLU A  44      -9.157 -45.192  96.431  0.00106.89              
ATOM    607  OE2 GLU A  44     -87.143  43.022   1.074  0.00 97.19              
ATOM    608  H   GLU A  44      21.648  18.621  23.127  0.00 36.75              
ATOM    609  HG2 GLU A  44       0.201  -0.061  -1.045  0.00  1.07              
ATOM    610  HA  GLU A  44       0.002  -0.361   3.950  0.00  3.97              
ATOM    611  HG3 GLU A  44       0.317   0.319  -0.592  0.00  0.74              
ATOM    612  HB3 GLU A  44      -0.511  -0.197   0.561  0.00  0.78              
ATOM    613  HB2 GLU A  44      -0.068   0.157   0.245  0.00  0.30              
ATOM    614  N   GLU A  45       8.173 -38.315  12.168  0.00 41.02              
ATOM    615  CA  GLU A  45       2.885  -2.268   1.109  0.00  3.83              
ATOM    616  C   GLU A  45     -37.608 -43.322  -9.431  0.00 58.14              
ATOM    617  O   GLU A  45      16.912  49.650   1.462  0.00 52.47              
ATOM    618  CB  GLU A  45       1.495  -0.502  -0.555  0.00  1.67              
ATOM    619  CG  GLU A  45      -0.144   0.130   0.647  0.00  0.68              
ATOM    620  CD  GLU A  45      46.574  32.364-116.677  0.00129.73              
ATOM    621  OE1 GLU A  45     -74.562  52.301  54.041  0.00105.90              
ATOM    622  OE2 GLU A  45      23.559 -84.103  57.706  0.00104.68              
ATOM    623  H   GLU A  45       6.067  42.203   5.212  0.00 42.95              
ATOM    624  HG2 GLU A  45       0.408  -0.897  -0.009  0.00  0.99              
ATOM    625  HA  GLU A  45       3.284   0.720   2.571  0.00  4.23              
ATOM    626  HG3 GLU A  45      -0.401  -0.162  -0.393  0.00  0.58              
ATOM    627  HB3 GLU A  45      -0.172   0.127   0.378  0.00  0.43              
ATOM    628  HB2 GLU A  45      -0.566   0.109   0.065  0.00  0.58              
ATOM    629  N   LEU A  46      31.765  12.035   7.547  0.00 34.80              
ATOM    630  CA  LEU A  46      -2.742  -0.429  -3.761  0.00  4.67              
ATOM    631  C   LEU A  46      17.897  55.766 -20.892  0.00 62.18              
ATOM    632  O   LEU A  46     -20.858 -56.796   2.150  0.00 60.54              
ATOM    633  CB  LEU A  46      -3.495  -0.603   0.881  0.00  3.65              
ATOM    634  CG  LEU A  46       4.626  -4.593  12.172  0.00 13.81              
ATOM    635  CD1 LEU A  46      -4.457   0.720  -1.739  0.00  4.84              
ATOM    636  CD2 LEU A  46      -3.107   0.346  -2.714  0.00  4.14              
ATOM    637  H   LEU A  46     -12.012 -20.636  -5.342  0.00 24.47              
ATOM    638 HD22 LEU A  46       6.943  -8.393   3.010  0.00 11.30              
ATOM    639 HD23 LEU A  46       6.249   7.178  -5.575  0.00 11.03              
ATOM    640 HD21 LEU A  46      -7.766  -3.109  -5.054  0.00  9.77              
ATOM    641 HD13 LEU A  46      -7.977  -3.361  -5.652  0.00 10.34              
ATOM    642 HD12 LEU A  46       6.471   6.993  -5.758  0.00 11.13              
ATOM    643 HD11 LEU A  46      -1.234   4.521   9.477  0.00 10.57              
ATOM    644  HA  LEU A  46       2.634  -0.314   2.141  0.00  3.41              
ATOM    645  HG  LEU A  46       2.550   1.111   1.273  0.00  3.06              
ATOM    646  HB3 LEU A  46       1.273   0.008   0.807  0.00  1.51              
ATOM    647  HB2 LEU A  46      -0.146  -0.468  -0.933  0.00  1.05              
ATOM    648  N   LYS A  47      -3.883 -18.329  31.098  0.00 36.31              
ATOM    649  CA  LYS A  47     -14.147  12.988 -12.770  0.00 23.06              
ATOM    650  C   LYS A  47     -24.580 -53.368 -29.243  0.00 65.63              
ATOM    651  O   LYS A  47      19.645  65.895  41.798  0.00 80.47              
ATOM    652  CB  LYS A  47       0.172  -0.037  -0.450  0.00  0.48              
ATOM    653  CG  LYS A  47      -0.011   0.110   0.384  0.00  0.40              
ATOM    654  CD  LYS A  47      -0.147   0.167  -1.172  0.00  1.19              
ATOM    655  CE  LYS A  47       0.457  -0.314  -0.154  0.00  0.58              
ATOM    656  NZ  LYS A  47     -22.698   8.912 -26.077  0.00 35.70              
ATOM    657  H   LYS A  47       7.958  13.352  -7.584  0.00 17.29              
ATOM    658  HZ1 LYS A  47       4.002 -18.654   9.145  0.00 21.16              
ATOM    659  HZ2 LYS A  47      -5.283   1.206  18.526  0.00 19.30              
ATOM    660  HZ3 LYS A  47      18.714  -3.002  -4.278  0.00 19.43              
ATOM    661  HA  LYS A  47       1.997  -9.087   2.980  0.00  9.77              
ATOM    662  HE2 LYS A  47       1.545   0.920   1.329  0.00  2.24              
ATOM    663  HE3 LYS A  47      -0.752  -1.486   1.336  0.00  2.14              
ATOM    664  HG2 LYS A  47       0.012   0.116   0.193  0.00  0.23              
ATOM    665  HG3 LYS A  47      -0.036  -0.089   0.215  0.00  0.24              
ATOM    666  HD3 LYS A  47       1.161   1.077   1.660  0.00  2.29              
ATOM    667  HD2 LYS A  47       0.916   0.389   1.970  0.00  2.21              
ATOM    668  HB3 LYS A  47      -0.463   0.329   0.886  0.00  1.05              
ATOM    669  HB2 LYS A  47      -0.951  -0.304   0.993  0.00  1.41              
ATOM    670  N   PRO A  48      17.053 -17.346  -1.532  0.00 24.37              
ATOM    671  CA  PRO A  48      -0.616  -0.366  -1.350  0.00  1.53              
ATOM    672  C   PRO A  48      32.596  25.685 -44.118  0.00 60.57              
ATOM    673  O   PRO A  48     -44.301 -41.242  24.230  0.00 65.20              
ATOM    674  CB  PRO A  48      -0.058   0.005  -0.032  0.00  0.07              
ATOM    675  CG  PRO A  48      -0.026  -0.124  -0.108  0.00  0.17              
ATOM    676  CD  PRO A  48      -0.364  -0.428  -0.359  0.00  0.67              
ATOM    677  HG2 PRO A  48       0.041   0.135  -0.490  0.00  0.51              
ATOM    678  HA  PRO A  48      -0.393  -0.741   0.545  0.00  1.00              
ATOM    679  HD3 PRO A  48      -0.156  -0.238   0.272  0.00  0.39              
ATOM    680  HD2 PRO A  48      -0.006   0.159  -0.461  0.00  0.49              
ATOM    681  HG3 PRO A  48      -0.133   0.129   0.157  0.00  0.24              
ATOM    682  HB3 PRO A  48      -0.041   0.061   0.249  0.00  0.26              
ATOM    683  HB2 PRO A  48      -0.044   0.164   0.090  0.00  0.19              
ATOM    684  N   THR A  49      -4.808  -7.590  29.983  0.00 31.30              
ATOM    685  CA  THR A  49      -0.401   1.006  -3.226  0.00  3.40              
ATOM    686  C   THR A  49     -52.173  21.845  29.119  0.00 63.62              
ATOM    687  O   THR A  49      47.757 -10.976 -37.648  0.00 61.79              
ATOM    688  CB  THR A  49     -23.866 -17.992   3.119  0.00 30.05              
ATOM    689  OG1 THR A  49       7.013  10.965  83.503  0.00 84.51              
ATOM    690  CG2 THR A  49      -0.755   5.406  -1.664  0.00  5.71              
ATOM    691  H   THR A  49      13.608  17.550  -7.977  0.00 23.60              
ATOM    692  HA  THR A  49       1.858   0.334   3.472  0.00  3.95              
ATOM    693 HG22 THR A  49       0.890  -1.098  -3.648  0.00  3.91              
ATOM    694 HG21 THR A  49       1.158   2.778   1.287  0.00  3.27              
ATOM    695  HB  THR A  49       0.007  -0.071  -0.386  0.00  0.39              
ATOM    696 HG23 THR A  49      -3.317  -1.500   1.520  0.00  3.94              
ATOM    697  HG1 THR A  49      22.224   3.955 -79.961  0.00 83.09              
ATOM    698  N   PRO A  50       0.607 -13.871  14.253  0.00 19.90              
ATOM    699  CA  PRO A  50      -1.237   0.118  -0.063  0.00  1.24              
ATOM    700  C   PRO A  50     -64.656   4.861   4.783  0.00 65.01              
ATOM    701  O   PRO A  50      55.317 -36.453  -7.138  0.00 66.63              
ATOM    702  CB  PRO A  50       0.005   0.009  -0.042  0.00  0.04              
ATOM    703  CG  PRO A  50      -0.097   0.103   0.101  0.00  0.17              
ATOM    704  CD  PRO A  50      -0.546   0.280   0.259  0.00  0.67              
ATOM    705  HG2 PRO A  50      -0.202  -0.121  -0.180  0.00  0.30              
ATOM    706  HA  PRO A  50       0.098   0.159   0.557  0.00  0.59              
ATOM    707  HD3 PRO A  50       0.107   0.508   0.257  0.00  0.58              
ATOM    708  HD2 PRO A  50       0.009  -0.120  -0.288  0.00  0.31              
ATOM    709  HG3 PRO A  50       0.108   0.121  -0.204  0.00  0.26              
ATOM    710  HB3 PRO A  50      -0.029   0.116   0.058  0.00  0.13              
ATOM    711  HB2 PRO A  50      -0.271   0.122  -0.116  0.00  0.32              
ATOM    712  N   GLU A  51      45.862   5.852   2.555  0.00 46.30              
ATOM    713  CA  GLU A  51       2.611   0.978  -0.744  0.00  2.89              
ATOM    714  C   GLU A  51     -43.829 -23.833  25.207  0.00 55.90              
ATOM    715  O   GLU A  51      40.456  18.622  -1.780  0.00 44.57              
ATOM    716  CB  GLU A  51       0.048  -1.014  -0.174  0.00  1.03              
ATOM    717  CG  GLU A  51       0.553  -0.381  -0.277  0.00  0.73              
ATOM    718  CD  GLU A  51    -104.467  71.339  -9.377  0.00126.85              
ATOM    719  OE1 GLU A  51      89.310  18.884 -31.184  0.00 96.46              
ATOM    720  OE2 GLU A  51      12.160 -94.789  41.552  0.00104.21              
ATOM    721  H   GLU A  51     -39.752  19.272   4.170  0.00 44.37              
ATOM    722  HG2 GLU A  51      -0.309  -0.529   0.608  0.00  0.86              
ATOM    723  HA  GLU A  51      -1.238   3.577  -1.555  0.00  4.09              
ATOM    724  HG3 GLU A  51      -0.000   0.669   0.291  0.00  0.73              
ATOM    725  HB3 GLU A  51       0.384   0.389  -0.067  0.00  0.55              
ATOM    726  HB2 GLU A  51      -0.238   0.287   0.015  0.00  0.37              
ATOM    727  N   GLY A  52      22.599   7.435 -22.030  0.00 32.42              
ATOM    728  CA  GLY A  52      -0.247  -0.605   1.663  0.00  1.79              
ATOM    729  C   GLY A  52       3.838 -46.164  44.248  0.00 64.06              
ATOM    730  O   GLY A  52      19.146  20.553 -56.794  0.00 63.36              
ATOM    731  H   GLY A  52     -26.281  -7.669   3.116  0.00 27.55              
ATOM    732  HA2 GLY A  52      -0.035   0.156  -0.872  0.00  0.89              
ATOM    733  HA3 GLY A  52      -0.063   0.015  -1.558  0.00  1.56              
ATOM    734  N   ASP A  53      -5.934  37.591 -29.229  0.00 47.99              
ATOM    735  CA  ASP A  53      -1.901   1.299  -2.191  0.00  3.18              
ATOM    736  C   ASP A  53      33.355  36.433  17.998  0.00 52.57              
ATOM    737  O   ASP A  53     -12.452 -44.068  -8.219  0.00 46.53              
ATOM    738  CB  ASP A  53      -0.975   0.163  -0.252  0.00  1.02              
ATOM    739  CG  ASP A  53     -97.009 -40.341 -79.506  0.00131.75              
ATOM    740  OD1 ASP A  53      92.110   1.773 -12.292  0.00 92.94              
ATOM    741  OD2 ASP A  53      -0.108  39.715  99.868  0.00107.48              
ATOM    742  H   ASP A  53     -14.919 -16.024  40.557  0.00 46.09              
ATOM    743  HA  ASP A  53      -3.382   0.201  -0.823  0.00  3.49              
ATOM    744  HB3 ASP A  53      -0.041   0.229   0.021  0.00  0.23              
ATOM    745  HB2 ASP A  53       0.001   0.228   0.186  0.00  0.29              
ATOM    746  N   LEU A  54     -24.824 -11.292 -19.146  0.00 33.32              
ATOM    747  CA  LEU A  54       4.543   0.157   0.645  0.00  4.59              
ATOM    748  C   LEU A  54      18.050 -53.289 -15.383  0.00 58.33              
ATOM    749  O   LEU A  54      12.287  52.444   7.288  0.00 54.36              
ATOM    750  CB  LEU A  54       1.986   0.441   3.567  0.00  4.11              
ATOM    751  CG  LEU A  54      -1.769   7.893   6.927  0.00 10.65              
ATOM    752  CD1 LEU A  54       1.415  -0.323  -0.993  0.00  1.76              
ATOM    753  CD2 LEU A  54       1.129  -0.548  -0.324  0.00  1.30              
ATOM    754  H   LEU A  54      11.571  19.830   2.966  0.00 23.15              
ATOM    755 HD22 LEU A  54       3.157  10.108  -1.545  0.00 10.70              
ATOM    756 HD23 LEU A  54      -6.994  -2.841  -8.000  0.00 11.00              
ATOM    757 HD21 LEU A  54       8.163  -7.049   0.095  0.00 10.79              
ATOM    758 HD13 LEU A  54       8.116  -6.890  -0.034  0.00 10.65              
ATOM    759 HD12 LEU A  54      -7.568  -2.940  -7.709  0.00 11.20              
ATOM    760 HD11 LEU A  54      -5.010  -0.051   9.880  0.00 11.08              
ATOM    761  HA  LEU A  54      -3.274  -0.325  -1.148  0.00  3.48              
ATOM    762  HG  LEU A  54      -2.721   2.042  -0.171  0.00  3.41              
ATOM    763  HB3 LEU A  54      -0.124   0.845  -0.878  0.00  1.22              
ATOM    764  HB2 LEU A  54       0.481  -0.912  -0.677  0.00  1.23              
ATOM    765  N   GLU A  55     -28.652  30.729   9.873  0.00 43.16              
ATOM    766  CA  GLU A  55      -2.495   2.391  -1.129  0.00  3.64              
ATOM    767  C   GLU A  55      17.212  35.675  44.403  0.00 59.50              
ATOM    768  O   GLU A  55     -12.827 -40.985 -22.920  0.00 48.68              
ATOM    769  CB  GLU A  55      -0.978   0.828  -0.606  0.00  1.42              
ATOM    770  CG  GLU A  55      -0.181  -0.446   0.546  0.00  0.73              
ATOM    771  CD  GLU A  55      32.770  38.277-112.325  0.00123.11              
ATOM    772  OE1 GLU A  55      58.855  -1.963  94.117  0.00111.02              
ATOM    773  OE2 GLU A  55     -74.872 -27.638  16.573  0.00 81.51              
ATOM    774  H   GLU A  55       2.683 -37.200  -5.605  0.00 37.72              
ATOM    775  HG2 GLU A  55      -0.454   0.069  -0.519  0.00  0.69              
ATOM    776  HA  GLU A  55      -3.679  -1.542  -1.330  0.00  4.20              
ATOM    777  HG3 GLU A  55       0.658   0.672   0.177  0.00  0.96              
ATOM    778  HB3 GLU A  55       0.155  -0.337  -0.176  0.00  0.41              
ATOM    779  HB2 GLU A  55       0.407  -0.098   0.458  0.00  0.62              
ATOM    780  N   ILE A  56     -13.230  -7.974 -32.432  0.00 35.92              
ATOM    781  CA  ILE A  56       3.840  -0.053   2.958  0.00  4.85              
ATOM    782  C   ILE A  56      29.210 -46.740 -14.228  0.00 56.92              
ATOM    783  O   ILE A  56      -6.050  52.945  12.517  0.00 54.74              
ATOM    784  CB  ILE A  56      -2.787  -2.041  -2.357  0.00  4.18              
ATOM    785  CG1 ILE A  56      -0.368  -0.073  -0.547  0.00  0.66              
ATOM    786  CG2 ILE A  56      -4.088  -2.173   0.429  0.00  4.65              
ATOM    787  CD1 ILE A  56      -0.164  -0.038   0.211  0.00  0.27              
ATOM    788  H   ILE A  56       7.219  18.960  12.420  0.00 23.79              
ATOM    789  HA  ILE A  56      -1.728   0.943  -1.667  0.00  2.58              
ATOM    790 HG22 ILE A  56       4.751   1.868  -6.035  0.00  7.90              
ATOM    791 HG21 ILE A  56       3.727  -5.053   4.082  0.00  7.49              
ATOM    792  HB  ILE A  56      -0.284   0.481   0.270  0.00  0.62              
ATOM    793 HG12 ILE A  56       0.217   0.194  -0.064  0.00  0.30              
ATOM    794 HG13 ILE A  56       0.022  -0.034   0.013  0.00  0.04              
ATOM    795 HD13 ILE A  56       0.290  -0.130  -0.168  0.00  0.36              
ATOM    796 HD12 ILE A  56      -0.111   0.359  -0.235  0.00  0.44              
ATOM    797 HG23 ILE A  56      -1.597   6.582   3.345  0.00  7.55              
ATOM    798 HD11 ILE A  56       0.038  -0.048   0.196  0.00  0.21              
ATOM    799  N   LEU A  57     -33.621  15.139  -1.587  0.00 36.91              
ATOM    800  CA  LEU A  57       2.431  -3.059   1.230  0.00  4.10              
ATOM    801  C   LEU A  57       1.010  18.020  58.880  0.00 61.58              
ATOM    802  O   LEU A  57      13.545 -33.678 -44.948  0.00 57.78              
ATOM    803  CB  LEU A  57       0.430   0.754  -2.011  0.00  2.19              
ATOM    804  CG  LEU A  57       5.111   1.271  -6.795  0.00  8.60              
ATOM    805  CD1 LEU A  57      -5.239  -4.850  -3.657  0.00  8.02              
ATOM    806  CD2 LEU A  57       0.346  -2.598  -4.564  0.00  5.26              
ATOM    807  H   LEU A  57       7.820 -22.439   0.787  0.00 23.78              
ATOM    808 HD22 LEU A  57       8.125   5.639  -2.812  0.00 10.28              
ATOM    809 HD23 LEU A  57       1.944  -4.724  10.251  0.00 11.45              
ATOM    810 HD21 LEU A  57      -7.759   7.792   3.789  0.00 11.63              
ATOM    811 HD13 LEU A  57      -6.941   7.641   3.026  0.00 10.76              
ATOM    812 HD12 LEU A  57       4.299  -4.049  10.960  0.00 12.45              
ATOM    813 HD11 LEU A  57      -1.306  -5.088  -7.126  0.00  8.85              
ATOM    814  HA  LEU A  57      -1.802   1.402   0.112  0.00  2.29              
ATOM    815  HG  LEU A  57       2.381  -2.237  -0.669  0.00  3.33              
ATOM    816  HB3 LEU A  57      -0.384   0.962   0.468  0.00  1.14              
ATOM    817  HB2 LEU A  57       0.177  -0.545  -0.406  0.00  0.70              
ATOM    818  N   LEU A  58      -8.339   8.180 -35.825  0.00 37.68              
ATOM    819  CA  LEU A  58       3.007  -1.406   2.562  0.00  4.19              
ATOM    820  C   LEU A  58      44.682 -10.463 -28.936  0.00 54.25              
ATOM    821  O   LEU A  58     -31.636   1.925  43.801  0.00 54.07              
ATOM    822  CB  LEU A  58      -1.676  -3.145   0.219  0.00  3.57              
ATOM    823  CG  LEU A  58      -6.830  -4.488   2.546  0.00  8.56              
ATOM    824  CD1 LEU A  58       2.501  -3.938  -1.247  0.00  4.83              
ATOM    825  CD2 LEU A  58       1.318  -1.531  -0.412  0.00  2.06              
ATOM    826  H   LEU A  58      -5.404   9.373  24.703  0.00 26.97              
ATOM    827 HD22 LEU A  58       2.202  -9.897  -0.529  0.00 10.15              
ATOM    828 HD23 LEU A  58       7.395   5.636   6.085  0.00 11.11              
ATOM    829 HD21 LEU A  58      -0.612   4.513  -9.957  0.00 10.95              
ATOM    830 HD13 LEU A  58      -0.400   4.834  -9.805  0.00 10.94              
ATOM    831 HD12 LEU A  58       6.640   6.342   6.456  0.00 11.22              
ATOM    832 HD11 LEU A  58     -10.103   2.605   4.590  0.00 11.40              
ATOM    833  HA  LEU A  58      -1.128   1.387  -0.657  0.00  1.90              
ATOM    834  HG  LEU A  58      -0.078  -1.512   3.315  0.00  3.64              
ATOM    835  HB3 LEU A  58       0.743   0.033  -0.681  0.00  1.01              
ATOM    836  HB2 LEU A  58      -0.485   1.129  -0.287  0.00  1.26              
ATOM    837  N   GLN A  59     -33.930   9.153  -3.308  0.00 35.30              
ATOM    838  CA  GLN A  59       0.072  -0.253   0.029  0.00  0.26              
ATOM    839  C   GLN A  59     -31.112 -14.381  49.554  0.00 60.25              
ATOM    840  O   GLN A  59      32.504  -3.978 -46.908  0.00 57.21              
ATOM    841  CB  GLN A  59      -0.015  -0.077  -0.021  0.00  0.08              
ATOM    842  CG  GLN A  59       0.838   1.378   1.657  0.00  2.31              
ATOM    843  CD  GLN A  59      24.727  52.094  61.841  0.00 84.56              
ATOM    844  H   GLN A  59      16.969  -4.300 -13.891  0.00 22.35              
ATOM    845  HG2 GLN A  59      -0.228   0.591  -0.332  0.00  0.72              
ATOM    846  HA  GLN A  59       1.007   1.740  -2.125  0.00  2.92              
ATOM    847  HG3 GLN A  59       0.241   0.066  -0.179  0.00  0.31              
ATOM    848  HB3 GLN A  59       0.244   0.203   0.239  0.00  0.40              
ATOM    849  HB2 GLN A  59       0.136   0.329   0.331  0.00  0.49              
ATOM    850 HE22 GLN A  59      19.326 -41.131  93.110  0.00103.61              
ATOM    851  OE1 GLN A  59      -0.246  13.795 -76.394  0.00 77.63              
ATOM    852  NE2 GLN A  59       0.987  36.049 -14.534  0.00 38.88              
ATOM    853 HE21 GLN A  59     -35.248 -70.065 -77.187  0.00110.04              
ATOM    854  N   LYS A  60       6.674  27.916 -21.242  0.00 35.71              
ATOM    855  CA  LYS A  60       7.733 -15.353  12.373  0.00 21.18              
ATOM    856  C   LYS A  60      52.216  -8.909 -36.403  0.00 64.27              
ATOM    857  O   LYS A  60     -43.474   6.139  60.930  0.00 75.10              
ATOM    858  CB  LYS A  60      -0.244  -0.273  -0.281  0.00  0.46              
ATOM    859  CG  LYS A  60       0.190   0.181   0.320  0.00  0.41              
ATOM    860  CD  LYS A  60      -0.926  -0.308  -1.624  0.00  1.89              
ATOM    861  CE  LYS A  60       0.026  -0.074   0.331  0.00  0.34              
ATOM    862  NZ  LYS A  60     -23.707 -18.295 -17.229  0.00 34.55              
ATOM    863  H   LYS A  60      -8.086  -1.792  15.138  0.00 17.26              
ATOM    864  HZ1 LYS A  60       0.339   2.449  16.505  0.00 16.69              
ATOM    865  HZ2 LYS A  60       6.850  15.627  -6.546  0.00 18.28              
ATOM    866  HZ3 LYS A  60      17.993  -7.526   6.037  0.00 20.42              
ATOM    867  HA  LYS A  60       0.218   3.274  -8.419  0.00  9.04              
ATOM    868  HE2 LYS A  60       3.450  -0.447   1.319  0.00  3.72              
ATOM    869  HE3 LYS A  60       1.308   1.109   3.178  0.00  3.61              
ATOM    870  HG2 LYS A  60       0.208  -0.065   0.216  0.00  0.31              
ATOM    871  HG3 LYS A  60       0.036   0.153   0.327  0.00  0.36              
ATOM    872  HD3 LYS A  60       0.893  -0.288   1.924  0.00  2.14              
ATOM    873  HD2 LYS A  60       0.635   0.875   1.105  0.00  1.55              
ATOM    874  HB3 LYS A  60       0.862   0.812   0.720  0.00  1.39              
ATOM    875  HB2 LYS A  60       0.580   0.787   0.687  0.00  1.19              
ATOM    876  N   TRP A  61     -39.727  20.121 -11.348  0.00 45.96              
ATOM    877  CA  TRP A  61       1.059  -1.102  -1.123  0.00  1.90              
ATOM    878  C   TRP A  61     -19.612 -52.255  -0.351  0.00 55.81              
ATOM    879  O   TRP A  61      36.322  37.706 -25.493  0.00 58.23              
ATOM    880  CB  TRP A  61      -0.130   0.035  -0.048  0.00  0.14              
ATOM    881  CG  TRP A  61      -1.078   3.063  -1.388  0.00  3.53              
ATOM    882  CD1 TRP A  61     -11.956 -13.409   1.666  0.00 18.04              
ATOM    883  CD2 TRP A  61      -0.507   2.542  -1.235  0.00  2.87              
ATOM    884  NE1 TRP A  61      32.587 -32.928  14.888  0.00 48.66              
ATOM    885  CE2 TRP A  61       1.528  -1.392   0.059  0.00  2.07              
ATOM    886  CE3 TRP A  61     -18.303   4.889  -5.284  0.00 19.67              
ATOM    887  CZ2 TRP A  61       7.767 -17.053   9.766  0.00 21.13              
ATOM    888  CZ3 TRP A  61       6.128  15.195  -2.562  0.00 16.58              
ATOM    889  CH2 TRP A  61       8.910   4.310   2.227  0.00 10.14              
ATOM    890  H   TRP A  61      24.663  -7.352 -15.870  0.00 30.23              
ATOM    891  HE1 TRP A  61     -25.758  35.486 -13.542  0.00 45.89              
ATOM    892  HH2 TRP A  61      -8.367  -3.931  -2.127  0.00  9.49              
ATOM    893  HA  TRP A  61       0.760   1.029   0.956  0.00  1.60              
ATOM    894  HE3 TRP A  61      11.150  -8.506   5.983  0.00 15.25              
ATOM    895  HZ3 TRP A  61      -3.466 -11.400   3.198  0.00 12.34              
ATOM    896  HZ2 TRP A  61     -10.413  11.467  -6.588  0.00 16.83              
ATOM    897  HD1 TRP A  61       8.728  12.645  -2.984  0.00 15.65              
ATOM    898  HB3 TRP A  61       0.083  -0.049   0.259  0.00  0.28              
ATOM    899  HB2 TRP A  61       0.275  -0.051   0.514  0.00  0.59              
ATOM    900  N   GLU A  62      11.696  35.803   7.516  0.00 38.41              
ATOM    901  CA  GLU A  62       0.165   3.309   0.968  0.00  3.45              
ATOM    902  C   GLU A  62      24.095 -37.874  32.498  0.00 55.42              
ATOM    903  O   GLU A  62       3.557  36.829 -42.185  0.00 56.11              
ATOM    904  CB  GLU A  62       0.284   0.553  -0.751  0.00  0.98              
ATOM    905  CG  GLU A  62       0.447   0.384   0.683  0.00  0.90              
ATOM    906  CD  GLU A  62     -41.462 -53.907 -89.218  0.00112.18              
ATOM    907  OE1 GLU A  62     -46.023   6.453 105.032  0.00114.85              
ATOM    908  OE2 GLU A  62      73.828  69.106 -10.788  0.00101.70              
ATOM    909  H   GLU A  62     -25.659 -24.665  14.641  0.00 38.49              
ATOM    910  HG2 GLU A  62      -0.053   0.122  -1.102  0.00  1.11              
ATOM    911  HA  GLU A  62      -1.848   1.367   3.746  0.00  4.40              
ATOM    912  HG3 GLU A  62      -1.229  -0.745  -0.499  0.00  1.52              
ATOM    913  HB3 GLU A  62       0.048   0.331   0.401  0.00  0.52              
ATOM    914  HB2 GLU A  62      -0.157  -0.374   0.270  0.00  0.49              
ATOM    915  N   ASN A  63     -25.409  15.922 -13.649  0.00 32.95              
ATOM    916  CA  ASN A  63      -0.873   0.028  -0.888  0.00  1.25              
ATOM    917  C   ASN A  63     -11.370  62.396   6.133  0.00 63.72              
ATOM    918  O   ASN A  63      30.620 -58.087   8.304  0.00 66.19              
ATOM    919  CB  ASN A  63       8.577  -3.299  -2.726  0.00  9.59              
ATOM    920  CG  ASN A  63      58.271 -40.220  -2.530  0.00 70.85              
ATOM    921  H   ASN A  63       8.986 -15.882  26.763  0.00 32.39              
ATOM    922  HA  ASN A  63      -4.471  -1.541   0.307  0.00  4.74              
ATOM    923  HB3 ASN A  63      -1.837  -1.824   1.602  0.00  3.04              
ATOM    924  HB2 ASN A  63       1.261   2.207   1.921  0.00  3.19              
ATOM    925  OD1 ASN A  63      -8.871  62.920 -34.724  0.00 72.41              
ATOM    926  ND2 ASN A  63      24.864  19.442 -12.759  0.00 34.04              
ATOM    927 HD22 ASN A  63      12.596 -88.931  54.638  0.00105.13              
ATOM    928 HD21 ASN A  63     -94.553  52.966  -6.876  0.00108.60              
ATOM    929  N   GLY A  64     -16.332 -38.748 -11.348  0.00 43.55              
ATOM    930  CA  GLY A  64       0.842   1.245   0.239  0.00  1.52              
ATOM    931  C   GLY A  64     -12.544  65.096   7.521  0.00 66.72              
ATOM    932  O   GLY A  64       1.417 -53.045 -43.968  0.00 68.91              
ATOM    933  H   GLY A  64      -0.197  32.357  -7.250  0.00 33.16              
ATOM    934  HA2 GLY A  64      -0.821   0.475  -0.015  0.00  0.95              
ATOM    935  HA3 GLY A  64      -0.223  -0.442  -0.075  0.00  0.50              
ATOM    936  N   GLU A  65      13.869 -41.161  -1.992  0.00 43.48              
ATOM    937  CA  GLU A  65       0.690  -3.784   0.525  0.00  3.88              
ATOM    938  C   GLU A  65     -53.665 -18.823  25.818  0.00 62.46              
ATOM    939  O   GLU A  65      34.258  39.458 -22.375  0.00 56.84              
ATOM    940  CB  GLU A  65      -0.417  -0.747  -0.819  0.00  1.18              
ATOM    941  CG  GLU A  65       0.357   0.152   0.515  0.00  0.64              
ATOM    942  CD  GLU A  65     -10.650 -40.760-126.134  0.00132.98              
ATOM    943  OE1 GLU A  65      65.687  67.194  39.668  0.00102.00              
ATOM    944  OE2 GLU A  65     -53.501 -28.938  87.153  0.00106.28              
ATOM    945  H   GLU A  65      -5.920  37.538  31.704  0.00 49.49              
ATOM    946  HG2 GLU A  65      -0.775  -0.323   0.486  0.00  0.97              
ATOM    947  HA  GLU A  65       2.471  -2.307   2.096  0.00  3.98              
ATOM    948  HG3 GLU A  65      -0.257   0.153  -0.344  0.00  0.46              
ATOM    949  HB3 GLU A  65       0.043  -0.189   0.406  0.00  0.45              
ATOM    950  HB2 GLU A  65       0.341   0.498   0.304  0.00  0.68              
ATOM    951  N   CYS A  66      30.789  -3.306 -12.945  0.00 33.56              
ATOM    952  CA  CYS A  66       2.798  -0.411   1.546  0.00  3.22              
ATOM    953  C   CYS A  66       2.668  31.083 -54.596  0.00 62.88              
ATOM    954  O   CYS A  66     -22.677 -45.777  40.783  0.00 65.37              
ATOM    955  CB  CYS A  66       2.941  -0.236  -0.367  0.00  2.97              
ATOM    956  SG  CYS A  66       0.879  -0.498  -1.706  0.00  1.98              
ATOM    957  H   CYS A  66     -27.549 -14.681   8.782  0.00 32.43              
ATOM    958  HB3 CYS A  66      -2.066  -0.477   0.643  0.00  2.22              
ATOM    959  HA  CYS A  66       0.679  -1.952   2.205  0.00  3.02              
ATOM    960  HB2 CYS A  66      -1.629   0.455  -0.345  0.00  1.73              
ATOM    961  N   ALA A  67      14.052  -4.516  30.196  0.00 33.61              
ATOM    962  CA  ALA A  67       1.188  -1.700   2.232  0.00  3.05              
ATOM    963  C   ALA A  67     -41.408  37.485  32.926  0.00 64.84              
ATOM    964  O   ALA A  67      24.758 -26.185 -46.268  0.00 58.65              
ATOM    965  CB  ALA A  67      -2.744   0.119  -2.817  0.00  3.93              
ATOM    966  H   ALA A  67       0.759  17.325 -19.990  0.00 26.46              
ATOM    967  HA  ALA A  67       2.803  -0.453   1.054  0.00  3.03              
ATOM    968  HB1 ALA A  67      -1.762   1.447   0.437  0.00  2.32              
ATOM    969  HB3 ALA A  67       2.683   0.622  -0.746  0.00  2.85              
ATOM    970  HB2 ALA A  67       1.862  -0.852   2.676  0.00  3.37              
ATOM    971  N   GLN A  68      25.600 -28.054  -0.209  0.00 37.98              
ATOM    972  CA  GLN A  68      -0.242   0.006  -0.048  0.00  0.25              
ATOM    973  C   GLN A  68      -7.661 -33.836 -51.574  0.00 62.16              
ATOM    974  O   GLN A  68     -15.029  33.073  57.175  0.00 67.74              
ATOM    975  CB  GLN A  68      -0.007  -0.016  -0.019  0.00  0.03              
ATOM    976  CG  GLN A  68       1.083   1.608  -1.357  0.00  2.37              
ATOM    977  CD  GLN A  68      32.575  68.192 -37.179  0.00 84.22              
ATOM    978  H   GLN A  68     -19.510  15.322  20.224  0.00 32.01              
ATOM    979  HG2 GLN A  68       0.052   0.343   0.275  0.00  0.44              
ATOM    980  HA  GLN A  68       1.242   1.409   2.980  0.00  3.52              
ATOM    981  HG3 GLN A  68      -0.356   0.144   0.432  0.00  0.58              
ATOM    982  HB3 GLN A  68       0.042  -0.009  -0.160  0.00  0.17              
ATOM    983  HB2 GLN A  68       0.045  -0.031   0.053  0.00  0.08              
ATOM    984 HE22 GLN A  68     -42.368  58.102 -84.090  0.00110.64              
ATOM    985  OE1 GLN A  68      25.018 -40.081  57.634  0.00 74.53              
ATOM    986  NE2 GLN A  68      42.557  -0.488  16.262  0.00 45.56              
ATOM    987 HE21 GLN A  68     -61.145 -85.882  48.148  0.00115.90              
ATOM    988  N   LYS A  69      26.355  13.346  19.318  0.00 35.30              
ATOM    989  CA  LYS A  69     -15.329   2.107 -17.107  0.00 23.07              
ATOM    990  C   LYS A  69     -18.456  63.029  36.225  0.00 75.00              
ATOM    991  O   LYS A  69      13.708 -62.599 -50.125  0.00 81.36              
ATOM    992  CB  LYS A  69      -0.238  -0.194   0.068  0.00  0.31              
ATOM    993  CG  LYS A  69       0.011   0.397  -0.222  0.00  0.46              
ATOM    994  CD  LYS A  69      -0.384  -0.571  -0.245  0.00  0.73              
ATOM    995  CE  LYS A  69       0.346   0.047  -0.165  0.00  0.39              
ATOM    996  NZ  LYS A  69     -16.262 -13.601  31.990  0.00 38.38              
ATOM    997  H   LYS A  69      -0.675  -4.582 -17.842  0.00 18.43              
ATOM    998  HZ1 LYS A  69      11.409  -9.278 -19.724  0.00 24.60              
ATOM    999  HZ2 LYS A  69      20.682   6.162  -1.566  0.00 21.64              
ATOM   1000  HZ3 LYS A  69      -7.806   0.148 -13.756  0.00 15.82              
ATOM   1001  HA  LYS A  69       2.801   3.467   9.029  0.00 10.07              
ATOM   1002  HE2 LYS A  69       1.751  -1.719  -1.315  0.00  2.78              
ATOM   1003  HE3 LYS A  69       2.004   0.455  -0.634  0.00  2.15              
ATOM   1004  HG2 LYS A  69       0.091   0.275  -0.030  0.00  0.29              
ATOM   1005  HG3 LYS A  69      -0.155   0.207  -0.026  0.00  0.26              
ATOM   1006  HD3 LYS A  69       0.499   0.611  -0.240  0.00  0.82              
ATOM   1007  HD2 LYS A  69       0.169   0.609  -0.622  0.00  0.89              
ATOM   1008  HB3 LYS A  69      -0.047   0.138   0.056  0.00  0.16              
ATOM   1009  HB2 LYS A  69       0.084   0.529   0.045  0.00  0.54              
ATOM   1010  N   LYS A  70      27.471 -31.639  14.681  0.00 44.40              
ATOM   1011  CA  LYS A  70     -18.199   5.053   3.001  0.00 19.12              
ATOM   1012  C   LYS A  70     -29.899 -48.740 -33.309  0.00 66.17              
ATOM   1013  O   LYS A  70      14.554  62.552  53.590  0.00 83.64              
ATOM   1014  CB  LYS A  70       0.130   0.100  -0.252  0.00  0.30              
ATOM   1015  CG  LYS A  70      -0.148  -0.011   0.041  0.00  0.15              
ATOM   1016  CD  LYS A  70       0.521   0.039  -0.927  0.00  1.06              
ATOM   1017  CE  LYS A  70       0.469  -0.128   0.384  0.00  0.62              
ATOM   1018  NZ  LYS A  70      11.180  20.366 -25.448  0.00 34.46              
ATOM   1019  H   LYS A  70      -9.700  23.890   8.487  0.00 27.15              
ATOM   1020  HZ1 LYS A  70       2.598 -11.851   6.384  0.00 13.71              
ATOM   1021  HZ2 LYS A  70     -17.639 -10.038   0.332  0.00 20.30              
ATOM   1022  HZ3 LYS A  70      -3.665   6.952  18.256  0.00 19.88              
ATOM   1023  HA  LYS A  70       3.732  -5.299  -3.447  0.00  7.34              
ATOM   1024  HE2 LYS A  70      -1.492   0.781   1.927  0.00  2.56              
ATOM   1025  HE3 LYS A  70       0.351  -1.387   0.548  0.00  1.53              
ATOM   1026  HG2 LYS A  70      -0.179  -0.034  -0.038  0.00  0.19              
ATOM   1027  HG3 LYS A  70      -0.122   0.112   0.120  0.00  0.20              
ATOM   1028  HD3 LYS A  70      -1.105   0.179   0.362  0.00  1.18              
ATOM   1029  HD2 LYS A  70      -0.908  -0.203   0.371  0.00  1.00              
ATOM   1030  HB3 LYS A  70      -0.335  -0.328   0.249  0.00  0.53              
ATOM   1031  HB2 LYS A  70      -0.199  -0.339   0.593  0.00  0.71              
ATOM   1032  N   ILE A  71      39.908  11.419  -4.086  0.00 41.71              
ATOM   1033  CA  ILE A  71      -3.809  -0.599  -1.775  0.00  4.24              
ATOM   1034  C   ILE A  71     -13.403  61.291  -7.745  0.00 63.22              
ATOM   1035  O   ILE A  71      -0.229 -58.197  -9.425  0.00 58.96              
ATOM   1036  CB  ILE A  71      -3.101  -1.226   0.475  0.00  3.37              
ATOM   1037  CG1 ILE A  71       0.190   0.079  -0.694  0.00  0.72              
ATOM   1038  CG2 ILE A  71      -1.867  -0.986  -1.062  0.00  2.36              
ATOM   1039  CD1 ILE A  71       0.216  -0.221   0.345  0.00  0.46              
ATOM   1040  H   ILE A  71     -12.171 -14.722 -10.365  0.00 21.73              
ATOM   1041  HA  ILE A  71       2.398   0.127   0.723  0.00  2.51              
ATOM   1042 HG22 ILE A  71       1.905   1.219  -7.016  0.00  7.37              
ATOM   1043 HG21 ILE A  71       3.007  -5.450   3.081  0.00  6.95              
ATOM   1044  HB  ILE A  71       0.064   0.660   0.398  0.00  0.77              
ATOM   1045 HG12 ILE A  71      -0.009   0.210   0.196  0.00  0.29              
ATOM   1046 HG13 ILE A  71      -0.321   0.036   0.124  0.00  0.35              
ATOM   1047 HD13 ILE A  71       0.283   0.086  -0.042  0.00  0.30              
ATOM   1048 HD12 ILE A  71      -0.293   0.351  -0.091  0.00  0.47              
ATOM   1049 HG23 ILE A  71       0.749   6.197   4.085  0.00  7.46              
ATOM   1050 HD11 ILE A  71      -0.187  -0.237  -0.133  0.00  0.33              
ATOM   1051  N   ILE A  72      23.726 -29.837  16.326  0.00 41.47              
ATOM   1052  CA  ILE A  72      -3.499   1.892   0.154  0.00  3.98              
ATOM   1053  C   ILE A  72     -40.204 -37.201  19.468  0.00 58.13              
ATOM   1054  O   ILE A  72      26.725  56.095  -7.449  0.00 62.58              
ATOM   1055  CB  ILE A  72      -2.389   2.432  -1.884  0.00  3.89              
ATOM   1056  CG1 ILE A  72      -0.445   0.114   0.190  0.00  0.50              
ATOM   1057  CG2 ILE A  72       0.377   0.769   1.220  0.00  1.49              
ATOM   1058  CD1 ILE A  72       0.353  -0.520   0.194  0.00  0.66              
ATOM   1059  H   ILE A  72      -7.280  32.656   4.487  0.00 33.76              
ATOM   1060  HA  ILE A  72       1.634  -0.597   0.188  0.00  1.75              
ATOM   1061 HG22 ILE A  72      -0.367   2.390   6.916  0.00  7.33              
ATOM   1062 HG21 ILE A  72       4.835   2.135  -4.944  0.00  7.24              
ATOM   1063  HB  ILE A  72      -0.290  -0.611  -0.123  0.00  0.69              
ATOM   1064 HG12 ILE A  72       0.054   0.043   0.185  0.00  0.20              
ATOM   1065 HG13 ILE A  72      -0.028  -0.090  -0.183  0.00  0.21              
ATOM   1066 HD13 ILE A  72       0.117   0.322   0.073  0.00  0.35              
ATOM   1067 HD12 ILE A  72      -0.331  -0.076   0.163  0.00  0.38              
ATOM   1068 HG23 ILE A  72      -1.817  -7.092  -1.009  0.00  7.39              
ATOM   1069 HD11 ILE A  72      -0.055   0.124  -0.406  0.00  0.43              
ATOM   1070  N   ALA A  73      29.948   2.510 -16.600  0.00 34.33              
ATOM   1071  CA  ALA A  73       2.581   0.505   0.381  0.00  2.66              
ATOM   1072  C   ALA A  73     -22.460  44.801 -42.535  0.00 65.73              
ATOM   1073  O   ALA A  73      -6.108 -52.412  28.211  0.00 59.83              
ATOM   1074  CB  ALA A  73      -1.633   0.119   3.410  0.00  3.78              
ATOM   1075  H   ALA A  73     -15.801 -14.613   7.671  0.00 22.85              
ATOM   1076  HA  ALA A  73       1.203  -2.145  -0.289  0.00  2.48              
ATOM   1077  HB1 ALA A  73      -2.145   0.991  -2.068  0.00  3.14              
ATOM   1078  HB3 ALA A  73       0.228  -2.519  -0.441  0.00  2.57              
ATOM   1079  HB2 ALA A  73       2.530   0.863  -1.875  0.00  3.26              
ATOM   1080  N   GLU A  74      26.774 -20.542  29.266  0.00 44.67              
ATOM   1081  CA  GLU A  74       2.341  -2.194   0.999  0.00  3.36              
ATOM   1082  C   GLU A  74     -34.902  -4.032  42.157  0.00 54.88              
ATOM   1083  O   GLU A  74      21.954  15.172 -35.071  0.00 44.07              
ATOM   1084  CB  GLU A  74      -0.600  -0.567  -0.749  0.00  1.11              
ATOM   1085  CG  GLU A  74       0.412  -0.150   0.492  0.00  0.66              
ATOM   1086  CD  GLU A  74     -25.718  17.744-127.691  0.00131.46              
ATOM   1087  OE1 GLU A  74      91.463 -15.276  43.554  0.00102.45              
ATOM   1088  OE2 GLU A  74     -65.172  -7.935  82.061  0.00105.09              
ATOM   1089  H   GLU A  74      -2.062  31.944 -13.917  0.00 34.90              
ATOM   1090  HG2 GLU A  74      -0.839  -0.154   0.358  0.00  0.92              
ATOM   1091  HA  GLU A  74       3.518   0.677  -2.089  0.00  4.15              
ATOM   1092  HG3 GLU A  74      -0.304   0.357  -0.141  0.00  0.49              
ATOM   1093  HB3 GLU A  74       0.493   0.018   0.783  0.00  0.93              
ATOM   1094  HB2 GLU A  74       0.119   0.177  -0.028  0.00  0.22              
ATOM   1095  N   LYS A  75      27.382 -15.232 -17.287  0.00 35.79              
ATOM   1096  CA  LYS A  75     -19.945  -0.505  14.142  0.00 24.46              
ATOM   1097  C   LYS A  75     -12.866 -54.481 -40.148  0.00 68.89              
ATOM   1098  O   LYS A  75       0.750  63.401  57.112  0.00 85.33              
ATOM   1099  CB  LYS A  75      -0.203   0.257   0.005  0.00  0.33              
ATOM   1100  CG  LYS A  75       0.365  -0.136   0.060  0.00  0.39              
ATOM   1101  CD  LYS A  75      -0.677   1.127  -0.264  0.00  1.34              
ATOM   1102  CE  LYS A  75      -0.417  -0.498  -0.195  0.00  0.68              
ATOM   1103  NZ  LYS A  75      -5.125  23.498 -22.047  0.00 32.63              
ATOM   1104  H   LYS A  75     -11.499   0.067  14.097  0.00 18.19              
ATOM   1105  HZ1 LYS A  75      -3.395   0.124   3.880  0.00  5.16              
ATOM   1106  HZ2 LYS A  75       9.792   4.763  17.563  0.00 20.66              
ATOM   1107  HZ3 LYS A  75      15.454 -14.186  -3.314  0.00 21.24              
ATOM   1108  HA  LYS A  75       2.689  -1.606  -9.357  0.00  9.87              
ATOM   1109  HE2 LYS A  75       3.209  -1.569   0.986  0.00  3.71              
ATOM   1110  HE3 LYS A  75      -0.240  -0.855   1.097  0.00  1.41              
ATOM   1111  HG2 LYS A  75       0.287  -0.204  -0.000  0.00  0.35              
ATOM   1112  HG3 LYS A  75      -0.016  -0.080   0.049  0.00  0.10              
ATOM   1113  HD3 LYS A  75       1.019  -0.908   0.320  0.00  1.40              
ATOM   1114  HD2 LYS A  75       0.737  -0.589   0.699  0.00  1.17              
ATOM   1115  HB3 LYS A  75       0.720  -0.341  -0.175  0.00  0.82              
ATOM   1116  HB2 LYS A  75       0.422  -0.011   0.024  0.00  0.42              
ATOM   1117  N   THR A  76      31.301  13.260   0.020  0.00 33.99              
ATOM   1118  CA  THR A  76      -3.582  -0.607  -0.191  0.00  3.64              
ATOM   1119  C   THR A  76       5.220  68.438  -1.491  0.00 68.65              
ATOM   1120  O   THR A  76     -23.196 -64.497   7.814  0.00 68.99              
ATOM   1121  CB  THR A  76       7.597   6.980  28.050  0.00 29.89              
ATOM   1122  OG1 THR A  76      68.769   1.788  -4.141  0.00 68.92              
ATOM   1123  CG2 THR A  76      -4.674   0.799  -0.305  0.00  4.75              
ATOM   1124  H   THR A  76      -9.388 -17.734 -17.475  0.00 26.61              
ATOM   1125  HA  THR A  76       3.979  -0.154  -1.615  0.00  4.30              
ATOM   1126 HG22 THR A  76       0.643   2.628  -3.150  0.00  4.15              
ATOM   1127 HG21 THR A  76       1.137   2.282   2.668  0.00  3.69              
ATOM   1128  HB  THR A  76      -0.281  -0.214   0.055  0.00  0.36              
ATOM   1129 HG23 THR A  76      -2.485  -1.672  -0.634  0.00  3.06              
ATOM   1130  HG1 THR A  76     -65.586  -8.342 -23.038  0.00 70.01              
ATOM   1131  N   LYS A  77      19.867 -33.300  -2.848  0.00 38.88              
ATOM   1132  CA  LYS A  77      -3.530  15.039   6.060  0.00 16.59              
ATOM   1133  C   LYS A  77      -1.416  63.523  14.799  0.00 65.24              
ATOM   1134  O   LYS A  77      16.638 -81.306   3.057  0.00 83.05              
ATOM   1135  CB  LYS A  77      -0.242  -0.122   0.152  0.00  0.31              
ATOM   1136  CG  LYS A  77       0.183   0.103   0.031  0.00  0.21              
ATOM   1137  CD  LYS A  77      -0.932  -0.361   0.555  0.00  1.14              
ATOM   1138  CE  LYS A  77       0.103   0.068  -0.515  0.00  0.53              
ATOM   1139  NZ  LYS A  77     -32.294  -7.785   9.951  0.00 34.68              
ATOM   1140  H   LYS A  77       4.093  28.356  -0.526  0.00 28.65              
ATOM   1141  HZ1 LYS A  77       3.745  15.662 -10.194  0.00 19.06              
ATOM   1142  HZ2 LYS A  77       9.061 -10.591 -11.804  0.00 18.26              
ATOM   1143  HZ3 LYS A  77      14.716   1.760  12.627  0.00 19.47              
ATOM   1144  HA  LYS A  77       1.972  -4.917   6.275  0.00  8.21              
ATOM   1145  HE2 LYS A  77       0.984   1.562  -0.536  0.00  1.92              
ATOM   1146  HE3 LYS A  77       1.424  -0.882  -0.801  0.00  1.86              
ATOM   1147  HG2 LYS A  77       0.103   0.136  -0.059  0.00  0.18              
ATOM   1148  HG3 LYS A  77       0.118  -0.026  -0.072  0.00  0.14              
ATOM   1149  HD3 LYS A  77       1.004   0.206   0.138  0.00  1.03              
ATOM   1150  HD2 LYS A  77       0.855   0.252   0.137  0.00  0.90              
ATOM   1151  HB3 LYS A  77       0.151   0.371  -0.057  0.00  0.40              
ATOM   1152  HB2 LYS A  77       0.144   0.220  -0.037  0.00  0.27              
ATOM   1153  N   ILE A  78     -12.905 -18.955 -32.071  0.00 39.43              
ATOM   1154  CA  ILE A  78       2.402   3.010   2.459  0.00  4.57              
ATOM   1155  C   ILE A  78      53.001 -29.168 -19.391  0.00 63.53              
ATOM   1156  O   ILE A  78     -52.023  46.369  20.310  0.00 72.59              
ATOM   1157  CB  ILE A  78      -0.728   1.416   2.244  0.00  2.75              
ATOM   1158  CG1 ILE A  78       0.643  -0.393  -0.103  0.00  0.76              
ATOM   1159  CG2 ILE A  78       2.240   3.795   1.796  0.00  4.76              
ATOM   1160  CD1 ILE A  78      -0.182   0.349  -0.055  0.00  0.40              
ATOM   1161  H   ILE A  78       2.357  28.898   4.508  0.00 29.34              
ATOM   1162  HA  ILE A  78      -1.225  -1.352  -1.813  0.00  2.57              
ATOM   1163 HG22 ILE A  78       0.403   4.550  -5.656  0.00  7.27              
ATOM   1164 HG21 ILE A  78      -7.672  -3.927   1.073  0.00  8.69              
ATOM   1165  HB  ILE A  78       0.598  -0.549  -0.121  0.00  0.82              
ATOM   1166 HG12 ILE A  78      -0.101   0.190   0.301  0.00  0.37              
ATOM   1167 HG13 ILE A  78      -0.094   0.164  -0.165  0.00  0.25              
ATOM   1168 HD13 ILE A  78      -0.065  -0.152   0.265  0.00  0.31              
ATOM   1169 HD12 ILE A  78       0.293   0.159   0.017  0.00  0.33              
ATOM   1170 HG23 ILE A  78       4.811  -5.901  -0.192  0.00  7.62              
ATOM   1171 HD11 ILE A  78      -0.090  -0.265  -0.278  0.00  0.39              
ATOM   1172  N   PRO A  79      -6.312 -17.614   5.297  0.00 19.45              
ATOM   1173  CA  PRO A  79       1.211  -0.129   0.734  0.00  1.42              
ATOM   1174  C   PRO A  79      64.704 -18.314   0.483  0.00 67.25              
ATOM   1175  O   PRO A  79     -67.560   9.937  22.796  0.00 71.99              
ATOM   1176  CB  PRO A  79      -0.011  -0.007   0.097  0.00  0.10              
ATOM   1177  CG  PRO A  79       0.147  -0.103  -0.120  0.00  0.22              
ATOM   1178  CD  PRO A  79       0.558  -0.222  -0.320  0.00  0.68              
ATOM   1179  HG2 PRO A  79      -0.007   0.229  -0.104  0.00  0.25              
ATOM   1180  HA  PRO A  79       0.101  -0.488  -0.631  0.00  0.80              
ATOM   1181  HD3 PRO A  79      -0.402  -0.268  -1.156  0.00  1.25              
ATOM   1182  HD2 PRO A  79      -0.026   0.070  -0.052  0.00  0.09              
ATOM   1183  HG3 PRO A  79       0.051  -0.015  -0.326  0.00  0.33              
ATOM   1184  HB3 PRO A  79       0.298   0.399  -0.135  0.00  0.52              
ATOM   1185  HB2 PRO A  79       0.168   0.250  -0.241  0.00  0.39              
ATOM   1186  N   ALA A  80     -30.664  11.549 -16.291  0.00 36.59              
ATOM   1187  CA  ALA A  80      -1.412   1.723  -0.388  0.00  2.26              
ATOM   1188  C   ALA A  80      31.667 -51.208  13.725  0.00 61.75              
ATOM   1189  O   ALA A  80     -38.603  30.808 -28.243  0.00 56.89              
ATOM   1190  CB  ALA A  80      -1.159  -0.985   1.291  0.00  2.00              
ATOM   1191  H   ALA A  80      34.163  -3.866  -3.541  0.00 34.56              
ATOM   1192  HA  ALA A  80       0.862   1.389  -1.158  0.00  2.00              
ATOM   1193  HB1 ALA A  80      -0.468   1.593  -1.697  0.00  2.37              
ATOM   1194  HB3 ALA A  80      -0.862  -2.452  -0.473  0.00  2.64              
ATOM   1195  HB2 ALA A  80       2.990   1.093   0.400  0.00  3.21              
ATOM   1196  N   VAL A  81     -12.017  35.786   5.947  0.00 38.22              
ATOM   1197  CA  VAL A  81       1.747  -6.676  -2.102  0.00  7.21              
ATOM   1198  C   VAL A  81      -0.759  18.314 -59.630  0.00 62.38              
ATOM   1199  O   VAL A  81      16.316 -36.144  51.893  0.00 65.31              
ATOM   1200  CB  VAL A  81      -2.103  -2.457   5.074  0.00  6.02              
ATOM   1201  CG1 VAL A  81      -1.073   0.327  -0.457  0.00  1.21              
ATOM   1202  CG2 VAL A  81      -0.976  -0.665  -0.458  0.00  1.27              
ATOM   1203  H   VAL A  81      21.698 -17.623   7.278  0.00 28.89              
ATOM   1204  HA  VAL A  81       0.243   2.604   1.112  0.00  2.84              
ATOM   1205 HG11 VAL A  81      -5.749  -0.033   1.270  0.00  5.89              
ATOM   1206 HG21 VAL A  81       3.177  -5.993   0.133  0.00  6.78              
ATOM   1207  HB  VAL A  81       1.661  -0.533   1.847  0.00  2.54              
ATOM   1208 HG12 VAL A  81       1.930   3.663  -5.708  0.00  7.05              
ATOM   1209 HG13 VAL A  81       3.532   2.932   4.783  0.00  6.63              
ATOM   1210 HG23 VAL A  81       4.576   4.806  -1.448  0.00  6.79              
ATOM   1211 HG22 VAL A  81      -4.361   0.348  -4.713  0.00  6.43              
ATOM   1212  N   PHE A  82     -15.317   2.516  32.925  0.00 36.40              
ATOM   1213  CA  PHE A  82       0.001  -0.174  -0.120  0.00  0.21              
ATOM   1214  C   PHE A  82       3.772 -45.180  33.010  0.00 56.08              
ATOM   1215  O   PHE A  82       2.651  29.526 -46.249  0.00 54.93              
ATOM   1216  CB  PHE A  82       0.214  -1.004   0.127  0.00  1.03              
ATOM   1217  CG  PHE A  82      -0.059   0.437  -0.093  0.00  0.45              
ATOM   1218  CD1 PHE A  82      -0.028  -6.133   7.671  0.00  9.82              
ATOM   1219  CD2 PHE A  82       1.158  -6.912  -4.997  0.00  8.61              
ATOM   1220  CE1 PHE A  82      -0.151   6.396  11.301  0.00 12.99              
ATOM   1221  CE2 PHE A  82       1.451   4.647 -10.330  0.00 11.42              
ATOM   1222  CZ  PHE A  82       0.449   8.346  -0.229  0.00  8.36              
ATOM   1223  H   PHE A  82      -3.257   8.507 -22.774  0.00 24.53              
ATOM   1224  HZ  PHE A  82      -0.897  -7.389   0.182  0.00  7.45              
ATOM   1225  HA  PHE A  82      -0.596   3.764  -0.947  0.00  3.93              
ATOM   1226  HE1 PHE A  82      -0.240  -4.941  -9.357  0.00 10.58              
ATOM   1227  HE2 PHE A  82      -1.292  -2.780   7.029  0.00  7.67              
ATOM   1228  HD2 PHE A  82      -0.959   4.203   4.491  0.00  6.22              
ATOM   1229  HD1 PHE A  82       0.239   3.667  -6.833  0.00  7.76              
ATOM   1230  HB3 PHE A  82      -0.053   0.558  -0.147  0.00  0.58              
ATOM   1231  HB2 PHE A  82      -0.122   0.485  -0.267  0.00  0.57              
ATOM   1232  N   LYS A  83      -3.724  35.337   6.296  0.00 36.09              
ATOM   1233  CA  LYS A  83      12.366 -17.831   5.207  0.00 22.32              
ATOM   1234  C   LYS A  83      48.062  30.267 -44.599  0.00 72.22              
ATOM   1235  O   LYS A  83     -37.951 -41.867  53.551  0.00 77.85              
ATOM   1236  CB  LYS A  83      -0.086  -0.227  -0.141  0.00  0.28              
ATOM   1237  CG  LYS A  83       0.151   0.231  -0.150  0.00  0.31              
ATOM   1238  CD  LYS A  83      -0.456  -1.148   0.081  0.00  1.24              
ATOM   1239  CE  LYS A  83      -0.079   0.318   0.409  0.00  0.52              
ATOM   1240  NZ  LYS A  83      -5.167 -36.507   6.471  0.00 37.43              
ATOM   1241  H   LYS A  83       0.435 -12.543   8.817  0.00 15.34              
ATOM   1242  HZ1 LYS A  83      -8.224  16.110  10.154  0.00 20.74              
ATOM   1243  HZ2 LYS A  83       1.160   9.035 -17.483  0.00 19.71              
ATOM   1244  HZ3 LYS A  83      15.042   9.231   1.847  0.00 17.74              
ATOM   1245  HA  LYS A  83       0.502   7.971  -6.346  0.00 10.20              
ATOM   1246  HE2 LYS A  83       4.125   0.096   1.252  0.00  4.31              
ATOM   1247  HE3 LYS A  83      -0.081   1.692  -0.243  0.00  1.71              
ATOM   1248  HG2 LYS A  83       0.069   0.206  -0.023  0.00  0.22              
ATOM   1249  HG3 LYS A  83      -0.007   0.143  -0.152  0.00  0.21              
ATOM   1250  HD3 LYS A  83       0.057   0.949  -0.651  0.00  1.15              
ATOM   1251  HD2 LYS A  83       0.205   0.815  -0.719  0.00  1.11              
ATOM   1252  HB3 LYS A  83       0.199   0.363  -0.330  0.00  0.53              
ATOM   1253  HB2 LYS A  83       0.267   0.519  -0.154  0.00  0.60              
ATOM   1254  N   ILE A  84     -41.261  12.171  10.272  0.00 44.23              
ATOM   1255  CA  ILE A  84       2.888  -2.827  -1.496  0.00  4.31              
ATOM   1256  C   ILE A  84     -20.319 -61.380   2.037  0.00 64.69              
ATOM   1257  O   ILE A  84      38.075  45.372 -15.295  0.00 61.17              
ATOM   1258  CB  ILE A  84      -0.927   4.537   1.040  0.00  4.75              
ATOM   1259  CG1 ILE A  84      -0.617   0.070  -0.773  0.00  0.99              
ATOM   1260  CG2 ILE A  84      -0.317   3.411   2.478  0.00  4.23              
ATOM   1261  CD1 ILE A  84       0.309   0.462   0.074  0.00  0.56              
ATOM   1262  H   ILE A  84      18.763   8.884 -20.313  0.00 29.04              
ATOM   1263  HA  ILE A  84      -1.273   2.179   0.261  0.00  2.54              
ATOM   1264 HG22 ILE A  84      -5.480  -1.982  -5.112  0.00  7.75              
ATOM   1265 HG21 ILE A  84      -1.146  -3.013   5.697  0.00  6.55              
ATOM   1266  HB  ILE A  84       0.663   0.052  -0.138  0.00  0.68              
ATOM   1267 HG12 ILE A  84       0.488  -0.110   0.017  0.00  0.50              
ATOM   1268 HG13 ILE A  84       0.152  -0.138   0.292  0.00  0.36              
ATOM   1269 HD13 ILE A  84      -0.060  -0.381  -0.018  0.00  0.39              
ATOM   1270 HD12 ILE A  84       0.095  -0.010  -0.273  0.00  0.29              
ATOM   1271 HG23 ILE A  84       7.219  -2.428  -3.341  0.00  8.32              
ATOM   1272 HD11 ILE A  84      -0.329  -0.030   0.219  0.00  0.40              
ATOM   1273  N   ASP A  85       7.071  53.066   4.656  0.00 53.74              
ATOM   1274  CA  ASP A  85      -1.607   1.941  -1.218  0.00  2.80              
ATOM   1275  C   ASP A  85      53.140  -8.834 -20.788  0.00 57.74              
ATOM   1276  O   ASP A  85     -42.552  11.732  43.581  0.00 62.03              
ATOM   1277  CB  ASP A  85      -0.114  -1.356   0.201  0.00  1.38              
ATOM   1278  CG  ASP A  85      -4.494-128.961 -17.752  0.00130.25              
ATOM   1279  OD1 ASP A  85      29.853  75.046 -66.463  0.00104.60              
ATOM   1280  OD2 ASP A  85     -24.485  55.409  82.867  0.00102.65              
ATOM   1281  H   ASP A  85     -27.344 -35.383  11.686  0.00 46.22              
ATOM   1282  HA  ASP A  85      -3.284  -1.205   0.295  0.00  3.51              
ATOM   1283  HB3 ASP A  85      -0.136   0.078   0.060  0.00  0.17              
ATOM   1284  HB2 ASP A  85      -0.044  -0.036  -0.023  0.00  0.06              
ATOM   1285  N   ALA A  86     -29.390   2.143  -0.517  0.00 29.47              
ATOM   1286  CA  ALA A  86      -1.931   1.723  -2.057  0.00  3.31              
ATOM   1287  C   ALA A  86     -38.192   9.165  58.741  0.00 70.66              
ATOM   1288  O   ALA A  86      52.356 -25.141 -44.900  0.00 73.41              
ATOM   1289  CB  ALA A  86       3.275   1.080   1.746  0.00  3.87              
ATOM   1290  H   ALA A  86      21.890  -6.429 -13.669  0.00 26.60              
ATOM   1291  HA  ALA A  86      -1.444   0.480  -3.857  0.00  4.15              
ATOM   1292  HB1 ALA A  86       0.206  -1.771   2.047  0.00  2.71              
ATOM   1293  HB3 ALA A  86       0.136  -1.570  -2.210  0.00  2.71              
ATOM   1294  HB2 ALA A  86      -3.166   0.842  -0.551  0.00  3.32              
ATOM   1295  N   LEU A  87       3.091   4.337 -43.067  0.00 43.40              
ATOM   1296  CA  LEU A  87       0.214  -3.254   1.234  0.00  3.49              
ATOM   1297  C   LEU A  87     -37.057  -9.021  56.589  0.00 68.24              
ATOM   1298  O   LEU A  87      22.804  -4.416 -70.570  0.00 74.29              
ATOM   1299  CB  LEU A  87       3.661   2.071  -0.856  0.00  4.29              
ATOM   1300  CG  LEU A  87       3.611   4.781   7.192  0.00  9.36              
ATOM   1301  CD1 LEU A  87       3.867  -1.846  -3.588  0.00  5.59              
ATOM   1302  CD2 LEU A  87       6.811  -3.437  -1.702  0.00  7.82              
ATOM   1303  H   LEU A  87     -18.582   7.334  26.852  0.00 33.47              
ATOM   1304 HD22 LEU A  87      -1.540   9.573   5.659  0.00 11.23              
ATOM   1305 HD23 LEU A  87      -9.907  -5.240   3.403  0.00 11.71              
ATOM   1306 HD21 LEU A  87      -3.268   2.932 -10.118  0.00 11.03              
ATOM   1307 HD13 LEU A  87      -2.422   1.928 -10.069  0.00 10.53              
ATOM   1308 HD12 LEU A  87      -9.347  -5.352   4.577  0.00 11.70              
ATOM   1309 HD11 LEU A  87       8.743  -4.505   3.214  0.00 10.35              
ATOM   1310  HA  LEU A  87      -1.292   1.351   0.635  0.00  1.97              
ATOM   1311  HG  LEU A  87       0.442  -0.625   2.896  0.00  3.00              
ATOM   1312  HB3 LEU A  87      -1.660   0.100  -0.280  0.00  1.69              
ATOM   1313  HB2 LEU A  87      -0.279  -1.038   0.437  0.00  1.16              
ATOM   1314  N   ASN A  88      26.006  15.123 -23.028  0.00 37.89              
ATOM   1315  CA  ASN A  88       1.018   0.114   0.466  0.00  1.13              
ATOM   1316  C   ASN A  88     -48.405  22.307  40.238  0.00 66.78              
ATOM   1317  O   ASN A  88      35.617  13.713 -43.670  0.00 58.00              
ATOM   1318  CB  ASN A  88       4.661  -9.162  -2.857  0.00 10.67              
ATOM   1319  CG  ASN A  88      55.388 -31.939  -9.922  0.00 64.70              
ATOM   1320  H   ASN A  88     -11.912  -0.904  32.463  0.00 34.59              
ATOM   1321  HA  ASN A  88       0.485   0.247   0.076  0.00  0.55              
ATOM   1322  HB3 ASN A  88       1.747   3.479   0.842  0.00  3.98              
ATOM   1323  HB2 ASN A  88      -0.490   0.498  -1.450  0.00  1.61              
ATOM   1324  OD1 ASN A  88     -62.790  -5.574 -37.731  0.00 73.47              
ATOM   1325  ND2 ASN A  88     -17.641 -22.909 -38.788  0.00 48.38              
ATOM   1326 HD22 ASN A  88      95.769   1.725  55.972  0.00110.94              
ATOM   1327 HD21 ASN A  88     -75.468  64.963  32.655  0.00104.80              
ATOM   1328  N   GLU A  89      32.700 -23.500 -22.324  0.00 46.04              
ATOM   1329  CA  GLU A  89       3.546  -1.699   0.340  0.00  3.95              
ATOM   1330  C   GLU A  89       6.542  -3.685 -58.205  0.00 58.69              
ATOM   1331  O   GLU A  89     -23.956  12.669  52.341  0.00 58.94              
ATOM   1332  CB  GLU A  89       0.804  -0.191   0.612  0.00  1.03              
ATOM   1333  CG  GLU A  89       0.587  -0.064  -0.370  0.00  0.70              
ATOM   1334  CD  GLU A  89     -48.953 -39.263 126.953  0.00141.62              
ATOM   1335  OE1 GLU A  89      61.853  62.004 -19.745  0.00 89.78              
ATOM   1336  OE2 GLU A  89     -22.807 -27.410-112.617  0.00118.13              
ATOM   1337  H   GLU A  89     -36.549  -4.899  21.988  0.00 42.93              
ATOM   1338  HG2 GLU A  89      -0.665   1.220  -0.023  0.00  1.39              
ATOM   1339  HA  GLU A  89       2.541  -3.340   5.057  0.00  6.57              
ATOM   1340  HG3 GLU A  89      -0.417   0.278  -0.830  0.00  0.97              
ATOM   1341  HB3 GLU A  89       0.170  -0.047  -0.479  0.00  0.51              
ATOM   1342  HB2 GLU A  89      -0.408   0.045   0.185  0.00  0.45              
ATOM   1343  N   ASN A  90       6.796  -1.813  29.381  0.00 30.21              
ATOM   1344  CA  ASN A  90       0.545  -1.080   0.485  0.00  1.30              
ATOM   1345  C   ASN A  90     -26.650  41.089 -19.149  0.00 52.59              
ATOM   1346  O   ASN A  90      23.494 -27.508  37.994  0.00 52.46              
ATOM   1347  CB  ASN A  90     -12.476  -2.260   0.665  0.00 12.70              
ATOM   1348  CG  ASN A  90     -41.615 -21.389  55.047  0.00 72.25              
ATOM   1349  H   ASN A  90       8.382  -2.465 -21.687  0.00 23.38              
ATOM   1350  HA  ASN A  90       4.322  -2.866  -2.713  0.00  5.85              
ATOM   1351  HB3 ASN A  90       0.770   3.137   0.210  0.00  3.24              
ATOM   1352  HB2 ASN A  90       4.682  -1.177   2.767  0.00  5.56              
ATOM   1353  OD1 ASN A  90      -4.532 -24.374 -67.900  0.00 72.28              
ATOM   1354  ND2 ASN A  90     -24.362 -13.033 -31.260  0.00 41.72              
ATOM   1355 HD22 ASN A  90      -4.697  37.954 101.359  0.00108.33              
ATOM   1356 HD21 ASN A  90      75.718  23.476 -53.351  0.00 95.55              
ATOM   1357  N   LYS A  91      16.136 -30.911  -8.063  0.00 35.79              
ATOM   1358  CA  LYS A  91       1.579  21.479  -0.604  0.00 21.54              
ATOM   1359  C   LYS A  91      46.572  -4.988  50.947  0.00 69.21              
ATOM   1360  O   LYS A  91     -47.004  26.116 -60.255  0.00 80.76              
ATOM   1361  CB  LYS A  91      -0.371   0.042   0.220  0.00  0.43              
ATOM   1362  CG  LYS A  91       0.348   0.151  -0.046  0.00  0.38              
ATOM   1363  CD  LYS A  91      -0.593   0.215   0.269  0.00  0.69              
ATOM   1364  CE  LYS A  91      -0.532  -0.300  -0.249  0.00  0.66              
ATOM   1365  NZ  LYS A  91      11.950  -9.490  22.935  0.00 27.55              
ATOM   1366  H   LYS A  91     -15.515  12.218  -7.881  0.00 21.26              
ATOM   1367  HZ1 LYS A  91       1.489 -14.075  -1.251  0.00 14.21              
ATOM   1368  HZ2 LYS A  91       9.818  13.926  -4.674  0.00 17.67              
ATOM   1369  HZ3 LYS A  91     -14.047   9.719   4.854  0.00 17.76              
ATOM   1370  HA  LYS A  91       1.677  -6.096   5.372  0.00  8.30              
ATOM   1371  HE2 LYS A  91      -1.297   1.361  -0.001  0.00  1.88              
ATOM   1372  HE3 LYS A  91       0.019  -0.374  -1.114  0.00  1.18              
ATOM   1373  HG2 LYS A  91       0.206   0.135  -0.065  0.00  0.25              
ATOM   1374  HG3 LYS A  91       0.200  -0.051  -0.019  0.00  0.21              
ATOM   1375  HD3 LYS A  91       0.430   0.550  -0.145  0.00  0.71              
ATOM   1376  HD2 LYS A  91       0.408   0.590  -0.674  0.00  0.98              
ATOM   1377  HB3 LYS A  91       0.686   0.109   0.036  0.00  0.70              
ATOM   1378  HB2 LYS A  91       1.580  -0.197  -0.340  0.00  1.63              
ATOM   1379  N   VAL A  92     -22.913 -31.200 -18.113  0.00 42.74              
ATOM   1380  CA  VAL A  92       0.439   5.118   3.731  0.00  6.35              
ATOM   1381  C   VAL A  92     -49.124  28.787 -12.842  0.00 58.37              
ATOM   1382  O   VAL A  92      41.068 -23.270  32.106  0.00 57.09              
ATOM   1383  CB  VAL A  92       8.725   1.221  -1.136  0.00  8.88              
ATOM   1384  CG1 VAL A  92      -3.511  -2.142  -0.198  0.00  4.12              
ATOM   1385  CG2 VAL A  92      -2.358   0.867  -0.119  0.00  2.52              
ATOM   1386  H   VAL A  92      13.951   0.242  18.849  0.00 23.45              
ATOM   1387  HA  VAL A  92       0.354  -2.055  -0.961  0.00  2.30              
ATOM   1388 HG11 VAL A  92      -5.976   1.045  -0.594  0.00  6.10              
ATOM   1389 HG21 VAL A  92       1.073   0.435   6.579  0.00  6.68              
ATOM   1390  HB  VAL A  92       1.086  -0.942   1.895  0.00  2.38              
ATOM   1391 HG12 VAL A  92       1.404  -4.997   3.316  0.00  6.16              
ATOM   1392 HG13 VAL A  92       3.594  -0.032  -5.547  0.00  6.61              
ATOM   1393 HG23 VAL A  92      -5.592  -2.745  -1.648  0.00  6.44              
ATOM   1394 HG22 VAL A  92       1.185   5.541  -2.656  0.00  6.26              
ATOM   1395  N   LEU A  93      27.835 -20.600 -13.007  0.00 36.99              
ATOM   1396  CA  LEU A  93      -1.109   4.064   0.573  0.00  4.25              
ATOM   1397  C   LEU A  93      42.300  16.693  36.681  0.00 58.42              
ATOM   1398  O   LEU A  93     -38.701   5.242 -42.303  0.00 57.57              
ATOM   1399  CB  LEU A  93      -2.971  -0.756   2.121  0.00  3.73              
ATOM   1400  CG  LEU A  93       4.602 -11.762  -7.159  0.00 14.52              
ATOM   1401  CD1 LEU A  93      -4.568   0.098  -0.709  0.00  4.62              
ATOM   1402  CD2 LEU A  93      -1.542   5.631  -1.176  0.00  5.96              
ATOM   1403  H   LEU A  93     -17.447   9.630  -8.351  0.00 21.61              
ATOM   1404 HD22 LEU A  93      -5.150  -2.406  -9.794  0.00 11.32              
ATOM   1405 HD23 LEU A  93       3.787   7.851   2.575  0.00  9.09              
ATOM   1406 HD21 LEU A  93      -6.162  -2.132   9.022  0.00 11.13              
ATOM   1407 HD13 LEU A  93      -5.055  -1.073   8.596  0.00 10.03              
ATOM   1408 HD12 LEU A  93       5.383  11.099   1.675  0.00 12.45              
ATOM   1409 HD11 LEU A  93       8.691  -7.270  -0.558  0.00 11.34              
ATOM   1410  HA  LEU A  93       1.083  -2.044  -1.416  0.00  2.71              
ATOM   1411  HG  LEU A  93       1.617   1.373  -2.534  0.00  3.30              
ATOM   1412  HB3 LEU A  93       1.259  -0.634  -0.468  0.00  1.49              
ATOM   1413  HB2 LEU A  93       0.261   0.061  -0.993  0.00  1.03              
ATOM   1414  N   VAL A  94     -18.100 -27.167 -15.684  0.00 36.22              
ATOM   1415  CA  VAL A  94       0.905   5.157   4.460  0.00  6.88              
ATOM   1416  C   VAL A  94     -53.618   9.312  16.148  0.00 56.77              
ATOM   1417  O   VAL A  94      51.923  -9.370   9.110  0.00 53.54              
ATOM   1418  CB  VAL A  94       6.906   2.686  -4.650  0.00  8.75              
ATOM   1419  CG1 VAL A  94      -2.911  -2.399  -0.148  0.00  3.77              
ATOM   1420  CG2 VAL A  94      -2.114   0.899   1.875  0.00  2.97              
ATOM   1421  H   VAL A  94      14.692   0.798  17.598  0.00 22.94              
ATOM   1422  HA  VAL A  94      -0.592  -1.845  -1.626  0.00  2.53              
ATOM   1423 HG11 VAL A  94      -5.631   1.369  -1.571  0.00  6.00              
ATOM   1424 HG21 VAL A  94      -3.532   4.565  -2.675  0.00  6.36              
ATOM   1425  HB  VAL A  94       2.013  -0.550   0.935  0.00  2.29              
ATOM   1426 HG12 VAL A  94       0.666  -4.751   4.414  0.00  6.52              
ATOM   1427 HG13 VAL A  94       4.127  -0.587  -5.010  0.00  6.52              
ATOM   1428 HG23 VAL A  94       3.713   1.868   4.690  0.00  6.27              
ATOM   1429 HG22 VAL A  94      -3.484  -5.088   1.730  0.00  6.40              
ATOM   1430  N   LEU A  95      22.535  -6.780 -27.796  0.00 36.42              
ATOM   1431  CA  LEU A  95      -2.367   2.041   1.449  0.00  3.44              
ATOM   1432  C   LEU A  95     -28.038  53.066  18.217  0.00 62.72              
ATOM   1433  O   LEU A  95      52.942 -31.466 -22.860  0.00 65.69              
ATOM   1434  CB  LEU A  95      -0.097  -1.844   2.194  0.00  2.87              
ATOM   1435  CG  LEU A  95       7.746  -9.194  -0.425  0.00 12.03              
ATOM   1436  CD1 LEU A  95      -4.371   0.908   0.923  0.00  4.56              
ATOM   1437  CD2 LEU A  95      -2.579   2.330  -0.025  0.00  3.48              
ATOM   1438  H   LEU A  95     -22.404   8.339   1.519  0.00 23.95              
ATOM   1439 HD22 LEU A  95       1.744  -6.585  -8.452  0.00 10.86              
ATOM   1440 HD23 LEU A  95       3.428   9.756  -2.561  0.00 10.65              
ATOM   1441 HD21 LEU A  95     -10.038  -0.902   3.157  0.00 10.56              
ATOM   1442 HD13 LEU A  95     -10.093  -0.641   2.869  0.00 10.51              
ATOM   1443 HD12 LEU A  95       4.113  10.021  -2.828  0.00 11.20              
ATOM   1444 HD11 LEU A  95       7.755  -3.494   7.552  0.00 11.37              
ATOM   1445  HA  LEU A  95       1.683   0.585  -0.442  0.00  1.84              
ATOM   1446  HG  LEU A  95       3.020   0.057  -1.026  0.00  3.19              
ATOM   1447  HB3 LEU A  95       0.213  -0.216  -0.834  0.00  0.89              
ATOM   1448  HB2 LEU A  95      -1.032   0.192  -0.139  0.00  1.06              
ATOM   1449  N   ASP A  96      10.704 -41.844 -14.558  0.00 45.58              
ATOM   1450  CA  ASP A  96      -1.019  -3.000   0.787  0.00  3.26              
ATOM   1451  C   ASP A  96      53.418  -5.103 -10.268  0.00 54.64              
ATOM   1452  O   ASP A  96     -42.142  23.115   1.680  0.00 48.09              
ATOM   1453  CB  ASP A  96       0.338   1.728   0.106  0.00  1.76              
ATOM   1454  CG  ASP A  96     -17.598 115.752  32.928  0.00121.62              
ATOM   1455  OD1 ASP A  96      58.886 -81.445  44.830  0.00110.05              
ATOM   1456  OD2 ASP A  96     -17.044 -18.359 -72.317  0.00 76.53              
ATOM   1457  H   ASP A  96     -31.113  21.903  15.291  0.00 41.01              
ATOM   1458  HA  ASP A  96      -2.846  -0.527   0.255  0.00  2.91              
ATOM   1459  HB3 ASP A  96       0.066   0.069  -0.048  0.00  0.11              
ATOM   1460  HB2 ASP A  96       0.152   0.171   0.138  0.00  0.27              
ATOM   1461  N   THR A  97     -27.084 -12.423   7.205  0.00 30.66              
ATOM   1462  CA  THR A  97       2.296   2.074  -0.702  0.00  3.17              
ATOM   1463  C   THR A  97     -39.306  49.492  -0.455  0.00 63.20              
ATOM   1464  O   THR A  97      59.077 -23.987   9.091  0.00 64.41              
ATOM   1465  CB  THR A  97      16.418  13.057 -14.837  0.00 25.69              
ATOM   1466  OG1 THR A  97      20.999 -10.880  76.790  0.00 80.35              
ATOM   1467  CG2 THR A  97       0.503  -2.409   2.129  0.00  3.25              
ATOM   1468  H   THR A  97      22.682  -6.532   0.874  0.00 23.62              
ATOM   1469  HA  THR A  97      -1.013  -2.088   1.386  0.00  2.70              
ATOM   1470 HG22 THR A  97       1.681   3.469   1.253  0.00  4.05              
ATOM   1471 HG21 THR A  97       1.961  -1.874  -0.965  0.00  2.88              
ATOM   1472  HB  THR A  97       0.090  -0.367  -0.015  0.00  0.38              
ATOM   1473 HG23 THR A  97      -1.133  -1.332   3.423  0.00  3.84              
ATOM   1474  HG1 THR A  97     -32.764   1.841 -54.558  0.00 63.67              
ATOM   1475  N   ASP A  98      13.999 -41.474  -2.024  0.00 43.82              
ATOM   1476  CA  ASP A  98      -0.102  -2.825   1.655  0.00  3.28              
ATOM   1477  C   ASP A  98      20.899  34.402 -26.431  0.00 48.15              
ATOM   1478  O   ASP A  98      -0.754 -52.115  11.584  0.00 53.39              
ATOM   1479  CB  ASP A  98       1.720   0.137  -0.132  0.00  1.73              
ATOM   1480  CG  ASP A  98     115.992 -26.195  38.056  0.00124.85              
ATOM   1481  OD1 ASP A  98     -58.346  65.225  37.293  0.00 95.13              
ATOM   1482  OD2 ASP A  98     -47.535 -17.660 -91.211  0.00104.36              
ATOM   1483  H   ASP A  98     -28.885  22.707  -9.525  0.00 37.96              
ATOM   1484  HA  ASP A  98      -2.601  -2.261   0.635  0.00  3.50              
ATOM   1485  HB3 ASP A  98       0.152   0.112  -0.013  0.00  0.19              
ATOM   1486  HB2 ASP A  98       0.199   0.094  -0.049  0.00  0.23              
ATOM   1487  N   TYR A  99     -11.489 -11.230  24.374  0.00 29.19              
ATOM   1488  CA  TYR A  99       0.110   0.013  -0.043  0.00  0.12              
ATOM   1489  C   TYR A  99      52.099   0.914 -13.297  0.00 53.78              
ATOM   1490  O   TYR A  99     -42.814   8.841  24.408  0.00 50.07              
ATOM   1491  CB  TYR A  99       0.400   0.206  -0.052  0.00  0.45              
ATOM   1492  CG  TYR A  99       0.042   0.021   0.005  0.00  0.05              
ATOM   1493  CD1 TYR A  99      14.569  -3.146  -4.400  0.00 15.54              
ATOM   1494  CD2 TYR A  99       4.505  12.057   8.606  0.00 15.48              
ATOM   1495  CE1 TYR A  99     -11.567  -8.420  -6.578  0.00 15.75              
ATOM   1496  CE2 TYR A  99     -16.962  -0.911  -1.084  0.00 17.02              
ATOM   1497  CZ  TYR A  99      -5.617  -0.483  -5.182  0.00  7.66              
ATOM   1498  OH  TYR A  99      -5.900 -39.569  59.593  0.00 71.78              
ATOM   1499  H   TYR A  99       5.403  23.983  -9.631  0.00 26.40              
ATOM   1500  HA  TYR A  99      -1.716  -1.317   0.333  0.00  2.19              
ATOM   1501  HE1 TYR A  99       1.486   9.485   6.020  0.00 11.33              
ATOM   1502  HE2 TYR A  99      10.788  -5.098  -4.555  0.00 12.77              
ATOM   1503  HD2 TYR A  99      -0.949 -10.057  -7.263  0.00 12.44              
ATOM   1504  HD1 TYR A  99     -10.835   4.430   4.967  0.00 12.72              
ATOM   1505  HB3 TYR A  99      -0.229  -0.141  -0.213  0.00  0.34              
ATOM   1506  HB2 TYR A  99      -0.390  -0.216   0.241  0.00  0.51              
ATOM   1507  HH  TYR A  99      22.464  42.152 -53.239  0.00 71.52              
ATOM   1508  N   LYS A 100     -30.183 -14.775  -3.525  0.00 33.79              
ATOM   1509  CA  LYS A 100      17.834   0.178   4.998  0.00 18.52              
ATOM   1510  C   LYS A 100      70.310  -2.910  11.126  0.00 71.24              
ATOM   1511  O   LYS A 100     -84.874 -17.489   0.399  0.00 86.66              
ATOM   1512  CB  LYS A 100      -0.070   0.338   0.354  0.00  0.49              
ATOM   1513  CG  LYS A 100       0.011  -0.260  -0.272  0.00  0.38              
ATOM   1514  CD  LYS A 100      -0.573   0.631   1.084  0.00  1.38              
ATOM   1515  CE  LYS A 100       0.529  -0.159   0.327  0.00  0.64              
ATOM   1516  NZ  LYS A 100     -21.018  20.289  18.172  0.00 34.40              
ATOM   1517  H   LYS A 100      14.120  -2.279 -13.818  0.00 19.89              
ATOM   1518  HZ1 LYS A 100      13.292   8.809 -12.823  0.00 20.46              
ATOM   1519  HZ2 LYS A 100      -5.686 -10.659 -12.522  0.00 17.40              
ATOM   1520  HZ3 LYS A 100       8.848 -10.146   7.488  0.00 15.40              
ATOM   1521  HA  LYS A 100      -4.932  -2.403   5.556  0.00  7.81              
ATOM   1522  HE2 LYS A 100       2.036   1.511  -2.190  0.00  3.35              
ATOM   1523  HE3 LYS A 100       1.441   0.666  -2.281  0.00  2.78              
ATOM   1524  HG2 LYS A 100       0.100  -0.029  -0.193  0.00  0.22              
ATOM   1525  HG3 LYS A 100      -0.058  -0.184  -0.120  0.00  0.23              
ATOM   1526  HD3 LYS A 100      -0.606  -1.085  -1.928  0.00  2.29              
ATOM   1527  HD2 LYS A 100       0.027  -0.915  -0.958  0.00  1.32              
ATOM   1528  HB3 LYS A 100       0.730  -0.458  -0.631  0.00  1.07              
ATOM   1529  HB2 LYS A 100       0.373  -1.213  -1.322  0.00  1.83              
ATOM   1530  N   LYS A 101     -25.404  22.275 -27.701  0.00 43.69              
ATOM   1531  CA  LYS A 101       8.527 -16.016  -0.144  0.00 18.15              
ATOM   1532  C   LYS A 101      34.127 -54.882   6.544  0.00 64.96              
ATOM   1533  O   LYS A 101     -57.394  51.312  -2.800  0.00 77.04              
ATOM   1534  CB  LYS A 101       0.085   0.090   0.088  0.00  0.15              
ATOM   1535  CG  LYS A 101      -0.043  -0.325   0.119  0.00  0.35              
ATOM   1536  CD  LYS A 101       0.056   1.571  -1.138  0.00  1.94              
ATOM   1537  CE  LYS A 101       0.085   0.564   0.387  0.00  0.69              
ATOM   1538  NZ  LYS A 101     -26.930  20.297 -26.340  0.00 42.79              
ATOM   1539  H   LYS A 101      17.989  -2.152   7.263  0.00 19.52              
ATOM   1540  HZ1 LYS A 101      -1.822 -19.062  23.524  0.00 30.33              
ATOM   1541  HZ2 LYS A 101      10.243  -5.920  18.083  0.00 21.61              
ATOM   1542  HZ3 LYS A 101      14.471 -19.123  -1.694  0.00 24.04              
ATOM   1543  HA  LYS A 101      -6.986   1.640   2.888  0.00  7.74              
ATOM   1544  HE2 LYS A 101      -0.516  -3.995   1.008  0.00  4.15              
ATOM   1545  HE3 LYS A 101       1.708  -0.565   1.432  0.00  2.30              
ATOM   1546  HG2 LYS A 101      -0.364  -0.152   0.053  0.00  0.40              
ATOM   1547  HG3 LYS A 101       0.045  -0.201   0.208  0.00  0.29              
ATOM   1548  HD3 LYS A 101       0.961  -1.754   1.520  0.00  2.51              
ATOM   1549  HD2 LYS A 101       0.528  -1.178   0.409  0.00  1.35              
ATOM   1550  HB3 LYS A 101       0.118  -0.308   0.140  0.00  0.36              
ATOM   1551  HB2 LYS A 101       0.252  -0.101   0.901  0.00  0.94              
ATOM   1552  N   TYR A 102      11.112  36.492  -9.639  0.00 39.34              
ATOM   1553  CA  TYR A 102      -0.027  -0.095  -0.046  0.00  0.11              
ATOM   1554  C   TYR A 102     -46.530   7.709 -31.511  0.00 56.72              
ATOM   1555  O   TYR A 102      31.906 -33.370  14.004  0.00 48.25              
ATOM   1556  CB  TYR A 102       0.129  -0.215  -0.086  0.00  0.27              
ATOM   1557  CG  TYR A 102       0.040  -0.019  -0.009  0.00  0.05              
ATOM   1558  CD1 TYR A 102      12.014   6.398   0.329  0.00 13.62              
ATOM   1559  CD2 TYR A 102       6.147 -14.040  -2.824  0.00 15.58              
ATOM   1560  CE1 TYR A 102     -15.275   9.071   5.432  0.00 18.58              
ATOM   1561  CE2 TYR A 102     -17.046  -1.036   3.255  0.00 17.38              
ATOM   1562  CZ  TYR A 102      -4.999   3.675  -3.307  0.00  7.03              
ATOM   1563  OH  TYR A 102     -16.238 -52.199  11.404  0.00 55.84              
ATOM   1564  H   TYR A 102      11.983 -18.815   1.543  0.00 22.36              
ATOM   1565  HA  TYR A 102       3.093  -0.247   1.046  0.00  3.27              
ATOM   1566  HE1 TYR A 102       5.504 -11.205  -4.546  0.00 13.29              
ATOM   1567  HE2 TYR A 102       8.178   7.796  -0.683  0.00 11.32              
ATOM   1568  HD2 TYR A 102      -2.994  12.284   2.385  0.00 12.87              
ATOM   1569  HD1 TYR A 102      -9.051  -6.529  -0.613  0.00 11.18              
ATOM   1570  HB3 TYR A 102       0.028   0.149   0.092  0.00  0.18              
ATOM   1571  HB2 TYR A 102       0.198   0.126   0.196  0.00  0.31              
ATOM   1572  HH  TYR A 102      11.398  29.625  -5.218  0.00 32.17              
ATOM   1573  N   LEU A 103      22.642  15.276  23.730  0.00 36.18              
ATOM   1574  CA  LEU A 103      -3.362  -2.821   0.473  0.00  4.41              
ATOM   1575  C   LEU A 103      32.241 -41.921  26.372  0.00 59.10              
ATOM   1576  O   LEU A 103     -48.315  29.028 -15.257  0.00 58.39              
ATOM   1577  CB  LEU A 103      -1.818  -1.678  -2.508  0.00  3.52              
ATOM   1578  CG  LEU A 103       3.749  -5.183 -10.293  0.00 12.12              
ATOM   1579  CD1 LEU A 103      -2.036   0.288   0.628  0.00  2.15              
ATOM   1580  CD2 LEU A 103      -1.795   1.089   1.987  0.00  2.89              
ATOM   1581  H   LEU A 103     -15.986   9.055 -16.096  0.00 24.43              
ATOM   1582 HD22 LEU A 103       1.333   4.057  -9.984  0.00 10.86              
ATOM   1583 HD23 LEU A 103       7.032   4.915   6.740  0.00 10.91              
ATOM   1584 HD21 LEU A 103      -9.929   0.713   3.225  0.00 10.46              
ATOM   1585 HD13 LEU A 103      -9.728   0.809   3.510  0.00 10.37              
ATOM   1586 HD12 LEU A 103       7.220   5.108   6.913  0.00 11.23              
ATOM   1587 HD11 LEU A 103       3.025 -10.065  -0.660  0.00 10.53              
ATOM   1588  HA  LEU A 103       1.545   1.478   0.132  0.00  2.14              
ATOM   1589  HG  LEU A 103       3.172  -0.158  -0.802  0.00  3.28              
ATOM   1590  HB3 LEU A 103      -0.509   0.824   0.302  0.00  1.01              
ATOM   1591  HB2 LEU A 103       0.280  -0.746   0.611  0.00  1.00              
ATOM   1592  N   LEU A 104       1.364  31.723 -18.769  0.00 36.88              
ATOM   1593  CA  LEU A 104      -0.193  -4.153  -0.699  0.00  4.22              
ATOM   1594  C   LEU A 104     -38.849  -2.873 -38.986  0.00 55.11              
ATOM   1595  O   LEU A 104      39.057 -21.189  31.383  0.00 54.40              
ATOM   1596  CB  LEU A 104      -1.129   0.051   2.293  0.00  2.56              
ATOM   1597  CG  LEU A 104       4.702   1.210  10.316  0.00 11.40              
ATOM   1598  CD1 LEU A 104      -0.066  -1.448  -1.244  0.00  1.91              
ATOM   1599  CD2 LEU A 104      -2.131  -1.406  -0.980  0.00  2.73              
ATOM   1600  H   LEU A 104      15.706 -14.373  10.880  0.00 23.91              
ATOM   1601 HD22 LEU A 104      -6.075   0.416   7.738  0.00  9.85              
ATOM   1602 HD23 LEU A 104      -2.321  -7.701  -6.132  0.00 10.11              
ATOM   1603 HD21 LEU A 104      -0.273  10.077  -5.350  0.00 11.41              
ATOM   1604 HD13 LEU A 104      -0.474   9.897  -5.314  0.00 11.24              
ATOM   1605 HD12 LEU A 104      -3.044  -8.082  -6.679  0.00 10.92              
ATOM   1606 HD11 LEU A 104       9.583  -1.314   3.616  0.00 10.33              
ATOM   1607  HA  LEU A 104       1.165   2.163   0.285  0.00  2.47              
ATOM   1608  HG  LEU A 104       0.024  -2.832   1.620  0.00  3.26              
ATOM   1609  HB3 LEU A 104       0.097   1.057  -0.667  0.00  1.25              
ATOM   1610  HB2 LEU A 104       1.108   0.065  -0.009  0.00  1.11              
ATOM   1611  N   PHE A 105      14.320  20.212  23.378  0.00 34.06              
ATOM   1612  CA  PHE A 105      -0.112  -0.163  -0.010  0.00  0.20              
ATOM   1613  C   PHE A 105      34.375 -41.843  34.578  0.00 64.25              
ATOM   1614  O   PHE A 105     -40.192  17.733 -36.190  0.00 56.92              
ATOM   1615  CB  PHE A 105      -0.590  -0.012  -0.080  0.00  0.60              
ATOM   1616  CG  PHE A 105       0.428  -0.163  -0.064  0.00  0.46              
ATOM   1617  CD1 PHE A 105      -3.135   8.099   3.126  0.00  9.23              
ATOM   1618  CD2 PHE A 105      -9.186  -2.093  -1.256  0.00  9.50              
ATOM   1619  CE1 PHE A 105       9.842   6.294   2.804  0.00 12.01              
ATOM   1620  CE2 PHE A 105      -0.189 -11.216  -5.000  0.00 12.28              
ATOM   1621  CZ  PHE A 105       7.181  -3.550  -1.280  0.00  8.11              
ATOM   1622  H   PHE A 105     -20.639   1.820 -14.027  0.00 25.02              
ATOM   1623  HZ  PHE A 105      -5.578   2.993   1.134  0.00  6.43              
ATOM   1624  HA  PHE A 105      -0.340   2.181  -0.711  0.00  2.32              
ATOM   1625  HE1 PHE A 105      -7.144  -4.951  -1.922  0.00  8.90              
ATOM   1626  HE2 PHE A 105       0.252   8.113   3.851  0.00  8.98              
ATOM   1627  HD2 PHE A 105       6.379   2.572   1.298  0.00  7.00              
ATOM   1628  HD1 PHE A 105       1.144  -6.630  -2.638  0.00  7.23              
ATOM   1629  HB3 PHE A 105       0.123  -0.262   0.143  0.00  0.32              
ATOM   1630  HB2 PHE A 105       0.202   0.144   0.005  0.00  0.25              
ATOM   1631  N   CYS A 106      -3.880  32.352 -12.185  0.00 34.79              
ATOM   1632  CA  CYS A 106      -0.658   2.808   1.499  0.00  3.25              
ATOM   1633  C   CYS A 106     -16.853  -6.781 -59.869  0.00 62.56              
ATOM   1634  O   CYS A 106      23.493 -16.236  46.204  0.00 54.32              
ATOM   1635  CB  CYS A 106      -1.457  -2.138  -2.372  0.00  3.51              
ATOM   1636  SG  CYS A 106      -0.893   0.641  -0.321  0.00  1.15              
ATOM   1637  H   CYS A 106      13.899 -11.868  16.974  0.00 24.94              
ATOM   1638  HB3 CYS A 106       0.367   0.816   0.924  0.00  1.29              
ATOM   1639  HA  CYS A 106       2.137   0.444   1.945  0.00  2.92              
ATOM   1640  HB2 CYS A 106       1.496   0.197   1.473  0.00  2.11              
ATOM   1641  N   MET A 107       2.944  24.077  28.979  0.00 37.79              
ATOM   1642  CA  MET A 107      -1.004  -1.038  -0.783  0.00  1.64              
ATOM   1643  C   MET A 107      -8.629 -47.363  45.937  0.00 66.54              
ATOM   1644  O   MET A 107     -11.123  25.153 -52.963  0.00 59.68              
ATOM   1645  CB  MET A 107       0.441  -0.086   0.336  0.00  0.56              
ATOM   1646  CG  MET A 107       0.064  -0.047   0.016  0.00  0.08              
ATOM   1647  SD  MET A 107      -1.005   2.000  -2.432  0.00  3.31              
ATOM   1648  CE  MET A 107      -0.300  -1.616  -2.348  0.00  2.87              
ATOM   1649  H   MET A 107     -12.268   0.118 -18.942  0.00 22.57              
ATOM   1650  HG2 MET A 107       0.483  -0.358   0.180  0.00  0.63              
ATOM   1651  HE1 MET A 107      -0.453   0.344   1.347  0.00  1.46              
ATOM   1652  HE2 MET A 107       0.856  -0.019   1.382  0.00  1.63              
ATOM   1653  HE3 MET A 107      -0.721   0.432   1.717  0.00  1.91              
ATOM   1654  HB2 MET A 107       0.464  -0.579   0.457  0.00  0.87              
ATOM   1655  HG3 MET A 107       0.434  -0.569   0.287  0.00  0.77              
ATOM   1656  HA  MET A 107       0.092   1.018  -0.205  0.00  1.04              
ATOM   1657  HB3 MET A 107       0.195  -0.535   0.057  0.00  0.57              
ATOM   1658  N   GLU A 108      12.842  35.909 -25.125  0.00 45.67              
ATOM   1659  CA  GLU A 108       1.532   3.376  -0.020  0.00  3.71              
ATOM   1660  C   GLU A 108       4.343  -5.966 -52.397  0.00 52.91              
ATOM   1661  O   GLU A 108      -4.328 -16.150  39.286  0.00 42.70              
ATOM   1662  CB  GLU A 108       0.567   0.546   1.139  0.00  1.38              
ATOM   1663  CG  GLU A 108       0.639  -0.166  -0.358  0.00  0.75              
ATOM   1664  CD  GLU A 108     -94.807  32.413  91.820  0.00135.90              
ATOM   1665  OE1 GLU A 108      54.435  61.769 -77.491  0.00113.06              
ATOM   1666  OE2 GLU A 108      32.872 -94.076 -30.810  0.00104.31              
ATOM   1667  H   GLU A 108      -0.031 -13.422  38.714  0.00 40.97              
ATOM   1668  HG2 GLU A 108      -1.230  -0.606  -0.184  0.00  1.38              
ATOM   1669  HA  GLU A 108       6.426   1.154   2.093  0.00  6.86              
ATOM   1670  HG3 GLU A 108      -0.619   0.895  -0.313  0.00  1.13              
ATOM   1671  HB3 GLU A 108      -0.362  -0.299  -0.284  0.00  0.55              
ATOM   1672  HB2 GLU A 108       0.164   0.192  -0.462  0.00  0.53              
ATOM   1673  N   ASN A 109       0.970  17.061  27.854  0.00 32.68              
ATOM   1674  CA  ASN A 109       1.275   0.015   0.695  0.00  1.45              
ATOM   1675  C   ASN A 109     -28.581 -21.674  48.675  0.00 60.46              
ATOM   1676  O   ASN A 109       5.996  26.060 -59.885  0.00 65.58              
ATOM   1677  CB  ASN A 109      -4.254  -6.133  -8.889  0.00 11.61              
ATOM   1678  CG  ASN A 109     -14.651 -42.230 -50.674  0.00 67.57              
ATOM   1679  H   ASN A 109      -2.378   4.052 -32.466  0.00 32.80              
ATOM   1680  HA  ASN A 109       3.236   2.158  -0.412  0.00  3.91              
ATOM   1681  HB3 ASN A 109       1.971   2.228  -0.568  0.00  3.03              
ATOM   1682  HB2 ASN A 109      -1.485   0.012   2.392  0.00  2.82              
ATOM   1683  OD1 ASN A 109      60.993  22.061  11.640  0.00 65.90              
ATOM   1684  ND2 ASN A 109      16.324  -4.926 -28.332  0.00 33.07              
ATOM   1685 HD22 ASN A 109     -86.536 -21.078  -7.265  0.00 89.36              
ATOM   1686 HD21 ASN A 109      31.867  56.835  87.683  0.00109.24              
ATOM   1687  N   SER A 110      27.628   4.475 -13.320  0.00 31.00              
ATOM   1688  CA  SER A 110      -1.797  -0.340   0.198  0.00  1.84              
ATOM   1689  C   SER A 110     -34.375 -37.274  44.860  0.00 67.70              
ATOM   1690  O   SER A 110      49.638  12.150 -49.105  0.00 70.87              
ATOM   1691  CB  SER A 110       6.348  -9.053 -14.567  0.00 18.29              
ATOM   1692  OG  SER A 110       2.180 -78.129  30.048  0.00 83.74              
ATOM   1693  H   SER A 110      -6.778 -12.774  17.742  0.00 22.89              
ATOM   1694  HA  SER A 110       1.626  -0.692   2.154  0.00  2.79              
ATOM   1695  HB3 SER A 110       0.800   0.906  -1.105  0.00  1.64              
ATOM   1696  HB2 SER A 110      -2.219  -0.708  -0.276  0.00  2.35              
ATOM   1697  HG  SER A 110      -2.918  81.706 -20.107  0.00 84.19              
ATOM   1698  N   ALA A 111       9.414  34.323 -15.139  0.00 38.68              
ATOM   1699  CA  ALA A 111       1.103   1.032  -1.376  0.00  2.04              
ATOM   1700  C   ALA A 111     -10.402 -29.695  58.233  0.00 66.19              
ATOM   1701  O   ALA A 111      35.306  44.452 -35.379  0.00 66.89              
ATOM   1702  CB  ALA A 111      -0.404  -1.257  -1.235  0.00  1.81              
ATOM   1703  H   ALA A 111     -14.579 -13.379  20.540  0.00 28.52              
ATOM   1704  HA  ALA A 111      -0.952   0.104   0.097  0.00  0.96              
ATOM   1705  HB1 ALA A 111      -1.896  -0.215  -0.065  0.00  1.91              
ATOM   1706  HB3 ALA A 111       0.365   2.367  -0.707  0.00  2.50              
ATOM   1707  HB2 ALA A 111       1.409  -0.280   2.813  0.00  3.16              
ATOM   1708  N   GLU A 112      -2.961  18.225 -40.066  0.00 44.12              
ATOM   1709  CA  GLU A 112      -0.348  -0.789  -3.374  0.00  3.48              
ATOM   1710  C   GLU A 112      57.819  12.075   4.938  0.00 59.27              
ATOM   1711  O   GLU A 112     -62.877   5.467   2.491  0.00 63.16              
ATOM   1712  CB  GLU A 112       0.257  -0.570  -0.793  0.00  1.01              
ATOM   1713  CG  GLU A 112       0.716   0.008  -0.239  0.00  0.76              
ATOM   1714  CD  GLU A 112    -108.424 -25.566  83.181  0.00139.03              
ATOM   1715  OE1 GLU A 112      89.087  60.556  17.341  0.00109.11              
ATOM   1716  OE2 GLU A 112      25.378 -32.981-102.792  0.00110.90              
ATOM   1717  H   GLU A 112     -16.164 -24.258  23.358  0.00 37.35              
ATOM   1718  HG2 GLU A 112      -0.289   0.402   0.252  0.00  0.56              
ATOM   1719  HA  GLU A 112      -3.564  -2.781  -1.192  0.00  4.68              
ATOM   1720  HG3 GLU A 112      -0.539  -0.492  -0.156  0.00  0.75              
ATOM   1721  HB3 GLU A 112      -0.365  -0.192   0.110  0.00  0.43              
ATOM   1722  HB2 GLU A 112       0.430   0.323   0.084  0.00  0.54              
ATOM   1723  N   PRO A 113       4.693 -14.104  -2.086  0.00 15.01              
ATOM   1724  CA  PRO A 113       1.043   0.449   1.192  0.00  1.65              
ATOM   1725  C   PRO A 113      42.132   4.204  34.777  0.00 54.79              
ATOM   1726  O   PRO A 113     -42.607 -32.824 -15.871  0.00 56.08              
ATOM   1727  CB  PRO A 113      -0.008  -0.013   0.125  0.00  0.13              
ATOM   1728  CG  PRO A 113       0.265   0.065  -0.085  0.00  0.29              
ATOM   1729  CD  PRO A 113       0.671   0.104  -0.042  0.00  0.68              
ATOM   1730  HG2 PRO A 113      -0.048   0.177  -0.053  0.00  0.19              
ATOM   1731  HA  PRO A 113      -0.467  -0.361  -0.789  0.00  0.99              
ATOM   1732  HD3 PRO A 113       0.048  -0.101  -0.746  0.00  0.75              
ATOM   1733  HD2 PRO A 113      -0.000  -0.222   0.148  0.00  0.27              
ATOM   1734  HG3 PRO A 113       0.310   0.389  -0.184  0.00  0.53              
ATOM   1735  HB3 PRO A 113      -0.033   0.477  -0.565  0.00  0.74              
ATOM   1736  HB2 PRO A 113      -0.081   0.115  -0.084  0.00  0.16              
ATOM   1737  N   GLU A 114     -23.415   4.773 -32.229  0.00 40.12              
ATOM   1738  CA  GLU A 114      -2.304   0.080  -2.263  0.00  3.23              
ATOM   1739  C   GLU A 114      48.704 -11.202  21.100  0.00 54.25              
ATOM   1740  O   GLU A 114     -37.501   6.160 -47.794  0.00 61.06              
ATOM   1741  CB  GLU A 114      -1.242  -1.515  -0.316  0.00  1.98              
ATOM   1742  CG  GLU A 114       0.497   0.201   0.169  0.00  0.56              
ATOM   1743  CD  GLU A 114    -119.397 -51.034  10.579  0.00130.28              
ATOM   1744  OE1 GLU A 114      32.257 102.674   8.026  0.00107.92              
ATOM   1745  OE2 GLU A 114      85.571 -49.830 -13.507  0.00 99.94              
ATOM   1746  H   GLU A 114      33.863  16.206  15.558  0.00 40.64              
ATOM   1747  HG2 GLU A 114      -0.261   0.422  -0.422  0.00  0.65              
ATOM   1748  HA  GLU A 114      -1.113   1.554  -0.014  0.00  1.91              
ATOM   1749  HG3 GLU A 114       0.580  -0.462  -0.369  0.00  0.83              
ATOM   1750  HB3 GLU A 114       0.345   0.379  -0.087  0.00  0.52              
ATOM   1751  HB2 GLU A 114       0.551   0.749   0.346  0.00  0.99              
ATOM   1752  N   GLN A 115     -31.449  13.193  -3.251  0.00 34.26              
ATOM   1753  CA  GLN A 115       0.175   0.077  -0.049  0.00  0.20              
ATOM   1754  C   GLN A 115      48.290   6.824 -47.431  0.00 68.03              
ATOM   1755  O   GLN A 115     -56.437  16.225  36.288  0.00 69.03              
ATOM   1756  CB  GLN A 115      -0.014   0.008   0.004  0.00  0.02              
ATOM   1757  CG  GLN A 115       0.117  -0.752   2.781  0.00  2.88              
ATOM   1758  CD  GLN A 115      37.139  -9.880  73.655  0.00 83.08              
ATOM   1759  H   GLN A 115      22.059   0.709  17.797  0.00 28.35              
ATOM   1760  HG2 GLN A 115      -0.141   0.003  -0.510  0.00  0.53              
ATOM   1761  HA  GLN A 115      -0.239  -0.819   1.921  0.00  2.10              
ATOM   1762  HG3 GLN A 115       0.146   0.230  -0.199  0.00  0.34              
ATOM   1763  HB3 GLN A 115       0.318   0.004  -0.017  0.00  0.32              
ATOM   1764  HB2 GLN A 115       0.053   0.028  -0.154  0.00  0.17              
ATOM   1765 HE22 GLN A 115      93.995 -54.683  25.753  0.00111.75              
ATOM   1766  OE1 GLN A 115     -72.542  33.052 -19.758  0.00 82.13              
ATOM   1767  NE2 GLN A 115     -36.434  16.183  24.730  0.00 46.91              
ATOM   1768 HE21 GLN A 115     -28.227  12.503-107.910  0.00112.24              
ATOM   1769  N   SER A 116     -18.310 -12.380  34.109  0.00 40.64              
ATOM   1770  CA  SER A 116       0.098   1.724  -0.429  0.00  1.78              
ATOM   1771  C   SER A 116      39.071  53.055 -18.049  0.00 68.32              
ATOM   1772  O   SER A 116     -53.799 -39.377  51.268  0.00 84.10              
ATOM   1773  CB  SER A 116      10.508 -15.183 -13.077  0.00 22.63              
ATOM   1774  OG  SER A 116      27.510  68.984 -27.686  0.00 79.26              
ATOM   1775  H   SER A 116      20.885  -7.665 -22.350  0.00 31.54              
ATOM   1776  HA  SER A 116       0.770  -2.000  -0.995  0.00  2.36              
ATOM   1777  HB3 SER A 116       0.429   1.076  -0.667  0.00  1.34              
ATOM   1778  HB2 SER A 116      -1.390  -2.602   0.083  0.00  2.95              
ATOM   1779  HG  SER A 116     -28.260 -43.981  34.030  0.00 62.38              
ATOM   1780  N   LEU A 117      -7.585 -36.591  -6.119  0.00 37.87              
ATOM   1781  CA  LEU A 117       1.621   4.148   0.261  0.00  4.46              
ATOM   1782  C   LEU A 117      45.932 -16.297  31.852  0.00 58.22              
ATOM   1783  O   LEU A 117     -25.900  29.285 -39.193  0.00 55.36              
ATOM   1784  CB  LEU A 117      -1.784   3.587   2.265  0.00  4.60              
ATOM   1785  CG  LEU A 117     -10.168   2.929  -4.472  0.00 11.49              
ATOM   1786  CD1 LEU A 117       1.340   1.897   3.423  0.00  4.14              
ATOM   1787  CD2 LEU A 117       0.735   1.533   3.374  0.00  3.78              
ATOM   1788  H   LEU A 117      13.558  23.513 -13.212  0.00 30.19              
ATOM   1789 HD22 LEU A 117      -2.001   4.700  -9.709  0.00 10.97              
ATOM   1790 HD23 LEU A 117       3.581 -10.371  -3.177  0.00 11.42              
ATOM   1791 HD21 LEU A 117       7.562   5.021   4.748  0.00 10.24              
ATOM   1792 HD13 LEU A 117       7.562   4.408   4.882  0.00 10.02              
ATOM   1793 HD12 LEU A 117       3.103 -10.536  -3.321  0.00 11.47              
ATOM   1794 HD11 LEU A 117      -8.849  -1.199   4.507  0.00 10.00              
ATOM   1795  HA  LEU A 117       0.103  -2.649  -1.225  0.00  2.92              
ATOM   1796  HG  LEU A 117      -2.122  -1.379  -1.539  0.00  2.96              
ATOM   1797  HB3 LEU A 117       0.289  -0.552  -1.336  0.00  1.47              
ATOM   1798  HB2 LEU A 117       1.127  -0.388  -0.059  0.00  1.19              
ATOM   1799  N   VAL A 118     -34.470  -6.748  -9.430  0.00 36.37              
ATOM   1800  CA  VAL A 118       4.311   6.021   2.562  0.00  7.84              
ATOM   1801  C   VAL A 118     -15.221  32.621 -43.040  0.00 56.11              
ATOM   1802  O   VAL A 118      13.025 -12.727  53.750  0.00 56.75              
ATOM   1803  CB  VAL A 118       2.334  -2.971  -8.835  0.00  9.61              
ATOM   1804  CG1 VAL A 118       4.186   4.885   5.012  0.00  8.16              
ATOM   1805  CG2 VAL A 118      -1.436   2.273   1.992  0.00  3.35              
ATOM   1806  H   VAL A 118      17.273  -8.681  18.701  0.00 26.90              
ATOM   1807  HA  VAL A 118      -0.892  -2.734  -1.239  0.00  3.13              
ATOM   1808 HG11 VAL A 118      -6.437   2.134   2.148  0.00  7.11              
ATOM   1809 HG21 VAL A 118      -3.428  -2.188   5.040  0.00  6.48              
ATOM   1810  HB  VAL A 118       0.097   2.616  -0.194  0.00  2.62              
ATOM   1811 HG12 VAL A 118       4.383   0.748  -0.127  0.00  4.45              
ATOM   1812 HG13 VAL A 118      -0.757  -6.964   1.489  0.00  7.16              
ATOM   1813 HG23 VAL A 118       2.306  -6.000  -2.940  0.00  7.07              
ATOM   1814 HG22 VAL A 118      -3.615   3.319  -4.389  0.00  6.58              
ATOM   1815  N   CYS A 119       4.000 -27.062   9.637  0.00 29.00              
ATOM   1816  CA  CYS A 119      -1.593  -3.317   0.264  0.00  3.69              
ATOM   1817  C   CYS A 119      59.371  -3.560  22.831  0.00 63.71              
ATOM   1818  O   CYS A 119     -45.651  26.455 -27.283  0.00 59.40              
ATOM   1819  CB  CYS A 119       2.313   2.814   2.070  0.00  4.19              
ATOM   1820  SG  CYS A 119       0.375  -0.047   1.187  0.00  1.25              
ATOM   1821  H   CYS A 119      -3.587   8.066 -21.972  0.00 23.68              
ATOM   1822  HB3 CYS A 119      -1.385  -1.802  -1.049  0.00  2.50              
ATOM   1823  HA  CYS A 119      -1.534  -1.382  -2.555  0.00  3.28              
ATOM   1824  HB2 CYS A 119      -1.391  -0.908  -1.861  0.00  2.49              
ATOM   1825  N   GLN A 120     -31.467 -16.297  -1.358  0.00 35.46              
ATOM   1826  CA  GLN A 120       0.098   0.196   0.118  0.00  0.25              
ATOM   1827  C   GLN A 120     -38.502  45.506 -10.317  0.00 60.49              
ATOM   1828  O   GLN A 120      49.346 -26.419  21.941  0.00 60.12              
ATOM   1829  CB  GLN A 120      -0.016   0.024   0.031  0.00  0.04              
ATOM   1830  CG  GLN A 120       2.361  -0.938  -1.662  0.00  3.04              
ATOM   1831  CD  GLN A 120      66.703  11.642 -51.853  0.00 85.29              
ATOM   1832  H   GLN A 120      19.288  -4.902   8.827  0.00 21.77              
ATOM   1833  HG2 GLN A 120      -0.421   0.203   0.047  0.00  0.47              
ATOM   1834  HA  GLN A 120       0.492  -2.112  -0.033  0.00  2.17              
ATOM   1835  HG3 GLN A 120      -0.323   0.262   0.241  0.00  0.48              
ATOM   1836  HB3 GLN A 120       0.415   0.044  -0.286  0.00  0.51              
ATOM   1837  HB2 GLN A 120      -0.027   0.017  -0.197  0.00  0.20              
ATOM   1838 HE22 GLN A 120      59.167  93.951 -28.969  0.00114.75              
ATOM   1839  OE1 GLN A 120     -37.968 -71.600  19.226  0.00 83.29              
ATOM   1840  NE2 GLN A 120      -9.383 -36.704  -7.864  0.00 38.69              
ATOM   1841 HE21 GLN A 120     -74.070  -5.127  71.013  0.00102.74              
ATOM   1842  N   CYS A 121       5.090 -33.456  -4.391  0.00 34.13              
ATOM   1843  CA  CYS A 121      -0.028  -1.320   0.907  0.00  1.60              
ATOM   1844  C   CYS A 121      63.776   3.408 -13.648  0.00 65.31              
ATOM   1845  O   CYS A 121     -55.969  13.472  -5.765  0.00 57.86              
ATOM   1846  CB  CYS A 121      -0.577  -6.006   2.269  0.00  6.45              
ATOM   1847  SG  CYS A 121     -15.370   2.721  12.932  0.00 20.27              
ATOM   1848  H   CYS A 121     -14.567  15.010  -8.818  0.00 22.70              
ATOM   1849  HA  CYS A 121      -2.557  -1.384  -0.161  0.00  2.91              
ATOM   1850  HB3 CYS A 121      -2.303   3.366  -1.927  0.00  4.51              
ATOM   1851  HB2 CYS A 121       2.664   2.014  -1.930  0.00  3.86              
ATOM   1852  HG  CYS A 121      14.331  -3.167 -12.437  0.00 19.24              
ATOM   1853  N   LEU A 122     -30.100 -16.205  22.801  0.00 41.09              
ATOM   1854  CA  LEU A 122       2.877   2.778  -0.173  0.00  4.00              
ATOM   1855  C   LEU A 122     -27.328  48.041  18.301  0.00 58.22              
ATOM   1856  O   LEU A 122      41.701 -33.427 -17.756  0.00 56.32              
ATOM   1857  CB  LEU A 122      -0.732  -0.563  -2.558  0.00  2.72              
ATOM   1858  CG  LEU A 122       8.134  -6.065  -6.168  0.00 11.87              
ATOM   1859  CD1 LEU A 122      -3.059   0.859   0.956  0.00  3.32              
ATOM   1860  CD2 LEU A 122      -5.251   3.255  -0.122  0.00  6.18              
ATOM   1861  H   LEU A 122      25.495   0.489  -3.654  0.00 25.76              
ATOM   1862 HD22 LEU A 122       0.462   0.323 -10.834  0.00 10.85              
ATOM   1863 HD23 LEU A 122       4.230   8.674   5.132  0.00 10.93              
ATOM   1864 HD21 LEU A 122      -8.488  -4.564   4.192  0.00 10.51              
ATOM   1865 HD13 LEU A 122      -9.016  -4.049   3.512  0.00 10.49              
ATOM   1866 HD12 LEU A 122       2.754   9.598   4.544  0.00 10.97              
ATOM   1867 HD11 LEU A 122       8.588  -6.984   1.869  0.00 11.23              
ATOM   1868  HA  LEU A 122      -0.499  -1.737   0.193  0.00  1.82              
ATOM   1869  HG  LEU A 122       2.719   1.222  -1.205  0.00  3.22              
ATOM   1870  HB3 LEU A 122      -0.650  -0.631   0.567  0.00  1.07              
ATOM   1871  HB2 LEU A 122       0.772  -0.440   0.539  0.00  1.04              
ATOM   1872  N   VAL A 123      -3.949 -36.479  -8.582  0.00 37.68              
ATOM   1873  CA  VAL A 123       2.057   6.890  -1.772  0.00  7.41              
ATOM   1874  C   VAL A 123      39.012 -19.376 -41.088  0.00 59.88              
ATOM   1875  O   VAL A 123     -39.579  30.919  30.431  0.00 58.72              
ATOM   1876  CB  VAL A 123       2.178  -4.806  10.585  0.00 11.83              
ATOM   1877  CG1 VAL A 123      -0.105  -0.901  -2.744  0.00  2.89              
ATOM   1878  CG2 VAL A 123      -3.775  -0.719  -1.885  0.00  4.28              
ATOM   1879  H   VAL A 123     -15.331  18.425   4.846  0.00 24.45              
ATOM   1880  HA  VAL A 123      -1.235  -1.741   1.042  0.00  2.38              
ATOM   1881 HG11 VAL A 123       5.849  -0.819   2.626  0.00  6.46              
ATOM   1882 HG21 VAL A 123      -2.332  -0.616  -4.885  0.00  5.45              
ATOM   1883  HB  VAL A 123      -1.499  -2.124  -0.543  0.00  2.66              
ATOM   1884 HG12 VAL A 123      -0.011   6.090  -3.461  0.00  7.00              
ATOM   1885 HG13 VAL A 123      -1.408  -4.294  -3.355  0.00  5.63              
ATOM   1886 HG23 VAL A 123       3.665   6.145  -1.005  0.00  7.23              
ATOM   1887 HG22 VAL A 123      -3.009   0.499   5.499  0.00  6.29              
ATOM   1888  N   ARG A 124     -19.025 -10.298  30.628  0.00 37.50              
ATOM   1889  CA  ARG A 124      15.969   2.765 -11.711  0.00 20.00              
ATOM   1890  C   ARG A 124      52.280 -10.060 -31.885  0.00 62.06              
ATOM   1891  O   ARG A 124     -48.872  16.005  62.562  0.00 80.99              
ATOM   1892  CB  ARG A 124      -0.004   0.022  -0.006  0.00  0.02              
ATOM   1893  CG  ARG A 124       0.282  -0.256   0.195  0.00  0.43              
ATOM   1894  CD  ARG A 124      -2.897   0.210  -0.425  0.00  2.94              
ATOM   1895  NE  ARG A 124     -48.077  16.277 -15.547  0.00 53.09              
ATOM   1896  CZ  ARG A 124      -0.775   0.326 -27.299  0.00 27.31              
ATOM   1897  NH1 ARG A 124      23.509  -6.122 -13.224  0.00 27.66              
ATOM   1898  NH2 ARG A 124     -22.758   1.233 -11.300  0.00 25.44              
ATOM   1899  H   ARG A 124      11.311 -12.595 -15.431  0.00 22.91              
ATOM   1900  HE  ARG A 124      39.170  -8.354 -26.541  0.00 48.05              
ATOM   1901 HH11 ARG A 124     -90.981  25.374 -33.135  0.00100.10              
ATOM   1902 HH12 ARG A 124      15.485 -13.146  83.599  0.00 86.03              
ATOM   1903 HH21 ARG A 124      65.249 -10.151 -53.945  0.00 85.27              
ATOM   1904 HH22 ARG A 124      12.841  -6.981  96.339  0.00 97.44              
ATOM   1905  HG3 ARG A 124      -0.103   0.627   0.310  0.00  0.71              
ATOM   1906  HA  ARG A 124       1.282   3.034   8.901  0.00  9.49              
ATOM   1907  HG2 ARG A 124      -0.184  -0.838   0.286  0.00  0.90              
ATOM   1908  HD3 ARG A 124      -0.210  -2.429  -0.345  0.00  2.46              
ATOM   1909  HD2 ARG A 124       0.125   0.880  -0.031  0.00  0.89              
ATOM   1910  HB3 ARG A 124       0.206  -0.062   0.027  0.00  0.22              
ATOM   1911  HB2 ARG A 124       0.057  -0.050   0.146  0.00  0.16              
ATOM   1912  N   THR A 125     -36.770  -4.729 -14.675  0.00 39.87              
ATOM   1913  CA  THR A 125       3.366  -0.111   0.378  0.00  3.39              
ATOM   1914  C   THR A 125     -30.935 -38.359  47.158  0.00 68.21              
ATOM   1915  O   THR A 125      47.690  28.713 -40.475  0.00 68.83              
ATOM   1916  CB  THR A 125     -25.689   8.671  21.416  0.00 34.55              
ATOM   1917  OG1 THR A 125      65.518  37.258  18.099  0.00 77.51              
ATOM   1918  CG2 THR A 125       3.587  -2.651  -1.349  0.00  4.66              
ATOM   1919  H   THR A 125      26.378  -3.980 -13.162  0.00 29.75              
ATOM   1920  HA  THR A 125      -2.505  -0.611  -1.889  0.00  3.20              
ATOM   1921 HG22 THR A 125      -2.356  -3.022  -0.389  0.00  3.85              
ATOM   1922 HG21 THR A 125      -1.189   1.534   3.431  0.00  3.94              
ATOM   1923  HB  THR A 125       0.323   0.104   0.176  0.00  0.38              
ATOM   1924 HG23 THR A 125       3.815  -0.546   0.610  0.00  3.90              
ATOM   1925  HG1 THR A 125     -46.134 -35.208 -35.028  0.00 67.79              
ATOM   1926  N   PRO A 126     -17.840   8.912  -2.875  0.00 20.15              
ATOM   1927  CA  PRO A 126      -0.154  -0.435   1.381  0.00  1.46              
ATOM   1928  C   PRO A 126      30.388  14.465  52.161  0.00 62.08              
ATOM   1929  O   PRO A 126     -59.276  -1.533 -30.317  0.00 66.60              
ATOM   1930  CB  PRO A 126      -0.017  -0.003  -0.040  0.00  0.04              
ATOM   1931  CG  PRO A 126      -0.036  -0.245   0.183  0.00  0.31              
ATOM   1932  CD  PRO A 126      -0.131  -0.589   0.513  0.00  0.79              
ATOM   1933  HG2 PRO A 126       0.181  -0.098   0.422  0.00  0.47              
ATOM   1934  HA  PRO A 126      -0.171   0.059  -0.921  0.00  0.94              
ATOM   1935  HD3 PRO A 126       0.194  -0.752  -0.202  0.00  0.80              
ATOM   1936  HD2 PRO A 126       0.332  -0.016   0.409  0.00  0.53              
ATOM   1937  HG3 PRO A 126       0.226  -0.214  -0.060  0.00  0.32              
ATOM   1938  HB3 PRO A 126       0.071  -0.225  -0.053  0.00  0.24              
ATOM   1939  HB2 PRO A 126       0.385  -0.033   0.479  0.00  0.62              
ATOM   1940  N   GLU A 127      -5.607 -13.544 -37.637  0.00 40.39              
ATOM   1941  CA  GLU A 127       0.168   0.605  -3.957  0.00  4.01              
ATOM   1942  C   GLU A 127     -56.560 -27.513 -17.016  0.00 65.16              
ATOM   1943  O   GLU A 127      45.576  17.705  38.498  0.00 62.23              
ATOM   1944  CB  GLU A 127      -0.724   0.912  -0.654  0.00  1.34              
ATOM   1945  CG  GLU A 127       0.430  -0.559  -0.118  0.00  0.72              
ATOM   1946  CD  GLU A 127     -40.494 123.516   1.548  0.00129.99              
ATOM   1947  OE1 GLU A 127      84.263 -43.504  33.086  0.00100.44              
ATOM   1948  OE2 GLU A 127     -42.416 -82.845 -44.960  0.00103.36              
ATOM   1949  H   GLU A 127      26.114   1.443  22.179  0.00 34.29              
ATOM   1950  HG2 GLU A 127      -0.825  -0.234  -0.174  0.00  0.88              
ATOM   1951  HA  GLU A 127       3.458  -0.069  -3.652  0.00  5.03              
ATOM   1952  HG3 GLU A 127      -0.186   0.584   0.356  0.00  0.71              
ATOM   1953  HB3 GLU A 127       0.159  -0.380  -0.264  0.00  0.49              
ATOM   1954  HB2 GLU A 127       0.492  -0.316   0.371  0.00  0.69              
ATOM   1955  N   VAL A 128      36.645  16.309  -6.402  0.00 40.62              
ATOM   1956  CA  VAL A 128      -5.968  -2.425   2.776  0.00  7.01              
ATOM   1957  C   VAL A 128     -14.537  57.342  22.087  0.00 63.15              
ATOM   1958  O   VAL A 128     -14.858 -52.976 -34.413  0.00 64.90              
ATOM   1959  CB  VAL A 128       2.054   1.614   8.061  0.00  8.47              
ATOM   1960  CG1 VAL A 128       2.056  -0.832  -2.567  0.00  3.39              
ATOM   1961  CG2 VAL A 128       2.462  -1.970  -5.780  0.00  6.58              
ATOM   1962  H   VAL A 128     -30.873 -10.046 -14.877  0.00 35.71              
ATOM   1963  HA  VAL A 128       2.812   2.211  -1.688  0.00  3.96              
ATOM   1964 HG11 VAL A 128      -0.255   0.351  -6.198  0.00  6.21              
ATOM   1965 HG21 VAL A 128       3.749   5.204   2.509  0.00  6.89              
ATOM   1966  HB  VAL A 128      -0.295   2.296   0.659  0.00  2.41              
ATOM   1967 HG12 VAL A 128      -5.093   4.352   2.324  0.00  7.09              
ATOM   1968 HG13 VAL A 128      -2.492  -6.116   3.687  0.00  7.56              
ATOM   1969 HG23 VAL A 128      -3.731   1.680  -5.029  0.00  6.48              
ATOM   1970 HG22 VAL A 128       2.419  -4.932   1.822  0.00  5.79              
ATOM   1971  N   ASP A 129      25.714 -41.056 -11.528  0.00 49.80              
ATOM   1972  CA  ASP A 129       1.896  -1.314  -1.773  0.00  2.91              
ATOM   1973  C   ASP A 129     -36.907 -37.271  19.196  0.00 55.85              
ATOM   1974  O   ASP A 129      26.327  38.059   9.294  0.00 47.20              
ATOM   1975  CB  ASP A 129      -0.972   1.093   0.411  0.00  1.52              
ATOM   1976  CG  ASP A 129     -80.413 100.132 -10.704  0.00128.87              
ATOM   1977  OD1 ASP A 129      52.027 -50.697 -69.863  0.00100.79              
ATOM   1978  OD2 ASP A 129      26.756 -55.608  79.679  0.00100.78              
ATOM   1979  H   ASP A 129       2.318  40.596  23.139  0.00 46.79              
ATOM   1980  HA  ASP A 129       2.395   0.902  -0.471  0.00  2.60              
ATOM   1981  HB3 ASP A 129      -0.067   0.050  -0.037  0.00  0.09              
ATOM   1982  HB2 ASP A 129      -0.049  -0.032   0.084  0.00  0.10              
ATOM   1983  N   ASP A 130      27.474  27.727 -20.681  0.00 44.17              
ATOM   1984  CA  ASP A 130       2.113   1.408  -0.934  0.00  2.71              
ATOM   1985  C   ASP A 130     -54.497  -8.751   4.398  0.00 55.37              
ATOM   1986  O   ASP A 130      38.675  26.226 -27.070  0.00 54.00              
ATOM   1987  CB  ASP A 130       1.166  -0.725   0.153  0.00  1.38              
ATOM   1988  CG  ASP A 130     111.256 -39.306  51.176  0.00128.62              
ATOM   1989  OD1 ASP A 130     -35.193  93.886 -13.186  0.00101.13              
ATOM   1990  OD2 ASP A 130     -76.950 -54.819 -38.352  0.00101.97              
ATOM   1991  H   ASP A 130     -25.598 -35.822  -4.704  0.00 44.28              
ATOM   1992  HA  ASP A 130       1.877  -0.704  -0.060  0.00  2.01              
ATOM   1993  HB3 ASP A 130       0.121  -0.040  -0.029  0.00  0.13              
ATOM   1994  HB2 ASP A 130       0.027  -0.113  -0.109  0.00  0.16              
ATOM   1995  N   GLU A 131      38.092   2.807  -3.179  0.00 38.33              
ATOM   1996  CA  GLU A 131       3.054   0.844   1.401  0.00  3.46              
ATOM   1997  C   GLU A 131     -29.604 -37.263  -5.202  0.00 47.87              
ATOM   1998  O   GLU A 131      39.374  22.644 -14.904  0.00 47.80              
ATOM   1999  CB  GLU A 131       0.362   0.790  -0.004  0.00  0.87              
ATOM   2000  CG  GLU A 131       0.412   0.148  -0.571  0.00  0.72              
ATOM   2001  CD  GLU A 131     -35.873   6.336 132.336  0.00137.26              
ATOM   2002  OE1 GLU A 131      96.034  21.781 -51.962  0.00111.34              
ATOM   2003  OE2 GLU A 131     -55.610 -19.463 -84.394  0.00102.92              
ATOM   2004  H   GLU A 131     -29.898 -24.245  11.474  0.00 40.17              
ATOM   2005  HG2 GLU A 131      -0.932  -0.171   0.147  0.00  0.96              
ATOM   2006  HA  GLU A 131      -0.229   0.538   5.132  0.00  5.17              
ATOM   2007  HG3 GLU A 131      -0.234  -0.267   0.358  0.00  0.50              
ATOM   2008  HB3 GLU A 131       0.310  -0.228  -0.301  0.00  0.49              
ATOM   2009  HB2 GLU A 131      -0.553  -0.212   0.317  0.00  0.67              
ATOM   2010  N   ALA A 132       9.412  19.256  14.005  0.00 25.60              
ATOM   2011  CA  ALA A 132       1.381   2.388   0.235  0.00  2.77              
ATOM   2012  C   ALA A 132     -24.522 -47.498   9.939  0.00 54.37              
ATOM   2013  O   ALA A 132      39.079  37.762  15.653  0.00 56.55              
ATOM   2014  CB  ALA A 132      -0.446  -2.346  -1.620  0.00  2.89              
ATOM   2015  H   ALA A 132     -21.032 -14.558   3.331  0.00 25.79              
ATOM   2016  HA  ALA A 132      -0.175   1.504  -0.080  0.00  1.52              
ATOM   2017  HB1 ALA A 132       1.549   1.091   2.463  0.00  3.11              
ATOM   2018  HB3 ALA A 132      -0.716  -1.890   0.393  0.00  2.06              
ATOM   2019  HB2 ALA A 132      -1.172   2.403  -0.669  0.00  2.76              
ATOM   2020  N   LEU A 133       0.104  28.890 -16.794  0.00 33.42              
ATOM   2021  CA  LEU A 133      -2.100  -3.129   1.065  0.00  3.92              
ATOM   2022  C   LEU A 133     -43.312 -19.175  24.384  0.00 53.27              
ATOM   2023  O   LEU A 133      25.604  46.586 -10.712  0.00 54.23              
ATOM   2024  CB  LEU A 133       2.148  -1.967   0.231  0.00  2.92              
ATOM   2025  CG  LEU A 133       8.302  -4.259   2.280  0.00  9.61              
ATOM   2026  CD1 LEU A 133      -2.523  -4.411  -2.119  0.00  5.51              
ATOM   2027  CD2 LEU A 133      -2.462  -4.259   0.923  0.00  5.01              
ATOM   2028  H   LEU A 133     -13.839 -17.919  -3.683  0.00 22.94              
ATOM   2029 HD22 LEU A 133       7.834   0.455   7.256  0.00 10.69              
ATOM   2030 HD23 LEU A 133      -9.038   3.642   4.152  0.00 10.59              
ATOM   2031 HD21 LEU A 133       3.283   9.248  -8.438  0.00 12.94              
ATOM   2032 HD13 LEU A 133       3.405   8.716  -7.038  0.00 11.71              
ATOM   2033 HD12 LEU A 133      -8.986   3.781   5.031  0.00 10.97              
ATOM   2034 HD11 LEU A 133      -0.521  -8.057  -3.504  0.00  8.80              
ATOM   2035  HA  LEU A 133       0.111   2.474   0.221  0.00  2.49              
ATOM   2036  HG  LEU A 133      -1.056  -2.674   2.247  0.00  3.65              
ATOM   2037  HB3 LEU A 133       0.052   1.200  -0.397  0.00  1.27              
ATOM   2038  HB2 LEU A 133      -0.257  -0.229  -0.161  0.00  0.38              
ATOM   2039  N   GLU A 134      28.140   1.086 -24.261  0.00 37.17              
ATOM   2040  CA  GLU A 134       3.612   0.932  -1.319  0.00  3.96              
ATOM   2041  C   GLU A 134     -39.248 -32.008  -8.057  0.00 51.28              
ATOM   2042  O   GLU A 134      31.152  40.819 -10.051  0.00 52.32              
ATOM   2043  CB  GLU A 134       1.793   2.181  -0.468  0.00  2.86              
ATOM   2044  CG  GLU A 134       0.251  -0.300  -0.030  0.00  0.39              
ATOM   2045  CD  GLU A 134      17.119 130.196  49.774  0.00140.43              
ATOM   2046  OE1 GLU A 134      -9.484-105.230  51.897  0.00117.71              
ATOM   2047  OE2 GLU A 134     -16.812 -35.473 -98.270  0.00105.82              
ATOM   2048  H   GLU A 134     -20.700 -25.020  10.165  0.00 34.03              
ATOM   2049  HG2 GLU A 134      -1.102  -1.724   0.397  0.00  2.08              
ATOM   2050  HA  GLU A 134       3.788  -1.855   0.148  0.00  4.22              
ATOM   2051  HG3 GLU A 134      -1.297  -0.330  -0.986  0.00  1.66              
ATOM   2052  HB3 GLU A 134      -0.275  -0.911   0.212  0.00  0.97              
ATOM   2053  HB2 GLU A 134      -0.776  -0.591   0.065  0.00  0.98              
ATOM   2054  N   LYS A 135      25.786   7.353  18.468  0.00 32.56              
ATOM   2055  CA  LYS A 135     -13.578 -13.576  -5.024  0.00 19.85              
ATOM   2056  C   LYS A 135     -36.255 -45.536 -16.154  0.00 60.41              
ATOM   2057  O   LYS A 135      66.024  39.986  20.827  0.00 79.95              
ATOM   2058  CB  LYS A 135      -0.000   0.072  -0.223  0.00  0.23              
ATOM   2059  CG  LYS A 135       0.157  -0.217   0.011  0.00  0.27              
ATOM   2060  CD  LYS A 135       0.036   0.677  -0.014  0.00  0.68              
ATOM   2061  CE  LYS A 135      -0.410   0.215   0.440  0.00  0.64              
ATOM   2062  NZ  LYS A 135      -1.229  14.159 -28.624  0.00 31.96              
ATOM   2063  H   LYS A 135     -12.860 -10.349   2.781  0.00 16.74              
ATOM   2064  HZ1 LYS A 135     -15.424  -9.815   4.251  0.00 18.77              
ATOM   2065  HZ2 LYS A 135       4.210   8.845   4.758  0.00 10.89              
ATOM   2066  HZ3 LYS A 135      13.266 -15.216   4.018  0.00 20.58              
ATOM   2067  HA  LYS A 135       9.905  -0.835  -3.254  0.00 10.46              
ATOM   2068  HE2 LYS A 135      -0.649  -1.245   0.503  0.00  1.49              
ATOM   2069  HE3 LYS A 135       1.119   0.557   1.581  0.00  2.02              
ATOM   2070  HG2 LYS A 135      -0.010  -0.200  -0.182  0.00  0.27              
ATOM   2071  HG3 LYS A 135      -0.047  -0.136  -0.013  0.00  0.14              
ATOM   2072  HD3 LYS A 135       0.817  -0.857   0.808  0.00  1.43              
ATOM   2073  HD2 LYS A 135       0.973  -0.323   0.273  0.00  1.06              
ATOM   2074  HB3 LYS A 135       0.114   0.110  -0.071  0.00  0.17              
ATOM   2075  HB2 LYS A 135       0.435  -0.150   0.264  0.00  0.53              
ATOM   2076  N   PHE A 136     -10.436  34.184  10.670  0.00 37.30              
ATOM   2077  CA  PHE A 136      -0.070  -0.151  -0.002  0.00  0.17              
ATOM   2078  C   PHE A 136     -31.208 -42.758  26.387  0.00 59.15              
ATOM   2079  O   PHE A 136      35.614  45.626  11.146  0.00 58.94              
ATOM   2080  CB  PHE A 136      -0.046   0.072   0.060  0.00  0.10              
ATOM   2081  CG  PHE A 136       0.076  -0.350  -0.117  0.00  0.38              
ATOM   2082  CD1 PHE A 136      -5.123   6.821  -2.793  0.00  8.98              
ATOM   2083  CD2 PHE A 136       3.039   4.480   7.197  0.00  9.01              
ATOM   2084  CE1 PHE A 136      -5.015  -4.134 -10.729  0.00 12.54              
ATOM   2085  CE2 PHE A 136       8.690  -7.310   6.589  0.00 13.13              
ATOM   2086  CZ  PHE A 136       2.178  -7.779  -2.906  0.00  8.58              
ATOM   2087  H   PHE A 136     -15.944 -17.929  -7.834  0.00 25.24              
ATOM   2088  HZ  PHE A 136      -1.580   6.061   2.013  0.00  6.58              
ATOM   2089  HA  PHE A 136      -0.462   0.985  -0.160  0.00  1.10              
ATOM   2090  HE1 PHE A 136       4.046   3.749   7.834  0.00  9.58              
ATOM   2091  HE2 PHE A 136      -6.511   5.475  -5.241  0.00  9.99              
ATOM   2092  HD2 PHE A 136      -3.723  -2.011  -6.301  0.00  7.59              
ATOM   2093  HD1 PHE A 136       4.587  -4.600   3.153  0.00  7.22              
ATOM   2094  HB3 PHE A 136      -0.095   0.262   0.051  0.00  0.28              
ATOM   2095  HB2 PHE A 136      -0.021   0.154   0.255  0.00  0.30              
ATOM   2096  N   ASP A 137      12.273  27.932 -27.704  0.00 41.21              
ATOM   2097  CA  ASP A 137       2.250   1.459  -1.520  0.00  3.08              
ATOM   2098  C   ASP A 137     -41.233 -34.392   7.145  0.00 54.17              
ATOM   2099  O   ASP A 137      24.782  50.844 -14.105  0.00 58.29              
ATOM   2100  CB  ASP A 137       0.809  -0.726  -0.072  0.00  1.09              
ATOM   2101  CG  ASP A 137     114.427 -36.863  19.661  0.00121.82              
ATOM   2102  OD1 ASP A 137     -27.724  73.390  28.690  0.00 83.53              
ATOM   2103  OD2 ASP A 137     -74.255 -42.668 -60.704  0.00104.97              
ATOM   2104  H   ASP A 137     -19.701 -27.104  -2.218  0.00 33.58              
ATOM   2105  HA  ASP A 137       2.314  -1.291  -0.872  0.00  2.79              
ATOM   2106  HB3 ASP A 137      -0.068  -0.010  -0.053  0.00  0.09              
ATOM   2107  HB2 ASP A 137      -0.156  -0.070  -0.009  0.00  0.17              
ATOM   2108  N   LYS A 138      31.866   4.568  -3.743  0.00 32.41              
ATOM   2109  CA  LYS A 138     -17.989  -8.667  -1.281  0.00 20.01              
ATOM   2110  C   LYS A 138     -42.034 -38.338  -6.109  0.00 57.22              
ATOM   2111  O   LYS A 138      65.595  43.419 -15.151  0.00 80.11              
ATOM   2112  CB  LYS A 138      -0.160   0.215  -0.038  0.00  0.27              
ATOM   2113  CG  LYS A 138      -0.012  -0.100  -0.332  0.00  0.35              
ATOM   2114  CD  LYS A 138      -0.070   0.543  -0.134  0.00  0.56              
ATOM   2115  CE  LYS A 138      -0.279   0.461   0.229  0.00  0.59              
ATOM   2116  NZ  LYS A 138      22.934 -19.093  20.354  0.00 36.12              
ATOM   2117  H   LYS A 138     -12.433 -16.998   6.429  0.00 22.02              
ATOM   2118  HZ1 LYS A 138       4.063  19.101  -9.155  0.00 21.57              
ATOM   2119  HZ2 LYS A 138     -14.854   4.382   3.921  0.00 15.98              
ATOM   2120  HZ3 LYS A 138      -4.090  -2.818 -15.047  0.00 15.85              
ATOM   2121  HA  LYS A 138       5.423   2.403  -9.224  0.00 10.97              
ATOM   2122  HE2 LYS A 138       0.881   2.019  -1.115  0.00  2.47              
ATOM   2123  HE3 LYS A 138      -1.419   0.451  -0.001  0.00  1.49              
ATOM   2124  HG2 LYS A 138      -0.149  -0.032  -0.044  0.00  0.16              
ATOM   2125  HG3 LYS A 138       0.051  -0.183  -0.268  0.00  0.33              
ATOM   2126  HD3 LYS A 138       0.038  -0.242  -0.309  0.00  0.39              
ATOM   2127  HD2 LYS A 138       0.396  -0.589  -0.375  0.00  0.80              
ATOM   2128  HB3 LYS A 138      -0.063  -0.066  -0.089  0.00  0.13              
ATOM   2129  HB2 LYS A 138       0.273  -0.236  -0.264  0.00  0.45              
ATOM   2130  N   ALA A 139      10.625  12.846  32.465  0.00 36.50              
ATOM   2131  CA  ALA A 139       1.238   2.116   0.115  0.00  2.45              
ATOM   2132  C   ALA A 139     -18.942 -57.446 -13.167  0.00 61.90              
ATOM   2133  O   ALA A 139      41.334  42.694  28.643  0.00 65.97              
ATOM   2134  CB  ALA A 139      -0.216  -0.836  -1.667  0.00  1.88              
ATOM   2135  H   ALA A 139     -19.219 -13.793  -3.026  0.00 23.85              
ATOM   2136  HA  ALA A 139      -0.989   0.962   0.052  0.00  1.38              
ATOM   2137  HB1 ALA A 139      -2.127   0.976   0.196  0.00  2.35              
ATOM   2138  HB3 ALA A 139       1.302   1.175   2.140  0.00  2.77              
ATOM   2139  HB2 ALA A 139       0.523  -2.391   0.457  0.00  2.49              
ATOM   2140  N   LEU A 140      -7.983  35.908   0.910  0.00 36.80              
ATOM   2141  CA  LEU A 140      -1.784  -3.254   1.538  0.00  4.02              
ATOM   2142  C   LEU A 140      -2.422 -49.791  30.143  0.00 58.26              
ATOM   2143  O   LEU A 140      -7.139  68.172 -18.126  0.00 70.90              
ATOM   2144  CB  LEU A 140       1.647  -1.627  -1.339  0.00  2.67              
ATOM   2145  CG  LEU A 140       8.755   8.404  -4.165  0.00 12.83              
ATOM   2146  CD1 LEU A 140      -2.204  -3.609  -2.044  0.00  4.70              
ATOM   2147  CD2 LEU A 140      -1.402  -4.184   0.239  0.00  4.42              
ATOM   2148  H   LEU A 140     -10.183 -21.846 -13.137  0.00 27.45              
ATOM   2149 HD22 LEU A 140      -1.367   9.440  -5.765  0.00 11.15              
ATOM   2150 HD23 LEU A 140      -4.410   2.264   9.988  0.00 11.15              
ATOM   2151 HD21 LEU A 140      -4.489  -7.322  -5.259  0.00 10.07              
ATOM   2152 HD13 LEU A 140      -3.961  -7.279  -3.461  0.00  8.98              
ATOM   2153 HD12 LEU A 140      -4.294   1.985  10.410  0.00 11.43              
ATOM   2154 HD11 LEU A 140      11.197  -0.721   1.151  0.00 11.28              
ATOM   2155  HA  LEU A 140       0.318   1.998  -0.200  0.00  2.03              
ATOM   2156  HG  LEU A 140       1.095   2.418   1.631  0.00  3.12              
ATOM   2157  HB3 LEU A 140      -0.347   0.910  -0.091  0.00  0.98              
ATOM   2158  HB2 LEU A 140      -0.484  -0.373  -0.439  0.00  0.75              
ATOM   2159  N   LYS A 141       7.800  13.477 -32.402  0.00 35.95              
ATOM   2160  CA  LYS A 141      -9.354 -13.860   9.292  0.00 19.13              
ATOM   2161  C   LYS A 141     -18.600 -53.686  34.489  0.00 66.47              
ATOM   2162  O   LYS A 141      12.389  59.637 -59.968  0.00 85.48              
ATOM   2163  CB  LYS A 141      -0.242   0.187   0.255  0.00  0.40              
ATOM   2164  CG  LYS A 141       0.237  -0.107  -0.507  0.00  0.57              
ATOM   2165  CD  LYS A 141      -0.125   0.953   0.524  0.00  1.09              
ATOM   2166  CE  LYS A 141      -0.532   0.243   0.052  0.00  0.59              
ATOM   2167  NZ  LYS A 141      11.037 -16.166  28.422  0.00 34.51              
ATOM   2168  H   LYS A 141       0.959 -22.646  11.156  0.00 25.26              
ATOM   2169  HZ1 LYS A 141      -4.826  18.806   0.206  0.00 19.42              
ATOM   2170  HZ2 LYS A 141     -14.862  -7.511 -11.028  0.00 19.97              
ATOM   2171  HZ3 LYS A 141       9.743   1.822 -13.350  0.00 16.63              
ATOM   2172  HA  LYS A 141      -4.465   3.321  -6.347  0.00  8.44              
ATOM   2173  HE2 LYS A 141      -0.358   1.586  -0.563  0.00  1.72              
ATOM   2174  HE3 LYS A 141      -1.039  -0.475  -1.676  0.00  2.03              
ATOM   2175  HG2 LYS A 141       0.228  -0.128  -0.261  0.00  0.37              
ATOM   2176  HG3 LYS A 141       0.342  -0.026  -0.413  0.00  0.54              
ATOM   2177  HD3 LYS A 141       0.072  -0.733  -0.549  0.00  0.92              
ATOM   2178  HD2 LYS A 141       0.351  -0.521  -1.050  0.00  1.22              
ATOM   2179  HB3 LYS A 141       0.085  -0.551  -0.487  0.00  0.74              
ATOM   2180  HB2 LYS A 141       0.279  -0.018  -0.749  0.00  0.80              
ATOM   2181  N   ALA A 142      27.652  24.372   3.296  0.00 37.01              
ATOM   2182  CA  ALA A 142       0.141   2.143   0.339  0.00  2.17              
ATOM   2183  C   ALA A 142     -10.387 -59.360 -17.065  0.00 62.63              
ATOM   2184  O   ALA A 142      37.204  52.622   2.359  0.00 64.49              
ATOM   2185  CB  ALA A 142      -0.637   0.784  -1.361  0.00  1.69              
ATOM   2186  H   ALA A 142      -9.487 -20.692  20.206  0.00 30.44              
ATOM   2187  HA  ALA A 142      -0.149   0.050   1.977  0.00  1.98              
ATOM   2188  HB1 ALA A 142       0.947  -2.084  -1.573  0.00  2.78              
ATOM   2189  HB3 ALA A 142      -1.220  -1.083   2.409  0.00  2.91              
ATOM   2190  HB2 ALA A 142       1.739   1.387   0.588  0.00  2.30              
ATOM   2191  N   LEU A 143     -10.463  33.887  15.603  0.00 38.75              
ATOM   2192  CA  LEU A 143       0.612  -3.947  -0.911  0.00  4.10              
ATOM   2193  C   LEU A 143      24.093   2.616  60.284  0.00 64.97              
ATOM   2194  O   LEU A 143     -21.826 -19.980 -64.137  0.00 70.63              
ATOM   2195  CB  LEU A 143       0.278   1.046  -2.416  0.00  2.65              
ATOM   2196  CG  LEU A 143      -1.175   0.064 -10.241  0.00 10.31              
ATOM   2197  CD1 LEU A 143      -0.556  -0.516   2.445  0.00  2.56              
ATOM   2198  CD2 LEU A 143       0.104   0.387   1.629  0.00  1.68              
ATOM   2199  H   LEU A 143     -10.751 -29.761  -1.379  0.00 31.67              
ATOM   2200 HD22 LEU A 143       6.312   3.210  -8.091  0.00 10.75              
ATOM   2201 HD23 LEU A 143       5.284  -7.426   6.855  0.00 11.40              
ATOM   2202 HD21 LEU A 143      -4.238   8.536   4.950  0.00 10.74              
ATOM   2203 HD13 LEU A 143      -4.151   8.466   4.786  0.00 10.57              
ATOM   2204 HD12 LEU A 143       5.683  -6.535   6.830  0.00 11.03              
ATOM   2205 HD11 LEU A 143      -7.750  -5.181  -5.782  0.00 10.97              
ATOM   2206  HA  LEU A 143      -0.669   2.006   1.430  0.00  2.55              
ATOM   2207  HG  LEU A 143       1.386  -2.709  -1.459  0.00  3.37              
ATOM   2208  HB3 LEU A 143      -0.170   0.864   0.581  0.00  1.06              
ATOM   2209  HB2 LEU A 143      -0.707  -0.800   0.085  0.00  1.07              
ATOM   2210  N   PRO A 144      -0.970  17.915   2.713  0.00 18.15              
ATOM   2211  CA  PRO A 144       1.364  -0.410   0.527  0.00  1.52              
ATOM   2212  C   PRO A 144      46.651 -37.982 -20.696  0.00 63.62              
ATOM   2213  O   PRO A 144     -26.617  55.779  25.329  0.00 66.79              
ATOM   2214  CB  PRO A 144      -0.034  -0.024   0.024  0.00  0.05              
ATOM   2215  CG  PRO A 144       0.075  -0.052   0.156  0.00  0.18              
ATOM   2216  CD  PRO A 144       0.391  -0.149   0.536  0.00  0.68              
ATOM   2217  HG2 PRO A 144       0.284  -0.182  -0.056  0.00  0.34              
ATOM   2218  HA  PRO A 144      -0.815   0.578   0.212  0.00  1.02              
ATOM   2219  HD3 PRO A 144      -0.366  -0.187   0.372  0.00  0.55              
ATOM   2220  HD2 PRO A 144       0.251  -0.130  -0.176  0.00  0.33              
ATOM   2221  HG3 PRO A 144      -0.196  -0.288  -0.084  0.00  0.36              
ATOM   2222  HB3 PRO A 144      -0.035  -0.036   0.015  0.00  0.05              
ATOM   2223  HB2 PRO A 144       0.406  -0.131  -0.120  0.00  0.44              
ATOM   2224  N   MET A 145     -34.628   8.336   6.729  0.00 36.25              
ATOM   2225  CA  MET A 145       1.744  -0.568   0.197  0.00  1.84              
ATOM   2226  C   MET A 145      -4.538 -15.722  63.232  0.00 65.31              
ATOM   2227  O   MET A 145      21.011  -4.303 -64.996  0.00 68.44              
ATOM   2228  CB  MET A 145      -0.454  -0.192  -0.359  0.00  0.61              
ATOM   2229  CG  MET A 145      -0.004  -0.053  -0.052  0.00  0.07              
ATOM   2230  SD  MET A 145       0.148   2.954   1.504  0.00  3.32              
ATOM   2231  CE  MET A 145      -0.345   2.430  -1.326  0.00  2.79              
ATOM   2232  H   MET A 145      14.662 -22.940 -11.120  0.00 29.41              
ATOM   2233  HG2 MET A 145      -0.260  -0.329  -0.236  0.00  0.48              
ATOM   2234  HE1 MET A 145       0.438  -0.970   0.823  0.00  1.35              
ATOM   2235  HE2 MET A 145       0.612  -1.470   0.015  0.00  1.59              
ATOM   2236  HE3 MET A 145      -0.461  -1.620   0.220  0.00  1.70              
ATOM   2237  HB2 MET A 145      -0.196   0.043   0.472  0.00  0.51              
ATOM   2238  HG3 MET A 145      -0.076  -0.379  -0.392  0.00  0.55              
ATOM   2239  HA  MET A 145      -1.814   0.046  -1.510  0.00  2.36              
ATOM   2240  HB3 MET A 145       0.309  -0.016  -0.230  0.00  0.39              
ATOM   2241  N   HIS A 146      -7.797  19.853 -26.340  0.00 33.89              
ATOM   2242  CA  HIS A 146      -1.314  -0.149  -0.713  0.00  1.50              
ATOM   2243  C   HIS A 146      59.350 -11.749  23.780  0.00 65.01              
ATOM   2244  O   HIS A 146     -46.763  31.165 -42.651  0.00 70.55              
ATOM   2245  CB  HIS A 146       1.457   0.186  -0.142  0.00  1.48              
ATOM   2246  CG  HIS A 146       1.368   0.194   1.037  0.00  1.73              
ATOM   2247  H   HIS A 146      -5.313   0.330  21.780  0.00 22.42              
ATOM   2248  HA  HIS A 146      -2.975   0.559   0.654  0.00  3.10              
ATOM   2249  HB3 HIS A 146      -0.351   0.070  -0.041  0.00  0.36              
ATOM   2250  HB2 HIS A 146      -0.814  -0.167   0.411  0.00  0.93              
ATOM   2251  CD2 HIS A 146     -14.669  -2.543  -7.798  0.00 16.81              
ATOM   2252  HD1 HIS A 146       1.959  -5.012  32.143  0.00 32.59              
ATOM   2253  HE1 HIS A 146      -3.542  -0.639  -0.036  0.00  3.60              
ATOM   2254  CE1 HIS A 146      22.449   3.840  19.976  0.00 30.29              
ATOM   2255  ND1 HIS A 146      -7.012   2.364 -46.727  0.00 47.31              
ATOM   2256  NE2 HIS A 146       3.594   1.070 -11.787  0.00 12.37              
ATOM   2257  HD2 HIS A 146      -1.376  -0.342   1.757  0.00  2.26              
ATOM   2258  N   ILE A 147     -35.837  -4.606  -0.321  0.00 36.13              
ATOM   2259  CA  ILE A 147       3.633   3.968   0.285  0.00  5.39              
ATOM   2260  C   ILE A 147     -29.684  36.843 -40.130  0.00 62.04              
ATOM   2261  O   ILE A 147      36.416 -20.289  42.739  0.00 59.70              
ATOM   2262  CB  ILE A 147      -1.950  -1.313  -3.649  0.00  4.34              
ATOM   2263  CG1 ILE A 147      -0.839   0.741   0.568  0.00  1.26              
ATOM   2264  CG2 ILE A 147      -0.197   1.096  -1.734  0.00  2.06              
ATOM   2265  CD1 ILE A 147       0.009   0.276  -0.000  0.00  0.28              
ATOM   2266  H   ILE A 147      23.390 -10.485  14.959  0.00 29.68              
ATOM   2267  HA  ILE A 147      -2.153  -3.177   0.126  0.00  3.84              
ATOM   2268 HG22 ILE A 147      -4.397   4.548   3.338  0.00  7.15              
ATOM   2269 HG21 ILE A 147       6.578   2.579  -1.697  0.00  7.27              
ATOM   2270  HB  ILE A 147      -0.101  -0.727   0.253  0.00  0.78              
ATOM   2271 HG12 ILE A 147       0.236  -0.403  -0.099  0.00  0.48              
ATOM   2272 HG13 ILE A 147       0.293  -0.292  -0.296  0.00  0.51              
ATOM   2273 HD13 ILE A 147       0.147  -0.125   0.285  0.00  0.34              
ATOM   2274 HD12 ILE A 147      -0.273  -0.303  -0.002  0.00  0.41              
ATOM   2275 HG23 ILE A 147      -0.114  -7.271   3.339  0.00  8.00              
ATOM   2276 HD11 ILE A 147       0.111   0.144  -0.251  0.00  0.31              
ATOM   2277  N   ARG A 148       1.297 -39.774  12.826  0.00 41.81              
ATOM   2278  CA  ARG A 148      13.522  16.600 -11.426  0.00 24.27              
ATOM   2279  C   ARG A 148      52.741 -19.135  34.998  0.00 66.13              
ATOM   2280  O   ARG A 148     -50.272  30.773 -58.622  0.00 83.13              
ATOM   2281  CB  ARG A 148      -0.007   0.021   0.015  0.00  0.03              
ATOM   2282  CG  ARG A 148      -0.406  -0.279  -0.226  0.00  0.54              
ATOM   2283  CD  ARG A 148      -0.684   3.032  -1.050  0.00  3.28              
ATOM   2284  NE  ARG A 148      -2.070  40.722 -17.605  0.00 44.41              
ATOM   2285  CZ  ARG A 148       9.661  18.851   9.842  0.00 23.36              
ATOM   2286  NH1 ARG A 148      37.133 -12.883   2.138  0.00 39.36              
ATOM   2287  NH2 ARG A 148      13.427  24.750 -19.815  0.00 34.43              
ATOM   2288  H   ARG A 148      -9.745  17.635 -18.597  0.00 27.42              
ATOM   2289  HE  ARG A 148      33.085 -10.116  21.683  0.00 40.83              
ATOM   2290 HH11 ARG A 148     -19.543  96.035 -18.443  0.00 99.72              
ATOM   2291 HH12 ARG A 148     -77.111 -61.662   1.050  0.00 98.74              
ATOM   2292 HH21 ARG A 148      75.497 -31.308  35.140  0.00 88.97              
ATOM   2293 HH22 ARG A 148     -81.970 -59.676   2.346  0.00101.42              
ATOM   2294  HG3 ARG A 148      -0.384   0.059  -0.647  0.00  0.75              
ATOM   2295  HA  ARG A 148      -0.441  -4.875   8.849  0.00 10.11              
ATOM   2296  HG2 ARG A 148       0.183   0.069  -0.546  0.00  0.58              
ATOM   2297  HD3 ARG A 148      -0.805   0.767   1.410  0.00  1.80              
ATOM   2298  HD2 ARG A 148      -1.740   0.630   0.206  0.00  1.86              
ATOM   2299  HB3 ARG A 148       0.124  -0.629   0.009  0.00  0.64              
ATOM   2300  HB2 ARG A 148       0.014  -0.571  -0.281  0.00  0.64              
ATOM   2301  N   LEU A 149     -40.189 -10.957   7.146  0.00 42.26              
ATOM   2302  CA  LEU A 149       2.241   3.428   1.393  0.00  4.33              
ATOM   2303  C   LEU A 149     -27.886  43.363 -31.512  0.00 60.42              
ATOM   2304  O   LEU A 149      42.203 -26.541  34.030  0.00 60.36              
ATOM   2305  CB  LEU A 149       0.985  -1.144  -1.133  0.00  1.89              
ATOM   2306  CG  LEU A 149       8.041  -8.870  -0.802  0.00 12.00              
ATOM   2307  CD1 LEU A 149      -0.113   1.851   0.405  0.00  1.90              
ATOM   2308  CD2 LEU A 149      -0.345   2.024  -1.522  0.00  2.56              
ATOM   2309  H   LEU A 149      19.832  -5.502  10.427  0.00 23.07              
ATOM   2310 HD22 LEU A 149       3.548  -2.841  -8.671  0.00  9.79              
ATOM   2311 HD23 LEU A 149       0.685  10.437   1.680  0.00 10.59              
ATOM   2312 HD21 LEU A 149     -10.483  -3.384   0.811  0.00 11.05              
ATOM   2313 HD13 LEU A 149     -10.796  -3.267   0.697  0.00 11.30              
ATOM   2314 HD12 LEU A 149       0.496  10.306   1.163  0.00 10.38              
ATOM   2315 HD11 LEU A 149       5.777  -5.175   7.120  0.00 10.53              
ATOM   2316  HA  LEU A 149      -1.359  -3.017  -0.573  0.00  3.36              
ATOM   2317  HG  LEU A 149       2.984   1.179  -0.210  0.00  3.22              
ATOM   2318  HB3 LEU A 149      -0.801  -0.275  -0.273  0.00  0.89              
ATOM   2319  HB2 LEU A 149       0.247  -0.336   0.732  0.00  0.84              
ATOM   2320  N   SER A 150      -2.451 -37.226  13.851  0.00 39.79              
ATOM   2321  CA  SER A 150       0.535   1.422  -0.588  0.00  1.63              
ATOM   2322  C   SER A 150      62.054 -11.935  18.929  0.00 65.97              
ATOM   2323  O   SER A 150     -46.140  25.047 -37.821  0.00 64.70              
ATOM   2324  CB  SER A 150      11.311  -3.581  15.722  0.00 19.70              
ATOM   2325  OG  SER A 150     -53.099 -79.426   1.180  0.00 95.55              
ATOM   2326  H   SER A 150     -12.139  20.090 -21.117  0.00 31.57              
ATOM   2327  HA  SER A 150      -0.852  -0.853  -1.237  0.00  1.73              
ATOM   2328  HB3 SER A 150      -1.183  -0.110   0.046  0.00  1.19              
ATOM   2329  HB2 SER A 150       1.255   2.070   0.506  0.00  2.47              
ATOM   2330  HG  SER A 150      40.778  81.580 -18.590  0.00 93.08              
ATOM   2331  N   PHE A 151     -37.316  -5.118   5.997  0.00 38.14              
ATOM   2332  CA  PHE A 151       0.170   0.075   0.062  0.00  0.20              
ATOM   2333  C   PHE A 151     -19.385  54.724  18.089  0.00 60.81              
ATOM   2334  O   PHE A 151      44.344 -45.772 -13.326  0.00 65.11              
ATOM   2335  CB  PHE A 151       0.309   0.538   0.351  0.00  0.71              
ATOM   2336  CG  PHE A 151      -0.083  -0.270  -0.204  0.00  0.35              
ATOM   2337  CD1 PHE A 151       6.739   1.800   5.173  0.00  8.68              
ATOM   2338  CD2 PHE A 151      -4.083   6.683   0.558  0.00  7.85              
ATOM   2339  CE1 PHE A 151       6.559 -12.075   3.293  0.00 14.13              
ATOM   2340  CE2 PHE A 151     -12.136  -2.704  -5.429  0.00 13.57              
ATOM   2341  CZ  PHE A 151      -2.939  -8.836  -2.163  0.00  9.56              
ATOM   2342  H   PHE A 151      21.162  -8.664   8.756  0.00 24.49              
ATOM   2343  HZ  PHE A 151       2.037   7.492   1.473  0.00  7.90              
ATOM   2344  HA  PHE A 151      -1.239  -2.615   0.669  0.00  2.97              
ATOM   2345  HE1 PHE A 151      -5.210   9.840  -2.382  0.00 11.39              
ATOM   2346  HE2 PHE A 151       9.580   1.861   4.269  0.00 10.65              
ATOM   2347  HD2 PHE A 151       4.622  -3.797  -0.585  0.00  6.01              
ATOM   2348  HD1 PHE A 151      -5.715   0.375  -3.649  0.00  6.79              
ATOM   2349  HB3 PHE A 151      -0.156  -0.122  -0.393  0.00  0.44              
ATOM   2350  HB2 PHE A 151       0.082  -0.279  -0.229  0.00  0.37              
ATOM   2351  N   ASN A 152      -8.641 -30.704  -6.155  0.00 32.48              
ATOM   2352  CA  ASN A 152      -0.204  -1.232   0.289  0.00  1.28              
ATOM   2353  C   ASN A 152       6.330 -23.382 -65.350  0.00 69.70              
ATOM   2354  O   ASN A 152       0.916  38.300  55.372  0.00 67.33              
ATOM   2355  CB  ASN A 152       8.085  -1.322   1.591  0.00  8.35              
ATOM   2356  CG  ASN A 152      49.594 -53.332 -22.921  0.00 76.35              
ATOM   2357  H   ASN A 152     -12.068  23.170   1.920  0.00 26.20              
ATOM   2358  HA  ASN A 152      -3.599  -2.181   0.743  0.00  4.27              
ATOM   2359  HB3 ASN A 152       0.161   1.123  -3.208  0.00  3.40              
ATOM   2360  HB2 ASN A 152      -2.055  -3.019  -0.129  0.00  3.65              
ATOM   2361  OD1 ASN A 152     -13.121  21.076  66.541  0.00 71.02              
ATOM   2362  ND2 ASN A 152      15.044  -5.666  36.915  0.00 40.26              
ATOM   2363 HD22 ASN A 152      23.987 -22.107-104.261  0.00109.25              
ATOM   2364 HD21 ASN A 152     -77.186  66.685  21.927  0.00104.33              
ATOM   2365  N   PRO A 153      -4.164 -18.258   4.545  0.00 19.27              
ATOM   2366  CA  PRO A 153       0.862  -0.303  -0.732  0.00  1.17              
ATOM   2367  C   PRO A 153      31.764  -6.640 -62.165  0.00 70.12              
ATOM   2368  O   PRO A 153     -17.796 -13.567  73.794  0.00 77.11              
ATOM   2369  CB  PRO A 153       0.030  -0.015   0.091  0.00  0.10              
ATOM   2370  CG  PRO A 153       0.098  -0.053  -0.230  0.00  0.26              
ATOM   2371  CD  PRO A 153       0.109  -0.078  -0.693  0.00  0.71              
ATOM   2372  HG2 PRO A 153       0.116   0.245   0.054  0.00  0.28              
ATOM   2373  HA  PRO A 153       0.090   0.280  -0.765  0.00  0.82              
ATOM   2374  HD3 PRO A 153      -0.412   0.167  -0.114  0.00  0.46              
ATOM   2375  HD2 PRO A 153       0.287   0.190  -0.006  0.00  0.34              
ATOM   2376  HG3 PRO A 153      -0.094   0.046  -0.276  0.00  0.30              
ATOM   2377  HB3 PRO A 153       0.061   0.246  -0.663  0.00  0.71              
ATOM   2378  HB2 PRO A 153       0.119   0.254  -0.269  0.00  0.39              
ATOM   2379  N   THR A 154     -27.250  10.792  24.865  0.00 38.44              
ATOM   2380  CA  THR A 154       1.640  -2.082  -0.408  0.00  2.68              
ATOM   2381  C   THR A 154       7.607 -23.132 -67.116  0.00 71.40              
ATOM   2382  O   THR A 154     -32.676   5.598  70.156  0.00 77.59              
ATOM   2383  CB  THR A 154      22.387  12.819  15.017  0.00 29.85              
ATOM   2384  OG1 THR A 154     -14.180  52.001 -66.947  0.00 85.95              
ATOM   2385  CG2 THR A 154      -5.417   1.064   0.802  0.00  5.58              
ATOM   2386  H   THR A 154      10.231  -0.291 -32.847  0.00 34.40              
ATOM   2387  HA  THR A 154      -1.076   1.440  -2.955  0.00  3.46              
ATOM   2388 HG22 THR A 154      -0.767   2.443  -3.021  0.00  3.96              
ATOM   2389 HG21 THR A 154       2.539   1.815   1.542  0.00  3.48              
ATOM   2390  HB  THR A 154      -0.198  -0.139   0.303  0.00  0.39              
ATOM   2391 HG23 THR A 154      -2.586  -1.599   1.471  0.00  3.38              
ATOM   2392  HG1 THR A 154      -2.527 -66.802  50.102  0.00 83.54              
ATOM   2393  N   GLN A 155       9.137  25.276  25.890  0.00 37.32              
ATOM   2394  CA  GLN A 155      -0.072  -0.066  -0.145  0.00  0.18              
ATOM   2395  C   GLN A 155     -15.287  -5.536 -67.803  0.00 69.72              
ATOM   2396  O   GLN A 155       1.211  35.338  70.472  0.00 78.85              
ATOM   2397  CB  GLN A 155      -0.013  -0.026   0.012  0.00  0.03              
ATOM   2398  CG  GLN A 155      -0.896  -2.370   2.358  0.00  3.46              
ATOM   2399  CD  GLN A 155     -50.337 -30.027  51.261  0.00 77.87              
ATOM   2400  OE1 GLN A 155      53.008 -32.223 -34.369  0.00 70.92              
ATOM   2401  NE2 GLN A 155      15.526 -37.715   1.890  0.00 40.83              
ATOM   2402  H   GLN A 155       5.070  -9.219 -22.634  0.00 24.96              
ATOM   2403 HE21 GLN A 155      69.431  55.783 -75.981  0.00117.07              
ATOM   2404 HE22 GLN A 155     -90.283  50.436  55.624  0.00117.43              
ATOM   2405  HG2 GLN A 155       0.013   0.675  -0.509  0.00  0.85              
ATOM   2406  HA  GLN A 155       1.114   0.543  -1.199  0.00  1.72              
ATOM   2407  HG3 GLN A 155      -0.324   0.704  -0.326  0.00  0.84              
ATOM   2408  HB3 GLN A 155      -0.074  -0.024  -0.346  0.00  0.35              
ATOM   2409  HB2 GLN A 155      -0.068   0.179   0.053  0.00  0.20              
ATOM   2410  N   LEU A 156      19.354 -11.817  33.177  0.00 40.19              
ATOM   2411  CA  LEU A 156      -0.930   0.658  -2.990  0.00  3.20              
ATOM   2412  C   LEU A 156      14.775   4.272 -57.447  0.00 59.47              
ATOM   2413  O   LEU A 156      18.431   4.575  57.393  0.00 60.45              
ATOM   2414  CB  LEU A 156      -2.699   1.671   1.864  0.00  3.68              
ATOM   2415  CG  LEU A 156      -8.874   2.957  -1.936  0.00  9.55              
ATOM   2416  CD1 LEU A 156       1.763  -0.649   2.545  0.00  3.16              
ATOM   2417  CD2 LEU A 156      -0.177   1.161   1.726  0.00  2.09              
ATOM   2418  H   LEU A 156      -4.962  -9.513 -27.439  0.00 29.46              
ATOM   2419 HD22 LEU A 156      -2.981   8.729   3.579  0.00  9.89              
ATOM   2420 HD23 LEU A 156       9.075   0.859  -7.517  0.00 11.81              
ATOM   2421 HD21 LEU A 156       2.833  -7.022   7.993  0.00 11.01              
ATOM   2422 HD13 LEU A 156       2.090  -6.714   7.977  0.00 10.63              
ATOM   2423 HD12 LEU A 156       8.295   1.675  -7.253  0.00 11.15              
ATOM   2424 HD11 LEU A 156      -8.805  -3.554  -6.630  0.00 11.58              
ATOM   2425  HA  LEU A 156       1.858  -0.453   0.237  0.00  1.93              
ATOM   2426  HG  LEU A 156      -0.880   2.287  -2.420  0.00  3.44              
ATOM   2427  HB3 LEU A 156       0.740  -0.766   0.436  0.00  1.15              
ATOM   2428  HB2 LEU A 156       0.195  -0.570  -1.038  0.00  1.20              
ATOM   2429  N   GLU A 157     -17.997 -11.458  36.387  0.00 42.18              
ATOM   2430  CA  GLU A 157      -1.202  -0.516   2.876  0.00  3.16              
ATOM   2431  C   GLU A 157      41.735 -24.866 -32.533  0.00 58.47              
ATOM   2432  O   GLU A 157     -40.149  -9.977  37.881  0.00 56.09              
ATOM   2433  CB  GLU A 157       0.245   0.407   0.488  0.00  0.68              
ATOM   2434  CG  GLU A 157      -0.102  -0.794  -0.054  0.00  0.80              
ATOM   2435  CD  GLU A 157      38.981 101.215  54.944  0.00121.58              
ATOM   2436  OE1 GLU A 157      61.560 -75.040 -32.254  0.00102.28              
ATOM   2437  OE2 GLU A 157     -96.436 -20.393 -19.233  0.00100.43              
ATOM   2438  H   GLU A 157     -10.768   7.146 -38.583  0.00 40.69              
ATOM   2439  HG2 GLU A 157       0.442   0.253  -0.693  0.00  0.86              
ATOM   2440  HA  GLU A 157      -2.582  -0.756   0.459  0.00  2.73              
ATOM   2441  HG3 GLU A 157      -0.932   0.820  -0.065  0.00  1.24              
ATOM   2442  HB3 GLU A 157       0.135  -0.343  -0.419  0.00  0.56              
ATOM   2443  HB2 GLU A 157      -0.399   0.044   0.231  0.00  0.46              
ATOM   2444  N   GLU A 158     -26.533  21.708  20.542  0.00 39.97              
ATOM   2445  CA  GLU A 158      -1.688   2.423   2.826  0.00  4.09              
ATOM   2446  C   GLU A 158     -61.753 -25.828   1.119  0.00 66.95              
ATOM   2447  O   GLU A 158      64.491  19.962 -25.860  0.00 72.29              
ATOM   2448  CB  GLU A 158      -0.723   0.329   1.338  0.00  1.56              
ATOM   2449  CG  GLU A 158      -0.255  -0.677   0.178  0.00  0.75              
ATOM   2450  CD  GLU A 158      80.484 101.339 -26.339  0.00132.06              
ATOM   2451  OE1 GLU A 158      -8.708 -94.364 -54.903  0.00109.52              
ATOM   2452  OE2 GLU A 158     -66.539 -10.903  79.599  0.00104.32              
ATOM   2453  H   GLU A 158      25.529   2.886 -31.689  0.00 40.80              
ATOM   2454  HG2 GLU A 158       0.117   0.345  -0.445  0.00  0.57              
ATOM   2455  HA  GLU A 158       0.781   5.528   1.527  0.00  5.79              
ATOM   2456  HG3 GLU A 158      -0.217   0.698   0.323  0.00  0.80              
ATOM   2457  HB3 GLU A 158       0.514   0.333  -0.139  0.00  0.63              
ATOM   2458  HB2 GLU A 158      -0.016  -0.529  -0.298  0.00  0.61              
ATOM   2459  N   GLN A 159      31.140  20.051   9.939  0.00 38.35              
ATOM   2460  CA  GLN A 159      -0.133  -0.159  -0.103  0.00  0.23              
ATOM   2461  C   GLN A 159       7.274 -42.529  56.995  0.00 71.48              
ATOM   2462  O   GLN A 159     -30.208  30.562 -46.724  0.00 63.48              
ATOM   2463  CB  GLN A 159      -0.004  -0.023  -0.056  0.00  0.06              
ATOM   2464  CG  GLN A 159      -1.557   0.862  -2.336  0.00  2.94              
ATOM   2465  CD  GLN A 159     -59.406  36.707 -41.642  0.00 81.31              
ATOM   2466  OE1 GLN A 159      23.471 -71.144  -0.112  0.00 74.92              
ATOM   2467  NE2 GLN A 159       2.474 -47.999 -23.535  0.00 53.52              
ATOM   2468  H   GLN A 159     -33.269 -10.023   5.599  0.00 35.19              
ATOM   2469 HE21 GLN A 159      65.067 -35.010  60.666  0.00 95.60              
ATOM   2470 HE22 GLN A 159     -34.659 118.495   5.958  0.00123.60              
ATOM   2471  HG2 GLN A 159      -0.106   0.182   0.130  0.00  0.25              
ATOM   2472  HA  GLN A 159      -0.633   2.057   1.808  0.00  2.81              
ATOM   2473  HG3 GLN A 159       0.142   0.082   0.425  0.00  0.46              
ATOM   2474  HB3 GLN A 159      -0.098  -0.064   0.200  0.00  0.23              
ATOM   2475  HB2 GLN A 159      -0.012  -0.056   0.315  0.00  0.32              
ATOM   2476  N   CYS A 160      13.772  29.231 -32.888  0.00 46.11              
ATOM   2477  CA  CYS A 160      -6.407  -3.266   5.381  0.00  8.98              
ATOM   2478  C   CYS A 160       3.119  21.751 101.647  0.00104.00              
ATOM   2479  O   CYS A 160      -2.861  51.337 -56.409  0.00 76.33              
ATOM   2480  CB  CYS A 160       6.689  -9.414   1.368  0.00 11.63              
ATOM   2481  SG  CYS A 160      -0.352  -1.199  -0.952  0.00  1.57              
ATOM   2482  OXT CYS A 160      -6.640 -88.785 -39.342  0.00 97.34              
ATOM   2483  H   CYS A 160       4.214 -14.363  22.104  0.00 26.70              
ATOM   2484  HB3 CYS A 160       0.246   7.650  -1.317  0.00  7.77              
ATOM   2485  HA  CYS A 160       5.004   1.922   1.380  0.00  5.54              
ATOM   2486  HB2 CYS A 160      -7.460   3.000   2.632  0.00  8.46              
