# Supplementary material for: Bluues: a program for the analysis of the electrostatic properties of proteins based on generalized Born radii
Source: BMC Bioinformatics. 2012 Mar 28;13(Suppl 4):S18. doi: 10.1186/1471-2105-13-S4-S18 (PMC3434445; doi:10.1186/1471-2105-13-S4-S18)
Supplement: Additional file 1 — Executable and examples. Zipped folder with the executable compiled for Linux x86_64 and 80386 machines and including example input and output files. [file 1471-2105-13-S4-S18-S1.ZIP › S18 additional file/out.gbr]

       N  ATOM  RES RESN CH.     GBR4      GBR5      GBR6      GBR7      GBR8      GBR9
GBR     1    N  GLN    5 A      7.872     6.204     5.348     4.863     4.558     4.350
GBR     2   CA  GLN    5 A      8.103     6.716     5.990     5.562     5.275     5.063
GBR     3    C  GLN    5 A      9.341     7.709     6.774     6.203     5.820     5.543
GBR     4    O  GLN    5 A     10.070     8.101     6.872     6.095     5.572     5.199
GBR     5   CB  GLN    5 A      7.387     6.117     5.484     5.121     4.884     4.713
GBR     6   CG  GLN    5 A      6.359     5.372     4.920     4.670     4.509     4.395
GBR     7   CD  GLN    5 A      5.636     4.897     4.581     4.413     4.307     4.231
GBR     8    H  GLN    5 A      7.126     5.272     4.397     3.935     3.657     3.474
GBR     9   H2  GLN    5 A      8.837     6.808     5.640     4.930     4.461     4.130
GBR    10   H3  GLN    5 A      6.793     5.321     4.611     4.213     3.959     3.780
GBR    11  HG3  GLN    5 A      5.463     4.500     4.066     3.827     3.674     3.569
GBR    12  HB3  GLN    5 A      6.595     5.347     4.731     4.372     4.136     3.967
GBR    13   HA  GLN    5 A      7.001     5.646     4.918     4.463     4.146     3.914
GBR    14  HG2  GLN    5 A      6.304     5.177     4.629     4.307     4.090     3.931
GBR    15  HB2  GLN    5 A      7.469     5.877     5.055     4.579     4.272     4.060
GBR    16 HE22  GLN    5 A      4.604     3.875     3.559     3.380     3.261     3.173
GBR    17  OE1  GLN    5 A      5.022     4.335     4.032     3.863     3.751     3.670
GBR    18  NE2  GLN    5 A      4.948     4.284     4.010     3.867     3.777     3.715
GBR    19 HE21  GLN    5 A      4.141     3.579     3.341     3.206     3.116     3.048
GBR    20    N  THR    6 A      9.393     7.775     6.824     6.229     5.821     5.522
GBR    21   CA  THR    6 A     10.911     9.269     8.217     7.533     7.064     6.723
GBR    22    C  THR    6 A     10.495     8.825     7.740     7.016     6.504     6.124
GBR    23    O  THR    6 A      8.823     7.147     6.148     5.515     5.086     4.779
GBR    24   CB  THR    6 A     10.987     9.254     8.101     7.336     6.808     6.428
GBR    25  OG1  THR    6 A      8.916     7.076     5.991     5.334     4.911     4.623
GBR    26  CG2  THR    6 A     11.099     9.021     7.638     6.760     6.185     5.789
GBR    27    H  THR    6 A      8.208     6.571     5.631     5.040     4.638     4.348
GBR    28   HA  THR    6 A     11.840    10.131     8.965     8.185     7.646     7.254
GBR    29 HG22  THR    6 A      9.565     7.246     5.919     5.171     4.714     4.412
GBR    30 HG21  THR    6 A     12.380    10.452     9.032     8.059     7.392     6.920
GBR    31   HB  THR    6 A     11.836    10.270     9.180     8.422     7.877     7.470
GBR    32 HG23  THR    6 A     10.923     8.749     7.334     6.451     5.877     5.479
GBR    33  HG1  THR    6 A      7.535     5.655     4.679     4.137     3.805     3.586
GBR    34    N  MET    7 A     11.664    10.029     8.879     8.069     7.480     7.037
GBR    35   CA  MET    7 A     11.023     9.303     8.111     7.281     6.688     6.250
GBR    36    C  MET    7 A     10.518     9.110     8.213     7.608     7.169     6.829
GBR    37    O  MET    7 A     11.069     9.756     8.906     8.326     7.898     7.556
GBR    38   CB  MET    7 A     12.297    10.650     9.422     8.525     7.859     7.352
GBR    39   CG  MET    7 A     11.638     9.998     8.835     8.011     7.408     6.950
GBR    40   SD  MET    7 A     11.337     9.450     8.150     7.284     6.691     6.265
GBR    41   CE  MET    7 A      9.274     7.384     6.275     5.614     5.193     4.906
GBR    42    H  MET    7 A     12.774    11.262    10.145     9.335     8.732     8.270
GBR    43  HG2  MET    7 A     12.313    10.876     9.849     9.114     8.571     8.153
GBR    44  HE1  MET    7 A      7.557     5.758     4.845     4.345     4.041     3.839
GBR    45  HE2  MET    7 A      8.900     6.930     5.813     5.162     4.750     4.469
GBR    46  HE3  MET    7 A     10.071     8.319     7.210     6.501     6.024     5.684
GBR    47  HB2  MET    7 A     12.326    10.476     9.083     8.089     7.379     6.859
GBR    48  HG3  MET    7 A     10.349     8.651     7.523     6.754     6.201     5.785
GBR    49   HA  MET    7 A      9.479     7.415     6.133     5.345     4.839     4.496
GBR    50  HB3  MET    7 A     13.338    11.934    10.855    10.038     9.409     8.911
GBR    51    N  LYS    8 A      8.945     7.553     6.728     6.190     5.803     5.507
GBR    52   CA  LYS    8 A      8.055     6.887     6.259     5.878     5.620     5.430
GBR    53    C  LYS    8 A      7.647     6.472     5.851     5.478     5.229     5.046
GBR    54    O  LYS    8 A      6.868     5.635     5.003     4.630     4.383     4.208
GBR    55   CB  LYS    8 A      6.543     5.568     5.096     4.826     4.652     4.528
GBR    56   CG  LYS    8 A      6.528     5.574     5.117     4.858     4.690     4.570
GBR    57   CD  LYS    8 A      7.239     6.177     5.636     5.317     5.105     4.951
GBR    58   CE  LYS    8 A      6.440     5.398     4.885     4.588     4.395     4.258
GBR    59   NZ  LYS    8 A      6.405     5.349     4.831     4.531     4.334     4.194
GBR    60    H  LYS    8 A      7.810     6.176     5.236     4.650     4.257     3.979
GBR    61  HZ1  LYS    8 A      5.432     4.439     3.962     3.683     3.498     3.365
GBR    62  HZ2  LYS    8 A      5.636     4.604     4.097     3.798     3.598     3.453
GBR    63  HZ3  LYS    8 A      7.471     6.230     5.579     5.188     4.926     4.736
GBR    64   HA  LYS    8 A      8.183     6.902     6.141     5.625     5.240     4.937
GBR    65  HE2  LYS    8 A      5.106     4.208     3.791     3.555     3.401     3.293
GBR    66  HE3  LYS    8 A      6.451     5.212     4.571     4.189     3.936     3.755
GBR    67  HG2  LYS    8 A      6.465     5.369     4.818     4.488     4.263     4.098
GBR    68  HG3  LYS    8 A      5.365     4.541     4.157     3.935     3.788     3.680
GBR    69  HD3  LYS    8 A      8.364     7.191     6.555     6.169     5.908     5.716
GBR    70  HD2  LYS    8 A      6.387     5.276     4.698     4.348     4.112     3.942
GBR    71  HB3  LYS    8 A      5.648     4.735     4.294     4.035     3.864     3.740
GBR    72  HB2  LYS    8 A      5.783     4.810     4.346     4.078     3.901     3.775
GBR    73    N  GLY    9 A      7.370     6.164     5.517     5.121     4.851     4.652
GBR    74   CA  GLY    9 A      6.730     5.604     5.049     4.734     4.533     4.394
GBR    75    C  GLY    9 A      8.052     6.725     6.004     5.574     5.291     5.089
GBR    76    O  GLY    9 A      7.153     5.776     5.056     4.636     4.364     4.175
GBR    77    H  GLY    9 A      7.041     5.666     4.887     4.398     4.064     3.824
GBR    78  HA2  GLY    9 A      5.776     4.698     4.189     3.904     3.724     3.598
GBR    79  HA3  GLY    9 A      5.654     4.646     4.173     3.908     3.737     3.616
GBR    80    N  LEU   10 A      9.849     8.456     7.615     7.083     6.720     6.456
GBR    81   CA  LEU   10 A     11.152     9.719     8.769     8.132     7.684     7.354
GBR    82    C  LEU   10 A     10.304     8.686     7.630     6.933     6.450     6.100
GBR    83    O  LEU   10 A      8.984     7.115     5.999     5.325     4.894     4.599
GBR    84   CB  LEU   10 A     12.711    11.388    10.425     9.729     9.216     8.825
GBR    85   CG  LEU   10 A     13.747    12.503    11.517    10.748    10.142     9.657
GBR    86  CD1  LEU   10 A     14.155    12.994    12.085    11.389    10.854    10.435
GBR    87  CD2  LEU   10 A     14.695    13.553    12.555    11.689    10.940    10.295
GBR    88    H  LEU   10 A     10.109     8.745     7.908     7.371     7.000     6.729
GBR    89 HD22  LEU   10 A     14.203    12.877    11.668    10.594     9.676     8.921
GBR    90 HD23  LEU   10 A     15.184    14.119    13.149    12.264    11.465    10.757
GBR    91 HD21  LEU   10 A     15.098    14.067    13.187    12.441    11.801    11.247
GBR    92 HD13  LEU   10 A     14.444    13.294    12.377    11.665    11.112    10.677
GBR    93 HD12  LEU   10 A     14.714    13.645    12.784    12.105    11.568    11.138
GBR    94 HD11  LEU   10 A     13.317    12.040    11.082    10.375     9.844     9.435
GBR    95   HA  LEU   10 A     11.203     9.757     8.793     8.140     7.676     7.328
GBR    96   HG  LEU   10 A     13.195    11.821    10.731     9.883     9.222     8.700
GBR    97  HB3  LEU   10 A     12.487    11.099    10.075     9.325     8.765     8.333
GBR    98  HB2  LEU   10 A     12.973    11.705    10.790    10.135     9.658     9.298
GBR    99    N  ASP   11 A     10.408     8.867     7.865     7.203     6.743     6.409
GBR   100   CA  ASP   11 A      9.565     7.958     6.958     6.318     5.882     5.569
GBR   101    C  ASP   11 A     11.086     9.569     8.526     7.803     7.282     6.892
GBR   102    O  ASP   11 A     11.679    10.361     9.472     8.865     8.431     8.108
GBR   103   CB  ASP   11 A      8.477     7.080     6.285     5.793     5.463     5.224
GBR   104   CG  ASP   11 A      7.269     6.022     5.377     5.003     4.761     4.592
GBR   105  OD1  ASP   11 A      7.155     5.799     5.094     4.686     4.422     4.237
GBR   106  OD2  ASP   11 A      6.007     4.966     4.464     4.180     3.998     3.872
GBR   107    H  ASP   11 A     10.814     9.350     8.383     7.729     7.263     6.915
GBR   108   HA  ASP   11 A      8.354     6.530     5.493     4.883     4.495     4.231
GBR   109  HB3  ASP   11 A      9.219     7.877     7.079     6.567     6.207     5.936
GBR   110  HB2  ASP   11 A      7.326     5.897     5.124     4.662     4.358     4.144
GBR   111    N  ILE   12 A     11.218     9.443     8.147     7.239     6.601     6.140
GBR   112   CA  ILE   12 A     12.619    11.106     9.899     8.967     8.256     7.712
GBR   113    C  ILE   12 A     12.280    10.919     9.937     9.231     8.711     8.316
GBR   114    O  ILE   12 A     12.978    11.708    10.774    10.095     9.595     9.215
GBR   115   CB  ILE   12 A     12.735    10.979     9.463     8.282     7.420     6.800
GBR   116  CG1  ILE   12 A     14.237    12.971    11.811    10.772     9.878     9.141
GBR   117  CG2  ILE   12 A     11.310     9.345     7.860     6.847     6.174     5.716
GBR   118  CD1  ILE   12 A     15.273    14.217    13.211    12.247    11.345    10.543
GBR   119    H  ILE   12 A      9.962     7.768     6.335     5.458     4.904     4.532
GBR   120   HA  ILE   12 A     13.574    12.267    11.196    10.328     9.628     9.062
GBR   121 HG22  ILE   12 A     11.380     9.344     7.772     6.703     6.000     5.526
GBR   122 HG21  ILE   12 A      9.580     7.316     5.918     5.113     4.629     4.317
GBR   123   HB  ILE   12 A     12.376    10.223     8.377     7.057     6.179     5.590
GBR   124 HG12  ILE   12 A     14.214    12.924    11.704    10.581     9.607     8.811
GBR   125 HG13  ILE   12 A     14.214    13.063    12.095    11.283    10.601    10.027
GBR   126 HD13  ILE   12 A     15.197    14.037    12.860    11.687    10.603     9.683
GBR   127 HD12  ILE   12 A     15.853    14.945    14.065    13.168    12.242    11.325
GBR   128 HG23  ILE   12 A     11.625    10.008     8.776     7.872     7.215     6.735
GBR   129 HD11  ILE   12 A     15.217    14.190    13.264    12.425    11.665    10.987
GBR   130    N  GLN   13 A     10.753     9.322     8.391     7.774     7.346     7.033
GBR   131   CA  GLN   13 A      9.883     8.447     7.572     7.016     6.639     6.367
GBR   132    C  GLN   13 A      9.702     8.149     7.190     6.573     6.148     5.837
GBR   133    O  GLN   13 A      8.674     6.956     5.967     5.365     4.970     4.692
GBR   134   CB  GLN   13 A      7.783     6.427     5.703     5.278     5.002     4.809
GBR   135   CG  GLN   13 A      7.358     6.067     5.399     5.017     4.774     4.606
GBR   136   CD  GLN   13 A      8.323     6.981     6.227     5.769     5.467     5.254
GBR   137    H  GLN   13 A      9.820     8.294     7.334     6.713     6.286     5.974
GBR   138  HG2  GLN   13 A      7.380     5.938     5.164     4.706     4.407     4.196
GBR   139   HA  GLN   13 A     10.245     8.777     7.845     7.231     6.798     6.469
GBR   140  HG3  GLN   13 A      5.796     4.692     4.178     3.898     3.724     3.606
GBR   141  HB3  GLN   13 A      6.762     5.405     4.725     4.337     4.090     3.919
GBR   142  HB2  GLN   13 A      7.074     5.740     5.039     4.624     4.349     4.153
GBR   143 HE22  GLN   13 A      9.268     7.618     6.531     5.797     5.280     4.900
GBR   144  OE1  GLN   13 A      7.309     5.915     5.161     4.712     4.420     4.217
GBR   145  NE2  GLN   13 A      9.469     8.081     7.211     6.636     6.228     5.921
GBR   146 HE21  GLN   13 A      9.925     8.634     7.814     7.266     6.875     6.582
GBR   147    N  LYS   14 A     10.120     8.623     7.666     7.027     6.570     6.224
GBR   148   CA  LYS   14 A      9.593     7.974     6.967     6.319     5.879     5.564
GBR   149    C  LYS   14 A     10.793     9.055     7.872     7.073     6.516     6.114
GBR   150    O  LYS   14 A     10.133     8.157     6.856     6.021     5.469     5.086
GBR   151   CB  LYS   14 A      9.533     8.102     7.225     6.654     6.256     5.962
GBR   152   CG  LYS   14 A      7.626     6.376     5.699     5.288     5.014     4.817
GBR   153   CD  LYS   14 A      7.510     6.377     5.781     5.425     5.188     5.016
GBR   154   CE  LYS   14 A      5.803     4.933     4.528     4.301     4.157     4.056
GBR   155   NZ  LYS   14 A      5.355     4.594     4.249     4.060     3.939     3.855
GBR   156    H  LYS   14 A     10.467     9.080     8.193     7.600     7.172     6.844
GBR   157  HZ1  LYS   14 A      5.331     4.425     3.979     3.712     3.529     3.394
GBR   158  HZ2  LYS   14 A      4.199     3.599     3.337     3.190     3.093     3.023
GBR   159  HZ3  LYS   14 A      5.466     4.621     4.209     3.960     3.788     3.657
GBR   160   HA  LYS   14 A      7.835     6.144     5.223     4.686     4.345     4.110
GBR   161  HE2  LYS   14 A      5.163     4.267     3.843     3.599     3.438     3.324
GBR   162  HE3  LYS   14 A      4.907     4.097     3.723     3.510     3.370     3.269
GBR   163  HG2  LYS   14 A      6.300     5.074     4.469     4.127     3.911     3.764
GBR   164  HG3  LYS   14 A      7.303     6.083     5.408     4.980     4.678     4.451
GBR   165  HD3  LYS   14 A      7.591     6.289     5.558     5.097     4.775     4.536
GBR   166  HD2  LYS   14 A      8.062     6.873     6.217     5.809     5.525     5.309
GBR   167  HB3  LYS   14 A      9.808     8.274     7.281     6.604     6.113     5.740
GBR   168  HB2  LYS   14 A     10.345     9.029     8.212     7.677     7.301     7.019
GBR   169    N  VAL   15 A     12.250    10.699     9.558     8.732     8.124     7.663
GBR   170   CA  VAL   15 A     13.317    11.831    10.664     9.780     9.110     8.593
GBR   171    C  VAL   15 A     12.754    11.130     9.921     9.057     8.434     7.969
GBR   172    O  VAL   15 A     13.565    12.048    10.878    10.023     9.401     8.939
GBR   173   CB  VAL   15 A     14.855    13.713    12.760    11.986    11.360    10.850
GBR   174  CG1  VAL   15 A     14.900    13.849    12.996    12.316    11.770    11.324
GBR   175  CG2  VAL   15 A     15.011    13.929    13.025    12.289    11.691    11.200
GBR   176    H  VAL   15 A     12.435    10.994     9.944     9.185     8.624     8.195
GBR   177   HA  VAL   15 A     13.120    11.553    10.323     9.396     8.700     8.170
GBR   178 HG11  VAL   15 A     14.959    13.908    13.054    12.371    11.822    11.371
GBR   179 HG21  VAL   15 A     14.178    12.948    11.965    11.204    10.615    10.155
GBR   180   HB  VAL   15 A     15.393    14.312    13.373    12.579    11.913    11.352
GBR   181 HG12  VAL   15 A     14.120    12.982    12.102    11.432    10.914    10.505
GBR   182 HG13  VAL   15 A     15.410    14.457    13.661    13.001    12.445    11.963
GBR   183 HG23  VAL   15 A     15.502    14.476    13.580    12.806    12.130    11.527
GBR   184 HG22  VAL   15 A     15.231    14.234    13.397    12.703    12.124    11.630
GBR   185    N  ALA   16 A     11.144     9.375     8.204     7.438     6.914     6.535
GBR   186   CA  ALA   16 A     10.240     8.484     7.426     6.784     6.370     6.084
GBR   187    C  ALA   16 A      9.498     7.719     6.710     6.115     5.732     5.465
GBR   188    O  ALA   16 A      8.297     6.497     5.556     5.023     4.685     4.451
GBR   189   CB  ALA   16 A      7.974     6.327     5.487     5.023     4.737     4.545
GBR   190    H  ALA   16 A     10.399     8.583     7.419     6.670     6.160     5.790
GBR   191   HA  ALA   16 A     11.287     9.559     8.423     7.687     7.192     6.840
GBR   192  HB1  ALA   16 A      8.371     6.608     5.650     5.095     4.740     4.493
GBR   193  HB3  ALA   16 A      6.759     5.262     4.563     4.189     3.961     3.807
GBR   194  HB2  ALA   16 A      6.781     5.250     4.533     4.150     3.917     3.762
GBR   195    N  GLY   17 A      9.874     8.093     7.051     6.420     6.005     5.710
GBR   196   CA  GLY   17 A      8.723     6.954     6.003     5.455     5.105     4.863
GBR   197    C  GLY   17 A     10.350     8.548     7.467     6.803     6.366     6.056
GBR   198    O  GLY   17 A     12.160    10.469     9.327     8.577     8.067     7.700
GBR   199    H  GLY   17 A     10.576     8.812     7.720     7.033     6.574     6.246
GBR   200  HA2  GLY   17 A      7.050     5.443     4.669     4.243     3.979     3.799
GBR   201  HA3  GLY   17 A      7.886     6.113     5.214     4.709     4.390     4.170
GBR   202    N  THR   18 A      9.155     7.333     6.316     5.713     5.319     5.040
GBR   203   CA  THR   18 A     10.272     8.442     7.365     6.717     6.296     6.000
GBR   204    C  THR   18 A     11.906    10.025     8.737     7.881     7.287     6.850
GBR   205    O  THR   18 A     11.382     9.316     7.894     6.944     6.286     5.808
GBR   206   CB  THR   18 A      8.302     6.616     5.769     5.302     5.014     4.819
GBR   207  OG1  THR   18 A      6.662     5.236     4.598     4.264     4.062     3.927
GBR   208  CG2  THR   18 A      9.038     7.197     6.216     5.665     5.322     5.089
GBR   209    H  THR   18 A      7.072     5.373     4.541     4.077     3.784     3.582
GBR   210   HA  THR   18 A     10.985     9.162     8.037     7.344     6.892     6.574
GBR   211 HG22  THR   18 A     10.457     8.437     7.209     6.460     5.968     5.619
GBR   212 HG21  THR   18 A      7.508     5.733     4.886     4.432     4.153     3.965
GBR   213   HB  THR   18 A      6.993     5.368     4.604     4.191     3.937     3.764
GBR   214 HG23  THR   18 A      9.126     7.268     6.255     5.670     5.294     5.030
GBR   215  HG1  THR   18 A      6.782     5.173     4.422     4.013     3.755     3.576
GBR   216    N  TRP   19 A     13.511    11.825    10.543     9.632     8.985     8.511
GBR   217   CA  TRP   19 A     14.810    13.377    12.165    11.217    10.493     9.940
GBR   218    C  TRP   19 A     15.165    13.747    12.459    11.373    10.492     9.783
GBR   219    O  TRP   19 A     14.667    12.924    11.288     9.914     8.840     8.025
GBR   220   CB  TRP   19 A     15.998    14.845    13.789    12.889    12.154    11.563
GBR   221   CG  TRP   19 A     15.684    14.473    13.390    12.487    11.760    11.179
GBR   222  CD1  TRP   19 A     15.189    13.874    12.747    11.847    11.149    10.605
GBR   223  CD2  TRP   19 A     15.712    14.546    13.502    12.621    11.903    11.324
GBR   224  NE1  TRP   19 A     14.923    13.575    12.435    11.535    10.845    10.315
GBR   225  CE2  TRP   19 A     15.196    13.923    12.818    11.919    11.211    10.656
GBR   226  CE3  TRP   19 A     15.913    14.856    13.908    13.099    12.427    11.874
GBR   227  CZ2  TRP   19 A     14.889    13.610    12.522    11.644    10.953    10.411
GBR   228  CZ3  TRP   19 A     15.565    14.489    13.559    12.785    12.154    11.640
GBR   229  CH2  TRP   19 A     15.059    13.881    12.886    12.077    11.431    10.913
GBR   230    H  TRP   19 A     13.456    11.705    10.358     9.392     8.696     8.177
GBR   231  HE1  TRP   19 A     14.481    13.067    11.911    11.027    10.365     9.867
GBR   232  HH2  TRP   19 A     14.670    13.482    12.514    11.749    11.147    10.666
GBR   233   HA  TRP   19 A     14.331    12.834    11.606    10.664     9.953     9.407
GBR   234  HE3  TRP   19 A     16.166    15.184    14.297    13.531    12.886    12.350
GBR   235  HZ3  TRP   19 A     15.522    14.487    13.609    12.891    12.313    11.849
GBR   236  HZ2  TRP   19 A     14.415    13.051    11.916    11.019    10.323     9.783
GBR   237  HD1  TRP   19 A     14.937    13.581    12.451    11.575    10.911    10.405
GBR   238  HB3  TRP   19 A     16.611    15.640    14.714    13.881    13.162    12.556
GBR   239  HB2  TRP   19 A     16.237    15.117    14.068    13.153    12.391    11.770
GBR   240    N  TYR   20 A     15.673    14.450    13.287    12.234    11.315    10.531
GBR   241   CA  TYR   20 A     15.738    14.358    12.799    11.188     9.769     8.669
GBR   242    C  TYR   20 A     16.756    15.705    14.352    12.666    10.962     9.578
GBR   243    O  TYR   20 A     17.028    16.245    15.412    14.478    13.421    12.313
GBR   244   CB  TYR   20 A     14.859    13.430    11.980    10.589     9.383     8.430
GBR   245   CG  TYR   20 A     13.490    11.895    10.571     9.528     8.721     8.097
GBR   246  CD1  TYR   20 A     12.803    11.252    10.109     9.298     8.717     8.289
GBR   247  CD2  TYR   20 A     12.312    10.290     8.696     7.557     6.765     6.206
GBR   248  CE1  TYR   20 A     10.936     9.192     8.067     7.343     6.854     6.503
GBR   249  CE2  TYR   20 A     10.354     8.261     6.939     6.131     5.615     5.264
GBR   250   CZ  TYR   20 A      9.663     7.825     6.761     6.135     5.739     5.471
GBR   251   OH  TYR   20 A      7.116     5.531     4.786     4.392     4.155     3.999
GBR   252    H  TYR   20 A     15.803    14.701    13.695    12.819    12.073    11.444
GBR   253   HA  TYR   20 A     15.435    13.593    11.379     9.335     7.854     6.870
GBR   254  HE1  TYR   20 A     10.065     8.252     7.118     6.388     5.884     5.513
GBR   255  HE2  TYR   20 A      8.853     6.568     5.333     4.664     4.269     4.015
GBR   256  HD2  TYR   20 A     12.073     9.498     7.465     6.167     5.375     4.870
GBR   257  HD1  TYR   20 A     13.298    11.856    10.766     9.971     9.385     8.942
GBR   258  HB3  TYR   20 A     14.659    12.870    10.834     8.972     7.608     6.690
GBR   259  HB2  TYR   20 A     15.067    13.899    12.823    11.829    10.913    10.092
GBR   260   HH  TYR   20 A      6.615     5.053     4.329     3.938     3.694     3.525
GBR   261    N  SER   21 A     16.966    15.588    13.306    10.646     8.649     7.382
GBR   262   CA  SER   21 A     17.607    16.784    15.471    13.448    11.279     9.618
GBR   263    C  SER   21 A     17.153    16.413    15.496    14.135    12.322    10.587
GBR   264    O  SER   21 A     16.829    16.168    15.476    14.257    12.054     9.848
GBR   265   CB  SER   21 A     17.856    17.024    15.563    13.293    11.023     9.385
GBR   266   OG  SER   21 A     18.151    17.437    16.263    14.429    12.371    10.707
GBR   267    H  SER   21 A     16.356    13.861    10.248     7.582     6.113     5.274
GBR   268   HA  SER   21 A     17.939    17.345    16.584    15.475    13.967    12.368
GBR   269  HB3  SER   21 A     18.054    17.474    16.676    15.403    13.622    11.835
GBR   270  HB2  SER   21 A     17.360    15.915    13.170    10.133     8.108     6.910
GBR   271   HG  SER   21 A     18.225    17.592    16.599    15.024    13.106    11.424
GBR   272    N  LEU   22 A     17.012    16.313    15.637    14.940    14.151    13.228
GBR   273   CA  LEU   22 A     16.185    15.316    14.537    13.844    13.221    12.654
GBR   274    C  LEU   22 A     15.891    14.862    13.931    13.123    12.437    11.861
GBR   275    O  LEU   22 A     14.832    13.524    12.398    11.480    10.749    10.167
GBR   276   CB  LEU   22 A     15.885    14.986    14.200    13.519    12.926    12.406
GBR   277   CG  LEU   22 A     14.700    13.600    12.680    11.914    11.271    10.724
GBR   278  CD1  LEU   22 A     14.372    13.241    12.325    11.592    11.003    10.521
GBR   279  CD2  LEU   22 A     13.666    12.249    11.046    10.046     9.225     8.556
GBR   280    H  LEU   22 A     17.320    16.693    16.088    15.476    14.810    14.047
GBR   281 HD22  LEU   22 A     13.841    12.473    11.306    10.326     9.510     8.837
GBR   282 HD23  LEU   22 A     12.622    11.034     9.744     8.724     7.928     7.309
GBR   283 HD21  LEU   22 A     13.526    11.972    10.655     9.584     8.732     8.060
GBR   284 HD13  LEU   22 A     14.451    13.280    12.312    11.526    10.890    10.369
GBR   285 HD12  LEU   22 A     13.440    12.196    11.237    10.507     9.943     9.498
GBR   286 HD11  LEU   22 A     14.767    13.734    12.895    12.222    11.680    11.239
GBR   287   HA  LEU   22 A     15.717    14.783    13.965    13.248    12.605    12.014
GBR   288   HG  LEU   22 A     14.537    13.475    12.615    11.919    11.349    10.872
GBR   289  HB3  LEU   22 A     16.013    15.107    14.303    13.600    12.990    12.458
GBR   290  HB2  LEU   22 A     16.190    15.385    14.689    14.091    13.574    13.119
GBR   291    N  ALA   23 A     16.496    15.576    14.718    13.956    13.300    12.745
GBR   292   CA  ALA   23 A     16.020    14.920    13.920    13.073    12.384    11.836
GBR   293    C  ALA   23 A     16.855    15.959    15.103    14.337    13.682    13.140
GBR   294    O  ALA   23 A     17.635    16.974    16.320    15.700    15.133    14.630
GBR   295   CB  ALA   23 A     15.247    13.971    12.868    11.981    11.293    10.762
GBR   296    H  ALA   23 A     17.106    16.362    15.657    15.006    14.420    13.898
GBR   297   HA  ALA   23 A     15.377    14.100    12.984    12.082    11.382    10.842
GBR   298  HB1  ALA   23 A     15.767    14.638    13.630    12.785    12.104    11.561
GBR   299  HB3  ALA   23 A     14.606    13.174    12.000    11.109    10.450     9.958
GBR   300  HB2  ALA   23 A     14.606    13.200    12.021    11.098    10.394     9.856
GBR   301    N  MET   24 A     16.434    15.406    14.449    13.622    12.943    12.397
GBR   302   CA  MET   24 A     16.950    16.080    15.248    14.500    13.859    13.325
GBR   303    C  MET   24 A     16.112    15.041    14.072    13.253    12.590    12.062
GBR   304    O  MET   24 A     14.986    13.645    12.524    11.656    11.006    10.518
GBR   305   CB  MET   24 A     17.381    16.649    15.932    15.262    14.659    14.134
GBR   306   CG  MET   24 A     16.710    15.775    14.876    14.061    13.354    12.756
GBR   307   SD  MET   24 A     17.059    16.269    15.502    14.784    14.131    13.553
GBR   308   CE  MET   24 A     17.674    17.056    16.430    15.791    15.125    14.415
GBR   309    H  MET   24 A     15.566    14.309    13.205    12.313    11.622    11.090
GBR   310  HG2  MET   24 A     16.479    15.452    14.469    13.587    12.834    12.208
GBR   311  HE1  MET   24 A     17.709    17.091    16.463    15.822    15.150    14.417
GBR   312  HE2  MET   24 A     17.398    16.713    16.008    15.253    14.401    13.430
GBR   313  HE3  MET   24 A     18.089    17.595    17.088    16.546    15.932    15.209
GBR   314  HB2  MET   24 A     17.462    16.784    16.129    15.521    14.973    14.491
GBR   315  HG3  MET   24 A     16.005    14.888    13.862    12.981    12.258    11.674
GBR   316   HA  MET   24 A     17.402    16.662    15.939    15.264    14.663    14.143
GBR   317  HB3  MET   24 A     17.905    17.323    16.742    16.179    15.649    15.164
GBR   318    N  ALA   25 A     16.370    15.400    14.505    13.721    13.057    12.505
GBR   319   CA  ALA   25 A     15.487    14.340    13.324    12.468    11.764    11.191
GBR   320    C  ALA   25 A     15.883    14.931    14.093    13.373    12.761    12.240
GBR   321    O  ALA   25 A     16.634    15.856    15.156    14.540    14.000    13.529
GBR   322   CB  ALA   25 A     14.670    13.229    11.956    10.906    10.069     9.409
GBR   323    H  ALA   25 A     17.006    16.209    15.452    14.760    14.144    13.608
GBR   324   HA  ALA   25 A     14.860    13.592    12.524    11.670    11.002    10.479
GBR   325  HB1  ALA   25 A     14.022    12.450    11.100    10.019     9.183     8.542
GBR   326  HB3  ALA   25 A     13.964    12.319    10.945     9.883     9.081     8.471
GBR   327  HB2  ALA   25 A     15.235    13.911    12.687    11.623    10.738    10.018
GBR   328    N  ALA   26 A     15.139    14.121    13.274    12.580    12.010    11.536
GBR   329   CA  ALA   26 A     15.177    14.266    13.539    12.963    12.501    12.123
GBR   330    C  ALA   26 A     14.133    13.117    12.344    11.756    11.296    10.925
GBR   331    O  ALA   26 A     13.204    12.051    11.200    10.567    10.082     9.698
GBR   332   CB  ALA   26 A     15.173    14.294    13.604    13.068    12.646    12.307
GBR   333    H  ALA   26 A     14.376    13.203    12.253    11.498    10.895    10.408
GBR   334   HA  ALA   26 A     15.671    14.825    14.131    13.569    13.110    12.729
GBR   335  HB1  ALA   26 A     14.447    13.500    12.786    12.249    11.837    11.512
GBR   336  HB3  ALA   26 A     15.364    14.498    13.800    13.239    12.779    12.394
GBR   337  HB2  ALA   26 A     15.476    14.613    13.924    13.380    12.949    12.601
GBR   338    N  SER   27 A     13.994    12.991    12.232    11.648    11.181    10.789
GBR   339   CA  SER   27 A     12.820    11.680    10.824    10.148     9.581     9.084
GBR   340    C  SER   27 A     11.749    10.456     9.455     8.638     7.953     7.385
GBR   341    O  SER   27 A     10.290     8.769     7.618     6.738     6.075     5.582
GBR   342   CB  SER   27 A     12.729    11.559    10.669     9.955     9.349     8.817
GBR   343   OG  SER   27 A     13.231    12.135    11.303    10.641    10.085     9.594
GBR   344    H  SER   27 A     14.507    13.559    12.827    12.255    11.794    11.408
GBR   345   HA  SER   27 A     12.442    11.265    10.418     9.790     9.298     8.895
GBR   346  HB3  SER   27 A     13.006    11.833    10.950    10.270     9.726     9.277
GBR   347  HB2  SER   27 A     11.736    10.424     9.409     8.574     7.867     7.272
GBR   348   HG  SER   27 A     12.520    11.359    10.490     9.800     9.215     8.698
GBR   349    N  ASP   28 A     12.093    10.878     9.964     9.243     8.647     8.147
GBR   350   CA  ASP   28 A     10.807     9.472     8.523     7.823     7.287     6.867
GBR   351    C  ASP   28 A     11.235    10.027     9.202     8.610     8.162     7.809
GBR   352    O  ASP   28 A     12.223    11.085    10.295     9.731     9.312     8.986
GBR   353   CB  ASP   28 A     10.354     9.003     8.109     7.501     7.066     6.742
GBR   354   CG  ASP   28 A      8.271     6.917     6.139     5.662     5.346     5.123
GBR   355  OD1  ASP   28 A      6.766     5.449     4.762     4.370     4.123     3.957
GBR   356  OD2  ASP   28 A      7.422     6.062     5.322     4.879     4.586     4.379
GBR   357    H  ASP   28 A     13.003    11.902    11.080    10.442     9.923     9.485
GBR   358   HA  ASP   28 A      9.722     8.222     7.167     6.411     5.860     5.451
GBR   359  HB3  ASP   28 A     10.874     9.516     8.601     7.970     7.516     7.175
GBR   360  HB2  ASP   28 A     10.588     9.232     8.311     7.662     7.184     6.814
GBR   361    N  ILE   29 A     10.156     8.925     8.117     7.551     7.126     6.794
GBR   362   CA  ILE   29 A     10.016     8.841     8.104     7.606     7.243     6.962
GBR   363    C  ILE   29 A     10.095     8.872     8.089     7.550     7.151     6.837
GBR   364    O  ILE   29 A     10.592     9.379     8.599     8.065     7.672     7.364
GBR   365   CB  ILE   29 A      8.170     7.029     6.368     5.943     5.643     5.419
GBR   366  CG1  ILE   29 A      7.778     6.711     6.124     5.763     5.517     5.337
GBR   367  CG2  ILE   29 A      7.486     6.362     5.733     5.337     5.063     4.860
GBR   368  CD1  ILE   29 A      5.974     5.109     4.690     4.453     4.301     4.195
GBR   369    H  ILE   29 A      9.143     7.820     6.958     6.357     5.914     5.576
GBR   370   HA  ILE   29 A     10.724     9.566     8.832     8.341     7.989     7.722
GBR   371 HG22  ILE   29 A      6.097     5.087     4.560     4.242     4.030     3.878
GBR   372 HG21  ILE   29 A      7.643     6.468     5.784     5.335     5.011     4.763
GBR   373   HB  ILE   29 A      7.154     5.941     5.242     4.794     4.485     4.260
GBR   374 HG12  ILE   29 A      8.416     7.291     6.655     6.259     5.987     5.787
GBR   375 HG13  ILE   29 A      7.743     6.554     5.845     5.369     5.021     4.753
GBR   376 HD13  ILE   29 A      5.486     4.628     4.212     3.971     3.812     3.699
GBR   377 HD12  ILE   29 A      5.486     4.635     4.222     3.981     3.822     3.709
GBR   378 HG23  ILE   29 A      7.863     6.613     5.876     5.389     5.038     4.770
GBR   379 HD11  ILE   29 A      5.162     4.371     3.999     3.788     3.653     3.558
GBR   380    N  SER   30 A      9.228     7.930     7.130     6.601     6.225     5.941
GBR   381   CA  SER   30 A      8.521     7.171     6.388     5.899     5.569     5.330
GBR   382    C  SER   30 A      9.817     8.361     7.444     6.843     6.426     6.120
GBR   383    O  SER   30 A      9.123     7.502     6.492     5.838     5.387     5.059
GBR   384   CB  SER   30 A      6.764     5.552     4.954     4.621     4.415     4.276
GBR   385   OG  SER   30 A      7.074     5.747     5.067     4.676     4.426     4.252
GBR   386    H  SER   30 A      8.668     7.338     6.529     5.995     5.614     5.325
GBR   387   HA  SER   30 A      7.734     6.333     5.519     5.006     4.655     4.401
GBR   388  HB3  SER   30 A      5.667     4.586     4.083     3.808     3.637     3.521
GBR   389  HB2  SER   30 A      5.879     4.714     4.172     3.878     3.695     3.571
GBR   390   HG  SER   30 A      7.334     5.994     5.270     4.833     4.539     4.324
GBR   391    N  LEU   31 A     11.301     9.915     8.971     8.318     7.848     7.496
GBR   392   CA  LEU   31 A     12.389    10.969     9.918     9.151     8.582     8.150
GBR   393    C  LEU   31 A     13.248    11.995    11.048    10.337     9.795     9.371
GBR   394    O  LEU   31 A     13.693    12.439    11.465    10.724    10.157     9.716
GBR   395   CB  LEU   31 A     13.391    12.046    10.963    10.110     9.442     8.917
GBR   396   CG  LEU   31 A     12.472    10.880     9.622     8.674     7.973     7.454
GBR   397  CD1  LEU   31 A     13.583    12.237    11.099    10.162     9.408     8.810
GBR   398  CD2  LEU   31 A     10.669     8.481     7.005     6.091     5.516     5.136
GBR   399    H  LEU   31 A     11.462    10.160     9.274     8.661     8.219     7.887
GBR   400 HD22  LEU   31 A      9.641     7.481     6.158     5.379     4.896     4.575
GBR   401 HD23  LEU   31 A      9.562     7.237     5.854     5.074     4.609     4.309
GBR   402 HD21  LEU   31 A     11.162     8.786     7.105     6.055     5.397     4.962
GBR   403 HD13  LEU   31 A     14.246    12.919    11.721    10.677     9.805     9.100
GBR   404 HD12  LEU   31 A     13.024    11.588    10.405     9.462     8.728     8.161
GBR   405 HD11  LEU   31 A     13.979    12.851    11.936    11.190    10.575    10.064
GBR   406   HA  LEU   31 A     11.577     9.953     8.800     7.999     7.430     7.012
GBR   407   HG  LEU   31 A     11.770    10.230     9.087     8.251     7.635     7.170
GBR   408  HB3  LEU   31 A     13.992    12.644    11.493    10.547     9.787     9.182
GBR   409  HB2  LEU   31 A     13.894    12.749    11.844    11.130    10.558    10.093
GBR   410    N  LEU   32 A     13.141    11.970    11.114    10.485    10.006     9.627
GBR   411   CA  LEU   32 A     13.540    12.389    11.535    10.899    10.412    10.023
GBR   412    C  LEU   32 A     12.211    10.916     9.998     9.330     8.817     8.400
GBR   413    O  LEU   32 A     11.982    10.528     9.461     8.655     8.018     7.495
GBR   414   CB  LEU   32 A     14.106    12.972    12.090    11.407    10.865    10.420
GBR   415   CG  LEU   32 A     15.330    14.337    13.514    12.846    12.303    11.854
GBR   416  CD1  LEU   32 A     15.897    15.035    14.313    13.723    13.244    12.850
GBR   417  CD2  LEU   32 A     15.489    14.491    13.650    12.962    12.404    11.948
GBR   418    H  LEU   32 A     12.561    11.381    10.550     9.954     9.508     9.159
GBR   419 HD22  LEU   32 A     14.821    13.641    12.665    11.889    11.279    10.796
GBR   420 HD23  LEU   32 A     16.165    15.270    14.485    13.820    13.267    12.808
GBR   421 HD21  LEU   32 A     15.362    14.399    13.608    12.973    12.462    12.046
GBR   422 HD13  LEU   32 A     15.699    14.821    14.093    13.501    13.020    12.624
GBR   423 HD12  LEU   32 A     16.563    15.805    15.145    14.586    14.116    13.722
GBR   424 HD11  LEU   32 A     15.586    14.666    13.904    13.289    12.794    12.393
GBR   425   HA  LEU   32 A     14.023    12.906    12.055    11.413    10.918    10.523
GBR   426   HG  LEU   32 A     15.352    14.301    13.407    12.668    12.061    11.559
GBR   427  HB3  LEU   32 A     13.447    12.134    11.110    10.314     9.680     9.161
GBR   428  HB2  LEU   32 A     13.953    12.848    12.009    11.373    10.878    10.480
GBR   429    N  ASP   33 A     11.029     9.743     8.899     8.321     7.899     7.574
GBR   430   CA  ASP   33 A      9.453     8.168     7.399     6.904     6.558     6.299
GBR   431    C  ASP   33 A      8.947     7.663     6.917     6.447     6.124     5.888
GBR   432    O  ASP   33 A      8.313     6.897     6.044     5.485     5.094     4.807
GBR   433   CB  ASP   33 A      8.198     7.016     6.353     5.940     5.655     5.444
GBR   434   CG  ASP   33 A      6.653     5.650     5.152     4.866     4.681     4.551
GBR   435  OD1  ASP   33 A      6.022     4.974     4.465     4.174     3.988     3.859
GBR   436  OD2  ASP   33 A      5.399     4.550     4.155     3.934     3.794     3.697
GBR   437    H  ASP   33 A     11.034     9.762     8.919     8.333     7.899     7.559
GBR   438   HA  ASP   33 A      9.046     7.589     6.676     6.053     5.592     5.234
GBR   439  HB3  ASP   33 A      7.473     6.178     5.432     4.954     4.623     4.381
GBR   440  HB2  ASP   33 A      8.642     7.442     6.743     6.294     5.977     5.736
GBR   441    N  ALA   34 A      8.392     7.036     6.258     5.767     5.426     5.171
GBR   442   CA  ALA   34 A      7.871     6.584     5.888     5.469     5.190     4.989
GBR   443    C  ALA   34 A      9.432     8.057     7.243     6.731     6.380     6.124
GBR   444    O  ALA   34 A     10.768     9.434     8.589     8.037     7.653     7.370
GBR   445   CB  ALA   34 A      6.671     5.580     5.037     4.727     4.527     4.388
GBR   446    H  ALA   34 A      7.869     6.304     5.397     4.825     4.436     4.155
GBR   447   HA  ALA   34 A      6.520     5.225     4.572     4.195     3.952     3.783
GBR   448  HB1  ALA   34 A      5.992     4.942     4.426     4.127     3.932     3.795
GBR   449  HB3  ALA   34 A      7.049     5.857     5.227     4.846     4.587     4.396
GBR   450  HB2  ALA   34 A      5.586     4.614     4.160     3.906     3.745     3.632
GBR   451    N  GLN   35 A      8.883     7.404     6.537     5.991     5.616     5.340
GBR   452   CA  GLN   35 A     10.177     8.696     7.768     7.167     6.754     6.452
GBR   453    C  GLN   35 A     10.943     9.601     8.725     8.133     7.708     7.383
GBR   454    O  GLN   35 A     12.084    10.823     9.951     9.344     8.905     8.574
GBR   455   CB  GLN   35 A      8.865     7.311     6.415     5.871     5.515     5.265
GBR   456   CG  GLN   35 A      8.157     6.529     5.674     5.196     4.901     4.703
GBR   457   CD  GLN   35 A      9.885     8.030     6.892     6.198     5.749     5.438
GBR   458  OE1  GLN   35 A     11.405     9.725     8.523     7.686     7.091     6.649
GBR   459  NE2  GLN   35 A      9.400     7.276     6.057     5.363     4.939     4.658
GBR   460    H  GLN   35 A      7.184     5.690     4.888     4.405     4.082     3.851
GBR   461 HE21  GLN   35 A     10.656     8.393     6.917     6.021     5.457     5.078
GBR   462 HE22  GLN   35 A      7.621     5.547     4.545     4.021     3.711     3.508
GBR   463  HG2  GLN   35 A      7.338     5.721     4.925     4.488     4.217     4.032
GBR   464   HA  GLN   35 A     10.988     9.463     8.463     7.804     7.350     7.020
GBR   465  HG3  GLN   35 A      6.741     5.241     4.533     4.155     3.925     3.772
GBR   466  HB3  GLN   35 A      9.420     7.886     6.942     6.339     5.927     5.628
GBR   467  HB2  GLN   35 A      7.327     5.799     4.996     4.533     4.237     4.033
GBR   468    N  SER   36 A      9.684     8.327     7.488     6.933     6.532     6.218
GBR   469   CA  SER   36 A      9.291     7.910     7.091     6.581     6.239     5.996
GBR   470    C  SER   36 A      9.389     7.875     6.956     6.374     5.980     5.697
GBR   471    O  SER   36 A      8.023     6.352     5.429     4.890     4.547     4.314
GBR   472   CB  SER   36 A      7.076     5.832     5.197     4.836     4.606     4.449
GBR   473   OG  SER   36 A      6.027     4.957     4.450     4.170     3.996     3.876
GBR   474    H  SER   36 A      8.562     7.185     6.358     5.804     5.393     5.066
GBR   475   HA  SER   36 A      9.921     8.483     7.570     6.966     6.542     6.226
GBR   476  HB3  SER   36 A      6.669     5.388     4.725     4.339     4.088     3.912
GBR   477  HB2  SER   36 A      6.247     5.004     4.402     4.066     3.853     3.707
GBR   478   HG  SER   36 A      6.866     5.660     5.038     4.671     4.427     4.249
GBR   479    N  ALA   37 A     10.157     8.666     7.700     7.048     6.579     6.224
GBR   480   CA  ALA   37 A     10.327     8.729     7.670     6.955     6.449     6.075
GBR   481    C  ALA   37 A     11.026     9.388     8.280     7.536     7.017     6.639
GBR   482    O  ALA   37 A     12.071    10.494     9.335     8.502     7.891     7.430
GBR   483   CB  ALA   37 A     11.412     9.955     8.924     8.179     7.619     7.184
GBR   484    H  ALA   37 A     10.444     9.056     8.157     7.545     7.096     6.746
GBR   485   HA  ALA   37 A      8.799     7.070     6.021     5.361     4.919     4.606
GBR   486  HB1  ALA   37 A     12.376    11.002     9.999     9.264     8.709     8.275
GBR   487  HB3  ALA   37 A     10.552     9.002     7.924     7.156     6.590     6.163
GBR   488  HB2  ALA   37 A     11.781    10.434     9.493     8.815     8.303     7.896
GBR   489    N  PRO   38 A     10.128     8.409     7.337     6.661     6.206     5.877
GBR   490   CA  PRO   38 A     10.500     8.689     7.540     6.808     6.311     5.949
GBR   491    C  PRO   38 A     12.554    10.920     9.729     8.902     8.322     7.900
GBR   492    O  PRO   38 A     12.645    11.056     9.881     9.050     8.456     8.018
GBR   493   CB  PRO   38 A      8.848     7.099     6.146     5.601     5.257     5.023
GBR   494   CG  PRO   38 A      7.980     6.378     5.562     5.110     4.832     4.644
GBR   495   CD  PRO   38 A      8.698     7.056     6.146     5.613     5.273     5.037
GBR   496  HG2  PRO   38 A      8.169     6.413     5.474     4.935     4.590     4.351
GBR   497   HA  PRO   38 A     10.155     8.201     6.956     6.160     5.616     5.220
GBR   498  HD3  PRO   38 A      7.098     5.534     4.751     4.314     4.041     3.855
GBR   499  HD2  PRO   38 A      9.382     7.706     6.702     6.080     5.665     5.368
GBR   500  HG3  PRO   38 A      6.134     4.801     4.211     3.906     3.722     3.601
GBR   501  HB3  PRO   38 A      7.292     5.637     4.830     4.388     4.116     3.931
GBR   502  HB2  PRO   38 A      9.375     7.460     6.338     5.657     5.205     4.881
GBR   503    N  LEU   39 A     13.791    12.288    11.090    10.193     9.532     9.037
GBR   504   CA  LEU   39 A     15.253    14.039    12.969    12.080    11.365    10.794
GBR   505    C  LEU   39 A     15.998    15.033    14.171    13.431    12.810    12.294
GBR   506    O  LEU   39 A     16.849    16.086    15.385    14.760    14.216    13.747
GBR   507   CB  LEU   39 A     15.170    13.909    12.765    11.780    10.958    10.280
GBR   508   CG  LEU   39 A     14.103    12.427    10.922     9.685     8.721     7.984
GBR   509  CD1  LEU   39 A     14.553    12.920    11.331     9.946     8.849     8.021
GBR   510  CD2  LEU   39 A     14.229    12.619    11.222    10.095     9.211     8.518
GBR   511    H  LEU   39 A     13.493    11.901    10.650     9.731     9.062     8.567
GBR   512 HD22  LEU   39 A     13.822    12.170    10.817     9.783     9.000     8.393
GBR   513 HD23  LEU   39 A     13.441    11.637    10.134     8.970     8.087     7.415
GBR   514 HD21  LEU   39 A     15.288    13.950    12.725    11.675    10.810    10.104
GBR   515 HD13  LEU   39 A     15.599    14.340    13.070    11.855    10.773     9.867
GBR   516 HD12  LEU   39 A     13.673    11.604     9.644     8.094     6.998     6.241
GBR   517 HD11  LEU   39 A     14.459    12.882    11.366    10.046     8.994     8.194
GBR   518   HA  LEU   39 A     15.578    14.386    13.309    12.396    11.652    11.052
GBR   519   HG  LEU   39 A     12.734    10.716     9.060     7.831     6.952     6.320
GBR   520  HB3  LEU   39 A     16.015    14.975    13.989    13.088    12.288    11.593
GBR   521  HB2  LEU   39 A     14.731    13.441    12.313    11.373    10.607     9.985
GBR   522    N  ARG   40 A     15.425    14.394    13.513    12.786    12.194    11.710
GBR   523   CA  ARG   40 A     15.782    14.871    14.102    13.469    12.954    12.533
GBR   524    C  ARG   40 A     16.130    15.289    14.563    13.951    13.439    13.010
GBR   525    O  ARG   40 A     15.546    14.629    13.862    13.232    12.713    12.281
GBR   526   CB  ARG   40 A     14.755    13.706    12.873    12.227    11.728    11.336
GBR   527   CG  ARG   40 A     14.600    13.468    12.553    11.835    11.274    10.832
GBR   528   CD  ARG   40 A     14.076    12.755    11.685    10.851    10.206     9.701
GBR   529   NE  ARG   40 A     12.924    11.255     9.978     9.058     8.403     7.925
GBR   530   CZ  ARG   40 A     11.009     9.074     7.793     6.976     6.436     6.063
GBR   531  NH1  ARG   40 A     10.374     8.475     7.230     6.422     5.875     5.486
GBR   532  NH2  ARG   40 A      9.164     7.060     5.900     5.249     4.852     4.589
GBR   533    H  ARG   40 A     14.559    13.353    12.357    11.565    10.939    10.441
GBR   534   HE  ARG   40 A     13.303    11.612    10.273     9.291     8.585     8.070
GBR   535 HH11  ARG   40 A     11.374     9.697     8.508     7.668     7.057     6.598
GBR   536 HH12  ARG   40 A      8.364     6.348     5.215     4.556     4.141     3.860
GBR   537 HH21  ARG   40 A      9.514     7.274     6.001     5.277     4.828     4.527
GBR   538 HH22  ARG   40 A      6.866     4.993     4.152     3.724     3.474     3.310
GBR   539  HG3  ARG   40 A     15.233    14.176    13.277    12.537    11.936    11.446
GBR   540   HA  ARG   40 A     16.225    15.390    14.669    14.064    13.565    13.152
GBR   541  HG2  ARG   40 A     13.888    12.664    11.714    10.995    10.450    10.030
GBR   542  HD3  ARG   40 A     13.519    12.177    11.134    10.340     9.729     9.246
GBR   543  HD2  ARG   40 A     14.768    13.535    12.489    11.639    10.960    10.417
GBR   544  HB3  ARG   40 A     14.247    13.135    12.270    11.610    11.101    10.701
GBR   545  HB2  ARG   40 A     14.397    13.301    12.448    11.800    11.304    10.917
GBR   546    N  VAL   41 A     16.903    16.197    15.563    15.005    14.521    14.103
GBR   547   CA  VAL   41 A     17.032    16.354    15.741    15.194    14.711    14.284
GBR   548    C  VAL   41 A     17.531    16.945    16.375    15.801    15.186    14.504
GBR   549    O  VAL   41 A     18.014    17.529    17.045    16.536    15.961    15.281
GBR   550   CB  VAL   41 A     16.989    16.236    15.535    14.906    14.363    13.917
GBR   551  CG1  VAL   41 A     16.014    14.975    14.017    13.170    12.444    11.831
GBR   552  CG2  VAL   41 A     17.659    17.093    16.649    16.514    16.514    16.514
GBR   553    H  VAL   41 A     17.250    16.608    16.023    15.504    15.054    14.671
GBR   554   HA  VAL   41 A     16.547    15.799    15.143    14.577    14.087    13.658
GBR   555 HG11  VAL   41 A     15.498    14.357    13.334    12.452    11.711    11.092
GBR   556 HG21  VAL   41 A     17.364    16.688    16.131    15.878    15.878    15.878
GBR   557   HB  VAL   41 A     16.912    16.135    15.411    14.757    14.182    13.688
GBR   558 HG12  VAL   41 A     15.801    14.750    13.800    12.977    12.283    11.707
GBR   559 HG13  VAL   41 A     15.857    14.694    13.607    12.652    11.849    11.187
GBR   560 HG23  VAL   41 A     17.882    17.391    17.002    16.853    16.853    16.853
GBR   561 HG22  VAL   41 A     17.996    17.600    17.582    17.582    17.582    17.582
GBR   562    N  TYR   42 A     17.182    16.491    15.772    14.958    13.998    12.934
GBR   563   CA  TYR   42 A     17.206    16.298    15.029    13.308    11.506    10.058
GBR   564    C  TYR   42 A     17.077    16.136    14.942    13.438    11.837    10.462
GBR   565    O  TYR   42 A     16.443    15.443    14.383    13.248    12.081    10.987
GBR   566   CB  TYR   42 A     16.360    14.762    12.301     9.783     8.051     6.990
GBR   567   CG  TYR   42 A     16.185    14.897    13.064    10.890     9.083     7.856
GBR   568  CD1  TYR   42 A     16.276    14.921    12.847    10.390     8.481     7.257
GBR   569  CD2  TYR   42 A     15.696    14.652    13.582    12.451    11.302    10.246
GBR   570  CE1  TYR   42 A     15.706    14.551    13.365    12.136    10.896     9.743
GBR   571  CE2  TYR   42 A     15.033    13.827    12.688    11.651    10.750    10.001
GBR   572   CZ  TYR   42 A     14.886    13.520    12.219    11.059    10.087     9.303
GBR   573   OH  TYR   42 A     13.780    12.137    10.720     9.597     8.742     8.090
GBR   574    H  TYR   42 A     16.715    15.973    15.274    14.583    13.855    13.072
GBR   575   HA  TYR   42 A     17.585    16.732    15.443    13.609    11.691    10.183
GBR   576  HE1  TYR   42 A     15.612    14.537    13.667    13.185    13.185    13.185
GBR   577  HE2  TYR   42 A     14.505    13.267    12.162    11.205    10.404     9.751
GBR   578  HD2  TYR   42 A     15.579    14.618    13.719    12.838    11.951    11.078
GBR   579  HD1  TYR   42 A     16.463    14.543    11.301     8.426     6.751     5.801
GBR   580  HB3  TYR   42 A     15.686    12.583     8.984     6.787     5.643     4.999
GBR   581  HB2  TYR   42 A     16.061    14.723    12.775    10.482     8.648     7.447
GBR   582   HH  TYR   42 A     13.121    11.428    10.050     9.017     8.264     7.710
GBR   583    N  VAL   43 A     17.495    16.618    15.466    13.987    12.390    10.994
GBR   584   CA  VAL   43 A     17.208    16.268    15.184    13.978    12.752    11.639
GBR   585    C  VAL   43 A     16.073    14.636    13.037    11.471    10.146     9.126
GBR   586    O  VAL   43 A     15.620    13.617    11.224     9.123     7.661     6.703
GBR   587   CB  VAL   43 A     17.811    17.068    16.191    15.164    14.037    12.929
GBR   588  CG1  VAL   43 A     17.405    16.547    15.586    14.531    13.429    12.363
GBR   589  CG2  VAL   43 A     18.505    18.015    17.370    16.410    15.004    13.352
GBR   590    H  VAL   43 A     17.892    17.123    16.024    14.484    12.749    11.238
GBR   591   HA  VAL   43 A     17.055    16.141    15.169    14.170    13.193    12.295
GBR   592 HG11  VAL   43 A     16.715    15.670    14.607    13.590    12.670    11.876
GBR   593 HG21  VAL   43 A     18.686    18.305    17.867    17.310    16.546    15.525
GBR   594   HB  VAL   43 A     17.778    17.008    16.075    14.960    13.736    12.555
GBR   595 HG12  VAL   43 A     17.379    16.451    15.309    13.924    12.440    11.099
GBR   596 HG13  VAL   43 A     17.638    16.858    15.951    14.874    13.635    12.359
GBR   597 HG23  VAL   43 A     18.817    18.491    18.062    17.176    15.271    12.842
GBR   598 HG22  VAL   43 A     18.302    17.648    16.647    15.058    13.060    11.254
GBR   599    N  GLU   44 A     15.145    13.548    12.009    10.689     9.650     8.865
GBR   600   CA  GLU   44 A     13.254    11.041     9.224     7.939     7.071     6.474
GBR   601    C  GLU   44 A     13.080    11.020     9.387     8.224     7.415     6.842
GBR   602    O  GLU   44 A     12.122     9.905     8.287     7.203     6.473     5.963
GBR   603   CB  GLU   44 A     12.024     9.829     8.247     7.210     6.530     6.065
GBR   604   CG  GLU   44 A     11.632     9.424     7.875     6.879     6.233     5.795
GBR   605   CD  GLU   44 A      9.718     7.684     6.485     5.776     5.329     5.026
GBR   606  OE1  GLU   44 A      8.306     6.359     5.346     4.789     4.450     4.225
GBR   607  OE2  GLU   44 A      9.512     7.634     6.525     5.855     5.419     5.113
GBR   608    H  GLU   44 A     15.412    14.039    12.756    11.649    10.744    10.026
GBR   609  HG2  GLU   44 A     10.866     8.245     6.562     5.590     5.008     4.633
GBR   610   HA  GLU   44 A     12.403     9.620     7.528     6.238     5.453     4.950
GBR   611  HG3  GLU   44 A     12.921    11.080     9.638     8.597     7.859     7.328
GBR   612  HB3  GLU   44 A     10.392     7.982     6.493     5.618     5.076     4.715
GBR   613  HB2  GLU   44 A     12.783    10.897     9.458     8.442     7.729     7.218
GBR   614    N  GLU   45 A     13.742    12.011    10.596     9.521     8.717     8.110
GBR   615   CA  GLU   45 A     13.351    11.706    10.446     9.522     8.837     8.309
GBR   616    C  GLU   45 A     14.524    13.178    12.100    11.279    10.658    10.180
GBR   617    O  GLU   45 A     15.147    13.940    12.931    12.127    11.491    10.984
GBR   618   CB  GLU   45 A     11.450     9.645     8.427     7.610     7.032     6.601
GBR   619   CG  GLU   45 A     10.007     8.267     7.241     6.612     6.192     5.889
GBR   620   CD  GLU   45 A      8.090     6.516     5.711     5.256     4.968     4.770
GBR   621  OE1  GLU   45 A      7.125     5.584     4.841     4.435     4.185     4.015
GBR   622  OE2  GLU   45 A      6.961     5.510     4.813     4.429     4.187     4.022
GBR   623    H  GLU   45 A     14.359    12.809    11.499    10.464     9.665     9.045
GBR   624  HG2  GLU   45 A     10.693     9.000     7.965     7.320     6.888     6.579
GBR   625   HA  GLU   45 A     13.072    11.388    10.139     9.253     8.610     8.124
GBR   626  HG3  GLU   45 A      9.298     7.483     6.444     5.810     5.383     5.072
GBR   627  HB3  GLU   45 A     11.754    10.085     8.961     8.208     7.682     7.293
GBR   628  HB2  GLU   45 A     10.458     8.403     7.063     6.194     5.604     5.183
GBR   629    N  LEU   46 A     14.413    13.073    12.017    11.227    10.641    10.196
GBR   630   CA  LEU   46 A     14.922    13.707    12.706    11.916    11.296    10.803
GBR   631    C  LEU   46 A     13.598    12.167    11.054    10.210     9.560     9.042
GBR   632    O  LEU   46 A     12.440    10.805     9.612     8.756     8.121     7.629
GBR   633   CB  LEU   46 A     15.589    14.477    13.499    12.669    11.966    11.358
GBR   634   CG  LEU   46 A     16.700    15.688    14.431    12.812    11.070     9.611
GBR   635  CD1  LEU   46 A     16.979    15.872    14.300    12.259    10.321     8.891
GBR   636  CD2  LEU   46 A     16.993    15.939    14.413    12.344    10.338     8.863
GBR   637    H  LEU   46 A     13.711    12.245    11.144    10.358     9.794     9.377
GBR   638 HD22  LEU   46 A     16.654    15.674    14.513    13.062    11.460    10.043
GBR   639 HD23  LEU   46 A     17.305    15.488    12.177     9.105     7.282     6.241
GBR   640 HD21  LEU   46 A     16.891    15.942    14.847    13.520    12.030    10.640
GBR   641 HD13  LEU   46 A     16.919    15.938    14.793    13.420    11.920    10.552
GBR   642 HD12  LEU   46 A     17.358    15.636    12.471     9.375     7.476     6.382
GBR   643 HD11  LEU   46 A     16.583    15.449    14.046    12.378    10.746     9.437
GBR   644   HA  LEU   46 A     15.351    14.231    13.274    12.479    11.819    11.258
GBR   645   HG  LEU   46 A     16.756    15.721    14.252    12.223    10.204     8.706
GBR   646  HB3  LEU   46 A     15.233    14.079    13.093    12.282    11.622    11.079
GBR   647  HB2  LEU   46 A     15.348    14.158    13.142    12.319    11.666    11.143
GBR   648    N  LYS   47 A     13.389    11.969    10.867    10.026     9.377     8.861
GBR   649   CA  LYS   47 A     11.766    10.078     8.849     7.970     7.332     6.854
GBR   650    C  LYS   47 A     12.220    10.664     9.490     8.624     7.980     7.495
GBR   651    O  LYS   47 A     12.432    10.991     9.906     9.096     8.486     8.016
GBR   652   CB  LYS   47 A     10.400     8.689     7.572     6.836     6.327     5.957
GBR   653   CG  LYS   47 A     10.535     8.948     7.951     7.307     6.865     6.541
GBR   654   CD  LYS   47 A      8.367     6.858     6.044     5.565     5.253     5.034
GBR   655   CE  LYS   47 A      7.496     6.121     5.418     5.013     4.753     4.570
GBR   656   NZ  LYS   47 A      6.727     5.435     4.812     4.468     4.254     4.108
GBR   657    H  LYS   47 A     14.075    12.813    11.815    11.042    10.437     9.954
GBR   658  HZ1  LYS   47 A      5.476     4.313     3.798     3.523     3.352     3.235
GBR   659  HZ2  LYS   47 A      5.737     4.553     4.000     3.691     3.493     3.355
GBR   660  HZ3  LYS   47 A      7.889     6.382     5.564     5.075     4.750     4.516
GBR   661   HA  LYS   47 A     10.836     8.944     7.626     6.726     6.094     5.634
GBR   662  HE2  LYS   47 A      5.924     4.669     4.077     3.746     3.536     3.391
GBR   663  HE3  LYS   47 A      8.449     7.004     6.208     5.726     5.404     5.171
GBR   664  HG2  LYS   47 A     11.106     9.482     8.412     7.692     7.175     6.778
GBR   665  HG3  LYS   47 A     11.292     9.799     8.835     8.204     7.771     7.457
GBR   666  HD3  LYS   47 A      8.266     6.731     5.903     5.408     5.078     4.839
GBR   667  HD2  LYS   47 A      7.069     5.589     4.848     4.427     4.160     3.974
GBR   668  HB3  LYS   47 A      8.599     6.796     5.755     5.129     4.723     4.442
GBR   669  HB2  LYS   47 A     10.772     9.132     8.028     7.271     6.725     6.310
GBR   670    N  PRO   48 A     12.152    10.598     9.425     8.556     7.910     7.423
GBR   671   CA  PRO   48 A     12.297    10.939     9.926     9.167     8.586     8.134
GBR   672    C  PRO   48 A     10.745     9.243     8.193     7.452     6.915     6.518
GBR   673    O  PRO   48 A      8.937     7.124     6.006     5.316     4.872     4.571
GBR   674   CB  PRO   48 A     12.179    10.831     9.847     9.123     8.575     8.148
GBR   675   CG  PRO   48 A     11.011     9.351     8.185     7.370     6.786     6.354
GBR   676   CD  PRO   48 A     11.337     9.591     8.345     7.477     6.864     6.418
GBR   677  HG2  PRO   48 A      9.621     7.780     6.586     5.811     5.290     4.922
GBR   678   HA  PRO   48 A     13.044    11.843    10.938    10.252     9.718     9.295
GBR   679  HD3  PRO   48 A     12.171    10.546     9.346     8.484     7.857     7.388
GBR   680  HD2  PRO   48 A      9.789     7.795     6.525     5.726     5.200     4.833
GBR   681  HG3  PRO   48 A     11.031     9.396     8.263     7.473     6.901     6.470
GBR   682  HB3  PRO   48 A     13.016    11.774    10.844    10.149     9.618     9.203
GBR   683  HB2  PRO   48 A     11.599    10.276     9.355     8.701     8.218     7.847
GBR   684    N  THR   49 A     10.756     9.436     8.539     7.906     7.438     7.081
GBR   685   CA  THR   49 A      9.213     7.907     7.087     6.538     6.147     5.855
GBR   686    C  THR   49 A      9.038     7.958     7.312     6.887     6.578     6.339
GBR   687    O  THR   49 A      9.707     8.633     7.979     7.547     7.236     6.998
GBR   688   CB  THR   49 A      8.689     7.286     6.423     5.868     5.491     5.222
GBR   689  OG1  THR   49 A      9.221     7.868     6.964     6.326     5.856     5.500
GBR   690  CG2  THR   49 A      8.958     7.327     6.333     5.717     5.317     5.042
GBR   691    H  THR   49 A     11.548    10.328     9.483     8.881     8.433     8.089
GBR   692   HA  THR   49 A      8.016     6.557     5.685     5.128     4.748     4.475
GBR   693 HG22  THR   49 A     10.418     8.885     7.845     7.139     6.649     6.297
GBR   694 HG21  THR   49 A      8.201     6.418     5.397     4.800     4.427     4.177
GBR   695   HB  THR   49 A      7.209     5.819     5.044     4.577     4.272     4.060
GBR   696 HG23  THR   49 A      7.926     6.241     5.304     4.758     4.413     4.180
GBR   697  HG1  THR   49 A     10.369     9.115     8.254     7.628     7.150     6.773
GBR   698    N  PRO   50 A      7.757     6.805     6.274     5.934     5.690     5.499
GBR   699   CA  PRO   50 A      7.101     6.239     5.768     5.467     5.251     5.084
GBR   700    C  PRO   50 A      7.414     6.537     6.045     5.726     5.497     5.322
GBR   701    O  PRO   50 A      6.268     5.274     4.726     4.388     4.161     4.001
GBR   702   CB  PRO   50 A      5.872     5.174     4.822     4.610     4.466     4.359
GBR   703   CG  PRO   50 A      5.843     5.140     4.792     4.587     4.449     4.349
GBR   704   CD  PRO   50 A      6.448     5.554     5.089     4.810     4.621     4.483
GBR   705  HG2  PRO   50 A      5.770     4.996     4.579     4.312     4.120     3.975
GBR   706   HA  PRO   50 A      6.538     5.543     4.979     4.610     4.347     4.149
GBR   707  HD3  PRO   50 A      5.550     4.638     4.182     3.914     3.737     3.611
GBR   708  HD2  PRO   50 A      6.230     5.207     4.664     4.332     4.107     3.943
GBR   709  HG3  PRO   50 A      4.818     4.195     3.897     3.722     3.606     3.522
GBR   710  HB3  PRO   50 A      5.005     4.330     3.998     3.800     3.668     3.573
GBR   711  HB2  PRO   50 A      5.355     4.663     4.297     4.064     3.900     3.778
GBR   712    N  GLU   51 A      8.034     7.195     6.734     6.444     6.239     6.083
GBR   713   CA  GLU   51 A      7.828     6.969     6.490     6.181     5.956     5.780
GBR   714    C  GLU   51 A      8.341     7.225     6.530     6.046     5.682     5.397
GBR   715    O  GLU   51 A      7.724     6.558     5.856     5.385     5.045     4.786
GBR   716   CB  GLU   51 A      7.182     6.303     5.808     5.483     5.246     5.063
GBR   717   CG  GLU   51 A      5.911     5.208     4.846     4.624     4.471     4.359
GBR   718   CD  GLU   51 A      5.579     4.974     4.677     4.499     4.378     4.288
GBR   719  OE1  GLU   51 A      5.327     4.657     4.319     4.111     3.969     3.863
GBR   720  OE2  GLU   51 A      4.837     4.284     4.012     3.849     3.738     3.658
GBR   721    H  GLU   51 A      8.099     7.196     6.674     6.323     6.057     5.840
GBR   722  HG2  GLU   51 A      5.581     4.866     4.481     4.232     4.055     3.921
GBR   723   HA  GLU   51 A      6.966     6.122     5.642     5.318     5.073     4.875
GBR   724  HG3  GLU   51 A      5.023     4.325     3.977     3.771     3.635     3.539
GBR   725  HB3  GLU   51 A      7.172     6.191     5.613     5.220     4.925     4.693
GBR   726  HB2  GLU   51 A      6.986     5.931     5.297     4.870     4.564     4.335
GBR   727    N  GLY   52 A      9.264     8.013     7.186     6.603     6.170     5.840
GBR   728   CA  GLY   52 A      9.313     7.665     6.577     5.872     5.404     5.082
GBR   729    C  GLY   52 A     10.978     9.488     8.369     7.538     6.923     6.464
GBR   730    O  GLY   52 A     11.297     9.442     7.949     6.861     6.107     5.582
GBR   731    H  GLY   52 A      9.598     8.466     7.734     7.215     6.819     6.501
GBR   732  HA2  GLY   52 A      8.950     7.051     5.863     5.146     4.695     4.394
GBR   733  HA3  GLY   52 A      7.856     6.108     5.120     4.552     4.203     3.972
GBR   734    N  ASP   53 A     11.388    10.197     9.364     8.760     8.305     7.950
GBR   735   CA  ASP   53 A     12.195    11.012    10.147     9.499     8.998     8.600
GBR   736    C  ASP   53 A     13.067    11.949    11.102    10.448     9.929     9.508
GBR   737    O  ASP   53 A     12.915    11.812    11.000    10.392     9.923     9.551
GBR   738   CB  ASP   53 A     10.990     9.553     8.504     7.732     7.153     6.712
GBR   739   CG  ASP   53 A      9.784     8.336     7.370     6.712     6.248     5.911
GBR   740  OD1  ASP   53 A     10.107     8.763     7.860     7.225     6.754     6.391
GBR   741  OD2  ASP   53 A      7.832     6.237     5.322     4.780     4.437     4.207
GBR   742    H  ASP   53 A     10.693     9.531     8.752     8.201     7.789     7.467
GBR   743   HA  ASP   53 A     12.570    11.402    10.531     9.870     9.353     8.938
GBR   744  HB3  ASP   53 A     11.335     9.866     8.772     7.952     7.328     6.845
GBR   745  HB2  ASP   53 A     10.227     8.613     7.461     6.651     6.077     5.661
GBR   746    N  LEU   54 A     13.763    12.675    11.819    11.138    10.582    10.121
GBR   747   CA  LEU   54 A     14.467    13.453    12.639    11.984    11.449    11.003
GBR   748    C  LEU   54 A     14.247    13.133    12.237    11.520    10.940    10.464
GBR   749    O  LEU   54 A     14.073    12.898    11.958    11.213    10.618    10.136
GBR   750   CB  LEU   54 A     15.437    14.544    13.768    13.073    12.423    11.800
GBR   751   CG  LEU   54 A     15.996    15.099    14.197    13.211    12.112    10.996
GBR   752  CD1  LEU   54 A     15.499    14.573    13.772    13.068    12.426    11.822
GBR   753  CD2  LEU   54 A     16.685    15.722    14.244    12.048     9.876     8.326
GBR   754    H  LEU   54 A     13.648    12.520    11.631    10.924    10.348     9.869
GBR   755 HD22  LEU   54 A     16.679    15.382    13.170    10.476     8.440     7.163
GBR   756 HD23  LEU   54 A     17.084    15.970    13.575    10.283     7.957     6.618
GBR   757 HD21  LEU   54 A     16.518    15.650    14.523    12.878    10.957     9.346
GBR   758 HD13  LEU   54 A     15.337    14.410    13.625    12.954    12.367    11.839
GBR   759 HD12  LEU   54 A     15.713    14.770    13.923    13.141    12.390    11.647
GBR   760 HD11  LEU   54 A     14.864    13.842    13.002    12.314    11.746    11.269
GBR   761   HA  LEU   54 A     14.144    13.093    12.267    11.616    11.095    10.672
GBR   762   HG  LEU   54 A     15.955    14.946    13.853    12.611    11.294    10.095
GBR   763  HB3  LEU   54 A     15.590    14.683    13.855    13.063    12.275    11.492
GBR   764  HB2  LEU   54 A     15.316    14.417    13.636    12.939    12.296    11.693
GBR   765    N  GLU   55 A     13.892    12.706    11.776    11.053    10.485    10.031
GBR   766   CA  GLU   55 A     13.527    12.271    11.321    10.611    10.072     9.651
GBR   767    C  GLU   55 A     14.459    13.320    12.428    11.743    11.211    10.788
GBR   768    O  GLU   55 A     14.563    13.425    12.524    11.824    11.277    10.837
GBR   769   CB  GLU   55 A     11.993    10.553     9.542     8.831     8.315     7.925
GBR   770   CG  GLU   55 A     11.028     9.550     8.585     7.939     7.482     7.142
GBR   771   CD  GLU   55 A      8.799     7.270     6.386     5.840     5.475     5.215
GBR   772  OE1  GLU   55 A      7.354     5.806     5.004     4.550     4.267     4.076
GBR   773  OE2  GLU   55 A      8.111     6.689     5.902     5.420     5.092     4.853
GBR   774    H  GLU   55 A     13.730    12.525    11.584    10.855    10.284     9.829
GBR   775  HG2  GLU   55 A     11.470    10.065     9.147     8.536     8.105     7.784
GBR   776   HA  GLU   55 A     13.425    12.139    11.171    10.453     9.911     9.489
GBR   777  HG3  GLU   55 A     10.908     9.392     8.398     7.727     7.247     6.884
GBR   778  HB3  GLU   55 A     12.011    10.570     9.558     8.843     8.317     7.914
GBR   779  HB2  GLU   55 A     11.280     9.729     8.659     7.920     7.392     7.002
GBR   780    N  ILE   56 A     14.893    13.763    12.834    12.081    11.459    10.929
GBR   781   CA  ILE   56 A     15.500    14.353    13.285    12.288    11.359    10.518
GBR   782    C  ILE   56 A     15.095    13.953    13.011    12.256    11.646    11.138
GBR   783    O  ILE   56 A     14.692    13.462    12.474    11.710    11.120    10.656
GBR   784   CB  ILE   56 A     15.749    13.906    11.690     9.694     8.272     7.329
GBR   785  CG1  ILE   56 A     15.950    14.013    11.674     9.627     8.209     7.282
GBR   786  CG2  ILE   56 A     15.497    13.576    11.332     9.382     8.019     7.122
GBR   787  CD1  ILE   56 A     16.587    14.861    12.550    10.331     8.730     7.678
GBR   788    H  ILE   56 A     14.606    13.423    12.473    11.730    11.145    10.673
GBR   789   HA  ILE   56 A     15.528    14.419    13.411    12.488    11.632    10.841
GBR   790 HG22  ILE   56 A     14.835    11.757     8.813     6.977     5.935     5.305
GBR   791 HG21  ILE   56 A     15.601    14.043    12.198    10.382     8.944     7.928
GBR   792   HB  ILE   56 A     15.654    13.174    10.285     8.139     6.837     6.039
GBR   793 HG12  ILE   56 A     15.452    12.644     9.683     7.673     6.492     5.770
GBR   794 HG13  ILE   56 A     15.923    14.538    13.008    11.477    10.145     9.106
GBR   795 HD13  ILE   56 A     16.532    14.010    10.772     8.350     6.921     6.062
GBR   796 HD12  ILE   56 A     16.876    15.327    13.147    10.872     9.134     7.965
GBR   797 HG23  ILE   56 A     15.462    14.027    12.513    11.060     9.828     8.875
GBR   798 HD11  ILE   56 A     16.561    15.350    13.912    12.334    10.868     9.693
GBR   799    N  LEU   57 A     14.797    13.619    12.682    11.964    11.412    10.978
GBR   800   CA  LEU   57 A     14.091    12.791    11.796    11.055    10.497    10.064
GBR   801    C  LEU   57 A     14.851    13.626    12.631    11.858    11.260    10.792
GBR   802    O  LEU   57 A     15.456    14.274    13.248    12.401    11.718    11.165
GBR   803   CB  LEU   57 A     12.718    11.197    10.096     9.309     8.732     8.291
GBR   804   CG  LEU   57 A     11.726    10.162     9.094     8.357     7.825     7.423
GBR   805  CD1  LEU   57 A      9.523     7.744     6.662     5.980     5.522     5.198
GBR   806  CD2  LEU   57 A     11.446     9.967     8.990     8.326     7.847     7.479
GBR   807    H  LEU   57 A     14.843    13.655    12.701    11.963    11.390    10.937
GBR   808 HD22  LEU   57 A     12.424    11.040    10.095     9.447     8.981     8.627
GBR   809 HD23  LEU   57 A     10.704     9.235     8.311     7.700     7.264     6.932
GBR   810 HD21  LEU   57 A     10.705     9.151     8.149     7.473     6.986     6.615
GBR   811 HD13  LEU   57 A      8.631     6.822     5.779     5.146     4.732     4.445
GBR   812 HD12  LEU   57 A      8.624     6.879     5.866     5.241     4.826     4.534
GBR   813 HD11  LEU   57 A      9.432     7.574     6.462     5.772     5.314     4.990
GBR   814   HA  LEU   57 A     13.661    12.319    11.318    10.586    10.038     9.611
GBR   815   HG  LEU   57 A     12.329    10.839     9.799     9.074     8.547     8.147
GBR   816  HB3  LEU   57 A     11.948    10.354     9.250     8.488     7.941     7.531
GBR   817  HB2  LEU   57 A     12.876    11.275    10.081     9.213     8.569     8.076
GBR   818    N  LEU   58 A     14.613    13.374    12.389    11.636    11.063    10.617
GBR   819   CA  LEU   58 A     15.275    14.155    13.224    12.484    11.904    11.447
GBR   820    C  LEU   58 A     14.485    13.294    12.358    11.649    11.115    10.705
GBR   821    O  LEU   58 A     13.288    11.948    10.965    10.262     9.749     9.362
GBR   822   CB  LEU   58 A     16.064    15.063    14.169    13.400    12.746    12.186
GBR   823   CG  LEU   58 A     15.707    14.526    13.443    12.492    11.676    10.978
GBR   824  CD1  LEU   58 A     14.941    13.518    12.231    11.133    10.222     9.473
GBR   825  CD2  LEU   58 A     16.439    15.209    13.775    12.176    10.614     9.309
GBR   826    H  LEU   58 A     13.827    12.477    11.446    10.680    10.100     9.645
GBR   827 HD22  LEU   58 A     16.620    15.258    13.455    11.404     9.616     8.312
GBR   828 HD23  LEU   58 A     16.061    14.635    13.001    11.292     9.757     8.547
GBR   829 HD21  LEU   58 A     16.909    15.844    14.539    12.933    11.204     9.691
GBR   830 HD13  LEU   58 A     15.467    14.192    13.006    11.959    11.060    10.300
GBR   831 HD12  LEU   58 A     14.279    12.517    10.925     9.613     8.583     7.787
GBR   832 HD11  LEU   58 A     14.263    12.789    11.548    10.550     9.756     9.116
GBR   833   HA  LEU   58 A     15.598    14.492    13.528    12.724    12.066    11.528
GBR   834   HG  LEU   58 A     15.174    13.907    12.806    11.896    11.158    10.556
GBR   835  HB3  LEU   58 A     16.703    15.807    14.940    14.115    13.325    12.560
GBR   836  HB2  LEU   58 A     16.060    15.093    14.238    13.508    12.893    12.374
GBR   837    N  GLN   59 A     14.927    13.835    12.948    12.249    11.701    11.264
GBR   838   CA  GLN   59 A     14.299    13.187    12.320    11.654    11.138    10.729
GBR   839    C  GLN   59 A     14.844    13.876    13.116    12.527    12.066    11.697
GBR   840    O  GLN   59 A     15.651    14.790    14.083    13.508    13.033    12.629
GBR   841   CB  GLN   59 A     14.086    12.916    11.991    11.269    10.699    10.239
GBR   842   CG  GLN   59 A     13.164    11.720    10.603     9.765     9.132     8.645
GBR   843   CD  GLN   59 A     13.005    11.387    10.069     9.037     8.240     7.622
GBR   844    H  GLN   59 A     15.611    14.603    13.728    12.985    12.351    11.801
GBR   845  HG2  GLN   59 A     12.084    10.571     9.495     8.743     8.202     7.798
GBR   846   HA  GLN   59 A     13.485    12.267    11.355    10.677    10.165     9.765
GBR   847  HG3  GLN   59 A     13.423    11.920    10.722     9.807     9.112     8.577
GBR   848  HB3  GLN   59 A     13.536    12.348    11.439    10.746    10.210     9.782
GBR   849  HB2  GLN   59 A     14.821    13.751    12.853    12.096    11.434    10.827
GBR   850 HE22  GLN   59 A     10.044     7.761     6.342     5.503     4.981     4.634
GBR   851  OE1  GLN   59 A     13.923    12.685    11.716    10.957    10.296     9.581
GBR   852  NE2  GLN   59 A     11.103     8.824     7.219     6.199     5.551     5.120
GBR   853 HE21  GLN   59 A     10.315     7.576     5.833     4.858     4.292     3.936
GBR   854    N  LYS   60 A     14.111    13.091    12.325    11.750    11.310    10.964
GBR   855   CA  LYS   60 A     14.096    13.099    12.354    11.797    11.371    11.035
GBR   856    C  LYS   60 A     13.180    12.175    11.465    10.950    10.561    10.255
GBR   857    O  LYS   60 A     12.342    11.270    10.528     9.994     9.590     9.272
GBR   858   CB  LYS   60 A     13.717    12.534    11.632    10.950    10.427    10.016
GBR   859   CG  LYS   60 A     13.348    12.022    10.989    10.199     9.587     9.105
GBR   860   CD  LYS   60 A     12.025    10.318     9.091     8.242     7.645     7.211
GBR   861   CE  LYS   60 A     10.747     8.818     7.553     6.747     6.214     5.841
GBR   862   NZ  LYS   60 A      8.501     6.523     5.493     4.931     4.592     4.369
GBR   863    H  LYS   60 A     13.342    12.221    11.396    10.785    10.319     9.953
GBR   864  HZ1  LYS   60 A      7.189     5.377     4.525     4.077     3.806     3.625
GBR   865  HZ2  LYS   60 A      7.131     5.255     4.376     3.916     3.642     3.461
GBR   866  HZ3  LYS   60 A      9.254     7.144     5.973     5.311     4.903     4.628
GBR   867   HA  LYS   60 A     14.603    13.668    12.953    12.408    11.983    11.641
GBR   868  HE2  LYS   60 A     10.126     8.115     6.790     5.930     5.346     4.927
GBR   869  HE3  LYS   60 A     11.638     9.777     8.455     7.559     6.943     6.502
GBR   870  HG2  LYS   60 A     12.849    11.519    10.495     9.700     9.068     8.549
GBR   871  HG3  LYS   60 A     14.044    12.800    11.790    10.986    10.345     9.827
GBR   872  HD3  LYS   60 A     11.134     9.399     8.235     7.464     6.934     6.550
GBR   873  HD2  LYS   60 A     12.445    10.657     9.319     8.370     7.693     7.193
GBR   874  HB3  LYS   60 A     12.878    11.599    10.670    10.002     9.510     9.138
GBR   875  HB2  LYS   60 A     14.216    13.027    12.083    11.347    10.771    10.310
GBR   876    N  TRP   61 A     13.081    12.092    11.394    10.885    10.493    10.177
GBR   877   CA  TRP   61 A     12.085    11.083    10.407     9.926     9.562     9.270
GBR   878    C  TRP   61 A     11.138    10.008     9.223     8.634     8.162     7.768
GBR   879    O  TRP   61 A     10.695     9.292     8.252     7.446     6.807     6.298
GBR   880   CB  TRP   61 A     11.733    10.610     9.832     9.270     8.842     8.501
GBR   881   CG  TRP   61 A     10.411     9.213     8.419     7.863     7.453     7.136
GBR   882  CD1  TRP   61 A      9.080     7.740     6.873     6.281     5.857     5.542
GBR   883  CD2  TRP   61 A      9.707     8.485     7.709     7.186     6.810     6.524
GBR   884  NE1  TRP   61 A      7.627     6.316     5.553     5.076     4.756     4.530
GBR   885  CE2  TRP   61 A      8.132     6.937     6.247     5.813     5.516     5.300
GBR   886  CE3  TRP   61 A      9.739     8.410     7.546     6.955     6.529     6.205
GBR   887  CZ2  TRP   61 A      6.737     5.681     5.136     4.816     4.608     4.460
GBR   888  CZ3  TRP   61 A      8.039     6.665     5.874     5.388     5.066     4.837
GBR   889  CH2  TRP   61 A      6.701     5.591     5.029     4.709     4.506     4.366
GBR   890    H  TRP   61 A     13.521    12.521    11.790    11.242    10.813    10.462
GBR   891  HE1  TRP   61 A      6.088     4.809     4.148     3.769     3.530     3.368
GBR   892  HH2  TRP   61 A      5.368     4.422     3.989     3.755     3.610     3.511
GBR   893   HA  TRP   61 A     11.857    10.894    10.265     9.832     9.515     9.269
GBR   894  HE3  TRP   61 A     10.628     9.291     8.366     7.704     7.214     6.837
GBR   895  HZ3  TRP   61 A      7.354     5.853     5.032     4.551     4.245     4.036
GBR   896  HZ2  TRP   61 A      5.524     4.604     4.159     3.905     3.741     3.626
GBR   897  HD1  TRP   61 A      8.805     7.363     6.425     5.785     5.330     4.993
GBR   898  HB3  TRP   61 A     11.694    10.519     9.701     9.111     8.665     8.315
GBR   899  HB2  TRP   61 A     12.049    10.847     9.970     9.303     8.773     8.333
GBR   900    N  GLU   62 A     10.378     9.311     8.611     8.110     7.725     7.416
GBR   901   CA  GLU   62 A      8.917     7.679     6.886     6.341     5.946     5.647
GBR   902    C  GLU   62 A      7.768     6.666     6.010     5.583     5.286     5.067
GBR   903    O  GLU   62 A      6.502     5.354     4.736     4.369     4.134     3.972
GBR   904   CB  GLU   62 A      8.355     7.082     6.314     5.817     5.474     5.224
GBR   905   CG  GLU   62 A      9.081     7.708     6.883     6.359     6.003     5.746
GBR   906   CD  GLU   62 A      7.545     6.199     5.505     5.108     4.856     4.682
GBR   907  OE1  GLU   62 A      6.383     5.165     4.581     4.257     4.055     3.916
GBR   908  OE2  GLU   62 A      6.937     5.514     4.822     4.441     4.203     4.041
GBR   909    H  GLU   62 A     10.427     9.467     8.862     8.443     8.126     7.870
GBR   910  HG2  GLU   62 A      9.387     7.866     6.895     6.246     5.786     5.445
GBR   911   HA  GLU   62 A      8.346     6.813     5.838     5.198     4.761     4.451
GBR   912  HG3  GLU   62 A      9.908     8.590     7.763     7.219     6.841     6.564
GBR   913  HB3  GLU   62 A      6.938     5.655     4.951     4.526     4.247     4.051
GBR   914  HB2  GLU   62 A      8.527     7.261     6.447     5.876     5.451     5.121
GBR   915    N  ASN   63 A      7.705     6.786     6.245     5.885     5.625     5.425
GBR   916   CA  ASN   63 A      6.923     6.149     5.713     5.426     5.217     5.054
GBR   917    C  ASN   63 A      7.633     6.880     6.451     6.164     5.950     5.778
GBR   918    O  ASN   63 A      8.527     7.767     7.339     7.061     6.859     6.699
GBR   919   CB  ASN   63 A      6.141     5.475     5.115     4.882     4.715     4.586
GBR   920   CG  ASN   63 A      5.429     4.917     4.662     4.509     4.403     4.324
GBR   921    H  ASN   63 A      7.867     6.887     6.273     5.836     5.500     5.232
GBR   922   HA  ASN   63 A      6.186     5.297     4.784     4.444     4.202     4.021
GBR   923  HB3  ASN   63 A      6.253     5.507     5.064     4.753     4.517     4.329
GBR   924  HB2  ASN   63 A      5.327     4.602     4.215     3.973     3.807     3.687
GBR   925  OD1  ASN   63 A      4.618     4.140     3.906     3.765     3.669     3.600
GBR   926  ND2  ASN   63 A      4.967     4.460     4.199     4.037     3.925     3.843
GBR   927 HD22  ASN   63 A      5.074     4.487     4.163     3.951     3.798     3.682
GBR   928 HD21  ASN   63 A      4.142     3.671     3.428     3.277     3.172     3.095
GBR   929    N  GLY   64 A      6.734     5.896     5.399     5.061     4.813     4.624
GBR   930   CA  GLY   64 A      6.525     5.671     5.190     4.882     4.669     4.514
GBR   931    C  GLY   64 A      7.371     6.458     5.917     5.552     5.284     5.076
GBR   932    O  GLY   64 A      6.992     5.972     5.380     4.993     4.718     4.511
GBR   933    H  GLY   64 A      5.765     4.856     4.325     3.978     3.736     3.560
GBR   934  HA2  GLY   64 A      5.977     5.066     4.567     4.255     4.041     3.884
GBR   935  HA3  GLY   64 A      5.247     4.450     4.031     3.780     3.616     3.501
GBR   936    N  GLU   65 A      7.782     6.916     6.393     6.025     5.743     5.515
GBR   937   CA  GLU   65 A      7.879     6.882     6.275     5.862     5.561     5.331
GBR   938    C  GLU   65 A      9.193     8.128     7.444     6.960     6.594     6.306
GBR   939    O  GLU   65 A     10.057     9.123     8.545     8.149     7.853     7.616
GBR   940   CB  GLU   65 A      7.282     6.364     5.840     5.499     5.256     5.072
GBR   941   CG  GLU   65 A      6.215     5.474     5.085     4.844     4.678     4.556
GBR   942   CD  GLU   65 A      5.612     4.973     4.658     4.472     4.347     4.257
GBR   943  OE1  GLU   65 A      5.541     4.805     4.416     4.175     4.010     3.890
GBR   944  OE2  GLU   65 A      4.553     4.039     3.805     3.674     3.589     3.530
GBR   945    H  GLU   65 A      7.739     6.967     6.514     6.199     5.954     5.751
GBR   946  HG2  GLU   65 A      5.273     4.536     4.161     3.934     3.782     3.672
GBR   947   HA  GLU   65 A      6.714     5.564     4.897     4.476     4.192     3.991
GBR   948  HG3  GLU   65 A      6.193     5.407     4.949     4.636     4.403     4.221
GBR   949  HB3  GLU   65 A      6.661     5.585     4.975     4.588     4.321     4.127
GBR   950  HB2  GLU   65 A      7.658     6.719     6.150     5.752     5.444     5.190
GBR   951    N  CYS   66 A      8.923     7.591     6.715     6.109     5.674     5.351
GBR   952   CA  CYS   66 A     10.190     8.879     7.981     7.343     6.873     6.516
GBR   953    C  CYS   66 A      9.754     8.333     7.394     6.759     6.315     5.994
GBR   954    O  CYS   66 A      8.123     6.491     5.542     4.972     4.608     4.361
GBR   955   CB  CYS   66 A      9.868     8.363     7.345     6.644     6.147     5.783
GBR   956   SG  CYS   66 A     11.540    10.186     9.224     8.531     8.019     7.628
GBR   957    H  CYS   66 A      7.458     5.929     5.021     4.462     4.097     3.845
GBR   958  HB3  CYS   66 A      8.497     6.821     5.788     5.139     4.710     4.411
GBR   959   HA  CYS   66 A     11.035     9.890     9.103     8.530     8.091     7.743
GBR   960  HB2  CYS   66 A      9.605     8.057     7.019     6.312     5.815     5.452
GBR   961    N  ALA   67 A     10.301     8.958     8.047     7.409     6.947     6.603
GBR   962   CA  ALA   67 A      9.178     7.647     6.685     6.065     5.647     5.352
GBR   963    C  ALA   67 A     10.023     8.490     7.499     6.844     6.390     6.062
GBR   964    O  ALA   67 A     11.643    10.259     9.289     8.602     8.098     7.716
GBR   965   CB  ALA   67 A      8.783     7.256     6.317     5.720     5.320     5.039
GBR   966    H  ALA   67 A     10.994     9.807     8.990     8.397     7.946     7.593
GBR   967   HA  ALA   67 A      7.491     5.903     5.028     4.518     4.196     3.978
GBR   968  HB1  ALA   67 A      7.996     6.456     5.532     4.957     4.580     4.320
GBR   969  HB3  ALA   67 A     10.016     8.602     7.674     7.044     6.595     6.264
GBR   970  HB2  ALA   67 A      7.703     6.137     5.266     4.751     4.420     4.193
GBR   971    N  GLN   68 A      8.677     7.098     6.180     5.617     5.242     4.976
GBR   972   CA  GLN   68 A      9.569     8.027     7.109     6.539     6.161     5.892
GBR   973    C  GLN   68 A      9.203     7.603     6.675     6.109     5.736     5.471
GBR   974    O  GLN   68 A      7.166     5.673     4.929     4.513     4.253     4.076
GBR   975   CB  GLN   68 A      8.131     6.655     5.858     5.390     5.087     4.875
GBR   976   CG  GLN   68 A      9.192     7.685     6.825     6.303     5.955     5.705
GBR   977   CD  GLN   68 A      7.487     6.138     5.464     5.087     4.850     4.687
GBR   978    H  GLN   68 A      6.871     5.348     4.564     4.114     3.826     3.626
GBR   979  HG2  GLN   68 A      9.510     7.883     6.886     6.232     5.763     5.405
GBR   980   HA  GLN   68 A     11.010     9.518     8.547     7.907     7.465     7.144
GBR   981  HG3  GLN   68 A     10.362     8.850     7.933     7.362     6.983     6.716
GBR   982  HB3  GLN   68 A      6.698     5.329     4.657     4.279     4.041     3.877
GBR   983  HB2  GLN   68 A      7.338     5.868     5.096     4.644     4.350     4.143
GBR   984 HE22  GLN   68 A      7.154     5.752     5.045     4.639     4.374     4.185
GBR   985  OE1  GLN   68 A      6.589     5.281     4.656     4.311     4.095     3.947
GBR   986  NE2  GLN   68 A      6.528     5.285     4.702     4.385     4.189     4.055
GBR   987 HE21  GLN   68 A      5.034     4.017     3.582     3.350     3.207     3.108
GBR   988    N  LYS   69 A     10.725     9.079     8.024     7.337     6.861     6.512
GBR   989   CA  LYS   69 A     10.120     8.320     7.220     6.537     6.082     5.760
GBR   990    C  LYS   69 A     10.999     9.183     7.989     7.209     6.675     6.290
GBR   991    O  LYS   69 A     12.532    10.927     9.765     8.940     8.338     7.881
GBR   992   CB  LYS   69 A     10.688     8.753     7.521     6.745     6.230     5.866
GBR   993   CG  LYS   69 A     10.479     8.677     7.558     6.860     6.399     6.073
GBR   994   CD  LYS   69 A      8.103     6.465     5.629     5.165     4.878     4.683
GBR   995   CE  LYS   69 A      7.957     6.425     5.630     5.176     4.886     4.684
GBR   996   NZ  LYS   69 A      8.817     7.157     6.232     5.679     5.314     5.053
GBR   997    H  LYS   69 A     11.993    10.463     9.407     8.683     8.166     7.779
GBR   998  HZ1  LYS   69 A     10.357     8.654     7.590     6.911     6.447     6.108
GBR   999  HZ2  LYS   69 A      7.454     5.631     4.706     4.184     3.854     3.628
GBR  1000  HZ3  LYS   69 A      8.555     7.026     6.190     5.695     5.370     5.138
GBR  1001   HA  LYS   69 A      8.318     6.528     5.560     4.995     4.630     4.374
GBR  1002  HE2  LYS   69 A      6.171     4.820     4.189     3.840     3.619     3.465
GBR  1003  HE3  LYS   69 A      8.497     6.950     6.088     5.567     5.219     4.967
GBR  1004  HG2  LYS   69 A     11.244     9.624     8.569     7.887     7.427     7.100
GBR  1005  HG3  LYS   69 A     10.826     8.858     7.566     6.726     6.153     5.738
GBR  1006  HD3  LYS   69 A      7.333     5.775     5.005     4.575     4.302     4.112
GBR  1007  HD2  LYS   69 A      6.833     5.239     4.512     4.131     3.903     3.752
GBR  1008  HB3  LYS   69 A      9.302     7.146     5.920     5.210     4.763     4.460
GBR  1009  HB2  LYS   69 A     12.164    10.290     8.926     7.978     7.306     6.812
GBR  1010    N  LYS   70 A      9.785     7.861     6.710     6.009     5.551     5.232
GBR  1011   CA  LYS   70 A     10.687     8.905     7.773     7.051     6.566     6.222
GBR  1012    C  LYS   70 A     10.578     8.667     7.469     6.725     6.237     5.900
GBR  1013    O  LYS   70 A      8.430     6.441     5.405     4.834     4.486     4.256
GBR  1014   CB  LYS   70 A      9.205     7.517     6.543     5.948     5.555     5.277
GBR  1015   CG  LYS   70 A      9.732     8.223     7.345     6.803     6.442     6.183
GBR  1016   CD  LYS   70 A      7.938     6.580     5.869     5.451     5.176     4.980
GBR  1017   CE  LYS   70 A      7.458     6.163     5.505     5.124     4.874     4.696
GBR  1018   NZ  LYS   70 A      5.853     4.844     4.389     4.144     3.991     3.888
GBR  1019    H  LYS   70 A      7.875     5.933     4.933     4.373     4.022     3.783
GBR  1020  HZ1  LYS   70 A      6.101     4.998     4.466     4.158     3.953     3.804
GBR  1021  HZ2  LYS   70 A      5.099     4.120     3.683     3.442     3.288     3.180
GBR  1022  HZ3  LYS   70 A      4.655     3.836     3.484     3.292     3.169     3.083
GBR  1023   HA  LYS   70 A     11.982    10.361     9.245     8.485     7.949     7.554
GBR  1024  HE2  LYS   70 A      8.526     7.114     6.334     5.857     5.532     5.291
GBR  1025  HE3  LYS   70 A      6.530     5.160     4.476     4.078     3.818     3.634
GBR  1026  HG2  LYS   70 A      9.703     8.159     7.260     6.707     6.336     6.070
GBR  1027  HG3  LYS   70 A     10.843     9.386     8.485     7.912     7.521     7.238
GBR  1028  HD3  LYS   70 A      7.869     6.486     5.734     5.269     4.946     4.703
GBR  1029  HD2  LYS   70 A      6.532     5.253     4.631     4.277     4.049     3.889
GBR  1030  HB3  LYS   70 A      7.477     5.824     4.987     4.517     4.221     4.020
GBR  1031  HB2  LYS   70 A      9.005     7.267     6.237     5.584     5.136     4.811
GBR  1032    N  ILE   71 A     12.274    10.487     9.204     8.321     7.702     7.255
GBR  1033   CA  ILE   71 A     12.185    10.226     8.785     7.786     7.091     6.591
GBR  1034    C  ILE   71 A     12.545    10.849     9.584     8.666     7.990     7.476
GBR  1035    O  ILE   71 A     13.509    12.093    11.013    10.213     9.615     9.155
GBR  1036   CB  ILE   71 A     13.581    11.759    10.264     9.143     8.328     7.732
GBR  1037  CG1  ILE   71 A     12.798    10.598     8.895     7.725     6.936     6.388
GBR  1038  CG2  ILE   71 A     13.751    11.984    10.490     9.331     8.460     7.805
GBR  1039  CD1  ILE   71 A     14.404    12.581    10.968     9.709     8.783     8.108
GBR  1040    H  ILE   71 A     13.296    11.738    10.557     9.697     9.068     8.595
GBR  1041   HA  ILE   71 A     10.497     8.212     6.743     5.837     5.255     4.858
GBR  1042 HG22  ILE   71 A     14.587    13.020    11.635    10.510     9.637     8.966
GBR  1043 HG21  ILE   71 A     14.012    12.404    11.026     9.920     9.057     8.385
GBR  1044   HB  ILE   71 A     14.544    13.000    11.657    10.581     9.752     9.118
GBR  1045 HG12  ILE   71 A     11.275     8.763     7.093     6.080     5.446     5.022
GBR  1046 HG13  ILE   71 A     12.313    10.027     8.326     7.192     6.438     5.917
GBR  1047 HD13  ILE   71 A     14.786    13.126    11.629    10.423     9.506     8.819
GBR  1048 HD12  ILE   71 A     13.988    12.006    10.316     9.063     8.191     7.594
GBR  1049 HG23  ILE   71 A     12.472    10.350     8.681     7.486     6.647     6.046
GBR  1050 HD11  ILE   71 A     15.220    13.625    12.089    10.761     9.692     8.855
GBR  1051    N  ILE   72 A     11.171     9.293     7.991     7.103     6.475     6.013
GBR  1052   CA  ILE   72 A     11.277     9.592     8.451     7.685     7.151     6.759
GBR  1053    C  ILE   72 A     11.982    10.262     8.983     8.062     7.393     6.895
GBR  1054    O  ILE   72 A     11.109     9.048     7.552     6.536     5.850     5.373
GBR  1055   CB  ILE   72 A      9.069     7.411     6.469     5.909     5.546     5.295
GBR  1056  CG1  ILE   72 A      8.179     6.672     5.883     5.433     5.149     4.953
GBR  1057  CG2  ILE   72 A      8.741     7.093     6.157     5.598     5.234     4.981
GBR  1058  CD1  ILE   72 A      7.311     5.906     5.227     4.857     4.629     4.474
GBR  1059    H  ILE   72 A      9.607     7.393     6.006     5.153     4.603     4.229
GBR  1060   HA  ILE   72 A     12.071    10.537     9.463     8.724     8.203     7.821
GBR  1061 HG22  ILE   72 A      7.044     5.533     4.777     4.355     4.091     3.911
GBR  1062 HG21  ILE   72 A      9.255     7.549     6.516     5.868     5.430     5.115
GBR  1063   HB  ILE   72 A      7.842     6.111     5.199     4.678     4.350     4.126
GBR  1064 HG12  ILE   72 A      6.706     5.305     4.631     4.258     4.024     3.863
GBR  1065 HG13  ILE   72 A      9.122     7.520     6.599     6.036     5.659     5.387
GBR  1066 HD13  ILE   72 A      5.950     4.714     4.171     3.887     3.715     3.599
GBR  1067 HD12  ILE   72 A      6.566     5.246     4.622     4.275     4.054     3.900
GBR  1068 HG23  ILE   72 A      9.350     7.604     6.524     5.832     5.359     5.015
GBR  1069 HD11  ILE   72 A      8.307     6.693     5.839     5.344     5.025     4.799
GBR  1070    N  ALA   73 A     13.171    11.743    10.626     9.775     9.121     8.611
GBR  1071   CA  ALA   73 A     13.703    12.386    11.319    10.468     9.786     9.233
GBR  1072    C  ALA   73 A     13.026    11.734    10.754    10.018     9.455     9.012
GBR  1073    O  ALA   73 A     13.086    11.857    10.926    10.223     9.682     9.252
GBR  1074   CB  ALA   73 A     15.043    13.957    13.009    12.193    11.490    10.885
GBR  1075    H  ALA   73 A     13.430    12.097    11.060    10.272     9.670     9.201
GBR  1076   HA  ALA   73 A     13.275    11.800    10.589     9.620     8.846     8.230
GBR  1077  HB1  ALA   73 A     15.310    14.170    13.106    12.128    11.248    10.477
GBR  1078  HB3  ALA   73 A     15.205    14.188    13.296    12.510    11.809    11.178
GBR  1079  HB2  ALA   73 A     15.228    14.184    13.265    12.461    11.757    11.138
GBR  1080    N  GLU   74 A     12.060    10.663     9.657     8.934     8.400     7.989
GBR  1081   CA  GLU   74 A     11.094     9.719     8.801     8.179     7.739     7.412
GBR  1082    C  GLU   74 A     11.632    10.285     9.334     8.655     8.150     7.761
GBR  1083    O  GLU   74 A     12.034    10.682     9.708     9.001     8.472     8.061
GBR  1084   CB  GLU   74 A      9.138     7.681     6.807     6.251     5.867     5.582
GBR  1085   CG  GLU   74 A      8.011     6.639     5.895     5.453     5.163     4.958
GBR  1086   CD  GLU   74 A      6.411     5.358     4.862     4.592     4.424     4.309
GBR  1087  OE1  GLU   74 A      5.507     4.567     4.143     3.915     3.773     3.677
GBR  1088  OE2  GLU   74 A      5.607     4.649     4.217     3.985     3.840     3.740
GBR  1089    H  GLU   74 A     11.762    10.223     9.098     8.280     7.672     7.206
GBR  1090  HG2  GLU   74 A      8.731     7.289     6.461     5.951     5.607     5.354
GBR  1091   HA  GLU   74 A     10.924     9.578     8.690     8.093     7.672     7.360
GBR  1092  HG3  GLU   74 A      7.091     5.613     4.845     4.404     4.124     3.933
GBR  1093  HB3  GLU   74 A      8.277     6.845     6.019     5.502     5.148     4.888
GBR  1094  HB2  GLU   74 A      8.988     7.383     6.396     5.758     5.314     4.988
GBR  1095    N  LYS   75 A     11.311     9.964     9.016     8.335     7.826     7.430
GBR  1096   CA  LYS   75 A     11.287     9.923     8.965     8.287     7.791     7.416
GBR  1097    C  LYS   75 A      9.935     8.444     7.465     6.809     6.350     6.016
GBR  1098    O  LYS   75 A      8.334     6.712     5.747     5.155     4.768     4.501
GBR  1099   CB  LYS   75 A     10.527     9.061     8.054     7.354     6.849     6.470
GBR  1100   CG  LYS   75 A      8.800     7.378     6.528     5.995     5.638     5.384
GBR  1101   CD  LYS   75 A      7.909     6.578     5.841     5.404     5.122     4.925
GBR  1102   CE  LYS   75 A      6.638     5.510     4.942     4.618     4.413     4.271
GBR  1103   NZ  LYS   75 A      6.043     5.083     4.615     4.350     4.182     4.065
GBR  1104    H  LYS   75 A     10.873     9.519     8.582     7.913     7.411     7.019
GBR  1105  HZ1  LYS   75 A      6.854     5.831     5.287     4.957     4.733     4.568
GBR  1106  HZ2  LYS   75 A      5.060     4.189     3.771     3.529     3.369     3.254
GBR  1107  HZ3  LYS   75 A      5.072     4.142     3.707     3.461     3.303     3.191
GBR  1108   HA  LYS   75 A     12.257    10.965    10.008     9.294     8.749     8.321
GBR  1109  HE2  LYS   75 A      6.558     5.269     4.577     4.163     3.889     3.696
GBR  1110  HE3  LYS   75 A      5.502     4.429     3.927     3.649     3.473     3.352
GBR  1111  HG2  LYS   75 A      8.386     6.897     5.987     5.399     4.994     4.699
GBR  1112  HG3  LYS   75 A      7.976     6.488     5.631     5.104     4.752     4.501
GBR  1113  HD3  LYS   75 A      8.547     7.176     6.362     5.852     5.507     5.258
GBR  1114  HD2  LYS   75 A      6.843     5.429     4.704     4.296     4.041     3.868
GBR  1115  HB3  LYS   75 A     10.938     9.485     8.439     7.676     7.104     6.662
GBR  1116  HB2  LYS   75 A     10.377     8.658     7.415     6.532     5.898     5.433
GBR  1117    N  THR   76 A     10.099     8.682     7.761     7.146     6.716     6.400
GBR  1118   CA  THR   76 A      8.672     7.259     6.415     5.882     5.521     5.262
GBR  1119    C  THR   76 A      8.484     7.181     6.404     5.903     5.553     5.293
GBR  1120    O  THR   76 A      8.444     6.952     6.036     5.446     5.042     4.752
GBR  1121   CB  THR   76 A      8.500     7.000     6.123     5.585     5.233     4.987
GBR  1122  OG1  THR   76 A      9.387     7.799     6.772     6.087     5.608     5.258
GBR  1123  CG2  THR   76 A      8.952     7.340     6.377     5.783     5.392     5.119
GBR  1124    H  THR   76 A     10.966     9.602     8.676     8.036     7.576     7.232
GBR  1125   HA  THR   76 A      7.243     5.772     4.968     4.493     4.187     3.976
GBR  1126 HG22  THR   76 A      8.695     6.929     5.885     5.250     4.835     4.547
GBR  1127 HG21  THR   76 A      7.767     6.183     5.314     4.804     4.476     4.249
GBR  1128   HB  THR   76 A      6.815     5.376     4.633     4.212     3.950     3.773
GBR  1129 HG23  THR   76 A     10.392     8.867     7.869     7.209     6.754     6.427
GBR  1130  HG1  THR   76 A     10.711     9.181     8.122     7.377     6.833     6.423
GBR  1131    N  LYS   77 A      7.789     6.661     6.025     5.624     5.345     5.137
GBR  1132   CA  LYS   77 A      7.338     6.345     5.805     5.469     5.236     5.062
GBR  1133    C  LYS   77 A      7.923     6.815     6.193     5.802     5.531     5.329
GBR  1134    O  LYS   77 A      6.784     5.577     4.934     4.550     4.298     4.122
GBR  1135   CB  LYS   77 A      6.730     5.939     5.536     5.293     5.126     5.000
GBR  1136   CG  LYS   77 A      5.841     5.197     4.882     4.694     4.564     4.468
GBR  1137   CD  LYS   77 A      5.366     4.871     4.642     4.507     4.415     4.345
GBR  1138   CE  LYS   77 A      4.719     4.344     4.177     4.078     4.009     3.956
GBR  1139   NZ  LYS   77 A      4.202     3.909     3.783     3.711     3.662     3.626
GBR  1140    H  LYS   77 A      7.089     5.917     5.259     4.843     4.554     4.339
GBR  1141  HZ1  LYS   77 A      3.842     3.504     3.334     3.221     3.137     3.070
GBR  1142  HZ2  LYS   77 A      3.912     3.564     3.388     3.271     3.184     3.115
GBR  1143  HZ3  LYS   77 A      3.629     3.347     3.207     3.115     3.046     2.991
GBR  1144   HA  LYS   77 A      6.305     5.232     4.653     4.297     4.056     3.884
GBR  1145  HE2  LYS   77 A      4.289     3.857     3.633     3.482     3.370     3.282
GBR  1146  HE3  LYS   77 A      4.267     3.835     3.613     3.466     3.356     3.270
GBR  1147  HG2  LYS   77 A      5.237     4.563     4.217     4.000     3.848     3.735
GBR  1148  HG3  LYS   77 A      5.459     4.720     4.337     4.096     3.926     3.799
GBR  1149  HD3  LYS   77 A      5.122     4.562     4.270     4.076     3.932     3.818
GBR  1150  HD2  LYS   77 A      4.944     4.374     4.083     3.897     3.764     3.662
GBR  1151  HB3  LYS   77 A      6.344     5.517     5.068     4.771     4.548     4.372
GBR  1152  HB2  LYS   77 A      6.604     5.686     5.175     4.834     4.581     4.382
GBR  1153    N  ILE   78 A      8.938     7.807     7.162     6.760     6.487     6.286
GBR  1154   CA  ILE   78 A      9.529     8.295     7.562     7.096     6.776     6.540
GBR  1155    C  ILE   78 A     10.787     9.480     8.632     8.061     7.655     7.350
GBR  1156    O  ILE   78 A     11.667    10.383     9.503     8.887     8.436     8.087
GBR  1157   CB  ILE   78 A      9.394     8.035     7.223     6.707     6.354     6.096
GBR  1158  CG1  ILE   78 A      7.512     6.234     5.559     5.161     4.902     4.720
GBR  1159  CG2  ILE   78 A      9.722     8.261     7.352     6.757     6.340     6.030
GBR  1160  CD1  ILE   78 A      6.466     5.401     4.879     4.585     4.399     4.272
GBR  1161    H  ILE   78 A      8.826     7.607     6.874     6.383     6.022     5.739
GBR  1162   HA  ILE   78 A      8.672     7.369     6.596     6.094     5.740     5.474
GBR  1163 HG22  ILE   78 A      9.304     7.647     6.621     5.955     5.493     5.151
GBR  1164 HG21  ILE   78 A     10.811     9.400     8.465     7.824     7.359     7.003
GBR  1165   HB  ILE   78 A      9.725     8.190     7.205     6.540     6.062     5.700
GBR  1166 HG12  ILE   78 A      7.088     5.786     5.081     4.653     4.367     4.162
GBR  1167 HG13  ILE   78 A      6.660     5.289     4.615     4.239     4.004     3.843
GBR  1168 HD13  ILE   78 A      6.534     5.439     4.865     4.516     4.279     4.106
GBR  1169 HD12  ILE   78 A      5.318     4.414     4.002     3.777     3.636     3.540
GBR  1170 HG23  ILE   78 A      8.769     7.289     6.389     5.801     5.387     5.078
GBR  1171 HD11  ILE   78 A      6.221     5.063     4.492     4.167     3.959     3.814
GBR  1172    N  PRO   79 A     10.443     8.973     8.008     7.362     6.911     6.582
GBR  1173   CA  PRO   79 A     11.138     9.450     8.229     7.369     6.757     6.309
GBR  1174    C  PRO   79 A     12.854    11.446    10.315     9.412     8.690     8.109
GBR  1175    O  PRO   79 A     13.533    12.033    10.643     9.411     8.391     7.594
GBR  1176   CB  PRO   79 A      9.935     8.198     7.100     6.410     5.957     5.642
GBR  1177   CG  PRO   79 A      8.035     6.444     5.601     5.126     4.834     4.639
GBR  1178   CD  PRO   79 A      8.637     7.101     6.206     5.657     5.294     5.038
GBR  1179  HG2  PRO   79 A      7.070     5.568     4.817     4.401     4.141     3.965
GBR  1180   HA  PRO   79 A     10.583     8.467     6.941     5.939     5.286     4.846
GBR  1181  HD3  PRO   79 A      7.615     6.141     5.336     4.858     4.545     4.324
GBR  1182  HD2  PRO   79 A      8.334     6.697     5.710     5.088     4.673     4.381
GBR  1183  HG3  PRO   79 A      6.793     5.234     4.502     4.117     3.888     3.737
GBR  1184  HB3  PRO   79 A      9.369     7.351     6.124     5.390     4.925     4.609
GBR  1185  HB2  PRO   79 A     10.519     8.941     7.905     7.224     6.761     6.430
GBR  1186    N  ALA   80 A     13.049    11.808    10.882    10.190     9.659     9.238
GBR  1187   CA  ALA   80 A     14.081    12.949    12.075    11.407    10.890    10.479
GBR  1188    C  ALA   80 A     14.415    13.251    12.309    11.565    10.976    10.505
GBR  1189    O  ALA   80 A     15.093    13.951    12.970    12.156    11.493    10.955
GBR  1190   CB  ALA   80 A     13.592    12.390    11.496    10.835    10.336     9.945
GBR  1191    H  ALA   80 A     12.201    10.895     9.962     9.283     8.765     8.352
GBR  1192   HA  ALA   80 A     14.627    13.561    12.703    12.019    11.467    11.010
GBR  1193  HB1  ALA   80 A     14.008    12.785    11.842    11.132    10.591    10.169
GBR  1194  HB3  ALA   80 A     13.473    12.284    11.413    10.780    10.306     9.936
GBR  1195  HB2  ALA   80 A     12.708    11.407    10.469     9.788     9.272     8.864
GBR  1196    N  VAL   81 A     13.664    12.383    11.373    10.591     9.981     9.498
GBR  1197   CA  VAL   81 A     13.550    12.109    10.940    10.030     9.328     8.784
GBR  1198    C  VAL   81 A     13.676    12.376    11.333    10.512     9.866     9.350
GBR  1199    O  VAL   81 A     13.038    11.754    10.775    10.034     9.462     9.009
GBR  1200   CB  VAL   81 A     11.624     9.694     8.297     7.345     6.692     6.227
GBR  1201  CG1  VAL   81 A     11.236     9.179     7.767     6.853     6.249     5.830
GBR  1202  CG2  VAL   81 A     10.810     8.693     7.313     6.460     5.914     5.545
GBR  1203    H  VAL   81 A     13.043    11.764    10.806    10.091     9.545     9.116
GBR  1204   HA  VAL   81 A     14.247    12.862    11.693    10.758    10.031     9.467
GBR  1205 HG11  VAL   81 A     12.598    10.821     9.466     8.501     7.817     7.322
GBR  1206 HG21  VAL   81 A     10.907     8.941     7.617     6.760     6.190     5.791
GBR  1207   HB  VAL   81 A     10.734     8.749     7.363     6.436     5.806     5.360
GBR  1208 HG12  VAL   81 A     10.576     8.381     7.001     6.169     5.640     5.281
GBR  1209 HG13  VAL   81 A      9.942     7.761     6.398     5.575     5.053     4.700
GBR  1210 HG23  VAL   81 A      8.778     6.540     5.361     4.725     4.347     4.100
GBR  1211 HG22  VAL   81 A     11.795     9.704     8.233     7.279     6.653     6.224
GBR  1212    N  PHE   82 A     14.262    13.042    12.040    11.241    10.605    10.096
GBR  1213   CA  PHE   82 A     14.089    12.918    11.990    11.270    10.712    10.271
GBR  1214    C  PHE   82 A     13.537    12.243    11.250    10.507     9.948     9.518
GBR  1215    O  PHE   82 A     13.778    12.459    11.429    10.650    10.059     9.602
GBR  1216   CB  PHE   82 A     15.032    14.035    13.209    12.536    11.987    11.532
GBR  1217   CG  PHE   82 A     15.241    14.295    13.483    12.780    12.157    11.594
GBR  1218  CD1  PHE   82 A     15.706    14.785    13.929    13.104    12.295    11.511
GBR  1219  CD2  PHE   82 A     14.646    13.626    12.759    12.005    11.328    10.709
GBR  1220  CE1  PHE   82 A     15.489    14.454    13.405    12.314    11.230    10.244
GBR  1221  CE2  PHE   82 A     14.367    13.123    11.890    10.665     9.534     8.587
GBR  1222   CZ  PHE   82 A     14.659    13.257    11.707    10.138     8.798     7.789
GBR  1223    H  PHE   82 A     14.676    13.456    12.423    11.582    10.908    10.370
GBR  1224   HZ  PHE   82 A     14.032    12.141    10.059     8.264     7.000     6.159
GBR  1225   HA  PHE   82 A     13.356    12.116    11.170    10.460     9.921     9.504
GBR  1226  HE1  PHE   82 A     15.666    14.659    13.641    12.585    11.531    10.563
GBR  1227  HE2  PHE   82 A     13.712    12.329    10.985     9.717     8.623     7.756
GBR  1228  HD2  PHE   82 A     14.148    13.098    12.264    11.600    11.060    10.608
GBR  1229  HD1  PHE   82 A     15.985    15.077    14.205    13.335    12.444    11.553
GBR  1230  HB3  PHE   82 A     14.664    13.616    12.768    12.092    11.553    11.116
GBR  1231  HB2  PHE   82 A     15.589    14.636    13.798    13.065    12.412    11.820
GBR  1232    N  LYS   83 A     12.603    11.212    10.196     9.467     8.934     8.532
GBR  1233   CA  LYS   83 A     11.621    10.085     9.016     8.275     7.744     7.347
GBR  1234    C  LYS   83 A     11.929    10.291     9.067     8.166     7.493     6.977
GBR  1235    O  LYS   83 A     11.788    10.088     8.804     7.858     7.158     6.632
GBR  1236   CB  LYS   83 A      9.403     7.753     6.751     6.120     5.694     5.390
GBR  1237   CG  LYS   83 A      8.373     6.873     6.056     5.579     5.272     5.059
GBR  1238   CD  LYS   83 A      7.151     5.836     5.194     4.842     4.625     4.479
GBR  1239   CE  LYS   83 A      8.305     6.837     6.044     5.578     5.275     5.059
GBR  1240   NZ  LYS   83 A      7.173     5.814     5.129     4.740     4.492     4.320
GBR  1241    H  LYS   83 A     12.350    10.954     9.939     9.208     8.669     8.258
GBR  1242  HZ1  LYS   83 A      6.587     5.205     4.514     4.115     3.856     3.672
GBR  1243  HZ2  LYS   83 A      8.106     6.637     5.835     5.355     5.037     4.809
GBR  1244  HZ3  LYS   83 A      5.450     4.308     3.788     3.504     3.325     3.202
GBR  1245   HA  LYS   83 A     11.834    10.339     9.308     8.601     8.101     7.731
GBR  1246  HE2  LYS   83 A      9.780     8.253     7.346     6.789     6.421     6.161
GBR  1247  HE3  LYS   83 A      8.007     6.369     5.453     4.891     4.512     4.237
GBR  1248  HG2  LYS   83 A      9.222     7.642     6.716     6.146     5.764     5.488
GBR  1249  HG3  LYS   83 A      7.154     5.692     4.944     4.517     4.244     4.054
GBR  1250  HD3  LYS   83 A      6.423     5.132     4.519     4.181     3.970     3.824
GBR  1251  HD2  LYS   83 A      5.805     4.673     4.167     3.897     3.731     3.618
GBR  1252  HB3  LYS   83 A      8.309     6.567     5.577     4.983     4.599     4.332
GBR  1253  HB2  LYS   83 A      9.207     7.507     6.463     5.800     5.352     5.031
GBR  1254    N  ILE   84 A     12.124    10.491     9.261     8.348     7.661     7.133
GBR  1255   CA  ILE   84 A     11.988    10.276     8.988     8.036     7.325     6.784
GBR  1256    C  ILE   84 A     10.754     9.044     7.897     7.117     6.562     6.150
GBR  1257    O  ILE   84 A     10.104     8.318     7.134     6.335     5.773     5.364
GBR  1258   CB  ILE   84 A     13.585    12.128    10.967    10.067     9.364     8.804
GBR  1259  CG1  ILE   84 A     14.235    12.954    11.939    11.160    10.559    10.084
GBR  1260  CG2  ILE   84 A     14.545    13.243    12.132    11.212    10.457     9.836
GBR  1261  CD1  ILE   84 A     15.162    13.988    13.005    12.219    11.598    11.104
GBR  1262    H  ILE   84 A     12.187    10.627     9.475     8.629     7.989     7.492
GBR  1263   HA  ILE   84 A     11.097     9.078     7.575     6.515     5.778     5.257
GBR  1264 HG22  ILE   84 A     15.203    13.988    12.905    11.978    11.202    10.557
GBR  1265 HG21  ILE   84 A     13.997    12.559    11.334    10.325     9.508     8.850
GBR  1266   HB  ILE   84 A     13.131    11.536    10.289     9.343     8.620     8.054
GBR  1267 HG12  ILE   84 A     14.509    13.302    12.335    11.581    10.988    10.513
GBR  1268 HG13  ILE   84 A     13.436    12.059    11.025    10.265     9.696     9.257
GBR  1269 HD13  ILE   84 A     15.799    14.722    13.762    12.941    12.251    11.670
GBR  1270 HD12  ILE   84 A     15.405    14.307    13.388    12.654    12.075    11.618
GBR  1271 HG23  ILE   84 A     14.791    13.591    12.570    11.722    11.021    10.438
GBR  1272 HD11  ILE   84 A     14.685    13.357    12.259    11.399    10.734    10.215
GBR  1273    N  ASP   85 A      9.963     8.303     7.281     6.626     6.172     5.837
GBR  1274   CA  ASP   85 A      8.779     7.359     6.597     6.154     5.870     5.673
GBR  1275    C  ASP   85 A      8.628     7.094     6.267     5.781     5.464     5.238
GBR  1276    O  ASP   85 A      6.820     5.404     4.730     4.362     4.133     3.978
GBR  1277   CB  ASP   85 A      6.929     5.749     5.187     4.876     4.679     4.542
GBR  1278   CG  ASP   85 A      5.895     5.004     4.621     4.421     4.299     4.215
GBR  1279  OD1  ASP   85 A      5.732     4.738     4.289     4.042     3.885     3.776
GBR  1280  OD2  ASP   85 A      4.713     4.061     3.800     3.665     3.582     3.524
GBR  1281    H  ASP   85 A      9.951     8.103     6.923     6.149     5.611     5.219
GBR  1282   HA  ASP   85 A      8.916     7.452     6.636     6.140     5.807     5.564
GBR  1283  HB3  ASP   85 A      6.229     5.040     4.480     4.165     3.963     3.820
GBR  1284  HB2  ASP   85 A      6.411     5.128     4.510     4.163     3.942     3.789
GBR  1285    N  ALA   86 A     10.045     8.352     7.341     6.715     6.297     5.998
GBR  1286   CA  ALA   86 A      9.760     7.830     6.709     6.046     5.624     5.336
GBR  1287    C  ALA   86 A     10.949     9.032     7.802     7.023     6.507     6.145
GBR  1288    O  ALA   86 A     12.343    10.660     9.471     8.653     8.074     7.648
GBR  1289   CB  ALA   86 A     10.399     8.233     6.917     6.135     5.644     5.313
GBR  1290    H  ALA   86 A     11.021     9.407     8.382     7.724     7.278     6.962
GBR  1291   HA  ALA   86 A      7.788     5.919     4.993     4.490     4.182     3.975
GBR  1292  HB1  ALA   86 A      9.679     7.483     6.204     5.457     4.987     4.668
GBR  1293  HB3  ALA   86 A     12.182    10.165     8.732     7.783     7.147     6.705
GBR  1294  HB2  ALA   86 A      9.257     6.890     5.614     4.918     4.502     4.230
GBR  1295    N  LEU   87 A      9.694     7.608     6.400     5.693     5.247     4.944
GBR  1296   CA  LEU   87 A     10.426     8.408     7.159     6.391     5.891     5.543
GBR  1297    C  LEU   87 A     10.554     8.807     7.731     7.057     6.603     6.277
GBR  1298    O  LEU   87 A     11.340     9.569     8.390     7.607     7.056     6.643
GBR  1299   CB  LEU   87 A     12.574    10.667     9.274     8.319     7.657     7.181
GBR  1300   CG  LEU   87 A     12.863    10.803     9.245     8.175     7.447     6.936
GBR  1301  CD1  LEU   87 A     14.901    13.341    11.965    10.872    10.050     9.445
GBR  1302  CD2  LEU   87 A     11.491     9.170     7.608     6.636     6.016     5.598
GBR  1303    H  LEU   87 A      7.716     5.641     4.642     4.115     3.799     3.589
GBR  1304 HD22  LEU   87 A      9.268     6.880     5.591     4.892     4.475     4.205
GBR  1305 HD23  LEU   87 A     11.733     9.315     7.618     6.536     5.835     5.357
GBR  1306 HD21  LEU   87 A     12.207    10.110     8.601     7.596     6.920     6.443
GBR  1307 HD13  LEU   87 A     15.358    13.964    12.702    11.656    10.832    10.195
GBR  1308 HD12  LEU   87 A     14.978    13.412    12.023    10.930    10.142     9.630
GBR  1309 HD11  LEU   87 A     15.349    13.938    12.670    11.635    10.838    10.244
GBR  1310   HA  LEU   87 A      8.844     6.727     5.573     4.919     4.513     4.239
GBR  1311   HG  LEU   87 A     12.088     9.818     8.213     7.176     6.497     6.030
GBR  1312  HB3  LEU   87 A     12.647    10.763     9.357     8.361     7.639     7.090
GBR  1313  HB2  LEU   87 A     13.554    11.878    10.575     9.629     8.947     8.445
GBR  1314    N  ASN   88 A      9.113     7.441     6.485     5.897     5.499     5.209
GBR  1315   CA  ASN   88 A      8.506     6.995     6.178     5.696     5.379     5.153
GBR  1316    C  ASN   88 A      9.967     8.317     7.313     6.682     6.256     5.950
GBR  1317    O  ASN   88 A      9.457     7.741     6.716     6.083     5.665     5.369
GBR  1318   CB  ASN   88 A      7.737     6.311     5.594     5.191     4.935     4.756
GBR  1319   CG  ASN   88 A      6.572     5.423     4.907     4.634     4.468     4.354
GBR  1320    H  ASN   88 A      7.909     6.110     5.127     4.541     4.159     3.893
GBR  1321   HA  ASN   88 A      6.987     5.544     4.807     4.378     4.098     3.903
GBR  1322  HB3  ASN   88 A      6.612     5.241     4.587     4.226     3.999     3.842
GBR  1323  HB2  ASN   88 A      8.488     6.722     5.732     5.133     4.736     4.454
GBR  1324  OD1  ASN   88 A      6.493     5.197     4.602     4.279     4.076     3.937
GBR  1325  ND2  ASN   88 A      5.260     4.420     4.077     3.903     3.800     3.730
GBR  1326 HD22  ASN   88 A      4.780     3.967     3.622     3.433     3.310     3.221
GBR  1327 HD21  ASN   88 A      4.403     3.692     3.406     3.253     3.155     3.083
GBR  1328    N  GLU   89 A     11.519     9.900     8.798     8.044     7.502     7.092
GBR  1329   CA  GLU   89 A     12.739    11.270    10.186     9.392     8.795     8.328
GBR  1330    C  GLU   89 A     12.196    10.670     9.549     8.715     8.068     7.549
GBR  1331    O  GLU   89 A     11.231     9.548     8.341     7.450     6.765     6.227
GBR  1332   CB  GLU   89 A     14.331    13.068    12.063    11.284    10.677    10.193
GBR  1333   CG  GLU   89 A     14.618    13.300    12.182    11.259    10.496     9.855
GBR  1334   CD  GLU   89 A     14.696    13.345    12.104    10.985     9.998     9.157
GBR  1335  OE1  GLU   89 A     13.876    12.412    11.131    10.034     9.114     8.361
GBR  1336  OE2  GLU   89 A     15.442    14.233    13.056    11.927    10.879     9.955
GBR  1337    H  GLU   89 A     11.612     9.967     8.843     8.069     7.508     7.079
GBR  1338  HG2  GLU   89 A     13.728    12.213    10.988    10.027     9.268     8.652
GBR  1339   HA  GLU   89 A     12.538    11.060     9.976     9.189     8.605     8.159
GBR  1340  HG3  GLU   89 A     15.399    14.224    13.193    12.322    11.592    10.974
GBR  1341  HB3  GLU   89 A     14.790    13.644    12.718    11.989    11.412    10.943
GBR  1342  HB2  GLU   89 A     14.459    13.202    12.202    11.432    10.839    10.370
GBR  1343    N  ASN   90 A     12.412    10.978     9.936     9.172     8.593     8.137
GBR  1344   CA  ASN   90 A     11.537    10.004     8.936     8.185     7.637     7.223
GBR  1345    C  ASN   90 A     12.338    10.919     9.918     9.211     8.695     8.302
GBR  1346    O  ASN   90 A     11.544    10.046     9.034     8.346     7.857     7.493
GBR  1347   CB  ASN   90 A      9.327     7.676     6.667     6.028     5.599     5.296
GBR  1348   CG  ASN   90 A      9.264     7.782     6.902     6.351     5.980     5.716
GBR  1349    H  ASN   90 A     12.882    11.550    10.579     9.869     9.332     8.909
GBR  1350   HA  ASN   90 A     11.304     9.691     8.562     7.766     7.186     6.749
GBR  1351  HB3  ASN   90 A      8.575     6.821     5.790     5.159     4.748     4.462
GBR  1352  HB2  ASN   90 A      8.231     6.542     5.578     4.998     4.620     4.358
GBR  1353  OD1  ASN   90 A     10.633     9.238     8.359     7.784     7.385     7.091
GBR  1354  ND2  ASN   90 A      7.252     5.884     5.169     4.754     4.489     4.306
GBR  1355 HD22  ASN   90 A      5.653     4.425     3.856     3.548     3.357     3.228
GBR  1356 HD21  ASN   90 A      7.166     5.838     5.133     4.712     4.433     4.234
GBR  1357    N  LYS   91 A     13.591    12.317    11.373    10.686    10.179     9.793
GBR  1358   CA  LYS   91 A     13.931    12.633    11.637    10.901    10.354     9.938
GBR  1359    C  LYS   91 A     15.264    14.133    13.183    12.423    11.827    11.359
GBR  1360    O  LYS   91 A     15.785    14.743    13.836    13.083    12.474    11.982
GBR  1361   CB  LYS   91 A     12.885    11.353    10.235     9.448     8.888     8.476
GBR  1362   CG  LYS   91 A     11.045     9.316     8.175     7.423     6.902     6.520
GBR  1363   CD  LYS   91 A      9.614     7.699     6.598     5.954     5.546     5.268
GBR  1364   CE  LYS   91 A      7.902     6.165     5.306     4.842     4.560     4.373
GBR  1365   NZ  LYS   91 A      8.840     6.920     5.891     5.311     4.949     4.703
GBR  1366    H  LYS   91 A     14.041    12.838    11.928    11.256    10.752    10.365
GBR  1367  HZ1  LYS   91 A      8.850     6.698     5.564     4.935     4.543     4.275
GBR  1368  HZ2  LYS   91 A      7.295     5.483     4.602     4.121     3.823     3.619
GBR  1369  HZ3  LYS   91 A     10.516     8.684     7.550     6.849     6.390     6.070
GBR  1370   HA  LYS   91 A     13.575    12.232    11.218    10.476     9.927     9.509
GBR  1371  HE2  LYS   91 A      6.058     4.562     3.929     3.609     3.419     3.294
GBR  1372  HE3  LYS   91 A      7.447     5.790     4.958     4.489     4.190     3.981
GBR  1373  HG2  LYS   91 A     11.148     9.434     8.278     7.498     6.947     6.538
GBR  1374  HG3  LYS   91 A     10.298     8.606     7.526     6.815     6.314     5.938
GBR  1375  HD3  LYS   91 A      8.373     6.416     5.384     4.808     4.452     4.211
GBR  1376  HD2  LYS   91 A     10.490     8.475     7.245     6.507     6.034     5.708
GBR  1377  HB3  LYS   91 A     13.148    11.511    10.279     9.407     8.792     8.345
GBR  1378  HB2  LYS   91 A     12.778    11.281    10.205     9.454     8.921     8.529
GBR  1379    N  VAL   92 A     15.610    14.526    13.579    12.793    12.157    11.644
GBR  1380   CA  VAL   92 A     16.531    15.577    14.643    13.754    12.927    12.167
GBR  1381    C  VAL   92 A     16.155    15.037    13.950    12.960    12.107    11.398
GBR  1382    O  VAL   92 A     15.532    14.333    13.236    12.296    11.527    10.910
GBR  1383   CB  VAL   92 A     16.855    15.905    14.769    13.388    11.899    10.570
GBR  1384  CG1  VAL   92 A     17.300    15.819    13.232    10.410     8.453     7.261
GBR  1385  CG2  VAL   92 A     16.769    15.799    14.670    13.342    11.934    10.670
GBR  1386    H  VAL   92 A     15.096    13.942    12.970    12.188    11.571    11.082
GBR  1387   HA  VAL   92 A     16.838    15.928    15.012    14.119    13.271    12.487
GBR  1388 HG11  VAL   92 A     17.396    15.163    11.404     8.426     6.779     5.852
GBR  1389 HG21  VAL   92 A     16.280    15.277    14.243    13.168    12.085    11.073
GBR  1390   HB  VAL   92 A     16.469    15.520    14.505    13.386    12.197    11.063
GBR  1391 HG12  VAL   92 A     16.953    14.928    11.653     8.826     7.147     6.169
GBR  1392 HG13  VAL   92 A     17.544    16.386    14.339    11.677     9.522     8.126
GBR  1393 HG23  VAL   92 A     16.993    15.736    13.897    11.723     9.877     8.585
GBR  1394 HG22  VAL   92 A     16.722    15.853    14.990    14.115    13.213    12.297
GBR  1395    N  LEU   93 A     16.258    15.021    13.761    12.601    11.625    10.845
GBR  1396   CA  LEU   93 A     15.606    14.136    12.710    11.487    10.526     9.796
GBR  1397    C  LEU   93 A     16.397    15.208    13.979    12.816    11.802    10.965
GBR  1398    O  LEU   93 A     16.884    15.755    14.501    13.232    12.074    11.102
GBR  1399   CB  LEU   93 A     14.143    11.976    10.109     8.766     7.856     7.231
GBR  1400   CG  LEU   93 A     12.506     9.920     8.092     6.975     6.287     5.837
GBR  1401  CD1  LEU   93 A     11.803     9.362     7.718     6.714     6.082     5.656
GBR  1402  CD2  LEU   93 A     13.747    11.431     9.535     8.239     7.392     6.821
GBR  1403    H  LEU   93 A     16.691    15.528    14.274    13.054    11.984    11.109
GBR  1404 HD22  LEU   93 A     13.955    11.414     9.265     7.816     6.891     6.278
GBR  1405 HD23  LEU   93 A     12.956    10.591     8.814     7.663     6.926     6.434
GBR  1406 HD21  LEU   93 A     14.932    13.144    11.495    10.194     9.246     8.566
GBR  1407 HD13  LEU   93 A     13.115    11.056     9.469     8.379     7.641     7.124
GBR  1408 HD12  LEU   93 A     10.657     8.149     6.630     5.751     5.206     4.840
GBR  1409 HD11  LEU   93 A     10.771     8.199     6.628     5.725     5.172     4.803
GBR  1410   HA  LEU   93 A     15.211    13.751    12.403    11.283    10.412     9.750
GBR  1411   HG  LEU   93 A     10.447     7.520     5.904     5.061     4.579     4.274
GBR  1412  HB3  LEU   93 A     13.385    11.117     9.306     8.069     7.251     6.693
GBR  1413  HB2  LEU   93 A     14.526    12.245    10.153     8.614     7.576     6.870
GBR  1414    N  VAL   94 A     16.323    15.258    14.204    13.204    12.291    11.480
GBR  1415   CA  VAL   94 A     16.516    15.516    14.511    13.524    12.571    11.674
GBR  1416    C  VAL   94 A     15.568    14.331    13.215    12.275    11.515    10.910
GBR  1417    O  VAL   94 A     14.637    13.286    12.162    11.277    10.595    10.065
GBR  1418   CB  VAL   94 A     16.468    15.537    14.590    13.592    12.527    11.453
GBR  1419  CG1  VAL   94 A     16.328    15.366    14.434    13.531    12.650    11.798
GBR  1420  CG2  VAL   94 A     16.923    15.807    14.073    11.771     9.718     8.296
GBR  1421    H  VAL   94 A     15.964    14.891    13.886    12.982    12.191    11.508
GBR  1422   HA  VAL   94 A     17.036    16.073    14.960    13.677    12.307    11.033
GBR  1423 HG11  VAL   94 A     16.835    15.913    14.882    13.682    12.352    11.069
GBR  1424 HG21  VAL   94 A     17.118    15.348    12.258     9.293     7.454     6.379
GBR  1425   HB  VAL   94 A     15.901    14.939    14.081    13.325    12.649    12.025
GBR  1426 HG12  VAL   94 A     16.043    15.086    14.206    13.401    12.652    11.945
GBR  1427 HG13  VAL   94 A     15.778    14.664    13.645    12.760    12.015    11.395
GBR  1428 HG23  VAL   94 A     16.703    15.714    14.385    12.596    10.733     9.255
GBR  1429 HG22  VAL   94 A     16.946    15.771    13.808    11.251     9.146     7.769
GBR  1430    N  LEU   95 A     15.551    14.174    12.891    11.803    10.932    10.251
GBR  1431   CA  LEU   95 A     14.115    12.238    10.627     9.405     8.522     7.884
GBR  1432    C  LEU   95 A     12.874    10.666     8.982     7.852     7.108     6.602
GBR  1433    O  LEU   95 A     10.586     8.039     6.496     5.621     5.093     4.750
GBR  1434   CB  LEU   95 A     14.172    12.091    10.243     8.847     7.861     7.162
GBR  1435   CG  LEU   95 A     14.128    12.082    10.268     8.878     7.879     7.164
GBR  1436  CD1  LEU   95 A     14.953    13.107    11.319     9.817     8.665     7.811
GBR  1437  CD2  LEU   95 A     14.619    12.742    11.006     9.617     8.590     7.842
GBR  1438    H  LEU   95 A     16.291    15.083    13.885    12.799    11.884    11.144
GBR  1439 HD22  LEU   95 A     13.676    11.453     9.541     8.151     7.201     6.543
GBR  1440 HD23  LEU   95 A     14.594    12.788    11.131     9.794     8.792     8.058
GBR  1441 HD21  LEU   95 A     15.653    14.132    12.623    11.298    10.236     9.419
GBR  1442 HD13  LEU   95 A     15.953    14.448    12.887    11.456    10.272     9.342
GBR  1443 HD12  LEU   95 A     14.377    11.932     9.528     7.724     6.544     5.780
GBR  1444 HD11  LEU   95 A     14.610    12.783    11.117     9.773     8.753     7.990
GBR  1445   HA  LEU   95 A     13.443    11.520     9.967     8.831     8.022     7.438
GBR  1446   HG  LEU   95 A     12.804    10.428     8.535     7.222     6.341     5.736
GBR  1447  HB3  LEU   95 A     12.845    10.223     8.191     6.874     6.039     5.485
GBR  1448  HB2  LEU   95 A     15.258    13.549    11.899    10.524     9.476     8.698
GBR  1449    N  ASP   96 A     13.736    11.784    10.193     9.051     8.262     7.709
GBR  1450   CA  ASP   96 A     12.467    10.375     8.876     7.900     7.261     6.823
GBR  1451    C  ASP   96 A     13.718    11.988    10.615     9.624     8.929     8.433
GBR  1452    O  ASP   96 A     15.091    13.678    12.429    11.423    10.653    10.073
GBR  1453   CB  ASP   96 A     10.626     8.292     6.897     6.097     5.607     5.282
GBR  1454   CG  ASP   96 A      9.024     6.951     5.869     5.283     4.931     4.698
GBR  1455  OD1  ASP   96 A      7.730     5.824     4.928     4.465     4.191     4.012
GBR  1456  OD2  ASP   96 A      8.909     6.871     5.785     5.178     4.802     4.547
GBR  1457    H  ASP   96 A     14.995    13.395    11.946    10.781     9.905     9.256
GBR  1458   HA  ASP   96 A     11.650     9.490     8.031     7.110     6.509     6.093
GBR  1459  HB3  ASP   96 A     11.669     9.306     7.716     6.731     6.099     5.664
GBR  1460  HB2  ASP   96 A      9.062     6.622     5.384     4.739     4.363     4.120
GBR  1461    N  THR   97 A     12.755    10.934     9.585     8.654     8.012     7.553
GBR  1462   CA  THR   97 A     13.304    11.682    10.415     9.484     8.804     8.297
GBR  1463    C  THR   97 A     11.400     9.528     8.230     7.363     6.770     6.346
GBR  1464    O  THR   97 A      9.608     7.548     6.312     5.572     5.101     4.779
GBR  1465   CB  THR   97 A     14.471    13.152    12.054    11.183    10.505     9.974
GBR  1466  OG1  THR   97 A     14.607    13.415    12.445    11.679    11.078    10.600
GBR  1467  CG2  THR   97 A     13.810    12.405    11.278    10.413     9.754     9.247
GBR  1468    H  THR   97 A     11.265     9.236     7.897     7.051     6.496     6.109
GBR  1469   HA  THR   97 A     13.769    12.262    11.059    10.155     9.481     8.972
GBR  1470 HG22  THR   97 A     14.266    12.939    11.849    10.993    10.330     9.813
GBR  1471 HG21  THR   97 A     12.574    10.919     9.678     8.789     8.150     7.680
GBR  1472   HB  THR   97 A     15.336    14.169    13.150    12.304    11.620    11.073
GBR  1473 HG23  THR   97 A     13.875    12.575    11.548    10.759    10.152     9.678
GBR  1474  HG1  THR   97 A     14.749    13.586    12.637    11.888    11.300    10.832
GBR  1475    N  ASP   98 A     11.333     9.594     8.393     7.581     7.018     6.610
GBR  1476   CA  ASP   98 A      9.516     7.761     6.691     6.029     5.595     5.292
GBR  1477    C  ASP   98 A     10.198     8.629     7.606     6.918     6.429     6.066
GBR  1478    O  ASP   98 A      8.999     7.490     6.550     5.924     5.481     5.151
GBR  1479   CB  ASP   98 A      8.664     6.989     6.040     5.477     5.118     4.872
GBR  1480   CG  ASP   98 A      9.985     8.433     7.455     6.819     6.380     6.062
GBR  1481  OD1  ASP   98 A     11.498    10.084     9.133     8.483     8.019     7.672
GBR  1482  OD2  ASP   98 A      8.738     7.116     6.143     5.529     5.114     4.818
GBR  1483    H  ASP   98 A     12.342    10.778     9.639     8.830     8.245     7.809
GBR  1484   HA  ASP   98 A      7.985     6.164     5.189     4.636     4.291     4.059
GBR  1485  HB3  ASP   98 A      8.107     6.329     5.369     4.819     4.473     4.237
GBR  1486  HB2  ASP   98 A      7.242     5.680     4.879     4.429     4.149     3.960
GBR  1487    N  TYR   99 A     11.762    10.335     9.346     8.653     8.146     7.761
GBR  1488   CA  TYR   99 A     11.795    10.388     9.406     8.705     8.179     7.767
GBR  1489    C  TYR   99 A     11.134     9.616     8.568     7.820     7.259     6.818
GBR  1490    O  TYR   99 A     11.014     9.270     8.061     7.230     6.641     6.208
GBR  1491   CB  TYR   99 A     10.538     9.032     8.018     7.307     6.781     6.378
GBR  1492   CG  TYR   99 A     10.772     9.333     8.387     7.744     7.286     6.945
GBR  1493  CD1  TYR   99 A     11.849    10.508     9.589     8.949     8.483     8.127
GBR  1494  CD2  TYR   99 A      9.247     7.652     6.675     6.054     5.635     5.337
GBR  1495  CE1  TYR   99 A     11.783    10.436     9.510     8.860     8.380     8.008
GBR  1496  CE2  TYR   99 A      8.851     7.203     6.233     5.642     5.258     4.993
GBR  1497   CZ  TYR   99 A     10.376     8.818     7.787     7.085     6.583     6.206
GBR  1498   OH  TYR   99 A      9.944     8.312     7.244     6.522     6.008     5.627
GBR  1499    H  TYR   99 A     12.611    11.202    10.176     9.433     8.883     8.462
GBR  1500   HA  TYR   99 A     12.732    11.369    10.366     9.622     9.051     8.596
GBR  1501  HE1  TYR   99 A     12.410    11.142    10.256     9.629     9.166     8.806
GBR  1502  HE2  TYR   99 A      7.076     5.465     4.659     4.219     3.951     3.775
GBR  1503  HD2  TYR   99 A      7.981     6.324     5.384     4.820     4.457     4.207
GBR  1504  HD1  TYR   99 A     12.409    11.079    10.127     9.435     8.911     8.495
GBR  1505  HB3  TYR   99 A     10.145     8.414     7.204     6.346     5.728     5.274
GBR  1506  HB2  TYR   99 A      9.427     7.919     6.961     6.315     5.854     5.509
GBR  1507   HH  TYR   99 A     10.166     8.496     7.409     6.690     6.190     5.824
GBR  1508    N  LYS  100 A     10.398     9.020     8.148     7.564     7.142     6.818
GBR  1509   CA  LYS  100 A      9.170     7.722     6.853     6.293     5.905     5.618
GBR  1510    C  LYS  100 A      9.768     8.205     7.233     6.602     6.167     5.852
GBR  1511    O  LYS  100 A      8.409     6.650     5.655     5.066     4.690     4.432
GBR  1512   CB  LYS  100 A      7.943     6.775     6.139     5.749     5.481     5.282
GBR  1513   CG  LYS  100 A      6.949     5.896     5.353     5.029     4.812     4.656
GBR  1514   CD  LYS  100 A      6.372     5.513     5.091     4.843     4.677     4.555
GBR  1515   CE  LYS  100 A      5.752     5.041     4.709     4.516     4.385     4.287
GBR  1516   NZ  LYS  100 A      4.821     4.261     4.017     3.882     3.795     3.734
GBR  1517    H  LYS  100 A     10.269     8.971     8.175     7.657     7.293     7.020
GBR  1518  HZ1  LYS  100 A      4.641     3.991     3.680     3.491     3.360     3.261
GBR  1519  HZ2  LYS  100 A      4.098     3.581     3.343     3.202     3.105     3.033
GBR  1520  HZ3  LYS  100 A      4.158     3.642     3.405     3.264     3.166     3.092
GBR  1521   HA  LYS  100 A      8.072     6.435     5.505     4.939     4.566     4.303
GBR  1522  HE2  LYS  100 A      6.035     5.208     4.786     4.516     4.316     4.155
GBR  1523  HE3  LYS  100 A      4.937     4.219     3.866     3.648     3.496     3.382
GBR  1524  HG2  LYS  100 A      5.724     4.729     4.249     3.975     3.799     3.676
GBR  1525  HG3  LYS  100 A      7.267     6.024     5.334     4.901     4.601     4.379
GBR  1526  HD3  LYS  100 A      6.594     5.600     5.065     4.721     4.473     4.282
GBR  1527  HD2  LYS  100 A      5.418     4.588     4.182     3.941     3.780     3.665
GBR  1528  HB3  LYS  100 A      6.864     5.659     5.015     4.620     4.351     4.156
GBR  1529  HB2  LYS  100 A      8.352     7.260     6.678     6.330     6.098     5.927
GBR  1530    N  LYS  101 A     11.154     9.725     8.787     8.160     7.717     7.389
GBR  1531   CA  LYS  101 A     11.667    10.143     9.088     8.361     7.846     7.468
GBR  1532    C  LYS  101 A     13.400    12.086    11.106    10.408     9.933     9.650
GBR  1533    O  LYS  101 A     14.047    12.834    11.951    11.426    11.396    11.396
GBR  1534   CB  LYS  101 A     10.178     8.466     7.362     6.646     6.161     5.816
GBR  1535   CG  LYS  101 A      9.003     7.438     6.518     5.953     5.579     5.315
GBR  1536   CD  LYS  101 A      7.838     6.516     5.810     5.395     5.125     4.936
GBR  1537   CE  LYS  101 A      6.466     5.352     4.807     4.500     4.306     4.172
GBR  1538   NZ  LYS  101 A      6.864     5.774     5.212     4.877     4.652     4.489
GBR  1539    H  LYS  101 A     11.521    10.188     9.318     8.743     8.343     8.051
GBR  1540  HZ1  LYS  101 A      7.019     6.031     5.524     5.216     5.004     4.843
GBR  1541  HZ2  LYS  101 A      7.764     6.512     5.825     5.401     5.110     4.895
GBR  1542  HZ3  LYS  101 A      5.521     4.474     3.960     3.658     3.460     3.319
GBR  1543   HA  LYS  101 A     11.163     9.470     8.304     7.509     6.949     6.538
GBR  1544  HE2  LYS  101 A      5.911     4.715     4.141     3.820     3.617     3.476
GBR  1545  HE3  LYS  101 A      5.124     4.184     3.753     3.514     3.362     3.255
GBR  1546  HG2  LYS  101 A      9.859     8.306     7.325     6.683     6.233     5.900
GBR  1547  HG3  LYS  101 A      7.759     6.120     5.229     4.712     4.383     4.157
GBR  1548  HD3  LYS  101 A      8.548     7.262     6.545     6.107     5.812     5.597
GBR  1549  HD2  LYS  101 A      6.714     5.365     4.690     4.308     4.066     3.898
GBR  1550  HB3  LYS  101 A      8.871     6.980     5.860     5.185     4.750     4.452
GBR  1551  HB2  LYS  101 A     10.768     8.994     7.794     7.007     6.483     6.126
GBR  1552    N  TYR  102 A     13.832    12.589    11.630    10.908    10.360     9.938
GBR  1553   CA  TYR  102 A     15.021    13.949    13.065    12.357    11.791    11.336
GBR  1554    C  TYR  102 A     15.556    14.560    13.720    13.036    12.484    12.037
GBR  1555    O  TYR  102 A     14.916    13.799    12.887    12.168    11.603    11.156
GBR  1556   CB  TYR  102 A     14.705    13.557    12.597    11.807    11.154    10.609
GBR  1557   CG  TYR  102 A     13.867    12.524    11.429    10.554     9.850     9.276
GBR  1558  CD1  TYR  102 A     12.197    10.531     9.241     8.266     7.528     6.963
GBR  1559  CD2  TYR  102 A     14.226    12.903    11.828    10.991    10.344     9.838
GBR  1560  CE1  TYR  102 A     10.858     9.020     7.754     6.900     6.307     5.880
GBR  1561  CE2  TYR  102 A     12.970    11.390    10.213     9.380     8.789     8.357
GBR  1562   CZ  TYR  102 A     11.342     9.605     8.438     7.669     7.143     6.764
GBR  1563   OH  TYR  102 A      9.594     7.770     6.705     6.061     5.637     5.332
GBR  1564    H  TYR  102 A     13.156    11.841    10.863    10.143     9.602     9.181
GBR  1565   HA  TYR  102 A     15.488    14.508    13.693    13.038    12.529    12.148
GBR  1566  HE1  TYR  102 A      9.064     7.090     5.904     5.187     4.730     4.419
GBR  1567  HE2  TYR  102 A     12.892    11.196     9.934     9.051     8.432     7.982
GBR  1568  HD2  TYR  102 A     15.103    13.931    12.930    12.112    11.459    10.937
GBR  1569  HD1  TYR  102 A     11.588     9.827     8.483     7.486     6.747     6.194
GBR  1570  HB3  TYR  102 A     14.088    12.828    11.787    10.941    10.254     9.693
GBR  1571  HB2  TYR  102 A     15.409    14.407    13.554    12.838    12.238    11.729
GBR  1572   HH  TYR  102 A      9.713     7.831     6.739     6.088     5.664     5.365
GBR  1573    N  LEU  103 A     16.497    15.667    14.930    14.296    13.760    13.310
GBR  1574   CA  LEU  103 A     16.878    16.087    15.350    14.683    14.089    13.564
GBR  1575    C  LEU  103 A     17.441    16.751    16.068    15.404    14.767    14.159
GBR  1576    O  LEU  103 A     17.845    17.289    16.744    16.211    15.684    15.150
GBR  1577   CB  LEU  103 A     17.208    16.497    15.808    15.124    14.416    13.656
GBR  1578   CG  LEU  103 A     17.429    16.690    15.804    14.622    13.129    11.616
GBR  1579  CD1  LEU  103 A     17.034    16.217    15.264    14.037    12.552    11.098
GBR  1580  CD2  LEU  103 A     18.133    17.304    15.592    12.835    10.338     8.701
GBR  1581    H  LEU  103 A     16.800    16.049    15.377    14.791    14.289    13.861
GBR  1582 HD22  LEU  103 A     18.332    17.761    16.784    14.950    12.577    10.617
GBR  1583 HD23  LEU  103 A     17.965    16.293    12.776     9.394     7.428     6.326
GBR  1584 HD21  LEU  103 A     18.286    17.435    15.458    12.339     9.776     8.193
GBR  1585 HD13  LEU  103 A     17.102    16.268    15.250    13.898    12.289    10.787
GBR  1586 HD12  LEU  103 A     17.075    16.158    14.859    13.006    11.030     9.474
GBR  1587 HD11  LEU  103 A     16.463    15.614    14.821    14.062    13.302    12.519
GBR  1588   HA  LEU  103 A     16.329    15.387    14.526    13.772    13.132    12.597
GBR  1589   HG  LEU  103 A     17.143    16.351    15.501    14.536    13.426    12.248
GBR  1590  HB3  LEU  103 A     17.572    16.944    16.308    15.624    14.830    13.890
GBR  1591  HB2  LEU  103 A     16.689    15.887    15.157    14.503    13.912    13.366
GBR  1592    N  LEU  104 A     17.188    16.356    15.509    14.680    13.906    13.210
GBR  1593   CA  LEU  104 A     17.430    16.621    15.761    14.885    14.041    13.269
GBR  1594    C  LEU  104 A     17.692    16.923    16.063    15.136    14.186    13.271
GBR  1595    O  LEU  104 A     17.212    16.280    15.272    14.245    13.267    12.391
GBR  1596   CB  LEU  104 A     16.435    15.264    14.052    12.901    11.892    11.054
GBR  1597   CG  LEU  104 A     15.758    14.484    13.240    12.111    11.146    10.350
GBR  1598  CD1  LEU  104 A     14.357    12.598    10.970     9.627     8.595     7.819
GBR  1599  CD2  LEU  104 A     16.388    15.439    14.539    13.709    12.959    12.293
GBR  1600    H  LEU  104 A     16.664    15.668    14.681    13.764    12.959    12.281
GBR  1601 HD22  LEU  104 A     16.945    16.154    15.398    14.692    14.045    13.459
GBR  1602 HD23  LEU  104 A     15.903    14.913    14.024    13.244    12.566    11.977
GBR  1603 HD21  LEU  104 A     16.522    15.615    14.756    13.961    13.239    12.590
GBR  1604 HD13  LEU  104 A     14.586    12.930    11.374    10.058     9.025     8.239
GBR  1605 HD12  LEU  104 A     13.912    12.211    10.710     9.489     8.541     7.816
GBR  1606 HD11  LEU  104 A     13.267    10.975     9.030     7.628     6.668     6.000
GBR  1607   HA  LEU  104 A     17.843    17.200    16.521    15.814    15.099    14.398
GBR  1608   HG  LEU  104 A     15.541    14.243    13.022    11.954    11.067    10.345
GBR  1609  HB3  LEU  104 A     16.578    15.460    14.294    13.167    12.160    11.313
GBR  1610  HB2  LEU  104 A     15.819    14.370    12.915    11.621    10.572     9.759
GBR  1611    N  PHE  105 A     18.264    17.688    17.010    16.182    15.164    13.993
GBR  1612   CA  PHE  105 A     18.298    17.688    16.887    15.758    14.261    12.655
GBR  1613    C  PHE  105 A     18.348    17.763    17.051    16.170    15.115    13.959
GBR  1614    O  PHE  105 A     18.532    18.057    17.517    16.894    16.173    15.355
GBR  1615   CB  PHE  105 A     18.692    17.922    15.861    12.449     9.732     8.113
GBR  1616   CG  PHE  105 A     19.770    19.770    19.770    17.703    11.405     8.640
GBR  1617  CD1  PHE  105 A     20.069    20.069    20.069    20.069    20.069    20.069
GBR  1618  CD2  PHE  105 A     20.056    20.056    20.056    20.056    20.056    20.056
GBR  1619  CE1  PHE  105 A     20.304    20.304    20.304    20.304    20.304    20.304
GBR  1620  CE2  PHE  105 A     20.697    20.697    20.697    20.697    20.697    20.697
GBR  1621   CZ  PHE  105 A     20.609    20.609    20.609    20.609    20.609    20.609
GBR  1622    H  PHE  105 A     18.503    18.042    17.530    16.934    16.204    15.291
GBR  1623   HZ  PHE  105 A     20.213    20.213    20.213    20.213    20.213    20.213
GBR  1624   HA  PHE  105 A     17.739    16.918    15.943    14.821    13.621    12.464
GBR  1625  HE1  PHE  105 A     19.814    19.814    19.814    19.814    19.814    19.814
GBR  1626  HE2  PHE  105 A     20.477    20.477    20.477    20.477    20.477    20.477
GBR  1627  HD2  PHE  105 A     19.284    19.284    19.284    19.284    19.284    14.516
GBR  1628  HD1  PHE  105 A     19.528    19.528    19.528    19.528    19.528    14.699
GBR  1629  HB3  PHE  105 A     18.508    17.406    14.620    11.034     8.641     7.274
GBR  1630  HB2  PHE  105 A     18.344    17.208    14.576    11.181     8.824     7.446
GBR  1631    N  CYS  106 A     17.939    17.132    16.121    14.922    13.657    12.491
GBR  1632   CA  CYS  106 A     17.678    16.745    15.574    14.230    12.901    11.754
GBR  1633    C  CYS  106 A     17.589    16.692    15.619    14.420    13.229    12.173
GBR  1634    O  CYS  106 A     17.379    16.419    15.304    14.106    12.953    11.949
GBR  1635   CB  CYS  106 A     16.465    14.821    12.864    11.021     9.598     8.587
GBR  1636   SG  CYS  106 A     16.345    14.813    13.011    11.238     9.789     8.718
GBR  1637    H  CYS  106 A     17.664    16.734    15.581    14.262    12.943    11.787
GBR  1638  HB3  CYS  106 A     16.183    14.444    12.437    10.620     9.261     8.310
GBR  1639   HA  CYS  106 A     18.089    17.401    16.558    15.548    14.438    13.353
GBR  1640  HB2  CYS  106 A     15.654    13.486    11.142     9.260     7.978     7.124
GBR  1641    N  MET  107 A     17.609    16.836    15.970    15.031    14.072    13.166
GBR  1642   CA  MET  107 A     17.171    16.367    15.559    14.773    14.033    13.358
GBR  1643    C  MET  107 A     16.395    15.399    14.429    13.520    12.698    11.979
GBR  1644    O  MET  107 A     16.366    15.332    14.290    13.283    12.361    11.559
GBR  1645   CB  MET  107 A     17.438    16.805    16.258    15.869    15.775    15.775
GBR  1646   CG  MET  107 A     18.066    17.793    17.793    17.793    17.793    17.793
GBR  1647   SD  MET  107 A     18.165    18.165    18.165    18.165    18.165    18.165
GBR  1648   CE  MET  107 A     16.782    15.968    15.329    15.060    15.060    15.060
GBR  1649    H  MET  107 A     17.756    17.060    16.289    15.445    14.562    13.697
GBR  1650  HG2  MET  107 A     17.739    17.278    17.157    17.157    17.157    17.157
GBR  1651  HE1  MET  107 A     16.339    15.365    14.498    13.786    13.257    12.942
GBR  1652  HE2  MET  107 A     16.543    15.668    14.922    14.371    14.109    14.109
GBR  1653  HE3  MET  107 A     16.405    15.431    14.609    14.082    14.082    14.082
GBR  1654  HB2  MET  107 A     17.504    16.886    16.344    15.935    15.768    15.768
GBR  1655  HG3  MET  107 A     18.562    18.562    18.562    18.562    18.562    18.562
GBR  1656   HA  MET  107 A     16.934    16.044    15.153    14.297    13.507    12.804
GBR  1657  HB3  MET  107 A     16.873    16.104    15.426    14.867    14.447    14.199
GBR  1658    N  GLU  108 A     15.649    14.577    13.630    12.823    12.147    11.582
GBR  1659   CA  GLU  108 A     14.808    13.650    12.693    11.924    11.309    10.810
GBR  1660    C  GLU  108 A     13.974    12.806    11.928    11.279    10.793    10.417
GBR  1661    O  GLU  108 A     13.922    12.743    11.866    11.226    10.753    10.393
GBR  1662   CB  GLU  108 A     13.944    12.428    11.159    10.160     9.395     8.811
GBR  1663   CG  GLU  108 A     12.810    11.078     9.767     8.835     8.177     7.701
GBR  1664   CD  GLU  108 A     10.713     8.457     7.054     6.223     5.707     5.363
GBR  1665  OE1  GLU  108 A      9.546     7.336     6.078     5.364     4.924     4.630
GBR  1666  OE2  GLU  108 A      9.697     7.201     5.855     5.137     4.715     4.442
GBR  1667    H  GLU  108 A     15.590    14.544    13.649    12.913    12.315    11.828
GBR  1668  HG2  GLU  108 A     13.279    11.575    10.246     9.284     8.598     8.101
GBR  1669   HA  GLU  108 A     14.991    13.895    12.984    12.240    11.635    11.137
GBR  1670  HG3  GLU  108 A     12.452    10.898     9.774     8.980     8.407     7.981
GBR  1671  HB3  GLU  108 A     14.173    12.438    10.897     9.678     8.772     8.107
GBR  1672  HB2  GLU  108 A     13.511    12.018    10.815     9.887     9.182     8.642
GBR  1673    N  ASN  109 A     13.119    11.904    11.026    10.384     9.896     9.506
GBR  1674   CA  ASN  109 A     11.817    10.537     9.672     9.066     8.618     8.268
GBR  1675    C  ASN  109 A     11.039     9.834     9.084     8.595     8.255     8.002
GBR  1676    O  ASN  109 A     10.780     9.604     8.878     8.404     8.069     7.815
GBR  1677   CB  ASN  109 A     10.688     9.154     8.094     7.341     6.784     6.358
GBR  1678   CG  ASN  109 A      8.800     7.290     6.393     5.833     5.459     5.194
GBR  1679    H  ASN  109 A     13.184    11.964    11.058    10.371     9.826     9.375
GBR  1680   HA  ASN  109 A     11.766    10.466     9.596     8.997     8.563     8.232
GBR  1681  HB3  ASN  109 A     10.368     8.695     7.482     6.594     5.942     5.460
GBR  1682  HB2  ASN  109 A     11.049     9.414     8.262     7.450     6.864     6.428
GBR  1683  OD1  ASN  109 A      8.182     6.838     6.061     5.569     5.229     4.979
GBR  1684  ND2  ASN  109 A      7.521     5.981     5.173     4.716     4.432     4.242
GBR  1685 HD22  ASN  109 A      8.176     6.528     5.622     5.094     4.759     4.531
GBR  1686 HD21  ASN  109 A      5.712     4.399     3.800     3.484     3.293     3.167
GBR  1687    N  SER  110 A     10.356     9.102     8.346     7.865     7.533     7.288
GBR  1688   CA  SER  110 A      8.909     7.591     6.831     6.349     6.013     5.760
GBR  1689    C  SER  110 A      7.941     6.781     6.142     5.743     5.467     5.261
GBR  1690    O  SER  110 A      6.669     5.504     4.894     4.527     4.284     4.111
GBR  1691   CB  SER  110 A      7.653     6.313     5.603     5.182     4.906     4.711
GBR  1692   OG  SER  110 A      7.221     5.927     5.238     4.824     4.547     4.350
GBR  1693    H  SER  110 A     10.530     9.235     8.445     7.938     7.590     7.335
GBR  1694   HA  SER  110 A      8.834     7.328     6.425     5.830     5.400     5.070
GBR  1695  HB3  SER  110 A      8.076     6.606     5.805     5.324     5.004     4.774
GBR  1696  HB2  SER  110 A      6.119     4.893     4.308     3.981     3.775     3.633
GBR  1697   HG  SER  110 A      6.822     5.596     4.934     4.523     4.241     4.033
GBR  1698    N  ALA  111 A      7.941     6.897     6.331     5.978     5.730     5.539
GBR  1699   CA  ALA  111 A      6.836     5.936     5.476     5.199     5.010     4.869
GBR  1700    C  ALA  111 A      7.135     6.218     5.737     5.444     5.242     5.093
GBR  1701    O  ALA  111 A      5.875     5.008     4.559     4.283     4.096     3.960
GBR  1702   CB  ALA  111 A      5.976     5.137     4.728     4.492     4.338     4.228
GBR  1703    H  ALA  111 A      8.326     7.229     6.624     6.248     5.985     5.787
GBR  1704   HA  ALA  111 A      5.703     4.826     4.376     4.097     3.904     3.761
GBR  1705  HB1  ALA  111 A      6.425     5.413     4.885     4.561     4.338     4.173
GBR  1706  HB3  ALA  111 A      5.174     4.414     4.051     3.840     3.701     3.601
GBR  1707  HB2  ALA  111 A      5.131     4.358     3.994     3.785     3.650     3.554
GBR  1708    N  GLU  112 A      8.391     7.372     6.806     6.451     6.203     6.016
GBR  1709   CA  GLU  112 A      8.497     7.455     6.859     6.476     6.203     5.994
GBR  1710    C  GLU  112 A      9.889     8.768     8.087     7.636     7.310     7.059
GBR  1711    O  GLU  112 A     10.429     9.204     8.395     7.816     7.372     7.013
GBR  1712   CB  GLU  112 A      7.598     6.495     5.866     5.462     5.178     4.966
GBR  1713   CG  GLU  112 A      7.478     6.431     5.856     5.498     5.253     5.073
GBR  1714   CD  GLU  112 A      6.697     5.758     5.258     4.950     4.740     4.586
GBR  1715  OE1  GLU  112 A      5.359     4.562     4.174     3.950     3.806     3.706
GBR  1716  OE2  GLU  112 A      6.902     5.871     5.285     4.904     4.634     4.432
GBR  1717    H  GLU  112 A      9.149     8.070     7.451     7.055     6.775     6.560
GBR  1718  HG2  GLU  112 A      6.377     5.300     4.731     4.385     4.153     3.986
GBR  1719   HA  GLU  112 A      7.653     6.573     5.933     5.495     5.164     4.902
GBR  1720  HG3  GLU  112 A      8.394     7.288     6.651     6.244     5.960     5.748
GBR  1721  HB3  GLU  112 A      7.477     6.117     5.320     4.815     4.475     4.234
GBR  1722  HB2  GLU  112 A      6.562     5.532     4.969     4.612     4.362     4.177
GBR  1723    N  PRO  113 A      9.870     8.624     7.846     7.323     6.946     6.658
GBR  1724   CA  PRO  113 A     10.873     9.491     8.570     7.937     7.482     7.142
GBR  1725    C  PRO  113 A     11.287     9.982     9.079     8.427     7.931     7.538
GBR  1726    O  PRO  113 A     12.346    11.080    10.151     9.450     8.900     8.453
GBR  1727   CB  PRO  113 A      9.316     7.583     6.548     5.917     5.507     5.222
GBR  1728   CG  PRO  113 A      8.116     6.589     5.769     5.297     5.000     4.799
GBR  1729   CD  PRO  113 A      8.136     6.780     6.000     5.513     5.184     4.948
GBR  1730  HG2  PRO  113 A      6.304     4.933     4.307     3.978     3.780     3.648
GBR  1731   HA  PRO  113 A     11.742    10.401     9.475     8.824     8.349     7.990
GBR  1732  HD3  PRO  113 A      7.790     6.492     5.741     5.258     4.921     4.671
GBR  1733  HD2  PRO  113 A      6.907     5.548     4.812     4.372     4.087     3.889
GBR  1734  HG3  PRO  113 A      8.677     7.081     6.181     5.641     5.289     5.040
GBR  1735  HB3  PRO  113 A      9.681     7.682     6.470     5.738     5.266     4.939
GBR  1736  HB2  PRO  113 A      8.275     6.456     5.442     4.853     4.482     4.229
GBR  1737    N  GLU  114 A     10.279     9.044     8.239     7.671     7.241     6.897
GBR  1738   CA  GLU  114 A     10.183     9.005     8.256     7.741     7.359     7.057
GBR  1739    C  GLU  114 A     10.702     9.540     8.775     8.231     7.812     7.466
GBR  1740    O  GLU  114 A     10.606     9.264     8.264     7.457     6.784     6.230
GBR  1741   CB  GLU  114 A      8.619     7.497     6.841     6.417     6.117     5.892
GBR  1742   CG  GLU  114 A      7.715     6.585     5.962     5.579     5.318     5.129
GBR  1743   CD  GLU  114 A      6.246     5.328     4.884     4.634     4.474     4.362
GBR  1744  OE1  GLU  114 A      5.284     4.491     4.120     3.913     3.780     3.688
GBR  1745  OE2  GLU  114 A      5.362     4.493     4.098     3.882     3.747     3.655
GBR  1746    H  GLU  114 A      9.356     8.106     7.306     6.744     6.318     5.981
GBR  1747  HG2  GLU  114 A      7.046     5.779     5.063     4.616     4.315     4.100
GBR  1748   HA  GLU  114 A     10.257     8.956     8.084     7.456     6.970     6.575
GBR  1749  HG3  GLU  114 A      8.075     6.828     6.110     5.650     5.324     5.073
GBR  1750  HB3  GLU  114 A      8.187     7.014     6.308     5.835     5.493     5.231
GBR  1751  HB2  GLU  114 A      8.138     7.033     6.384     5.951     5.629     5.372
GBR  1752    N  GLN  115 A     10.595     9.442     8.711     8.221     7.871     7.608
GBR  1753   CA  GLN  115 A     10.275     8.938     8.069     7.482     7.066     6.757
GBR  1754    C  GLN  115 A     11.207     9.593     8.406     7.554     6.941     6.494
GBR  1755    O  GLN  115 A     10.177     8.058     6.652     5.783     5.236     4.872
GBR  1756   CB  GLN  115 A      8.301     6.908     6.108     5.615     5.287     5.054
GBR  1757   CG  GLN  115 A      7.261     6.143     5.552     5.200     4.968     4.803
GBR  1758   CD  GLN  115 A      6.821     5.761     5.217     4.900     4.694     4.548
GBR  1759    H  GLN  115 A     10.388     9.253     8.542     8.067     7.727     7.468
GBR  1760  HG2  GLN  115 A      7.700     6.591     5.972     5.582     5.309     5.104
GBR  1761   HA  GLN  115 A     10.310     9.009     8.172     7.613     7.219     6.928
GBR  1762  HG3  GLN  115 A      5.856     4.834     4.334     4.047     3.862     3.731
GBR  1763  HB3  GLN  115 A      7.391     5.891     5.088     4.621     4.322     4.114
GBR  1764  HB2  GLN  115 A      7.929     6.385     5.500     4.962     4.608     4.360
GBR  1765 HE22  GLN  115 A      7.288     6.077     5.385     4.947     4.646     4.428
GBR  1766  OE1  GLN  115 A      5.848     4.866     4.396     4.131     3.963     3.845
GBR  1767  NE2  GLN  115 A      6.838     5.676     5.052     4.679     4.434     4.261
GBR  1768 HE21  GLN  115 A      5.856     4.654     4.050     3.707     3.489     3.340
GBR  1769    N  SER  116 A     12.502    11.145    10.083     9.242     8.572     8.037
GBR  1770   CA  SER  116 A     13.318    11.923    10.737     9.742     8.928     8.278
GBR  1771    C  SER  116 A     14.550    13.431    12.483    11.677    10.987    10.397
GBR  1772    O  SER  116 A     15.182    14.093    13.112    12.229    11.435    10.730
GBR  1773   CB  SER  116 A     12.886    11.480    10.317     9.346     8.545     7.899
GBR  1774   OG  SER  116 A     12.025    10.114     8.501     7.273     6.403     5.798
GBR  1775    H  SER  116 A     12.586    11.406    10.545     9.898     9.390     8.978
GBR  1776   HA  SER  116 A     12.990    11.305     9.848     8.690     7.831     7.213
GBR  1777  HB3  SER  116 A     13.519    12.289    11.313    10.523     9.864     9.303
GBR  1778  HB2  SER  116 A     12.212    10.841     9.776     8.920     8.221     7.654
GBR  1779   HG  SER  116 A     12.728    11.001     9.521     8.334     7.438     6.782
GBR  1780    N  LEU  117 A     14.540    13.475    12.608    11.905    11.329    10.852
GBR  1781   CA  LEU  117 A     15.146    14.053    13.080    12.228    11.491    10.866
GBR  1782    C  LEU  117 A     15.890    14.994    14.197    13.490    12.862    12.305
GBR  1783    O  LEU  117 A     15.592    14.724    13.999    13.396    12.886    12.451
GBR  1784   CB  LEU  117 A     14.251    12.842    11.582    10.517     9.662     8.995
GBR  1785   CG  LEU  117 A     13.935    12.035    10.313     8.980     8.034     7.372
GBR  1786  CD1  LEU  117 A     13.517    10.959     8.806     7.377     6.486     5.910
GBR  1787  CD2  LEU  117 A     12.191     9.859     8.105     6.967     6.244     5.765
GBR  1788    H  LEU  117 A     13.876    12.773    11.919    11.252    10.721    10.290
GBR  1789 HD22  LEU  117 A     12.304    10.307     8.731     7.607     6.828     6.277
GBR  1790 HD23  LEU  117 A     11.611     8.979     7.174     6.103     5.455     5.036
GBR  1791 HD21  LEU  117 A     11.015     8.386     6.671     5.677     5.080     4.694
GBR  1792 HD13  LEU  117 A     12.348     9.511     7.458     6.234     5.502     5.034
GBR  1793 HD12  LEU  117 A     12.666     9.526     7.267     5.984     5.247     4.790
GBR  1794 HD11  LEU  117 A     14.894    12.934    10.972     9.393     8.278     7.512
GBR  1795   HA  LEU  117 A     15.325    14.147    13.043    12.044    11.180    10.458
GBR  1796   HG  LEU  117 A     14.686    13.125    11.631    10.350     9.348     8.599
GBR  1797  HB3  LEU  117 A     14.103    12.837    11.758    10.854    10.107     9.497
GBR  1798  HB2  LEU  117 A     13.461    11.877    10.528     9.457     8.643     8.034
GBR  1799    N  VAL  118 A     16.634    15.831    15.069    14.348    13.671    13.043
GBR  1800   CA  VAL  118 A     17.181    16.524    15.908    15.331    14.789    14.279
GBR  1801    C  VAL  118 A     17.738    17.146    16.547    15.934    15.308    14.677
GBR  1802    O  VAL  118 A     17.966    17.392    16.779    16.118    15.412    14.682
GBR  1803   CB  VAL  118 A     17.235    16.596    16.001    15.446    14.925    14.430
GBR  1804  CG1  VAL  118 A     17.365    16.711    16.080    15.471    14.883    14.316
GBR  1805  CG2  VAL  118 A     17.582    17.028    16.520    16.061    15.648    15.278
GBR  1806    H  VAL  118 A     16.691    15.840    14.998    14.174    13.387    12.661
GBR  1807   HA  VAL  118 A     16.907    16.219    15.598    15.042    14.542    14.090
GBR  1808 HG11  VAL  118 A     17.135    16.395    15.665    14.949    14.250    13.575
GBR  1809 HG21  VAL  118 A     17.813    17.301    16.830    16.408    16.044    15.751
GBR  1810   HB  VAL  118 A     16.688    15.938    15.244    14.599    13.992    13.417
GBR  1811 HG12  VAL  118 A     17.006    16.260    15.538    14.838    14.160    13.507
GBR  1812 HG13  VAL  118 A     17.854    17.332    16.848    16.425    16.100    15.945
GBR  1813 HG23  VAL  118 A     17.808    17.299    16.832    16.410    16.037    15.711
GBR  1814 HG22  VAL  118 A     17.172    16.542    15.976    15.476    15.036    14.645
GBR  1815    N  CYS  119 A     17.758    17.168    16.577    15.986    15.396    14.815
GBR  1816   CA  CYS  119 A     18.037    17.476    16.888    16.273    15.638    14.995
GBR  1817    C  CYS  119 A     18.296    17.829    17.358    16.891    16.436    15.999
GBR  1818    O  CYS  119 A     18.021    17.487    16.957    16.445    15.960    15.509
GBR  1819   CB  CYS  119 A     17.399    16.630    15.831    15.021    14.225    13.473
GBR  1820   SG  CYS  119 A     16.530    15.365    14.080    12.766    11.557    10.545
GBR  1821    H  CYS  119 A     17.416    16.769    16.149    15.562    15.013    14.502
GBR  1822  HB3  CYS  119 A     17.504    16.745    15.948    15.138    14.342    13.593
GBR  1823   HA  CYS  119 A     18.278    17.760    17.192    16.563    15.872    15.139
GBR  1824  HB2  CYS  119 A     17.075    16.261    15.458    14.690    13.979    13.337
GBR  1825    N  GLN  120 A     18.626    18.252    17.878    17.515    17.175    16.874
GBR  1826   CA  GLN  120 A     18.692    18.346    18.009    17.693    17.411    17.184
GBR  1827    C  GLN  120 A     18.520    18.128    17.743    17.371    17.019    16.695
GBR  1828    O  GLN  120 A     18.496    18.085    17.670    17.257    16.847    16.442
GBR  1829   CB  GLN  120 A     19.082    18.888    18.754    18.746    18.746    18.746
GBR  1830   CG  GLN  120 A     19.020    18.815    18.682    18.682    18.682    18.682
GBR  1831   CD  GLN  120 A     19.042    18.862    18.779    18.779    18.779    18.779
GBR  1832    H  GLN  120 A     18.690    18.324    17.952    17.584    17.230    16.905
GBR  1833  HG2  GLN  120 A     18.695    18.367    18.059    17.786    17.577    17.483
GBR  1834   HA  GLN  120 A     18.367    17.918    17.468    17.028    16.609    16.220
GBR  1835  HG3  GLN  120 A     19.089    18.939    18.924    18.924    18.924    18.924
GBR  1836  HB3  GLN  120 A     18.989    18.757    18.561    18.427    18.411    18.411
GBR  1837  HB2  GLN  120 A     19.320    19.255    19.255    19.255    19.255    19.255
GBR  1838 HE22  GLN  120 A     18.755    18.521    18.424    18.424    18.424    18.424
GBR  1839  OE1  GLN  120 A     19.008    18.788    18.602    18.476    18.466    18.466
GBR  1840  NE2  GLN  120 A     18.861    18.651    18.575    18.575    18.575    18.575
GBR  1841 HE21  GLN  120 A     18.711    18.448    18.290    18.290    18.290    18.290
GBR  1842    N  CYS  121 A     18.192    17.723    17.268    16.832    16.424    16.047
GBR  1843   CA  CYS  121 A     17.865    17.343    16.851    16.396    15.982    15.607
GBR  1844    C  CYS  121 A     17.983    17.510    17.069    16.664    16.293    15.951
GBR  1845    O  CYS  121 A     17.850    17.341    16.863    16.414    15.987    15.571
GBR  1846   CB  CYS  121 A     17.080    16.381    15.744    15.176    14.679    14.246
GBR  1847   SG  CYS  121 A     16.391    15.610    14.938    14.371    13.894    13.492
GBR  1848    H  CYS  121 A     18.058    17.544    17.039    16.555    16.100    15.681
GBR  1849   HA  CYS  121 A     17.899    17.377    16.880    16.416    15.986    15.590
GBR  1850  HB3  CYS  121 A     16.930    16.174    15.476    14.850    14.299    13.820
GBR  1851  HB2  CYS  121 A     16.855    16.091    15.395    14.782    14.252    13.796
GBR  1852   HG  CYS  121 A     15.927    15.069    14.349    13.756    13.268    12.862
GBR  1853    N  LEU  122 A     18.029    17.569    17.143    16.753    16.397    16.068
GBR  1854   CA  LEU  122 A     17.842    17.330    16.852    16.408    15.994    15.603
GBR  1855    C  LEU  122 A     17.084    16.418    15.824    15.306    14.866    14.503
GBR  1856    O  LEU  122 A     16.796    16.077    15.446    14.909    14.466    14.116
GBR  1857   CB  LEU  122 A     18.084    17.600    17.129    16.664    16.192    15.685
GBR  1858   CG  LEU  122 A     18.686    18.376    18.090    17.811    17.451    16.777
GBR  1859  CD1  LEU  122 A     18.586    18.217    17.774    16.992    15.413    13.268
GBR  1860  CD2  LEU  122 A     18.740    18.423    18.108    17.778    17.394    16.876
GBR  1861    H  LEU  122 A     18.015    17.542    17.100    16.691    16.313    15.959
GBR  1862 HD22  LEU  122 A     18.674    18.343    18.008    17.645    17.210    16.635
GBR  1863 HD23  LEU  122 A     19.019    18.817    18.685    18.685    18.685    18.685
GBR  1864 HD21  LEU  122 A     18.394    17.931    17.409    16.780    15.989    15.032
GBR  1865 HD13  LEU  122 A     18.152    17.612    17.008    16.256    15.227    13.899
GBR  1866 HD12  LEU  122 A     18.977    18.840    18.727    17.925    15.008    11.833
GBR  1867 HD11  LEU  122 A     18.406    17.925    17.189    15.745    13.510    11.390
GBR  1868   HA  LEU  122 A     17.825    17.304    16.805    16.322    15.841    15.345
GBR  1869   HG  LEU  122 A     18.895    18.677    18.530    18.478    18.471    18.108
GBR  1870  HB3  LEU  122 A     17.738    17.139    16.550    15.974    15.412    14.859
GBR  1871  HB2  LEU  122 A     17.945    17.429    16.929    16.437    15.929    15.366
GBR  1872    N  VAL  123 A     16.543    15.760    15.071    14.483    13.994    13.605
GBR  1873   CA  VAL  123 A     15.528    14.552    13.742    13.111    12.676    12.494
GBR  1874    C  VAL  123 A     14.797    13.600    12.602    11.798    11.154    10.632
GBR  1875    O  VAL  123 A     14.964    13.764    12.755    11.942    11.295    10.778
GBR  1876   CB  VAL  123 A     14.879    13.838    13.025    12.478    12.346    12.346
GBR  1877  CG1  VAL  123 A     14.812    13.800    13.061    12.716    12.716    12.716
GBR  1878  CG2  VAL  123 A     15.155    14.177    13.367    12.699    12.145    11.680
GBR  1879    H  VAL  123 A     16.670    15.899    15.205    14.589    14.046    13.565
GBR  1880   HA  VAL  123 A     15.411    14.431    13.652    13.115    12.913    12.913
GBR  1881 HG11  VAL  123 A     15.028    14.036    13.288    12.865    12.865    12.865
GBR  1882 HG21  VAL  123 A     14.562    13.515    12.667    11.976    11.401    10.913
GBR  1883   HB  VAL  123 A     13.972    12.732    11.760    11.088    10.870    10.870
GBR  1884 HG12  VAL  123 A     15.153    14.181    13.390    12.776    12.353    12.193
GBR  1885 HG13  VAL  123 A     13.926    12.801    12.134    12.134    12.134    12.134
GBR  1886 HG23  VAL  123 A     15.812    14.954    14.231    13.628    13.125    12.705
GBR  1887 HG22  VAL  123 A     15.072    14.060    13.220    12.527    11.943    11.436
GBR  1888    N  ARG  124 A     13.639    12.205    11.071    10.206     9.545     9.026
GBR  1889   CA  ARG  124 A     12.305    10.602     9.370     8.511     7.903     7.457
GBR  1890    C  ARG  124 A     11.179     9.439     8.271     7.491     6.947     6.548
GBR  1891    O  ARG  124 A     10.209     8.255     6.994     6.177     5.620     5.223
GBR  1892   CB  ARG  124 A     10.797     8.892     7.649     6.853     6.322     5.947
GBR  1893   CG  ARG  124 A     11.381     9.464     8.149     7.281     6.692     6.272
GBR  1894   CD  ARG  124 A     10.586     8.503     7.190     6.384     5.865     5.510
GBR  1895   NE  ARG  124 A     10.746     8.723     7.432     6.630     6.110     5.751
GBR  1896   CZ  ARG  124 A      9.674     7.623     6.443     5.759     5.333     5.046
GBR  1897  NH1  ARG  124 A      8.636     6.669     5.644     5.080     4.736     4.507
GBR  1898  NH2  ARG  124 A      9.461     7.369     6.159     5.460     5.026     4.735
GBR  1899    H  ARG  124 A     13.448    12.026    10.938    10.159     9.648     9.419
GBR  1900   HE  ARG  124 A     11.412     9.516     8.213     7.353     6.769     6.355
GBR  1901 HH11  ARG  124 A      8.562     6.524     5.454     4.855     4.482     4.225
GBR  1902 HH12  ARG  124 A      7.924     6.064     5.141     4.639     4.332     4.124
GBR  1903 HH21  ARG  124 A     10.320     8.269     6.955     6.138     5.609     5.246
GBR  1904 HH22  ARG  124 A      8.395     6.304     5.192     4.574     4.194     3.939
GBR  1905  HG3  ARG  124 A     10.560     8.592     7.303     6.473     5.914     5.514
GBR  1906   HA  ARG  124 A     12.725    10.995     9.699     8.774     8.108     7.615
GBR  1907  HG2  ARG  124 A     12.849    11.187     9.927     9.019     8.363     7.878
GBR  1908  HD3  ARG  124 A     11.593     9.587     8.212     7.312     6.707     6.281
GBR  1909  HD2  ARG  124 A      8.543     6.400     5.278     4.664     4.293     4.047
GBR  1910  HB3  ARG  124 A      9.160     7.136     5.976     5.294     4.859     4.561
GBR  1911  HB2  ARG  124 A     10.531     8.664     7.457     6.684     6.165     5.796
GBR  1912    N  THR  125 A     10.837     9.238     8.201     7.519     7.045     6.696
GBR  1913   CA  THR  125 A      9.826     8.332     7.433     6.867     6.483     6.204
GBR  1914    C  THR  125 A     10.992     9.593     8.684     8.078     7.650     7.332
GBR  1915    O  THR  125 A     12.012    10.644     9.664     8.938     8.368     7.895
GBR  1916   CB  THR  125 A      8.200     6.860     6.140     5.716     5.440     5.245
GBR  1917  OG1  THR  125 A      8.311     6.830     5.972     5.432     5.060     4.788
GBR  1918  CG2  THR  125 A      6.723     5.501     4.923     4.608     4.415     4.284
GBR  1919    H  THR  125 A     10.894     9.141     7.889     6.981     6.299     5.776
GBR  1920   HA  THR  125 A      9.124     7.514     6.558     5.953     5.536     5.228
GBR  1921 HG22  THR  125 A      5.410     4.420     3.987     3.758     3.616     3.520
GBR  1922 HG21  THR  125 A      6.242     4.990     4.408     4.090     3.891     3.754
GBR  1923   HB  THR  125 A      7.347     6.031     5.320     4.883     4.582     4.361
GBR  1924 HG23  THR  125 A      6.947     5.561     4.877     4.490     4.241     4.066
GBR  1925  HG1  THR  125 A      7.515     6.182     5.456     5.015     4.718     4.504
GBR  1926    N  PRO  126 A     10.399     8.983     8.083     7.490     7.075     6.768
GBR  1927   CA  PRO  126 A     11.184     9.861     8.980     8.377     7.944     7.618
GBR  1928    C  PRO  126 A     10.739     9.453     8.604     8.014     7.579     7.241
GBR  1929    O  PRO  126 A      9.840     8.469     7.564     6.931     6.462     6.101
GBR  1930   CB  PRO  126 A     10.108     8.667     7.750     7.148     6.732     6.429
GBR  1931   CG  PRO  126 A      7.941     6.482     5.685     5.215     4.914     4.706
GBR  1932   CD  PRO  126 A      8.360     6.868     6.027     5.515     5.175     4.934
GBR  1933  HG2  PRO  126 A      6.934     5.527     4.796     4.377     4.111     3.930
GBR  1934   HA  PRO  126 A     12.273    11.027    10.157     9.544     9.096     8.757
GBR  1935  HD3  PRO  126 A      8.196     6.617     5.734     5.196     4.836     4.575
GBR  1936  HD2  PRO  126 A      7.038     5.616     4.866     4.426     4.141     3.942
GBR  1937  HG3  PRO  126 A      6.852     5.428     4.714     4.312     4.060     3.887
GBR  1938  HB3  PRO  126 A     10.527     9.033     8.063     7.419     6.971     6.641
GBR  1939  HB2  PRO  126 A      9.962     8.549     7.638     7.025     6.590     6.266
GBR  1940    N  GLU  127 A     10.928     9.668     8.844     8.282     7.878     7.570
GBR  1941   CA  GLU  127 A      9.923     8.591     7.743     7.174     6.768     6.461
GBR  1942    C  GLU  127 A     10.809     9.446     8.525     7.885     7.419     7.066
GBR  1943    O  GLU  127 A     11.994    10.667     9.699     8.977     8.418     7.970
GBR  1944   CB  GLU  127 A      8.342     7.022     6.261     5.782     5.455     5.216
GBR  1945   CG  GLU  127 A      7.309     6.180     5.589     5.238     5.006     4.839
GBR  1946   CD  GLU  127 A      6.094     5.178     4.750     4.515     4.367     4.264
GBR  1947  OE1  GLU  127 A      6.038     4.996     4.493     4.209     4.026     3.898
GBR  1948  OE2  GLU  127 A      4.802     4.124     3.837     3.686     3.593     3.530
GBR  1949    H  GLU  127 A     11.488    10.211     9.343     8.732     8.275     7.914
GBR  1950  HG2  GLU  127 A      6.326     5.200     4.622     4.279     4.052     3.892
GBR  1951   HA  GLU  127 A      9.355     7.972     7.087     6.486     6.051     5.720
GBR  1952  HG3  GLU  127 A      7.831     6.612     5.930     5.499     5.196     4.965
GBR  1953  HB3  GLU  127 A      7.242     5.878     5.127     4.671     4.368     4.154
GBR  1954  HB2  GLU  127 A      8.576     7.122     6.237     5.654     5.240     4.929
GBR  1955    N  VAL  128 A      9.953     8.527     7.607     6.993     6.559     6.239
GBR  1956   CA  VAL  128 A     10.506     9.091     8.167     7.552     7.122     6.809
GBR  1957    C  VAL  128 A      9.649     8.136     7.180     6.560     6.137     5.833
GBR  1958    O  VAL  128 A      7.627     6.093     5.250     4.756     4.442     4.228
GBR  1959   CB  VAL  128 A      9.554     8.067     7.151     6.567     6.172     5.888
GBR  1960  CG1  VAL  128 A      7.773     6.366     5.600     5.149     4.860     4.660
GBR  1961  CG2  VAL  128 A      8.801     7.293     6.409     5.862     5.497     5.237
GBR  1962    H  VAL  128 A      8.688     7.211     6.306     5.717     5.307     5.003
GBR  1963   HA  VAL  128 A     11.747    10.404     9.466     8.808     8.333     7.979
GBR  1964 HG11  VAL  128 A      6.320     5.036     4.413     4.070     3.858     3.715
GBR  1965 HG21  VAL  128 A      9.610     7.966     6.925     6.246     5.777     5.434
GBR  1966   HB  VAL  128 A     10.258     8.654     7.577     6.840     6.314     5.921
GBR  1967 HG12  VAL  128 A      8.046     6.588     5.760     5.253     4.916     4.673
GBR  1968 HG13  VAL  128 A      7.350     5.938     5.169     4.710     4.408     4.196
GBR  1969 HG23  VAL  128 A      7.141     5.672     4.906     4.465     4.185     3.993
GBR  1970 HG22  VAL  128 A      8.785     7.378     6.557     6.043     5.692     5.433
GBR  1971    N  ASP  129 A     10.733     9.211     8.167     7.445     6.930     6.549
GBR  1972   CA  ASP  129 A      9.851     8.178     7.074     6.349     5.857     5.510
GBR  1973    C  ASP  129 A     10.450     9.049     8.116     7.470     6.998     6.638
GBR  1974    O  ASP  129 A     11.715    10.436     9.559     8.943     8.493     8.149
GBR  1975   CB  ASP  129 A     10.679     8.884     7.622     6.772     6.193     5.787
GBR  1976   CG  ASP  129 A      9.210     7.350     6.228     5.559     5.138     4.858
GBR  1977  OD1  ASP  129 A      8.476     6.758     5.761     5.167     4.788     4.530
GBR  1978  OD2  ASP  129 A      8.738     6.762     5.636     4.997     4.607     4.351
GBR  1979    H  ASP  129 A     11.967    10.575     9.564     8.828     8.279     7.858
GBR  1980   HA  ASP  129 A      8.043     6.296     5.302     4.720     4.354     4.108
GBR  1981  HB3  ASP  129 A     12.109    10.585     9.419     8.549     7.904     7.419
GBR  1982  HB2  ASP  129 A     10.534     8.525     7.092     6.140     5.506     5.069
GBR  1983    N  ASP  130 A      9.138     7.789     6.947     6.376     5.956     5.629
GBR  1984   CA  ASP  130 A      9.013     7.787     7.067     6.605     6.283     6.043
GBR  1985    C  ASP  130 A      9.562     8.340     7.578     7.059     6.675     6.373
GBR  1986    O  ASP  130 A      9.413     8.020     7.075     6.385     5.863     5.461
GBR  1987   CB  ASP  130 A      7.171     6.078     5.500     5.153     4.921     4.754
GBR  1988   CG  ASP  130 A      6.312     5.348     4.887     4.630     4.466     4.352
GBR  1989  OD1  ASP  130 A      6.103     5.030     4.515     4.225     4.039     3.909
GBR  1990  OD2  ASP  130 A      5.176     4.381     4.026     3.834     3.713     3.630
GBR  1991    H  ASP  130 A      7.758     6.263     5.357     4.764     4.352     4.055
GBR  1992   HA  ASP  130 A      9.281     7.932     7.100     6.542     6.135     5.818
GBR  1993  HB3  ASP  130 A      6.428     5.278     4.668     4.302     4.060     3.890
GBR  1994  HB2  ASP  130 A      6.663     5.578     4.999     4.641     4.394     4.211
GBR  1995    N  GLU  131 A      9.635     8.455     7.742     7.275     6.943     6.691
GBR  1996   CA  GLU  131 A      9.822     8.646     7.936     7.473     7.148     6.904
GBR  1997    C  GLU  131 A     11.237    10.036     9.243     8.691     8.279     7.953
GBR  1998    O  GLU  131 A     11.308    10.115     9.329     8.782     8.373     8.051
GBR  1999   CB  GLU  131 A      8.648     7.307     6.512     6.000     5.642     5.377
GBR  2000   CG  GLU  131 A      6.934     5.822     5.255     4.927     4.716     4.568
GBR  2001   CD  GLU  131 A      6.163     5.282     4.856     4.613     4.456     4.345
GBR  2002  OE1  GLU  131 A      5.798     4.894     4.448     4.186     4.014     3.891
GBR  2003  OE2  GLU  131 A      5.264     4.489     4.126     3.920     3.788     3.695
GBR  2004    H  GLU  131 A      9.056     7.754     6.950     6.409     6.013     5.707
GBR  2005  HG2  GLU  131 A      6.825     5.630     4.999     4.618     4.362     4.176
GBR  2006   HA  GLU  131 A      9.228     8.102     7.441     7.013     6.708     6.475
GBR  2007  HG3  GLU  131 A      5.806     4.723     4.212     3.930     3.754     3.633
GBR  2008  HB3  GLU  131 A      8.036     6.557     5.678     5.115     4.731     4.456
GBR  2009  HB2  GLU  131 A      9.006     7.465     6.492     5.842     5.380     5.036
GBR  2010    N  ALA  132 A     12.084    10.855     9.989     9.357     8.869     8.473
GBR  2011   CA  ALA  132 A     13.372    12.231    11.381    10.736    10.227     9.806
GBR  2012    C  ALA  132 A     13.716    12.639    11.842    11.247    10.789    10.420
GBR  2013    O  ALA  132 A     14.145    13.082    12.278    11.672    11.202    10.828
GBR  2014   CB  ALA  132 A     13.989    12.856    11.962    11.252    10.679    10.204
GBR  2015    H  ALA  132 A     11.638    10.314     9.379     8.702     8.190     7.788
GBR  2016   HA  ALA  132 A     13.317    12.111    11.193    10.480     9.902     9.412
GBR  2017  HB1  ALA  132 A     14.601    13.529    12.654    11.942    11.352    10.854
GBR  2018  HB3  ALA  132 A     13.254    11.953    10.923    10.113     9.473     8.962
GBR  2019  HB2  ALA  132 A     14.269    13.199    12.357    11.696    11.168    10.738
GBR  2020    N  LEU  133 A     13.106    11.916    11.022    10.332     9.776     9.311
GBR  2021   CA  LEU  133 A     12.703    11.279    10.161     9.283     8.591     8.042
GBR  2022    C  LEU  133 A     11.855    10.365     9.241     8.387     7.728     7.216
GBR  2023    O  LEU  133 A     11.957    10.476     9.389     8.591     7.991     7.528
GBR  2024   CB  LEU  133 A     11.247     9.447     8.125     7.191     6.531     6.056
GBR  2025   CG  LEU  133 A     11.832    10.115     8.856     7.971     7.348     6.899
GBR  2026  CD1  LEU  133 A      9.709     7.758     6.561     5.837     5.376     5.063
GBR  2027  CD2  LEU  133 A     12.858    11.191     9.900     8.956     8.273     7.772
GBR  2028    H  LEU  133 A     12.605    11.392    10.509     9.847     9.324     8.895
GBR  2029 HD22  LEU  133 A     13.921    12.499    11.327    10.406     9.695     9.145
GBR  2030 HD23  LEU  133 A     13.137    11.492    10.194     9.230     8.524     7.999
GBR  2031 HD21  LEU  133 A     11.988    10.132     8.789     7.871     7.235     6.780
GBR  2032 HD13  LEU  133 A      8.212     6.210     5.159     4.586     4.241     4.015
GBR  2033 HD12  LEU  133 A      9.975     7.932     6.630     5.819     5.290     4.924
GBR  2034 HD11  LEU  133 A      9.068     7.240     6.155     5.500     5.078     4.787
GBR  2035   HA  LEU  133 A     13.554    12.225    11.155    10.302     9.619     9.068
GBR  2036   HG  LEU  133 A     12.606    11.126    10.000     9.163     8.538     8.063
GBR  2037  HB3  LEU  133 A      9.950     7.873     6.514     5.663     5.113     4.740
GBR  2038  HB2  LEU  133 A     10.513     8.703     7.401     6.489     5.846     5.385
GBR  2039    N  GLU  134 A     10.957     9.493     8.422     7.610     6.981     6.490
GBR  2040   CA  GLU  134 A      9.982     8.586     7.639     6.956     6.440     6.039
GBR  2041    C  GLU  134 A     10.806     9.580     8.792     8.256     7.864     7.560
GBR  2042    O  GLU  134 A     10.441     9.204     8.428     7.907     7.528     7.232
GBR  2043   CB  GLU  134 A      9.054     7.832     7.076     6.562     6.182     5.885
GBR  2044   CG  GLU  134 A      7.493     6.416     5.827     5.463     5.216     5.036
GBR  2045   CD  GLU  134 A      6.434     5.522     5.059     4.786     4.606     4.477
GBR  2046  OE1  GLU  134 A      6.486     5.476     4.932     4.593     4.361     4.191
GBR  2047  OE2  GLU  134 A      5.058     4.324     3.986     3.798     3.679     3.598
GBR  2048    H  GLU  134 A     10.913     9.515     8.502     7.729     7.121     6.638
GBR  2049  HG2  GLU  134 A      7.515     6.463     5.891     5.539     5.300     5.124
GBR  2050   HA  GLU  134 A      8.873     7.274     6.239     5.547     5.068     4.724
GBR  2051  HG3  GLU  134 A      6.523     5.362     4.739     4.363     4.113     3.936
GBR  2052  HB3  GLU  134 A      9.436     8.278     7.578     7.112     6.774     6.513
GBR  2053  HB2  GLU  134 A      8.808     7.482     6.626     6.024     5.574     5.229
GBR  2054    N  LYS  135 A     11.345    10.094     9.264     8.687     8.259     7.922
GBR  2055   CA  LYS  135 A     11.285     9.789     8.741     7.990     7.429     6.997
GBR  2056    C  LYS  135 A     12.360    10.872     9.744     8.881     8.204     7.662
GBR  2057    O  LYS  135 A     11.850    10.065     8.702     7.696     6.953     6.400
GBR  2058   CB  LYS  135 A     11.514     9.916     8.784     7.983     7.397     6.954
GBR  2059   CG  LYS  135 A      9.598     7.876     6.834     6.185     5.752     5.444
GBR  2060   CD  LYS  135 A      8.867     7.345     6.483     5.966     5.628     5.390
GBR  2061   CE  LYS  135 A      6.641     5.360     4.763     4.443     4.248     4.118
GBR  2062   NZ  LYS  135 A      6.769     5.417     4.789     4.454     4.249     4.112
GBR  2063    H  LYS  135 A     11.531    10.314     9.503     8.938     8.518     8.186
GBR  2064  HZ1  LYS  135 A      7.095     5.547     4.772     4.332     4.049     3.850
GBR  2065  HZ2  LYS  135 A      7.697     6.127     5.338     4.891     4.602     4.396
GBR  2066  HZ3  LYS  135 A      5.087     4.010     3.561     3.328     3.185     3.087
GBR  2067   HA  LYS  135 A      9.989     8.368     7.307     6.594     6.091     5.722
GBR  2068  HE2  LYS  135 A      5.752     4.541     3.998     3.704     3.520     3.392
GBR  2069  HE3  LYS  135 A      5.444     4.316     3.816     3.548     3.382     3.269
GBR  2070  HG2  LYS  135 A      9.705     7.868     6.755     6.064     5.602     5.273
GBR  2071  HG3  LYS  135 A      8.157     6.366     5.387     4.818     4.457     4.210
GBR  2072  HD3  LYS  135 A      9.644     8.069     7.110     6.502     6.088     5.786
GBR  2073  HD2  LYS  135 A      8.629     7.101     6.195     5.617     5.217     4.920
GBR  2074  HB3  LYS  135 A     12.237    10.526     9.214     8.238     7.506     6.947
GBR  2075  HB2  LYS  135 A     12.041    10.643     9.655     8.952     8.435     8.040
GBR  2076    N  PHE  136 A     13.435    12.190    11.250    10.537     9.980     9.527
GBR  2077   CA  PHE  136 A     14.203    13.000    12.052    11.320    10.748    10.291
GBR  2078    C  PHE  136 A     13.281    11.957    10.961    10.216     9.648     9.199
GBR  2079    O  PHE  136 A     13.239    11.853    10.790     9.982     9.355     8.854
GBR  2080   CB  PHE  136 A     14.880    13.768    12.861    12.142    11.574    11.119
GBR  2081   CG  PHE  136 A     15.532    14.451    13.513    12.731    12.090    11.565
GBR  2082  CD1  PHE  136 A     16.331    15.392    14.537    13.788    13.147    12.603
GBR  2083  CD2  PHE  136 A     15.042    13.782    12.697    11.815    11.116    10.562
GBR  2084  CE1  PHE  136 A     16.806    15.941    15.118    14.367    13.699    13.115
GBR  2085  CE2  PHE  136 A     15.503    14.276    13.177    12.254    11.505    10.900
GBR  2086   CZ  PHE  136 A     16.457    15.470    14.534    13.687    12.947    12.310
GBR  2087    H  PHE  136 A     13.457    12.277    11.405    10.759    10.265     9.873
GBR  2088   HZ  PHE  136 A     16.703    15.768    14.867    14.037    13.299    12.658
GBR  2089   HA  PHE  136 A     14.509    13.249    12.195    11.335    10.633    10.055
GBR  2090  HE1  PHE  136 A     17.243    16.477    15.729    15.025    14.384    13.812
GBR  2091  HE2  PHE  136 A     14.960    13.583    12.400    11.457    10.729    10.165
GBR  2092  HD2  PHE  136 A     14.158    12.727    11.566    10.681    10.018     9.517
GBR  2093  HD1  PHE  136 A     16.378    15.437    14.567    13.792    13.118    12.537
GBR  2094  HB3  PHE  136 A     14.197    12.967    11.988    11.229    10.640    10.175
GBR  2095  HB2  PHE  136 A     15.301    14.283    13.440    12.760    12.212    11.766
GBR  2096    N  ASP  137 A     12.169    10.747     9.732     9.005     8.468     8.056
GBR  2097   CA  ASP  137 A     10.597     8.940     7.814     7.041     6.490     6.082
GBR  2098    C  ASP  137 A     10.367     8.904     7.936     7.265     6.771     6.393
GBR  2099    O  ASP  137 A      9.756     8.184     7.137     6.405     5.872     5.472
GBR  2100   CB  ASP  137 A      8.910     7.264     6.305     5.723     5.346     5.085
GBR  2101   CG  ASP  137 A      8.193     6.525     5.647     5.155     4.850     4.644
GBR  2102  OD1  ASP  137 A      8.574     6.724     5.717     5.139     4.774     4.524
GBR  2103  OD2  ASP  137 A      6.864     5.350     4.639     4.262     4.036     3.887
GBR  2104    H  ASP  137 A     12.093    10.695     9.710     9.016     8.512     8.134
GBR  2105   HA  ASP  137 A     10.252     8.255     6.892     5.993     5.389     4.968
GBR  2106  HB3  ASP  137 A      7.483     5.865     5.009     4.521     4.215     4.009
GBR  2107  HB2  ASP  137 A      9.260     7.688     6.734     6.130     5.723     5.432
GBR  2108    N  LYS  138 A     10.458     9.166     8.363     7.836     7.466     7.188
GBR  2109   CA  LYS  138 A      9.390     8.068     7.282     6.779     6.429     6.171
GBR  2110    C  LYS  138 A      9.412     7.831     6.861     6.242     5.822     5.521
GBR  2111    O  LYS  138 A      8.227     6.615     5.683     5.114     4.742     4.484
GBR  2112   CB  LYS  138 A      8.333     6.942     6.157     5.674     5.351     5.119
GBR  2113   CG  LYS  138 A      7.708     6.551     5.931     5.555     5.304     5.122
GBR  2114   CD  LYS  138 A      7.294     6.146     5.544     5.186     4.951     4.783
GBR  2115   CE  LYS  138 A      6.371     5.372     4.868     4.572     4.378     4.241
GBR  2116   NZ  LYS  138 A      6.722     5.660     5.095     4.749     4.516     4.347
GBR  2117    H  LYS  138 A     10.776     9.493     8.683     8.147     7.767     7.479
GBR  2118  HZ1  LYS  138 A      6.434     5.253     4.606     4.203     3.930     3.734
GBR  2119  HZ2  LYS  138 A      7.670     6.523     5.873     5.457     5.162     4.939
GBR  2120  HZ3  LYS  138 A      5.547     4.563     4.064     3.765     3.565     3.422
GBR  2121   HA  LYS  138 A      8.677     7.466     6.773     6.332     6.022     5.787
GBR  2122  HE2  LYS  138 A      6.039     4.980     4.426     4.089     3.860     3.693
GBR  2123  HE3  LYS  138 A      5.016     4.153     3.746     3.514     3.364     3.259
GBR  2124  HG2  LYS  138 A      6.469     5.363     4.788     4.438     4.202     4.030
GBR  2125  HG3  LYS  138 A      8.159     7.006     6.359     5.949     5.661     5.442
GBR  2126  HD3  LYS  138 A      6.079     4.951     4.402     4.090     3.890     3.751
GBR  2127  HD2  LYS  138 A      8.337     7.081     6.368     5.919     5.609     5.378
GBR  2128  HB3  LYS  138 A      6.896     5.473     4.751     4.341     4.082     3.904
GBR  2129  HB2  LYS  138 A      8.866     7.298     6.357     5.755     5.337     5.028
GBR  2130    N  ALA  139 A     10.500     8.723     7.558     6.802     6.294     5.937
GBR  2131   CA  ALA  139 A     10.239     8.152     6.842     6.053     5.559     5.231
GBR  2132    C  ALA  139 A     11.144     9.314     8.035     7.170     6.576     6.153
GBR  2133    O  ALA  139 A     10.393     8.293     6.866     5.948     5.349     4.942
GBR  2134   CB  ALA  139 A     11.361     9.026     7.435     6.454     5.840     5.434
GBR  2135    H  ALA  139 A     11.279     9.581     8.397     7.582     7.008     6.589
GBR  2136   HA  ALA  139 A      8.169     6.025     4.944     4.377     4.046     3.833
GBR  2137  HB1  ALA  139 A     12.907    10.984     9.455     8.357     7.596     7.060
GBR  2138  HB3  ALA  139 A     11.169     8.636     6.964     5.971     5.362     4.961
GBR  2139  HB2  ALA  139 A     10.414     7.774     6.178     5.289     4.764     4.428
GBR  2140    N  LEU  140 A     11.948    10.441     9.376     8.624     8.079     7.671
GBR  2141   CA  LEU  140 A     11.997    10.465     9.346     8.523     7.901     7.417
GBR  2142    C  LEU  140 A     10.472     8.895     7.825     7.074     6.525     6.111
GBR  2143    O  LEU  140 A      9.771     8.009     6.838     6.053     5.511     5.126
GBR  2144   CB  LEU  140 A     12.318    10.411     8.847     7.666     6.818     6.216
GBR  2145   CG  LEU  140 A     14.051    12.543    11.225    10.122     9.229     8.520
GBR  2146  CD1  LEU  140 A     14.681    13.366    12.242    11.318    10.571     9.967
GBR  2147  CD2  LEU  140 A     14.255    12.618    11.116     9.850     8.853     8.093
GBR  2148    H  LEU  140 A     12.001    10.530     9.488     8.747     8.203     7.788
GBR  2149 HD22  LEU  140 A     13.492    11.571     9.883     8.571     7.621     6.941
GBR  2150 HD23  LEU  140 A     15.279    13.958    12.713    11.604    10.659     9.882
GBR  2151 HD21  LEU  140 A     13.873    12.105    10.514     9.216     8.227     7.493
GBR  2152 HD13  LEU  140 A     14.511    13.184    12.061    11.143    10.400     9.797
GBR  2153 HD12  LEU  140 A     15.506    14.325    13.264    12.355    11.597    10.973
GBR  2154 HD11  LEU  140 A     14.130    12.696    11.500    10.546     9.795     9.201
GBR  2155   HA  LEU  140 A     12.410    10.930     9.850     9.064     8.476     8.022
GBR  2156   HG  LEU  140 A     14.245    12.838    11.635    10.645     9.842     9.195
GBR  2157  HB3  LEU  140 A     11.385     9.093     7.362     6.218     5.485     5.000
GBR  2158  HB2  LEU  140 A     11.873     9.771     8.077     6.863     6.038     5.474
GBR  2159    N  LYS  141 A      9.692     8.317     7.470     6.910     6.508     6.204
GBR  2160   CA  LYS  141 A      8.214     6.969     6.271     5.836     5.536     5.316
GBR  2161    C  LYS  141 A      7.579     6.446     5.846     5.487     5.248     5.076
GBR  2162    O  LYS  141 A      6.056     5.008     4.493     4.198     4.009     3.877
GBR  2163   CB  LYS  141 A      7.523     6.460     5.894     5.545     5.305     5.125
GBR  2164   CG  LYS  141 A      7.417     6.357     5.795     5.451     5.214     5.037
GBR  2165   CD  LYS  141 A      6.959     6.026     5.550     5.265     5.071     4.928
GBR  2166   CE  LYS  141 A      5.624     4.890     4.544     4.343     4.210     4.113
GBR  2167   NZ  LYS  141 A      4.860     4.273     4.017     3.877     3.789     3.727
GBR  2168    H  LYS  141 A      9.900     8.553     7.728     7.188     6.807     6.522
GBR  2169  HZ1  LYS  141 A      4.788     4.114     3.794     3.602     3.468     3.367
GBR  2170  HZ2  LYS  141 A      4.366     3.754     3.473     3.308     3.196     3.114
GBR  2171  HZ3  LYS  141 A      3.986     3.501     3.285     3.158     3.073     3.009
GBR  2172   HA  LYS  141 A      7.351     5.890     5.086     4.602     4.285     4.063
GBR  2173  HE2  LYS  141 A      4.904     4.169     3.811     3.596     3.450     3.342
GBR  2174  HE3  LYS  141 A      5.182     4.395     4.002     3.761     3.595     3.472
GBR  2175  HG2  LYS  141 A      6.325     5.267     4.718     4.384     4.155     3.989
GBR  2176  HG3  LYS  141 A      8.056     6.766     6.017     5.527     5.175     4.907
GBR  2177  HD3  LYS  141 A      7.120     6.052     5.462     5.079     4.799     4.582
GBR  2178  HD2  LYS  141 A      6.679     5.648     5.086     4.723     4.463     4.264
GBR  2179  HB3  LYS  141 A      6.474     5.480     4.953     4.620     4.384     4.205
GBR  2180  HB2  LYS  141 A      7.444     6.252     5.567     5.115     4.788     4.538
GBR  2181    N  ALA  142 A      8.094     6.951     6.341     5.974     5.728     5.548
GBR  2182   CA  ALA  142 A      7.168     6.115     5.587     5.280     5.079     4.933
GBR  2183    C  ALA  142 A      7.622     6.448     5.841     5.484     5.248     5.078
GBR  2184    O  ALA  142 A      6.165     5.067     4.537     4.236     4.043     3.908
GBR  2185   CB  ALA  142 A      6.281     5.259     4.774     4.504     4.333     4.216
GBR  2186    H  ALA  142 A      8.690     7.412     6.676     6.204     5.866     5.605
GBR  2187   HA  ALA  142 A      5.932     4.961     4.477     4.185     3.985     3.838
GBR  2188  HB1  ALA  142 A      5.348     4.432     4.013     3.784     3.639     3.540
GBR  2189  HB3  ALA  142 A      6.829     5.549     4.887     4.493     4.232     4.045
GBR  2190  HB2  ALA  142 A      5.424     4.501     4.082     3.851     3.704     3.602
GBR  2191    N  LEU  143 A      9.167     7.848     7.103     6.649     6.346     6.127
GBR  2192   CA  LEU  143 A      9.734     8.282     7.420     6.883     6.521     6.260
GBR  2193    C  LEU  143 A      9.128     7.631     6.740     6.174     5.784     5.497
GBR  2194    O  LEU  143 A      8.110     6.506     5.596     5.045     4.685     4.435
GBR  2195   CB  LEU  143 A     11.490     9.978     8.973     8.305     7.843     7.509
GBR  2196   CG  LEU  143 A     11.354     9.560     8.326     7.498     6.926     6.515
GBR  2197  CD1  LEU  143 A     12.774    10.835     9.278     8.132     7.316     6.729
GBR  2198  CD2  LEU  143 A      9.538     7.374     6.145     5.454     5.037     4.765
GBR  2199    H  LEU  143 A      9.794     8.465     7.685     7.199     6.869     6.628
GBR  2200 HD22  LEU  143 A      8.361     6.403     5.368     4.793     4.439     4.203
GBR  2201 HD23  LEU  143 A      8.691     6.319     5.127     4.512     4.160     3.937
GBR  2202 HD21  LEU  143 A      9.644     7.285     5.952     5.216     4.776     4.488
GBR  2203 HD13  LEU  143 A     13.110    11.095     9.417     8.183     7.318     6.710
GBR  2204 HD12  LEU  143 A     12.373     9.944     8.015     6.714     5.873     5.315
GBR  2205 HD11  LEU  143 A     13.413    11.785    10.445     9.391     8.572     7.935
GBR  2206   HA  LEU  143 A      8.878     7.332     6.449     5.910     5.551     5.294
GBR  2207   HG  LEU  143 A     10.865     9.117     7.928     7.107     6.513     6.066
GBR  2208  HB3  LEU  143 A     11.846    10.286     9.202     8.458     7.933     7.546
GBR  2209  HB2  LEU  143 A     11.915    10.463     9.472     8.796     8.317     7.963
GBR  2210    N  PRO  144 A      9.177     7.700     6.826     6.278     5.905     5.634
GBR  2211   CA  PRO  144 A      8.646     7.202     6.363     5.844     5.497     5.249
GBR  2212    C  PRO  144 A      9.913     8.487     7.585     6.990     6.571     6.260
GBR  2213    O  PRO  144 A     10.322     8.995     8.143     7.573     7.166     6.861
GBR  2214   CB  PRO  144 A      7.992     6.600     5.826     5.360     5.055     4.841
GBR  2215   CG  PRO  144 A      8.983     7.465     6.559     5.991     5.609     5.336
GBR  2216   CD  PRO  144 A      8.983     7.374     6.424     5.835     5.443     5.164
GBR  2217  HG2  PRO  144 A     10.180     8.679     7.694     7.027     6.550     6.192
GBR  2218   HA  PRO  144 A      7.062     5.609     4.841     4.394     4.107     3.909
GBR  2219  HD3  PRO  144 A      7.457     5.850     5.003     4.516     4.207     3.995
GBR  2220  HD2  PRO  144 A      9.823     8.014     6.846     6.081     5.553     5.169
GBR  2221  HG3  PRO  144 A      7.945     6.368     5.478     4.940     4.587     4.340
GBR  2222  HB3  PRO  144 A      6.405     5.108     4.467     4.109     3.885     3.734
GBR  2223  HB2  PRO  144 A      8.025     6.618     5.804     5.294     4.947     4.695
GBR  2224    N  MET  145 A      9.958     8.354     7.312     6.618     6.131     5.771
GBR  2225   CA  MET  145 A     10.747     9.145     8.065     7.337     6.830     6.463
GBR  2226    C  MET  145 A      9.236     7.674     6.732     6.142     5.748     5.470
GBR  2227    O  MET  145 A      7.124     5.640     4.885     4.463     4.201     4.025
GBR  2228   CB  MET  145 A     10.896     8.962     7.633     6.765     6.188     5.788
GBR  2229   CG  MET  145 A     12.516    10.784     9.421     8.412     7.678     7.139
GBR  2230   SD  MET  145 A     13.974    12.720    11.711    10.916    10.290     9.789
GBR  2231   CE  MET  145 A     15.027    13.866    12.869    12.040    11.364    10.813
GBR  2232    H  MET  145 A      9.168     7.384     6.271     5.559     5.076     4.727
GBR  2233  HG2  MET  145 A     11.912    10.121     8.768     7.798     7.106     6.604
GBR  2234  HE1  MET  145 A     15.330    14.192    13.172    12.286    11.534    10.904
GBR  2235  HE2  MET  145 A     14.601    13.338    12.276    11.419    10.736    10.193
GBR  2236  HE3  MET  145 A     15.519    14.423    13.443    12.596    11.879    11.277
GBR  2237  HB2  MET  145 A      8.998     6.847     5.624     4.934     4.514     4.237
GBR  2238  HG3  MET  145 A     12.913    11.075     9.557     8.410     7.575     6.964
GBR  2239   HA  MET  145 A     11.852    10.458     9.470     8.766     8.251     7.861
GBR  2240  HB3  MET  145 A     11.327     9.387     8.002     7.067     6.431     5.983
GBR  2241    N  HIS  146 A      9.960     8.548     7.657     7.069     6.656     6.348
GBR  2242   CA  HIS  146 A      8.606     7.273     6.496     6.003     5.662     5.411
GBR  2243    C  HIS  146 A      8.516     7.056     6.204     5.671     5.311     5.052
GBR  2244    O  HIS  146 A      7.092     5.738     5.020     4.600     4.328     4.141
GBR  2245   CB  HIS  146 A      8.512     7.345     6.673     6.245     5.944     5.717
GBR  2246   CG  HIS  146 A      7.586     6.494     5.898     5.531     5.277     5.087
GBR  2247    H  HIS  146 A     11.162     9.846     8.966     8.362     7.925     7.594
GBR  2248   HA  HIS  146 A      7.172     5.848     5.131     4.696     4.403     4.192
GBR  2249  HB3  HIS  146 A      7.640     6.498     5.852     5.438     5.144     4.920
GBR  2250  HB2  HIS  146 A      9.461     8.252     7.503     6.997     6.623     6.329
GBR  2251  CD2  HIS  146 A      6.001     5.118     4.693     4.452     4.296     4.186
GBR  2252  HD1  HIS  146 A      8.877     7.508     6.626     6.016     5.569     5.230
GBR  2253  HE1  HIS  146 A      5.999     4.880     4.319     3.997     3.791     3.648
GBR  2254  CE1  HIS  146 A      6.536     5.477     4.939     4.628     4.426     4.286
GBR  2255  ND1  HIS  146 A      7.961     6.750     6.052     5.607     5.295     5.061
GBR  2256  NE2  HIS  146 A      5.533     4.706     4.323     4.111     3.978     3.886
GBR  2257  HD2  HIS  146 A      5.070     4.279     3.910     3.701     3.565     3.469
GBR  2258    N  ILE  147 A      9.909     8.307     7.283     6.608     6.138     5.794
GBR  2259   CA  ILE  147 A      9.777     8.071     7.009     6.337     5.888     5.570
GBR  2260    C  ILE  147 A     10.951     9.172     7.998     7.231     6.708     6.334
GBR  2261    O  ILE  147 A     12.477    10.854     9.658     8.805     8.188     7.726
GBR  2262   CB  ILE  147 A     10.599     9.047     8.014     7.312     6.816     6.451
GBR  2263  CG1  ILE  147 A     10.075     8.326     7.205     6.481     5.993     5.647
GBR  2264  CG2  ILE  147 A     12.336    11.066    10.165     9.513     9.025     8.644
GBR  2265  CD1  ILE  147 A      9.963     8.259     7.148     6.413     5.909     5.548
GBR  2266    H  ILE  147 A     10.920     9.350     8.274     7.526     6.985     6.574
GBR  2267   HA  ILE  147 A      7.851     6.119     5.192     4.660     4.324     4.095
GBR  2268 HG22  ILE  147 A     12.353    11.147    10.303     9.696     9.239     8.879
GBR  2269 HG21  ILE  147 A     12.225    11.015    10.174     9.577     9.135     8.792
GBR  2270   HB  ILE  147 A      9.788     8.292     7.329     6.680     6.216     5.869
GBR  2271 HG12  ILE  147 A     11.157     9.446     8.291     7.520     6.987     6.604
GBR  2272 HG13  ILE  147 A      8.252     6.419     5.409     4.824     4.456     4.206
GBR  2273 HD13  ILE  147 A     11.214     9.722     8.680     7.939     7.393     6.979
GBR  2274 HD12  ILE  147 A      9.376     7.516     6.364     5.641     5.163     4.829
GBR  2275 HG23  ILE  147 A     13.141    11.884    10.949    10.254     9.726     9.312
GBR  2276 HD11  ILE  147 A      8.831     7.134     6.081     5.408     4.955     4.637
GBR  2277    N  ARG  148 A      9.807     7.918     6.798     6.119     5.677     5.367
GBR  2278   CA  ARG  148 A     10.745     8.871     7.715     7.004     6.541     6.217
GBR  2279    C  ARG  148 A      9.939     8.069     6.992     6.357     5.950     5.668
GBR  2280    O  ARG  148 A      7.543     5.838     5.013     4.566     4.292     4.107
GBR  2281   CB  ARG  148 A      9.543     7.577     6.475     5.837     5.432     5.154
GBR  2282   CG  ARG  148 A     10.483     8.562     7.424     6.749     6.321     6.029
GBR  2283   CD  ARG  148 A      8.531     6.657     5.705     5.185     4.869     4.657
GBR  2284   NE  ARG  148 A      9.321     7.418     6.368     5.764     5.382     5.118
GBR  2285   CZ  ARG  148 A      9.348     7.470     6.427     5.821     5.434     5.164
GBR  2286  NH1  ARG  148 A      8.319     6.491     5.552     5.027     4.698     4.474
GBR  2287  NH2  ARG  148 A      9.951     8.022     6.871     6.172     5.712     5.386
GBR  2288    H  ARG  148 A      7.941     6.091     5.126     4.575     4.223     3.977
GBR  2289   HE  ARG  148 A      9.627     7.628     6.473     5.793     5.358     5.057
GBR  2290 HH11  ARG  148 A      7.812     6.014     5.115     4.610     4.287     4.061
GBR  2291 HH12  ARG  148 A      7.810     5.972     5.047     4.529     4.202     3.974
GBR  2292 HH21  ARG  148 A     10.577     8.709     7.539     6.810     6.327     5.985
GBR  2293 HH22  ARG  148 A      9.639     7.620     6.422     5.696     5.219     4.882
GBR  2294  HG3  ARG  148 A     11.841     9.938     8.662     7.843     7.298     6.916
GBR  2295   HA  ARG  148 A     12.284    10.528     9.311     8.502     7.952     7.561
GBR  2296  HG2  ARG  148 A     10.547     8.669     7.553     6.883     6.450     6.147
GBR  2297  HD3  ARG  148 A      6.965     5.314     4.568     4.177     3.940     3.780
GBR  2298  HD2  ARG  148 A      7.693     5.747     4.815     4.324     4.029     3.835
GBR  2299  HB3  ARG  148 A      7.681     5.856     4.975     4.499     4.207     4.010
GBR  2300  HB2  ARG  148 A      9.404     7.281     6.075     5.371     4.923     4.615
GBR  2301    N  LEU  149 A     11.399     9.539     8.347     7.598     7.103     6.754
GBR  2302   CA  LEU  149 A     10.470     8.484     7.276     6.538     6.054     5.712
GBR  2303    C  LEU  149 A     11.386     9.437     8.167     7.358     6.815     6.427
GBR  2304    O  LEU  149 A     13.092    11.355    10.086     9.213     8.606     8.166
GBR  2305   CB  LEU  149 A     11.265     9.244     7.931     7.103     6.554     6.166
GBR  2306   CG  LEU  149 A     11.237     9.302     8.061     7.291     6.793     6.451
GBR  2307  CD1  LEU  149 A     12.401    10.516     9.156     8.237     7.610     7.165
GBR  2308  CD2  LEU  149 A      8.626     6.720     5.737     5.198     4.871     4.655
GBR  2309    H  LEU  149 A     12.778    11.050     9.827     9.006     8.445     8.045
GBR  2310 HD22  LEU  149 A      7.522     5.772     4.937     4.490     4.217     4.032
GBR  2311 HD23  LEU  149 A      8.450     6.495     5.469     4.895     4.537     4.295
GBR  2312 HD21  LEU  149 A      7.505     5.637     4.764     4.309     4.039     3.862
GBR  2313 HD13  LEU  149 A     11.625     9.532     8.098     7.172     6.558     6.127
GBR  2314 HD12  LEU  149 A     12.265    10.428     9.094     8.177     7.538     7.077
GBR  2315 HD11  LEU  149 A     13.777    12.131    10.811     9.831     9.119     8.594
GBR  2316   HA  LEU  149 A      8.392     6.446     5.425     4.845     4.477     4.223
GBR  2317   HG  LEU  149 A     11.845    10.024     8.800     8.011     7.488     7.124
GBR  2318  HB3  LEU  149 A      9.979     7.781     6.469     5.686     5.181     4.831
GBR  2319  HB2  LEU  149 A     12.865    10.996     9.613     8.659     7.994     7.513
GBR  2320    N  SER  150 A      9.905     7.916     6.753     6.058     5.607     5.290
GBR  2321   CA  SER  150 A     10.907     8.999     7.813     7.089     6.623     6.303
GBR  2322    C  SER  150 A     10.175     8.234     7.074     6.382     5.941     5.640
GBR  2323    O  SER  150 A      7.860     6.016     5.097     4.600     4.300     4.100
GBR  2324   CB  SER  150 A      9.686     7.777     6.699     6.077     5.686     5.420
GBR  2325   OG  SER  150 A      6.990     5.396     4.674     4.301     4.079     3.933
GBR  2326    H  SER  150 A      7.808     5.884     4.910     4.365     4.022     3.786
GBR  2327   HA  SER  150 A     12.526    10.734     9.465     8.618     8.044     7.640
GBR  2328  HB3  SER  150 A     10.217     8.297     7.164     6.489     6.057     5.758
GBR  2329  HB2  SER  150 A      9.887     7.829     6.594     5.842     5.347     4.996
GBR  2330   HG  SER  150 A      6.468     4.939     4.254     3.890     3.663     3.506
GBR  2331    N  PHE  151 A     11.744     9.930     8.673     7.836     7.265     6.860
GBR  2332   CA  PHE  151 A     11.464     9.751     8.568     7.765     7.205     6.798
GBR  2333    C  PHE  151 A     10.792     9.084     7.906     7.093     6.515     6.089
GBR  2334    O  PHE  151 A     10.595     8.636     7.243     6.298     5.656     5.208
GBR  2335   CB  PHE  151 A     13.054    11.637    10.588     9.845     9.335     9.012
GBR  2336   CG  PHE  151 A     13.612    12.186    11.158    10.575    10.575    10.575
GBR  2337  CD1  PHE  151 A     12.089    10.156     8.725     7.723     7.017     6.503
GBR  2338  CD2  PHE  151 A     15.063    14.003    13.418    13.418    13.418    13.418
GBR  2339  CE1  PHE  151 A     12.170     9.994     8.359     7.242     6.486     5.959
GBR  2340  CE2  PHE  151 A     15.289    14.073    13.090    12.470    12.462    12.462
GBR  2341   CZ  PHE  151 A     14.031    12.296    10.801     9.628     8.741     8.071
GBR  2342    H  PHE  151 A     12.886    11.210     9.936     9.018     8.355     7.863
GBR  2343   HZ  PHE  151 A     14.172    12.447    10.948     9.769     8.883     8.219
GBR  2344   HA  PHE  151 A     10.164     8.322     7.157     6.415     5.915     5.557
GBR  2345  HE1  PHE  151 A     10.664     8.210     6.626     5.674     5.080     4.685
GBR  2346  HE2  PHE  151 A     16.092    15.061    14.176    13.543    13.323    13.323
GBR  2347  HD2  PHE  151 A     15.585    14.661    14.139    14.139    14.139    14.139
GBR  2348  HD1  PHE  151 A     10.728     8.755     7.451     6.608     6.040     5.638
GBR  2349  HB3  PHE  151 A     12.598    11.212    10.212     9.505     9.005     8.653
GBR  2350  HB2  PHE  151 A     13.883    12.649    11.720    11.079    10.725    10.725
GBR  2351    N  ASN  152 A      9.998     8.476     7.493     6.831     6.358     6.003
GBR  2352   CA  ASN  152 A      9.311     7.910     7.046     6.478     6.079     5.782
GBR  2353    C  ASN  152 A     10.354     9.154     8.395     7.885     7.518     7.240
GBR  2354    O  ASN  152 A     11.319    10.199     9.477     8.989     8.639     8.374
GBR  2355   CB  ASN  152 A      7.497     6.266     5.604     5.207     4.945     4.760
GBR  2356   CG  ASN  152 A      7.559     6.462     5.879     5.529     5.297     5.131
GBR  2357    H  ASN  152 A      9.746     8.275     7.354     6.743     6.305     5.973
GBR  2358   HA  ASN  152 A      8.970     7.373     6.368     5.706     5.245     4.907
GBR  2359  HB3  ASN  152 A      6.273     5.056     4.457     4.120     3.906     3.760
GBR  2360  HB2  ASN  152 A      6.851     5.645     4.997     4.604     4.340     4.150
GBR  2361  OD1  ASN  152 A      8.638     7.529     6.904     6.514     6.246     6.047
GBR  2362  ND2  ASN  152 A      5.873     4.934     4.483     4.227     4.063     3.949
GBR  2363 HD22  ASN  152 A      4.824     4.000     3.627     3.419     3.285     3.190
GBR  2364 HD21  ASN  152 A      5.365     4.435     3.977     3.705     3.524     3.392
GBR  2365    N  PRO  153 A      9.624     8.415     7.664     7.163     6.807     6.540
GBR  2366   CA  PRO  153 A      9.885     8.703     7.949     7.434     7.058     6.773
GBR  2367    C  PRO  153 A      9.696     8.583     7.877     7.386     7.016     6.724
GBR  2368    O  PRO  153 A     10.035     8.932     8.232     7.747     7.382     7.092
GBR  2369   CB  PRO  153 A      8.160     6.852     6.076     5.583     5.248     5.008
GBR  2370   CG  PRO  153 A      7.736     6.459     5.747     5.317     5.036     4.840
GBR  2371   CD  PRO  153 A      7.973     6.680     5.938     5.474     5.160     4.933
GBR  2372  HG2  PRO  153 A      6.101     4.938     4.364     4.041     3.840     3.702
GBR  2373   HA  PRO  153 A     10.806     9.649     8.886     8.353     7.958     7.651
GBR  2374  HD3  PRO  153 A      7.969     6.570     5.758     5.247     4.897     4.641
GBR  2375  HD2  PRO  153 A      6.609     5.372     4.713     4.320     4.062     3.880
GBR  2376  HG3  PRO  153 A      8.533     7.188     6.388     5.879     5.529     5.273
GBR  2377  HB3  PRO  153 A      8.165     6.742     5.871     5.306     4.917     4.637
GBR  2378  HB2  PRO  153 A      6.884     5.604     4.899     4.473     4.196     4.002
GBR  2379    N  THR  154 A      8.833     7.764     7.113     6.671     6.342     6.082
GBR  2380   CA  THR  154 A      8.353     7.360     6.787     6.415     6.147     5.940
GBR  2381    C  THR  154 A      9.335     8.283     7.651     7.229     6.920     6.678
GBR  2382    O  THR  154 A      9.125     8.005     7.302     6.809     6.429     6.121
GBR  2383   CB  THR  154 A      7.086     6.175     5.689     5.391     5.188     5.039
GBR  2384  OG1  THR  154 A      5.588     4.765     4.351     4.108     3.948     3.836
GBR  2385  CG2  THR  154 A      6.316     5.412     4.948     4.673     4.491     4.363
GBR  2386    H  THR  154 A      8.260     7.147     6.468     6.000     5.649     5.370
GBR  2387   HA  THR  154 A      7.765     6.735     6.124     5.708     5.396     5.147
GBR  2388 HG22  THR  154 A      5.309     4.484     4.083     3.851     3.701     3.595
GBR  2389 HG21  THR  154 A      6.772     5.686     5.082     4.701     4.436     4.240
GBR  2390   HB  THR  154 A      7.209     6.244     5.709     5.364     5.114     4.918
GBR  2391 HG23  THR  154 A      5.641     4.755     4.304     4.035     3.856     3.728
GBR  2392  HG1  THR  154 A      5.345     4.455     3.994     3.715     3.527     3.391
GBR  2393    N  GLN  155 A      9.950     8.828     8.130     7.657     7.307     7.032
GBR  2394   CA  GLN  155 A     10.469     9.106     8.171     7.497     6.990     6.597
GBR  2395    C  GLN  155 A     11.596    10.200     9.106     8.218     7.490     6.904
GBR  2396    O  GLN  155 A     11.440     9.679     8.222     7.101     6.291     5.716
GBR  2397   CB  GLN  155 A     10.259     8.732     7.709     7.005     6.497     6.118
GBR  2398   CG  GLN  155 A      8.376     6.940     6.128     5.635     5.309     5.078
GBR  2399   CD  GLN  155 A      7.874     6.476     5.749     5.334     5.072     4.891
GBR  2400  OE1  GLN  155 A      8.328     6.820     5.971     5.447     5.091     4.829
GBR  2401  NE2  GLN  155 A      6.231     4.986     4.432     4.144     3.974     3.862
GBR  2402    H  GLN  155 A      9.803     8.716     8.064     7.641     7.340     7.111
GBR  2403 HE21  GLN  155 A      5.473     4.268     3.752     3.484     3.319     3.207
GBR  2404 HE22  GLN  155 A      5.347     4.205     3.722     3.472     3.319     3.216
GBR  2405  HG2  GLN  155 A      7.131     5.607     4.824     4.383     4.107     3.920
GBR  2406   HA  GLN  155 A      9.604     8.025     6.944     6.186     5.639     5.236
GBR  2407  HG3  GLN  155 A      8.102     6.803     6.057     5.581     5.245     4.990
GBR  2408  HB3  GLN  155 A     10.263     8.352     7.010     6.101     5.478     5.041
GBR  2409  HB2  GLN  155 A     10.954     9.575     8.650     8.005     7.528     7.157
GBR  2410    N  LEU  156 A     12.138    10.892     9.906     9.064     8.321     7.681
GBR  2411   CA  LEU  156 A     12.519    10.983     9.582     8.365     7.408     6.707
GBR  2412    C  LEU  156 A     11.822    10.261     8.985     7.966     7.184     6.601
GBR  2413    O  LEU  156 A     11.412     9.258     7.552     6.392     5.643     5.151
GBR  2414   CB  LEU  156 A     12.934    11.766    10.835    10.041     9.333     8.703
GBR  2415   CG  LEU  156 A     13.563    12.484    11.632    10.911    10.255     9.640
GBR  2416  CD1  LEU  156 A     13.079    12.015    11.251    10.691    10.263     9.922
GBR  2417  CD2  LEU  156 A     14.599    13.439    12.282    11.057     9.844     8.800
GBR  2418    H  LEU  156 A     11.928    10.837    10.085     9.526     9.071     8.671
GBR  2419 HD22  LEU  156 A     14.589    12.985    11.004     9.024     7.544     6.569
GBR  2420 HD23  LEU  156 A     14.931    13.919    13.020    12.157    11.279    10.401
GBR  2421 HD21  LEU  156 A     14.694    13.516    12.333    11.093     9.886     8.854
GBR  2422 HD13  LEU  156 A     13.187    12.125    11.361    10.801    10.375    10.037
GBR  2423 HD12  LEU  156 A     13.218    12.119    11.311    10.707    10.239     9.862
GBR  2424 HD11  LEU  156 A     12.213    11.100    10.332     9.783     9.372     9.052
GBR  2425   HA  LEU  156 A     12.359     9.918     7.728     6.266     5.389     4.847
GBR  2426   HG  LEU  156 A     13.298    12.205    11.374    10.703    10.120     9.585
GBR  2427  HB3  LEU  156 A     13.000    11.762    10.759     9.908     9.170     8.533
GBR  2428  HB2  LEU  156 A     12.265    11.181    10.425     9.874     9.445     9.093
GBR  2429    N  GLU  157 A     11.065     9.810     8.955     8.344     7.885     7.526
GBR  2430   CA  GLU  157 A      9.752     8.319     7.395     6.771     6.329     6.000
GBR  2431    C  GLU  157 A      9.091     7.660     6.772     6.189     5.781     5.482
GBR  2432    O  GLU  157 A      7.315     5.855     5.068     4.609     4.318     4.119
GBR  2433   CB  GLU  157 A      8.337     7.000     6.214     5.715     5.373     5.126
GBR  2434   CG  GLU  157 A      8.139     7.015     6.370     5.960     5.676     5.465
GBR  2435   CD  GLU  157 A      6.693     5.674     5.144     4.831     4.627     4.483
GBR  2436  OE1  GLU  157 A      6.565     5.428     4.827     4.469     4.234     4.069
GBR  2437  OE2  GLU  157 A      5.332     4.499     4.106     3.886     3.748     3.654
GBR  2438    H  GLU  157 A     10.890     9.768     9.044     8.551     8.191     7.915
GBR  2439  HG2  GLU  157 A      9.111     8.014     7.361     6.934     6.631     6.402
GBR  2440   HA  GLU  157 A      9.592     7.882     6.767     6.030     5.523     5.158
GBR  2441  HG3  GLU  157 A      7.478     6.339     5.675     5.237     4.920     4.676
GBR  2442  HB3  GLU  157 A      8.460     7.060     6.223     5.685     5.312     5.037
GBR  2443  HB2  GLU  157 A      6.878     5.529     4.815     4.396     4.127     3.941
GBR  2444    N  GLU  158 A      9.967     8.677     7.862     7.313     6.916     6.609
GBR  2445   CA  GLU  158 A      9.360     8.120     7.390     6.928     6.611     6.376
GBR  2446    C  GLU  158 A     10.129     8.745     7.869     7.287     6.873     6.560
GBR  2447    O  GLU  158 A     11.095     9.421     8.139     7.158     6.412     5.849
GBR  2448   CB  GLU  158 A      8.582     7.298     6.549     6.073     5.742     5.496
GBR  2449   CG  GLU  158 A      6.842     5.743     5.184     4.860     4.650     4.502
GBR  2450   CD  GLU  158 A      6.099     5.218     4.796     4.559     4.406     4.299
GBR  2451  OE1  GLU  158 A      5.909     4.982     4.516     4.240     4.057     3.926
GBR  2452  OE2  GLU  158 A      5.127     4.366     4.023     3.834     3.714     3.631
GBR  2453    H  GLU  158 A     10.675     9.383     8.519     7.913     7.459     7.102
GBR  2454  HG2  GLU  158 A      5.763     4.691     4.183     3.903     3.728     3.609
GBR  2455   HA  GLU  158 A      8.334     7.118     6.422     5.977     5.660     5.414
GBR  2456  HG3  GLU  158 A      6.685     5.516     4.909     4.547     4.304     4.128
GBR  2457  HB3  GLU  158 A      8.669     7.080     6.098     5.462     5.025     4.710
GBR  2458  HB2  GLU  158 A      8.505     7.237     6.482     5.988     5.634     5.364
GBR  2459    N  GLN  159 A      9.381     8.032     7.232     6.729     6.385     6.133
GBR  2460   CA  GLN  159 A     10.088     8.683     7.815     7.261     6.884     6.611
GBR  2461    C  GLN  159 A     10.748     9.207     8.160     7.445     6.940     6.568
GBR  2462    O  GLN  159 A      9.250     7.437     6.293     5.575     5.103     4.778
GBR  2463   CB  GLN  159 A      8.566     7.173     6.381     5.895     5.571     5.338
GBR  2464   CG  GLN  159 A      7.076     5.845     5.230     4.883     4.662     4.509
GBR  2465   CD  GLN  159 A      7.397     6.060     5.390     5.015     4.778     4.614
GBR  2466  OE1  GLN  159 A      6.531     5.169     4.535     4.196     3.990     3.852
GBR  2467  NE2  GLN  159 A      7.762     6.290     5.508     5.050     4.751     4.540
GBR  2468    H  GLN  159 A      8.225     6.941     6.220     5.770     5.459     5.227
GBR  2469 HE21  GLN  159 A      7.831     6.265     5.431     4.941     4.619     4.390
GBR  2470 HE22  GLN  159 A      7.615     6.075     5.229     4.719     4.380     4.139
GBR  2471  HG2  GLN  159 A      6.627     5.412     4.801     4.445     4.211     4.043
GBR  2472   HA  GLN  159 A     10.678     9.185     8.203     7.536     7.051     6.672
GBR  2473  HG3  GLN  159 A      5.747     4.662     4.163     3.891     3.722     3.607
GBR  2474  HB3  GLN  159 A      9.051     7.592     6.725     6.182     5.814     5.548
GBR  2475  HB2  GLN  159 A      7.498     6.046     5.242     4.756     4.434     4.206
GBR  2476    N  CYS  160 A     12.225    10.748     9.631     8.800     8.173     7.690
GBR  2477   CA  CYS  160 A     12.537    10.901     9.577     8.571     7.833     7.291
GBR  2478    C  CYS  160 A     11.364     9.158     7.559     6.537     5.889     5.462
GBR  2479    O  CYS  160 A     10.302     7.869     6.339     5.462     4.940     4.604
GBR  2480   CB  CYS  160 A     11.874    10.250     8.982     8.034     7.334     6.814
GBR  2481   SG  CYS  160 A     12.790    11.606    10.712    10.028     9.491     9.060
GBR  2482  OXT  CYS  160 A     11.312     9.016     7.334     6.263     5.588     5.144
GBR  2483    H  CYS  160 A     12.821    11.434    10.348     9.478     8.744     8.098
GBR  2484  HB3  CYS  160 A     11.564     9.726     8.290     7.250     6.516     5.990
GBR  2485   HA  CYS  160 A     13.675    12.282    11.076    10.069     9.256     8.614
GBR  2486  HB2  CYS  160 A     10.790     9.054     7.803     6.933     6.323     5.883
