# Supplementary material for: Bluues: a program for the analysis of the electrostatic properties of proteins based on generalized Born radii
Source: BMC Bioinformatics. 2012 Mar 28;13(Suppl 4):S18. doi: 10.1186/1471-2105-13-S4-S18 (PMC3434445; doi:10.1186/1471-2105-13-S4-S18)
Supplement: Additional file 1 — Executable and examples. Zipped folder with the executable compiled for Linux x86_64 and 80386 machines and including example input and output files. [file 1471-2105-13-S4-S18-S1.ZIP › S18 additional file/out.pka]

ATOM  RES RESN CH.     pKa    pKa_0 dpKa^self dpKa^bg  dpKa^ii    GBR6  Solv. exp.
   N  GLN     5 A    6.259    8.000   -0.276   -1.241   -0.223    4.049    0.551
  NZ  LYS     8 A    9.806   10.500   -0.249   -0.638    0.193    4.831    0.723
  CG  ASP    11 A    3.299    3.800    0.239    0.143   -0.883    5.377    0.541
  NZ  LYS    14 A   11.073   10.500   -0.120   -0.174    0.867    4.249    0.917
  OH  TYR    20 A   11.723   10.000    0.270    0.708    0.746    4.786    0.738
  CG  ASP    28 A    4.192    3.800    0.358    0.354   -0.321    6.139    0.287
  CG  ASP    33 A    4.166    3.800    0.198    0.509   -0.340    5.152    0.616
  CZ  ARG    40 A   13.512   12.500   -0.503    0.542    0.973    7.793    0.000
  OH  TYR    42 A   10.854   10.000    0.843    2.607   -2.596   10.720    0.000
  CD  GLU    44 A    5.640    4.500    0.404    0.613    0.122    6.485    0.172
  CD  GLU    45 A    4.856    4.500    0.297    0.577   -0.518    5.711    0.430
  NZ  LYS    47 A   11.269   10.500   -0.218   -0.384    1.371    4.812    0.729
  CD  GLU    51 A    4.265    4.500    0.080    0.217   -0.532    4.677    0.774
  CG  ASP    53 A    3.829    3.800    0.479    0.083   -0.533    7.370    0.000
  CD  GLU    55 A    4.134    4.500    0.381    0.736   -1.482    6.386    0.205
  NZ  LYS    60 A   10.273   10.500   -0.403   -0.246    0.423    5.493    0.502
  CD  GLU    62 A    3.932    4.500    0.265    0.793   -1.626    5.505    0.498
  CD  GLU    65 A    4.678    4.500    0.102    0.072    0.004    4.658    0.781
  NZ  LYS    69 A   10.511   10.500   -0.471   -1.029    1.512    6.232    0.256
  NZ  LYS    70 A   10.960   10.500   -0.179   -0.207    0.846    4.389    0.870
  CD  GLU    74 A    5.289    4.500    0.159    0.030    0.600    4.862    0.713
  NZ  LYS    75 A   11.806   10.500   -0.238    0.342    1.201    4.615    0.795
  NZ  LYS    77 A   10.473   10.500   -0.006   -0.070    0.049    3.783    1.000
  NZ  LYS    83 A   10.334   10.500   -0.315   -0.325    0.474    5.129    0.624
  CG  ASP    85 A    3.663    3.800    0.089    0.087   -0.314    4.621    0.793
  CD  GLU    89 A    6.642    4.500    0.745    1.006    0.391   12.104    0.000
  NZ  LYS    91 A   10.338   10.500   -0.396   -1.274    1.509    5.891    0.370
  CG  ASP    96 A    3.038    3.800    0.313   -0.259   -0.816    5.869    0.377
  CG  ASP    98 A    2.597    3.800    0.478   -0.044   -1.637    7.455    0.000
  OH  TYR    99 A   11.881   10.000    0.601    0.270    1.010    7.244    0.000
  NZ  LYS   100 A    9.945   10.500   -0.069    0.012   -0.498    4.017    0.994
  NZ  LYS   101 A   10.681   10.500   -0.337   -0.797    1.315    5.212    0.596
  OH  TYR   102 A   13.010   10.000    0.557    0.600    1.854    6.705    0.098
  CD  GLU   108 A    3.686    4.500    0.458    0.258   -1.530    7.054    0.000
  CD  GLU   112 A    4.979    4.500    0.197   -0.186    0.468    5.258    0.581
  CD  GLU   114 A    4.708    4.500    0.146   -0.145    0.208    4.884    0.705
  SG  CYS   121 A   12.481    9.000    0.910    0.953    1.618   14.938    0.000
  CZ  ARG   124 A   13.752   12.500   -0.387    0.626    1.013    6.443    0.186
  CD  GLU   127 A    4.705    4.500    0.128   -0.113    0.190    4.750    0.750
  CG  ASP   129 A    3.755    3.800    0.368   -0.404   -0.009    6.228    0.257
  CG  ASP   130 A    4.030    3.800    0.150   -0.142    0.223    4.887    0.704
  CD  GLU   131 A    5.394    4.500    0.129   -0.096    0.862    4.856    0.715
  CD  GLU   134 A    4.242    4.500    0.184    0.439   -0.881    5.059    0.647
  NZ  LYS   135 A   11.180   10.500   -0.240   -0.429    1.349    4.789    0.737
  CG  ASP   137 A    3.441    3.800    0.292    0.659   -1.310    5.647    0.451
  NZ  LYS   138 A   10.637   10.500   -0.286   -0.858    1.281    5.095    0.635
  NZ  LYS   141 A   10.573   10.500   -0.037   -0.031    0.141    4.017    0.994
 NE2  HIS   146 A    7.080    6.500   -0.345    0.073    0.851    4.323    0.316
  CZ  ARG   148 A   12.857   12.500   -0.367   -0.567    1.291    6.427    0.191
  CD  GLU   157 A    5.960    4.500    0.210    0.818    0.432    5.144    0.619
  CD  GLU   158 A    5.383    4.500    0.122    0.647    0.114    4.796    0.735
   C  CYS   160 A    6.356    3.200    0.507    2.275    0.374    7.559    0.000
