# Supplementary material for: Bluues: a program for the analysis of the electrostatic properties of proteins based on generalized Born radii
Source: BMC Bioinformatics. 2012 Mar 28;13(Suppl 4):S18. doi: 10.1186/1471-2105-13-S4-S18 (PMC3434445; doi:10.1186/1471-2105-13-S4-S18)
Supplement: Additional file 1 — Executable and examples. Zipped folder with the executable compiled for Linux x86_64 and 80386 machines and including example input and output files. [file 1471-2105-13-S4-S18-S1.ZIP › S18 additional file/out.solv_nrg]

Total Born self energy:     -6849.2239 (kJ/mol)
Total Coulomb energy:      -47542.0700 (kJ/mol)
Total solvation energy:     -1479.7296 (kJ/mol)
Total energy:              -49021.7995 (kJ/mol)
           N   ATOM  RES RESN CH. CHARGE SOLVATION_ENERGY (kJ/mol)
SOLV NRG     1    N  GLN    5 A    0.149        2.542
SOLV NRG     2   CA  GLN    5 A    0.054        0.801
SOLV NRG     3    C  GLN    5 A    0.612       11.699
SOLV NRG     4    O  GLN    5 A   -0.571      -14.067
SOLV NRG     5   CB  GLN    5 A    0.065        1.002
SOLV NRG     6   CG  GLN    5 A   -0.090       -1.300
SOLV NRG     7   CD  GLN    5 A    0.735        7.666
SOLV NRG     8    H  GLN    5 A    0.200        2.759
SOLV NRG     9   H2  GLN    5 A    0.200        4.490
SOLV NRG    10   H3  GLN    5 A    0.200        2.877
SOLV NRG    11  HG3  GLN    5 A    0.033        0.486
SOLV NRG    12  HB3  GLN    5 A    0.005        0.061
SOLV NRG    13   HA  GLN    5 A    0.102        0.829
SOLV NRG    14  HG2  GLN    5 A    0.033        0.513
SOLV NRG    15  HB2  GLN    5 A    0.005        0.091
SOLV NRG    16 HE22  GLN    5 A    0.443        4.328
SOLV NRG    17  OE1  GLN    5 A   -0.613       -5.017
SOLV NRG    18  NE2  GLN    5 A   -1.003       -9.203
SOLV NRG    19 HE21  GLN    5 A    0.443        3.011
SOLV NRG    20    N  THR    6 A   -0.416       -6.886
SOLV NRG    21   CA  THR    6 A   -0.039       -0.870
SOLV NRG    22    C  THR    6 A    0.597       12.967
SOLV NRG    23    O  THR    6 A   -0.568       -9.025
SOLV NRG    24   CB  THR    6 A    0.365        7.770
SOLV NRG    25  OG1  THR    6 A   -0.676       -8.096
SOLV NRG    26  CG2  THR    6 A   -0.244       -5.823
SOLV NRG    27    H  THR    6 A    0.272        2.709
SOLV NRG    28   HA  THR    6 A    0.101        2.761
SOLV NRG    29 HG22  THR    6 A    0.064        1.214
SOLV NRG    30 HG21  THR    6 A    0.064        1.866
SOLV NRG    31   HB  THR    6 A    0.004        0.105
SOLV NRG    32 HG23  THR    6 A    0.064        1.588
SOLV NRG    33  HG1  THR    6 A    0.410        2.630
SOLV NRG    34    N  MET    7 A   -0.416      -11.216
SOLV NRG    35   CA  MET    7 A   -0.024       -0.642
SOLV NRG    36    C  MET    7 A    0.597       14.054
SOLV NRG    37    O  MET    7 A   -0.568      -13.698
SOLV NRG    38   CB  MET    7 A    0.034        1.137
SOLV NRG    39   CG  MET    7 A    0.002        0.060
SOLV NRG    40   SD  MET    7 A   -0.274      -10.264
SOLV NRG    41   CE  MET    7 A   -0.054       -1.902
SOLV NRG    42    H  MET    7 A    0.272        8.315
SOLV NRG    43  HG2  MET    7 A    0.044        1.523
SOLV NRG    44  HE1  MET    7 A    0.068        2.280
SOLV NRG    45  HE2  MET    7 A    0.068        2.518
SOLV NRG    46  HE3  MET    7 A    0.068        2.420
SOLV NRG    47  HB2  MET    7 A    0.024        0.858
SOLV NRG    48  HG3  MET    7 A    0.044        1.328
SOLV NRG    49   HA  MET    7 A    0.088        2.226
SOLV NRG    50  HB3  MET    7 A    0.024        0.841
SOLV NRG    51    N  LYS    8 A   -0.348       -6.944
SOLV NRG    52   CA  LYS    8 A   -0.240       -4.123
SOLV NRG    53    C  LYS    8 A    0.734       15.289
SOLV NRG    54    O  LYS    8 A   -0.589      -13.526
SOLV NRG    55   CB  LYS    8 A   -0.009       -0.114
SOLV NRG    56   CG  LYS    8 A    0.019        0.152
SOLV NRG    57   CD  LYS    8 A   -0.048       -0.348
SOLV NRG    58   CE  LYS    8 A   -0.014       -0.031
SOLV NRG    59   NZ  LYS    8 A   -0.385       -1.160
SOLV NRG    60    H  LYS    8 A    0.275        5.277
SOLV NRG    61  HZ1  LYS    8 A    0.340        0.472
SOLV NRG    62  HZ2  LYS    8 A    0.340       -0.181
SOLV NRG    63  HZ3  LYS    8 A    0.340        2.638
SOLV NRG    64   HA  LYS    8 A    0.143        2.256
SOLV NRG    65  HE2  LYS    8 A    0.114       -0.248
SOLV NRG    66  HE3  LYS    8 A    0.114        0.137
SOLV NRG    67  HG2  LYS    8 A    0.010        0.089
SOLV NRG    68  HG3  LYS    8 A    0.010        0.047
SOLV NRG    69  HD3  LYS    8 A    0.062        0.711
SOLV NRG    70  HD2  LYS    8 A    0.062        0.304
SOLV NRG    71  HB3  LYS    8 A    0.036        0.363
SOLV NRG    72  HB2  LYS    8 A    0.036        0.478
SOLV NRG    73    N  GLY    9 A   -0.416       -8.873
SOLV NRG    74   CA  GLY    9 A   -0.025       -0.623
SOLV NRG    75    C  GLY    9 A    0.597       17.684
SOLV NRG    76    O  GLY    9 A   -0.568      -17.984
SOLV NRG    77    H  GLY    9 A    0.272        5.150
SOLV NRG    78  HA2  GLY    9 A    0.070        1.683
SOLV NRG    79  HA3  GLY    9 A    0.070        1.678
SOLV NRG    80    N  LEU   10 A   -0.416      -12.966
SOLV NRG    81   CA  LEU   10 A   -0.052       -1.842
SOLV NRG    82    C  LEU   10 A    0.597       22.555
SOLV NRG    83    O  LEU   10 A   -0.568      -21.543
SOLV NRG    84   CB  LEU   10 A   -0.110       -4.103
SOLV NRG    85   CG  LEU   10 A    0.353       14.691
SOLV NRG    86  CD1  LEU   10 A   -0.412      -17.606
SOLV NRG    87  CD2  LEU   10 A   -0.412      -17.991
SOLV NRG    88    H  LEU   10 A    0.272        7.949
SOLV NRG    89 HD22  LEU   10 A    0.100        4.296
SOLV NRG    90 HD23  LEU   10 A    0.100        4.641
SOLV NRG    91 HD21  LEU   10 A    0.100        4.303
SOLV NRG    92 HD13  LEU   10 A    0.100        4.241
SOLV NRG    93 HD12  LEU   10 A    0.100        4.525
SOLV NRG    94 HD11  LEU   10 A    0.100        4.125
SOLV NRG    95   HA  LEU   10 A    0.092        3.332
SOLV NRG    96   HG  LEU   10 A   -0.036       -1.529
SOLV NRG    97  HB3  LEU   10 A    0.046        1.662
SOLV NRG    98  HB2  LEU   10 A    0.046        1.664
SOLV NRG    99    N  ASP   11 A   -0.516      -20.333
SOLV NRG   100   CA  ASP   11 A    0.038        1.592
SOLV NRG   101    C  ASP   11 A    0.537       23.936
SOLV NRG   102    O  ASP   11 A   -0.582      -25.943
SOLV NRG   103   CB  ASP   11 A   -0.030       -1.202
SOLV NRG   104   CG  ASP   11 A    0.799       33.405
SOLV NRG   105  OD1  ASP   11 A   -0.801      -36.658
SOLV NRG   106  OD2  ASP   11 A   -0.801      -31.351
SOLV NRG   107    H  ASP   11 A    0.294       11.396
SOLV NRG   108   HA  ASP   11 A    0.088        3.789
SOLV NRG   109  HB3  ASP   11 A   -0.012       -0.471
SOLV NRG   110  HB2  ASP   11 A   -0.012       -0.464
SOLV NRG   111    N  ILE   12 A   -0.416      -19.623
SOLV NRG   112   CA  ILE   12 A   -0.060       -2.983
SOLV NRG   113    C  ILE   12 A    0.597       30.840
SOLV NRG   114    O  ILE   12 A   -0.568      -30.461
SOLV NRG   115   CB  ILE   12 A    0.130        6.761
SOLV NRG   116  CG1  ILE   12 A   -0.043       -2.318
SOLV NRG   117  CG2  ILE   12 A   -0.320      -17.284
SOLV NRG   118  CD1  ILE   12 A   -0.066       -3.488
SOLV NRG   119    H  ILE   12 A    0.272       12.854
SOLV NRG   120   HA  ILE   12 A    0.087        4.308
SOLV NRG   121 HG22  ILE   12 A    0.088        4.856
SOLV NRG   122 HG21  ILE   12 A    0.088        4.690
SOLV NRG   123   HB  ILE   12 A    0.019        0.943
SOLV NRG   124 HG12  ILE   12 A    0.024        1.297
SOLV NRG   125 HG13  ILE   12 A    0.024        1.302
SOLV NRG   126 HD13  ILE   12 A    0.019        0.953
SOLV NRG   127 HD12  ILE   12 A    0.019        1.018
SOLV NRG   128 HG23  ILE   12 A    0.088        4.848
SOLV NRG   129 HD11  ILE   12 A    0.019        0.967
SOLV NRG   130    N  GLN   13 A   -0.416      -21.201
SOLV NRG   131   CA  GLN   13 A   -0.003       -0.162
SOLV NRG   132    C  GLN   13 A    0.597       30.213
SOLV NRG   133    O  GLN   13 A   -0.568      -29.630
SOLV NRG   134   CB  GLN   13 A   -0.004       -0.187
SOLV NRG   135   CG  GLN   13 A   -0.065       -3.489
SOLV NRG   136   CD  GLN   13 A    0.695       39.446
SOLV NRG   137    H  GLN   13 A    0.272       13.568
SOLV NRG   138  HG2  GLN   13 A    0.035        1.893
SOLV NRG   139   HA  GLN   13 A    0.085        4.626
SOLV NRG   140  HG3  GLN   13 A    0.035        1.904
SOLV NRG   141  HB3  GLN   13 A    0.017        0.897
SOLV NRG   142  HB2  GLN   13 A    0.017        0.852
SOLV NRG   143 HE22  GLN   13 A    0.425       24.127
SOLV NRG   144  OE1  GLN   13 A   -0.609      -35.472
SOLV NRG   145  NE2  GLN   13 A   -0.941      -54.018
SOLV NRG   146 HE21  GLN   13 A    0.425       24.974
SOLV NRG   147    N  LYS   14 A   -0.348      -16.528
SOLV NRG   148   CA  LYS   14 A   -0.240      -10.849
SOLV NRG   149    C  LYS   14 A    0.734       35.595
SOLV NRG   150    O  LYS   14 A   -0.589      -27.967
SOLV NRG   151   CB  LYS   14 A   -0.009       -0.380
SOLV NRG   152   CG  LYS   14 A    0.019        0.646
SOLV NRG   153   CD  LYS   14 A   -0.048       -1.404
SOLV NRG   154   CE  LYS   14 A   -0.014       -0.314
SOLV NRG   155   NZ  LYS   14 A   -0.385       -8.553
SOLV NRG   156    H  LYS   14 A    0.275       12.773
SOLV NRG   157  HZ1  LYS   14 A    0.340        7.758
SOLV NRG   158  HZ2  LYS   14 A    0.340        5.870
SOLV NRG   159  HZ3  LYS   14 A    0.340        8.970
SOLV NRG   160   HA  LYS   14 A    0.143        6.274
SOLV NRG   161  HE2  LYS   14 A    0.114        2.007
SOLV NRG   162  HE3  LYS   14 A    0.114        2.301
SOLV NRG   163  HG2  LYS   14 A    0.010        0.339
SOLV NRG   164  HG3  LYS   14 A    0.010        0.363
SOLV NRG   165  HD3  LYS   14 A    0.062        1.802
SOLV NRG   166  HD2  LYS   14 A    0.062        1.908
SOLV NRG   167  HB3  LYS   14 A    0.036        1.446
SOLV NRG   168  HB2  LYS   14 A    0.036        1.488
SOLV NRG   169    N  VAL   15 A   -0.416      -21.576
SOLV NRG   170   CA  VAL   15 A   -0.087       -4.817
SOLV NRG   171    C  VAL   15 A    0.597       35.030
SOLV NRG   172    O  VAL   15 A   -0.568      -35.045
SOLV NRG   173   CB  VAL   15 A    0.298       16.598
SOLV NRG   174  CG1  VAL   15 A   -0.319      -16.633
SOLV NRG   175  CG2  VAL   15 A   -0.319      -18.152
SOLV NRG   176    H  VAL   15 A    0.272       14.172
SOLV NRG   177   HA  VAL   15 A    0.097        5.276
SOLV NRG   178 HG11  VAL   15 A    0.079        4.087
SOLV NRG   179 HG21  VAL   15 A    0.079        4.516
SOLV NRG   180   HB  VAL   15 A   -0.030       -1.703
SOLV NRG   181 HG12  VAL   15 A    0.079        3.973
SOLV NRG   182 HG13  VAL   15 A    0.079        4.118
SOLV NRG   183 HG23  VAL   15 A    0.079        4.667
SOLV NRG   184 HG22  VAL   15 A    0.079        4.380
SOLV NRG   185    N  ALA   16 A   -0.416      -24.249
SOLV NRG   186   CA  ALA   16 A    0.034        2.071
SOLV NRG   187    C  ALA   16 A    0.597       37.879
SOLV NRG   188    O  ALA   16 A   -0.568      -34.625
SOLV NRG   189   CB  ALA   16 A   -0.182      -11.022
SOLV NRG   190    H  ALA   16 A    0.272       15.213
SOLV NRG   191   HA  ALA   16 A    0.082        5.188
SOLV NRG   192  HB1  ALA   16 A    0.060        3.622
SOLV NRG   193  HB3  ALA   16 A    0.060        3.505
SOLV NRG   194  HB2  ALA   16 A    0.060        3.756
SOLV NRG   195    N  GLY   17 A   -0.416      -28.135
SOLV NRG   196   CA  GLY   17 A   -0.025       -1.788
SOLV NRG   197    C  GLY   17 A    0.597       44.745
SOLV NRG   198    O  GLY   17 A   -0.568      -42.211
SOLV NRG   199    H  GLY   17 A    0.272       18.654
SOLV NRG   200  HA2  GLY   17 A    0.070        5.082
SOLV NRG   201  HA3  GLY   17 A    0.070        4.795
SOLV NRG   202    N  THR   18 A   -0.416      -32.771
SOLV NRG   203   CA  THR   18 A   -0.039       -3.226
SOLV NRG   204    C  THR   18 A    0.597       48.416
SOLV NRG   205    O  THR   18 A   -0.568      -44.504
SOLV NRG   206   CB  THR   18 A    0.365       32.049
SOLV NRG   207  OG1  THR   18 A   -0.676      -61.264
SOLV NRG   208  CG2  THR   18 A   -0.244      -22.561
SOLV NRG   209    H  THR   18 A    0.272       21.342
SOLV NRG   210   HA  THR   18 A    0.101        8.449
SOLV NRG   211 HG22  THR   18 A    0.064        5.921
SOLV NRG   212 HG21  THR   18 A    0.064        6.250
SOLV NRG   213   HB  THR   18 A    0.004        0.370
SOLV NRG   214 HG23  THR   18 A    0.064        5.921
SOLV NRG   215  HG1  THR   18 A    0.410       38.711
SOLV NRG   216    N  TRP   19 A   -0.416      -34.132
SOLV NRG   217   CA  TRP   19 A   -0.028       -2.222
SOLV NRG   218    C  TRP   19 A    0.597       50.621
SOLV NRG   219    O  TRP   19 A   -0.568      -49.970
SOLV NRG   220   CB  TRP   19 A   -0.005       -0.382
SOLV NRG   221   CG  TRP   19 A   -0.141      -10.254
SOLV NRG   222  CD1  TRP   19 A   -0.164      -11.596
SOLV NRG   223  CD2  TRP   19 A    0.124        8.638
SOLV NRG   224  NE1  TRP   19 A   -0.342      -22.830
SOLV NRG   225  CE2  TRP   19 A    0.138        9.068
SOLV NRG   226  CE3  TRP   19 A   -0.239      -16.598
SOLV NRG   227  CZ2  TRP   19 A   -0.260      -16.064
SOLV NRG   228  CZ3  TRP   19 A   -0.197      -12.997
SOLV NRG   229  CH2  TRP   19 A   -0.113       -7.007
SOLV NRG   230    H  TRP   19 A    0.272       22.859
SOLV NRG   231  HE1  TRP   19 A    0.341       22.178
SOLV NRG   232  HH2  TRP   19 A    0.142        8.343
SOLV NRG   233   HA  TRP   19 A    0.112        9.074
SOLV NRG   234  HE3  TRP   19 A    0.170       12.277
SOLV NRG   235  HZ3  TRP   19 A    0.145        9.574
SOLV NRG   236  HZ2  TRP   19 A    0.157        9.286
SOLV NRG   237  HD1  TRP   19 A    0.206       14.891
SOLV NRG   238  HB3  TRP   19 A    0.034        2.578
SOLV NRG   239  HB2  TRP   19 A    0.034        2.603
SOLV NRG   240    N  TYR   20 A   -0.416      -35.373
SOLV NRG   241   CA  TYR   20 A   -0.001       -0.124
SOLV NRG   242    C  TYR   20 A    0.597       51.185
SOLV NRG   243    O  TYR   20 A   -0.568      -46.925
SOLV NRG   244   CB  TYR   20 A   -0.015       -1.408
SOLV NRG   245   CG  TYR   20 A   -0.001       -0.105
SOLV NRG   246  CD1  TYR   20 A   -0.191      -17.854
SOLV NRG   247  CD2  TYR   20 A   -0.191      -19.463
SOLV NRG   248  CE1  TYR   20 A   -0.234      -22.562
SOLV NRG   249  CE2  TYR   20 A   -0.234      -24.774
SOLV NRG   250   CZ  TYR   20 A    0.323       32.883
SOLV NRG   251   OH  TYR   20 A   -0.558      -57.906
SOLV NRG   252    H  TYR   20 A    0.272       22.599
SOLV NRG   253   HA  TYR   20 A    0.088        8.024
SOLV NRG   254  HE1  TYR   20 A    0.166       15.678
SOLV NRG   255  HE2  TYR   20 A    0.166       18.617
SOLV NRG   256  HD2  TYR   20 A    0.170       18.139
SOLV NRG   257  HD1  TYR   20 A    0.170       15.383
SOLV NRG   258  HB3  TYR   20 A    0.029        2.836
SOLV NRG   259  HB2  TYR   20 A    0.029        2.669
SOLV NRG   260   HH  TYR   20 A    0.399       39.996
SOLV NRG   261    N  SER   21 A   -0.416      -36.386
SOLV NRG   262   CA  SER   21 A   -0.025       -2.082
SOLV NRG   263    C  SER   21 A    0.597       50.508
SOLV NRG   264    O  SER   21 A   -0.568      -48.857
SOLV NRG   265   CB  SER   21 A    0.212       17.596
SOLV NRG   266   OG  SER   21 A   -0.655      -53.257
SOLV NRG   267    H  SER   21 A    0.272       25.282
SOLV NRG   268   HA  SER   21 A    0.084        6.808
SOLV NRG   269  HB3  SER   21 A    0.035        2.851
SOLV NRG   270  HB2  SER   21 A    0.035        3.064
SOLV NRG   271   HG  SER   21 A    0.427       34.549
SOLV NRG   272    N  LEU   22 A   -0.416      -34.594
SOLV NRG   273   CA  LEU   22 A   -0.052       -4.388
SOLV NRG   274    C  LEU   22 A    0.597       49.820
SOLV NRG   275    O  LEU   22 A   -0.568      -48.205
SOLV NRG   276   CB  LEU   22 A   -0.110       -9.283
SOLV NRG   277   CG  LEU   22 A    0.353       30.904
SOLV NRG   278  CD1  LEU   22 A   -0.412      -35.600
SOLV NRG   279  CD2  LEU   22 A   -0.412      -36.949
SOLV NRG   280    H  LEU   22 A    0.272       22.108
SOLV NRG   281 HD22  LEU   22 A    0.100        9.006
SOLV NRG   282 HD23  LEU   22 A    0.100        9.221
SOLV NRG   283 HD21  LEU   22 A    0.100        8.814
SOLV NRG   284 HD13  LEU   22 A    0.100        8.461
SOLV NRG   285 HD12  LEU   22 A    0.100        8.905
SOLV NRG   286 HD11  LEU   22 A    0.100        8.477
SOLV NRG   287   HA  LEU   22 A    0.092        8.025
SOLV NRG   288   HG  LEU   22 A   -0.036       -3.218
SOLV NRG   289  HB3  LEU   22 A    0.046        3.756
SOLV NRG   290  HB2  LEU   22 A    0.046        3.818
SOLV NRG   291    N  ALA   23 A   -0.416      -33.464
SOLV NRG   292   CA  ALA   23 A    0.034        2.669
SOLV NRG   293    C  ALA   23 A    0.597       46.060
SOLV NRG   294    O  ALA   23 A   -0.568      -43.107
SOLV NRG   295   CB  ALA   23 A   -0.182      -14.279
SOLV NRG   296    H  ALA   23 A    0.272       21.541
SOLV NRG   297   HA  ALA   23 A    0.082        6.618
SOLV NRG   298  HB1  ALA   23 A    0.060        4.617
SOLV NRG   299  HB3  ALA   23 A    0.060        4.668
SOLV NRG   300  HB2  ALA   23 A    0.060        4.828
SOLV NRG   301    N  MET   24 A   -0.416      -31.951
SOLV NRG   302   CA  MET   24 A   -0.024       -1.790
SOLV NRG   303    C  MET   24 A    0.597       44.919
SOLV NRG   304    O  MET   24 A   -0.568      -43.073
SOLV NRG   305   CB  MET   24 A    0.034        2.619
SOLV NRG   306   CG  MET   24 A    0.002        0.141
SOLV NRG   307   SD  MET   24 A   -0.274      -21.703
SOLV NRG   308   CE  MET   24 A   -0.054       -4.281
SOLV NRG   309    H  MET   24 A    0.272       21.097
SOLV NRG   310  HG2  MET   24 A    0.044        3.493
SOLV NRG   311  HE1  MET   24 A    0.068        5.464
SOLV NRG   312  HE2  MET   24 A    0.068        5.564
SOLV NRG   313  HE3  MET   24 A    0.068        5.391
SOLV NRG   314  HB2  MET   24 A    0.024        1.832
SOLV NRG   315  HG3  MET   24 A    0.044        3.459
SOLV NRG   316   HA  MET   24 A    0.088        6.521
SOLV NRG   317  HB3  MET   24 A    0.024        1.838
SOLV NRG   318    N  ALA   25 A   -0.416      -30.817
SOLV NRG   319   CA  ALA   25 A    0.034        2.510
SOLV NRG   320    C  ALA   25 A    0.597       44.718
SOLV NRG   321    O  ALA   25 A   -0.568      -41.845
SOLV NRG   322   CB  ALA   25 A   -0.182      -13.281
SOLV NRG   323    H  ALA   25 A    0.272       19.911
SOLV NRG   324   HA  ALA   25 A    0.082        6.228
SOLV NRG   325  HB1  ALA   25 A    0.060        4.407
SOLV NRG   326  HB3  ALA   25 A    0.060        4.389
SOLV NRG   327  HB2  ALA   25 A    0.060        4.296
SOLV NRG   328    N  ALA   26 A   -0.416      -31.887
SOLV NRG   329   CA  ALA   26 A    0.034        2.621
SOLV NRG   330    C  ALA   26 A    0.597       47.375
SOLV NRG   331    O  ALA   26 A   -0.568      -45.388
SOLV NRG   332   CB  ALA   26 A   -0.182      -14.536
SOLV NRG   333    H  ALA   26 A    0.272       21.068
SOLV NRG   334   HA  ALA   26 A    0.082        6.274
SOLV NRG   335  HB1  ALA   26 A    0.060        4.915
SOLV NRG   336  HB3  ALA   26 A    0.060        4.802
SOLV NRG   337  HB2  ALA   26 A    0.060        4.770
SOLV NRG   338    N  SER   27 A   -0.416      -33.341
SOLV NRG   339   CA  SER   27 A   -0.025       -2.052
SOLV NRG   340    C  SER   27 A    0.597       51.935
SOLV NRG   341    O  SER   27 A   -0.568      -50.905
SOLV NRG   342   CB  SER   27 A    0.212       17.493
SOLV NRG   343   OG  SER   27 A   -0.655      -54.511
SOLV NRG   344    H  SER   27 A    0.272       21.617
SOLV NRG   345   HA  SER   27 A    0.084        6.832
SOLV NRG   346  HB3  SER   27 A    0.035        2.806
SOLV NRG   347  HB2  SER   27 A    0.035        3.007
SOLV NRG   348   HG  SER   27 A    0.427       36.771
SOLV NRG   349    N  ASP   28 A   -0.516      -45.346
SOLV NRG   350   CA  ASP   28 A    0.038        3.503
SOLV NRG   351    C  ASP   28 A    0.537       48.155
SOLV NRG   352    O  ASP   28 A   -0.582      -51.054
SOLV NRG   353   CB  ASP   28 A   -0.030       -2.876
SOLV NRG   354   CG  ASP   28 A    0.799       80.502
SOLV NRG   355  OD1  ASP   28 A   -0.801      -82.801
SOLV NRG   356  OD2  ASP   28 A   -0.801      -83.244
SOLV NRG   357    H  ASP   28 A    0.294       25.174
SOLV NRG   358   HA  ASP   28 A    0.088        8.267
SOLV NRG   359  HB3  ASP   28 A   -0.012       -1.141
SOLV NRG   360  HB2  ASP   28 A   -0.012       -1.154
SOLV NRG   361    N  ILE   29 A   -0.416      -37.544
SOLV NRG   362   CA  ILE   29 A   -0.060       -5.309
SOLV NRG   363    C  ILE   29 A    0.597       53.691
SOLV NRG   364    O  ILE   29 A   -0.568      -50.049
SOLV NRG   365   CB  ILE   29 A    0.130       11.672
SOLV NRG   366  CG1  ILE   29 A   -0.043       -3.762
SOLV NRG   367  CG2  ILE   29 A   -0.320      -28.623
SOLV NRG   368  CD1  ILE   29 A   -0.066       -5.649
SOLV NRG   369    H  ILE   29 A    0.272       24.987
SOLV NRG   370   HA  ILE   29 A    0.087        7.539
SOLV NRG   371 HG22  ILE   29 A    0.088        7.897
SOLV NRG   372 HG21  ILE   29 A    0.088        8.003
SOLV NRG   373   HB  ILE   29 A    0.019        1.720
SOLV NRG   374 HG12  ILE   29 A    0.024        2.028
SOLV NRG   375 HG13  ILE   29 A    0.024        2.102
SOLV NRG   376 HD13  ILE   29 A    0.019        1.583
SOLV NRG   377 HD12  ILE   29 A    0.019        1.563
SOLV NRG   378 HG23  ILE   29 A    0.088        7.760
SOLV NRG   379 HD11  ILE   29 A    0.019        1.605
SOLV NRG   380    N  SER   30 A   -0.416      -38.548
SOLV NRG   381   CA  SER   30 A   -0.025       -2.327
SOLV NRG   382    C  SER   30 A    0.597       54.495
SOLV NRG   383    O  SER   30 A   -0.568      -51.783
SOLV NRG   384   CB  SER   30 A    0.212       20.368
SOLV NRG   385   OG  SER   30 A   -0.655      -64.768
SOLV NRG   386    H  SER   30 A    0.272       25.745
SOLV NRG   387   HA  SER   30 A    0.084        7.911
SOLV NRG   388  HB3  SER   30 A    0.035        3.403
SOLV NRG   389  HB2  SER   30 A    0.035        3.385
SOLV NRG   390   HG  SER   30 A    0.427       42.604
SOLV NRG   391    N  LEU   31 A   -0.416      -37.152
SOLV NRG   392   CA  LEU   31 A   -0.052       -4.495
SOLV NRG   393    C  LEU   31 A    0.597       50.250
SOLV NRG   394    O  LEU   31 A   -0.568      -46.935
SOLV NRG   395   CB  LEU   31 A   -0.110       -9.416
SOLV NRG   396   CG  LEU   31 A    0.353       31.292
SOLV NRG   397  CD1  LEU   31 A   -0.412      -35.220
SOLV NRG   398  CD2  LEU   31 A   -0.412      -38.250
SOLV NRG   399    H  LEU   31 A    0.272       24.373
SOLV NRG   400 HD22  LEU   31 A    0.100        9.436
SOLV NRG   401 HD23  LEU   31 A    0.100        9.680
SOLV NRG   402 HD21  LEU   31 A    0.100        9.059
SOLV NRG   403 HD13  LEU   31 A    0.100        8.309
SOLV NRG   404 HD12  LEU   31 A    0.100        8.710
SOLV NRG   405 HD11  LEU   31 A    0.100        8.416
SOLV NRG   406   HA  LEU   31 A    0.092        8.097
SOLV NRG   407   HG  LEU   31 A   -0.036       -3.279
SOLV NRG   408  HB3  LEU   31 A    0.046        3.822
SOLV NRG   409  HB2  LEU   31 A    0.046        3.851
SOLV NRG   410    N  LEU   32 A   -0.416      -34.924
SOLV NRG   411   CA  LEU   32 A   -0.052       -4.268
SOLV NRG   412    C  LEU   32 A    0.597       49.630
SOLV NRG   413    O  LEU   32 A   -0.568      -46.590
SOLV NRG   414   CB  LEU   32 A   -0.110       -8.957
SOLV NRG   415   CG  LEU   32 A    0.353       28.142
SOLV NRG   416  CD1  LEU   32 A   -0.412      -32.692
SOLV NRG   417  CD2  LEU   32 A   -0.412      -32.424
SOLV NRG   418    H  LEU   32 A    0.272       23.182
SOLV NRG   419 HD22  LEU   32 A    0.100        7.882
SOLV NRG   420 HD23  LEU   32 A    0.100        7.766
SOLV NRG   421 HD21  LEU   32 A    0.100        7.887
SOLV NRG   422 HD13  LEU   32 A    0.100        7.969
SOLV NRG   423 HD12  LEU   32 A    0.100        7.824
SOLV NRG   424 HD11  LEU   32 A    0.100        7.986
SOLV NRG   425   HA  LEU   32 A    0.092        7.529
SOLV NRG   426   HG  LEU   32 A   -0.036       -2.874
SOLV NRG   427  HB3  LEU   32 A    0.046        3.715
SOLV NRG   428  HB2  LEU   32 A    0.046        3.734
SOLV NRG   429    N  ASP   33 A   -0.516      -43.951
SOLV NRG   430   CA  ASP   33 A    0.038        3.276
SOLV NRG   431    C  ASP   33 A    0.537       45.497
SOLV NRG   432    O  ASP   33 A   -0.582      -50.307
SOLV NRG   433   CB  ASP   33 A   -0.030       -2.708
SOLV NRG   434   CG  ASP   33 A    0.799       72.571
SOLV NRG   435  OD1  ASP   33 A   -0.801      -72.130
SOLV NRG   436  OD2  ASP   33 A   -0.801      -75.041
SOLV NRG   437    H  ASP   33 A    0.294       25.354
SOLV NRG   438   HA  ASP   33 A    0.088        7.520
SOLV NRG   439  HB3  ASP   33 A   -0.012       -1.116
SOLV NRG   440  HB2  ASP   33 A   -0.012       -1.091
SOLV NRG   441    N  ALA   34 A   -0.416      -34.223
SOLV NRG   442   CA  ALA   34 A    0.034        2.692
SOLV NRG   443    C  ALA   34 A    0.597       47.565
SOLV NRG   444    O  ALA   34 A   -0.568      -45.877
SOLV NRG   445   CB  ALA   34 A   -0.182      -14.775
SOLV NRG   446    H  ALA   34 A    0.272       22.292
SOLV NRG   447   HA  ALA   34 A    0.082        6.377
SOLV NRG   448  HB1  ALA   34 A    0.060        5.029
SOLV NRG   449  HB3  ALA   34 A    0.060        4.938
SOLV NRG   450  HB2  ALA   34 A    0.060        4.749
SOLV NRG   451    N  GLN   35 A   -0.416      -32.587
SOLV NRG   452   CA  GLN   35 A   -0.003       -0.248
SOLV NRG   453    C  GLN   35 A    0.597       48.240
SOLV NRG   454    O  GLN   35 A   -0.568      -46.227
SOLV NRG   455   CB  GLN   35 A   -0.004       -0.289
SOLV NRG   456   CG  GLN   35 A   -0.065       -5.284
SOLV NRG   457   CD  GLN   35 A    0.695       59.694
SOLV NRG   458  OE1  GLN   35 A   -0.609      -52.366
SOLV NRG   459  NE2  GLN   35 A   -0.941      -83.045
SOLV NRG   460    H  GLN   35 A    0.272       20.695
SOLV NRG   461 HE21  GLN   35 A    0.425       38.555
SOLV NRG   462 HE22  GLN   35 A    0.425       36.966
SOLV NRG   463  HG2  GLN   35 A    0.035        2.796
SOLV NRG   464   HA  GLN   35 A    0.085        6.858
SOLV NRG   465  HG3  GLN   35 A    0.035        2.925
SOLV NRG   466  HB3  GLN   35 A    0.017        1.399
SOLV NRG   467  HB2  GLN   35 A    0.017        1.340
SOLV NRG   468    N  SER   36 A   -0.416      -33.487
SOLV NRG   469   CA  SER   36 A   -0.025       -2.022
SOLV NRG   470    C  SER   36 A    0.597       48.960
SOLV NRG   471    O  SER   36 A   -0.568      -46.852
SOLV NRG   472   CB  SER   36 A    0.212       17.249
SOLV NRG   473   OG  SER   36 A   -0.655      -53.351
SOLV NRG   474    H  SER   36 A    0.272       21.748
SOLV NRG   475   HA  SER   36 A    0.084        6.853
SOLV NRG   476  HB3  SER   36 A    0.035        2.862
SOLV NRG   477  HB2  SER   36 A    0.035        2.895
SOLV NRG   478   HG  SER   36 A    0.427       34.937
SOLV NRG   479    N  ALA   37 A   -0.416      -34.241
SOLV NRG   480   CA  ALA   37 A    0.034        2.818
SOLV NRG   481    C  ALA   37 A    0.597       49.133
SOLV NRG   482    O  ALA   37 A   -0.568      -45.966
SOLV NRG   483   CB  ALA   37 A   -0.182      -15.271
SOLV NRG   484    H  ALA   37 A    0.272       22.230
SOLV NRG   485   HA  ALA   37 A    0.082        7.047
SOLV NRG   486  HB1  ALA   37 A    0.060        5.011
SOLV NRG   487  HB3  ALA   37 A    0.060        5.160
SOLV NRG   488  HB2  ALA   37 A    0.060        4.979
SOLV NRG   489    N  PRO   38 A   -0.255      -21.093
SOLV NRG   490   CA  PRO   38 A   -0.027       -2.149
SOLV NRG   491    C  PRO   38 A    0.590       47.489
SOLV NRG   492    O  PRO   38 A   -0.575      -47.264
SOLV NRG   493   CB  PRO   38 A   -0.007       -0.574
SOLV NRG   494   CG  PRO   38 A    0.019        1.618
SOLV NRG   495   CD  PRO   38 A    0.019        1.644
SOLV NRG   496  HG2  PRO   38 A    0.021        1.880
SOLV NRG   497   HA  PRO   38 A    0.064        5.085
SOLV NRG   498  HD3  PRO   38 A    0.039        3.387
SOLV NRG   499  HD2  PRO   38 A    0.039        3.401
SOLV NRG   500  HG3  PRO   38 A    0.021        1.832
SOLV NRG   501  HB3  PRO   38 A    0.025        2.031
SOLV NRG   502  HB2  PRO   38 A    0.025        2.085
SOLV NRG   503    N  LEU   39 A   -0.416      -32.749
SOLV NRG   504   CA  LEU   39 A   -0.052       -4.044
SOLV NRG   505    C  LEU   39 A    0.597       46.761
SOLV NRG   506    O  LEU   39 A   -0.568      -44.002
SOLV NRG   507   CB  LEU   39 A   -0.110       -8.688
SOLV NRG   508   CG  LEU   39 A    0.353       28.136
SOLV NRG   509  CD1  LEU   39 A   -0.412      -32.853
SOLV NRG   510  CD2  LEU   39 A   -0.412      -31.751
SOLV NRG   511    H  LEU   39 A    0.272       21.202
SOLV NRG   512 HD22  LEU   39 A    0.100        7.691
SOLV NRG   513 HD23  LEU   39 A    0.100        7.711
SOLV NRG   514 HD21  LEU   39 A    0.100        7.549
SOLV NRG   515 HD13  LEU   39 A    0.100        7.704
SOLV NRG   516 HD12  LEU   39 A    0.100        8.120
SOLV NRG   517 HD11  LEU   39 A    0.100        8.121
SOLV NRG   518   HA  LEU   39 A    0.092        7.087
SOLV NRG   519   HG  LEU   39 A   -0.036       -2.966
SOLV NRG   520  HB3  LEU   39 A    0.046        3.550
SOLV NRG   521  HB2  LEU   39 A    0.046        3.669
SOLV NRG   522    N  ARG   40 A   -0.348      -27.571
SOLV NRG   523   CA  ARG   40 A   -0.264      -21.018
SOLV NRG   524    C  ARG   40 A    0.734       58.602
SOLV NRG   525    O  ARG   40 A   -0.589      -47.460
SOLV NRG   526   CB  ARG   40 A   -0.001       -0.056
SOLV NRG   527   CG  ARG   40 A    0.039        3.165
SOLV NRG   528   CD  ARG   40 A    0.049        3.934
SOLV NRG   529   NE  ARG   40 A   -0.529      -43.048
SOLV NRG   530   CZ  ARG   40 A    0.808       64.497
SOLV NRG   531  NH1  ARG   40 A   -0.863      -68.416
SOLV NRG   532  NH2  ARG   40 A   -0.863      -67.710
SOLV NRG   533    H  ARG   40 A    0.275       21.893
SOLV NRG   534   HE  ARG   40 A    0.346       28.480
SOLV NRG   535 HH11  ARG   40 A    0.448       36.004
SOLV NRG   536 HH12  ARG   40 A    0.448       34.605
SOLV NRG   537 HH21  ARG   40 A    0.448       36.054
SOLV NRG   538 HH22  ARG   40 A    0.448       33.224
SOLV NRG   539  HG3  ARG   40 A    0.029        2.323
SOLV NRG   540   HA  ARG   40 A    0.156       12.398
SOLV NRG   541  HG2  ARG   40 A    0.029        2.323
SOLV NRG   542  HD3  ARG   40 A    0.069        5.550
SOLV NRG   543  HD2  ARG   40 A    0.069        5.547
SOLV NRG   544  HB3  ARG   40 A    0.033        2.636
SOLV NRG   545  HB2  ARG   40 A    0.033        2.637
SOLV NRG   546    N  VAL   41 A   -0.416      -32.882
SOLV NRG   547   CA  VAL   41 A   -0.087       -6.944
SOLV NRG   548    C  VAL   41 A    0.597       47.849
SOLV NRG   549    O  VAL   41 A   -0.568      -44.880
SOLV NRG   550   CB  VAL   41 A    0.298       23.156
SOLV NRG   551  CG1  VAL   41 A   -0.319      -24.641
SOLV NRG   552  CG2  VAL   41 A   -0.319      -24.184
SOLV NRG   553    H  VAL   41 A    0.272       21.303
SOLV NRG   554   HA  VAL   41 A    0.097        7.790
SOLV NRG   555 HG11  VAL   41 A    0.079        6.133
SOLV NRG   556 HG21  VAL   41 A    0.079        5.928
SOLV NRG   557   HB  VAL   41 A   -0.030       -2.312
SOLV NRG   558 HG12  VAL   41 A    0.079        6.150
SOLV NRG   559 HG13  VAL   41 A    0.079        6.015
SOLV NRG   560 HG23  VAL   41 A    0.079        6.019
SOLV NRG   561 HG22  VAL   41 A    0.079        5.929
SOLV NRG   562    N  TYR   42 A   -0.416      -34.166
SOLV NRG   563   CA  TYR   42 A   -0.001       -0.118
SOLV NRG   564    C  TYR   42 A    0.597       50.030
SOLV NRG   565    O  TYR   42 A   -0.568      -47.961
SOLV NRG   566   CB  TYR   42 A   -0.015       -1.370
SOLV NRG   567   CG  TYR   42 A   -0.001       -0.098
SOLV NRG   568  CD1  TYR   42 A   -0.191      -16.912
SOLV NRG   569  CD2  TYR   42 A   -0.191      -16.705
SOLV NRG   570  CE1  TYR   42 A   -0.234      -20.321
SOLV NRG   571  CE2  TYR   42 A   -0.234      -20.463
SOLV NRG   572   CZ  TYR   42 A    0.323       28.123
SOLV NRG   573   OH  TYR   42 A   -0.558      -48.145
SOLV NRG   574    H  TYR   42 A    0.272       22.519
SOLV NRG   575   HA  TYR   42 A    0.088        7.299
SOLV NRG   576  HE1  TYR   42 A    0.166       14.196
SOLV NRG   577  HE2  TYR   42 A    0.166       14.431
SOLV NRG   578  HD2  TYR   42 A    0.170       14.853
SOLV NRG   579  HD1  TYR   42 A    0.170       15.431
SOLV NRG   580  HB3  TYR   42 A    0.029        2.837
SOLV NRG   581  HB2  TYR   42 A    0.029        2.662
SOLV NRG   582   HH  TYR   42 A    0.399       34.570
SOLV NRG   583    N  VAL   43 A   -0.416      -34.098
SOLV NRG   584   CA  VAL   43 A   -0.087       -7.088
SOLV NRG   585    C  VAL   43 A    0.597       50.999
SOLV NRG   586    O  VAL   43 A   -0.568      -51.097
SOLV NRG   587   CB  VAL   43 A    0.298       23.245
SOLV NRG   588  CG1  VAL   43 A   -0.319      -24.341
SOLV NRG   589  CG2  VAL   43 A   -0.319      -24.045
SOLV NRG   590    H  VAL   43 A    0.272       22.084
SOLV NRG   591   HA  VAL   43 A    0.097        7.748
SOLV NRG   592 HG11  VAL   43 A    0.079        6.181
SOLV NRG   593 HG21  VAL   43 A    0.079        6.008
SOLV NRG   594   HB  VAL   43 A   -0.030       -2.341
SOLV NRG   595 HG12  VAL   43 A    0.079        5.950
SOLV NRG   596 HG13  VAL   43 A    0.079        5.898
SOLV NRG   597 HG23  VAL   43 A    0.079        5.782
SOLV NRG   598 HG22  VAL   43 A    0.079        5.960
SOLV NRG   599    N  GLU   44 A   -0.516      -44.342
SOLV NRG   600   CA  GLU   44 A    0.040        3.628
SOLV NRG   601    C  GLU   44 A    0.537       47.244
SOLV NRG   602    O  GLU   44 A   -0.582      -52.331
SOLV NRG   603   CB  GLU   44 A    0.056        5.223
SOLV NRG   604   CG  GLU   44 A    0.014        1.318
SOLV NRG   605   CD  GLU   44 A    0.805       80.513
SOLV NRG   606  OE1  GLU   44 A   -0.819      -82.168
SOLV NRG   607  OE2  GLU   44 A   -0.819      -83.013
SOLV NRG   608    H  GLU   44 A    0.294       24.408
SOLV NRG   609  HG2  GLU   44 A   -0.043       -4.360
SOLV NRG   610   HA  GLU   44 A    0.111       10.716
SOLV NRG   611  HG3  GLU   44 A   -0.043       -3.933
SOLV NRG   612  HB3  GLU   44 A   -0.017       -1.680
SOLV NRG   613  HB2  GLU   44 A   -0.017       -1.535
SOLV NRG   614    N  GLU   45 A   -0.516      -42.906
SOLV NRG   615   CA  GLU   45 A    0.040        3.175
SOLV NRG   616    C  GLU   45 A    0.537       40.288
SOLV NRG   617    O  GLU   45 A   -0.582      -43.189
SOLV NRG   618   CB  GLU   45 A    0.056        4.586
SOLV NRG   619   CG  GLU   45 A    0.014        1.117
SOLV NRG   620   CD  GLU   45 A    0.805       66.820
SOLV NRG   621  OE1  GLU   45 A   -0.819      -70.541
SOLV NRG   622  OE2  GLU   45 A   -0.819      -66.286
SOLV NRG   623    H  GLU   45 A    0.294       23.966
SOLV NRG   624  HG2  GLU   45 A   -0.043       -3.336
SOLV NRG   625   HA  GLU   45 A    0.111        8.867
SOLV NRG   626  HG3  GLU   45 A   -0.043       -3.643
SOLV NRG   627  HB3  GLU   45 A   -0.017       -1.363
SOLV NRG   628  HB2  GLU   45 A   -0.017       -1.499
SOLV NRG   629    N  LEU   46 A   -0.416      -30.129
SOLV NRG   630   CA  LEU   46 A   -0.052       -3.574
SOLV NRG   631    C  LEU   46 A    0.597       40.621
SOLV NRG   632    O  LEU   46 A   -0.568      -38.647
SOLV NRG   633   CB  LEU   46 A   -0.110       -7.353
SOLV NRG   634   CG  LEU   46 A    0.353       23.318
SOLV NRG   635  CD1  LEU   46 A   -0.412      -28.456
SOLV NRG   636  CD2  LEU   46 A   -0.412      -26.741
SOLV NRG   637    H  LEU   46 A    0.272       19.864
SOLV NRG   638 HD22  LEU   46 A    0.100        6.252
SOLV NRG   639 HD23  LEU   46 A    0.100        6.568
SOLV NRG   640 HD21  LEU   46 A    0.100        6.638
SOLV NRG   641 HD13  LEU   46 A    0.100        7.059
SOLV NRG   642 HD12  LEU   46 A    0.100        6.976
SOLV NRG   643 HD11  LEU   46 A    0.100        6.956
SOLV NRG   644   HA  LEU   46 A    0.092        6.359
SOLV NRG   645   HG  LEU   46 A   -0.036       -2.329
SOLV NRG   646  HB3  LEU   46 A    0.046        2.958
SOLV NRG   647  HB2  LEU   46 A    0.046        3.096
SOLV NRG   648    N  LYS   47 A   -0.348      -23.373
SOLV NRG   649   CA  LYS   47 A   -0.240      -15.922
SOLV NRG   650    C  LYS   47 A    0.734       47.383
SOLV NRG   651    O  LYS   47 A   -0.589      -38.238
SOLV NRG   652   CB  LYS   47 A   -0.009       -0.628
SOLV NRG   653   CG  LYS   47 A    0.019        1.297
SOLV NRG   654   CD  LYS   47 A   -0.048       -3.320
SOLV NRG   655   CE  LYS   47 A   -0.014       -0.933
SOLV NRG   656   NZ  LYS   47 A   -0.385      -23.417
SOLV NRG   657    H  LYS   47 A    0.275       18.450
SOLV NRG   658  HZ1  LYS   47 A    0.340       19.828
SOLV NRG   659  HZ2  LYS   47 A    0.340       19.589
SOLV NRG   660  HZ3  LYS   47 A    0.340       21.432
SOLV NRG   661   HA  LYS   47 A    0.143        9.462
SOLV NRG   662  HE2  LYS   47 A    0.114        7.269
SOLV NRG   663  HE3  LYS   47 A    0.114        7.545
SOLV NRG   664  HG2  LYS   47 A    0.010        0.730
SOLV NRG   665  HG3  LYS   47 A    0.010        0.717
SOLV NRG   666  HD3  LYS   47 A    0.062        4.535
SOLV NRG   667  HD2  LYS   47 A    0.062        4.221
SOLV NRG   668  HB3  LYS   47 A    0.036        2.372
SOLV NRG   669  HB2  LYS   47 A    0.036        2.405
SOLV NRG   670    N  PRO   48 A   -0.255      -16.018
SOLV NRG   671   CA  PRO   48 A   -0.027       -1.638
SOLV NRG   672    C  PRO   48 A    0.590       36.906
SOLV NRG   673    O  PRO   48 A   -0.575      -36.202
SOLV NRG   674   CB  PRO   48 A   -0.007       -0.415
SOLV NRG   675   CG  PRO   48 A    0.019        1.131
SOLV NRG   676   CD  PRO   48 A    0.019        1.192
SOLV NRG   677  HG2  PRO   48 A    0.021        1.287
SOLV NRG   678   HA  PRO   48 A    0.064        3.946
SOLV NRG   679  HD3  PRO   48 A    0.039        2.418
SOLV NRG   680  HD2  PRO   48 A    0.039        2.469
SOLV NRG   681  HG3  PRO   48 A    0.021        1.242
SOLV NRG   682  HB3  PRO   48 A    0.025        1.473
SOLV NRG   683  HB2  PRO   48 A    0.025        1.486
SOLV NRG   684    N  THR   49 A   -0.416      -26.223
SOLV NRG   685   CA  THR   49 A   -0.039       -2.479
SOLV NRG   686    C  THR   49 A    0.597       37.230
SOLV NRG   687    O  THR   49 A   -0.568      -34.803
SOLV NRG   688   CB  THR   49 A    0.365       24.194
SOLV NRG   689  OG1  THR   49 A   -0.676      -45.119
SOLV NRG   690  CG2  THR   49 A   -0.244      -16.550
SOLV NRG   691    H  THR   49 A    0.272       17.122
SOLV NRG   692   HA  THR   49 A    0.101        6.392
SOLV NRG   693 HG22  THR   49 A    0.064        4.273
SOLV NRG   694 HG21  THR   49 A    0.064        4.548
SOLV NRG   695   HB  THR   49 A    0.004        0.286
SOLV NRG   696 HG23  THR   49 A    0.064        4.336
SOLV NRG   697  HG1  THR   49 A    0.410       26.718
SOLV NRG   698    N  PRO   50 A   -0.255      -15.750
SOLV NRG   699   CA  PRO   50 A   -0.027       -1.630
SOLV NRG   700    C  PRO   50 A    0.590       36.810
SOLV NRG   701    O  PRO   50 A   -0.575      -36.298
SOLV NRG   702   CB  PRO   50 A   -0.007       -0.420
SOLV NRG   703   CG  PRO   50 A    0.019        1.135
SOLV NRG   704   CD  PRO   50 A    0.019        1.169
SOLV NRG   705  HG2  PRO   50 A    0.021        1.316
SOLV NRG   706   HA  PRO   50 A    0.064        3.901
SOLV NRG   707  HD3  PRO   50 A    0.039        2.326
SOLV NRG   708  HD2  PRO   50 A    0.039        2.422
SOLV NRG   709  HG3  PRO   50 A    0.021        1.233
SOLV NRG   710  HB3  PRO   50 A    0.025        1.476
SOLV NRG   711  HB2  PRO   50 A    0.025        1.541
SOLV NRG   712    N  GLU   51 A   -0.516      -32.716
SOLV NRG   713   CA  GLU   51 A    0.040        2.530
SOLV NRG   714    C  GLU   51 A    0.537       33.263
SOLV NRG   715    O  GLU   51 A   -0.582      -35.169
SOLV NRG   716   CB  GLU   51 A    0.056        3.721
SOLV NRG   717   CG  GLU   51 A    0.014        0.917
SOLV NRG   718   CD  GLU   51 A    0.805       53.336
SOLV NRG   719  OE1  GLU   51 A   -0.819      -52.701
SOLV NRG   720  OE2  GLU   51 A   -0.819      -55.233
SOLV NRG   721    H  GLU   51 A    0.294       18.841
SOLV NRG   722  HG2  GLU   51 A   -0.043       -2.870
SOLV NRG   723   HA  GLU   51 A    0.111        7.092
SOLV NRG   724  HG3  GLU   51 A   -0.043       -2.929
SOLV NRG   725  HB3  GLU   51 A   -0.017       -1.149
SOLV NRG   726  HB2  GLU   51 A   -0.017       -1.182
SOLV NRG   727    N  GLY   52 A   -0.416      -25.394
SOLV NRG   728   CA  GLY   52 A   -0.025       -1.489
SOLV NRG   729    C  GLY   52 A    0.597       35.184
SOLV NRG   730    O  GLY   52 A   -0.568      -32.379
SOLV NRG   731    H  GLY   52 A    0.272       16.694
SOLV NRG   732  HA2  GLY   52 A    0.070        4.075
SOLV NRG   733  HA3  GLY   52 A    0.070        4.046
SOLV NRG   734    N  ASP   53 A   -0.516      -31.668
SOLV NRG   735   CA  ASP   53 A    0.038        2.376
SOLV NRG   736    C  ASP   53 A    0.537       33.372
SOLV NRG   737    O  ASP   53 A   -0.582      -35.843
SOLV NRG   738   CB  ASP   53 A   -0.030       -2.038
SOLV NRG   739   CG  ASP   53 A    0.799       54.925
SOLV NRG   740  OD1  ASP   53 A   -0.801      -51.558
SOLV NRG   741  OD2  ASP   53 A   -0.801      -60.634
SOLV NRG   742    H  ASP   53 A    0.294       18.490
SOLV NRG   743   HA  ASP   53 A    0.088        5.315
SOLV NRG   744  HB3  ASP   53 A   -0.012       -0.827
SOLV NRG   745  HB2  ASP   53 A   -0.012       -0.848
SOLV NRG   746    N  LEU   54 A   -0.416      -26.081
SOLV NRG   747   CA  LEU   54 A   -0.052       -3.253
SOLV NRG   748    C  LEU   54 A    0.597       38.856
SOLV NRG   749    O  LEU   54 A   -0.568      -37.390
SOLV NRG   750   CB  LEU   54 A   -0.110       -6.707
SOLV NRG   751   CG  LEU   54 A    0.353       21.779
SOLV NRG   752  CD1  LEU   54 A   -0.412      -25.371
SOLV NRG   753  CD2  LEU   54 A   -0.412      -24.768
SOLV NRG   754    H  LEU   54 A    0.272       17.197
SOLV NRG   755 HD22  LEU   54 A    0.100        6.052
SOLV NRG   756 HD23  LEU   54 A    0.100        6.136
SOLV NRG   757 HD21  LEU   54 A    0.100        5.788
SOLV NRG   758 HD13  LEU   54 A    0.100        5.978
SOLV NRG   759 HD12  LEU   54 A    0.100        6.232
SOLV NRG   760 HD11  LEU   54 A    0.100        6.261
SOLV NRG   761   HA  LEU   54 A    0.092        5.786
SOLV NRG   762   HG  LEU   54 A   -0.036       -2.295
SOLV NRG   763  HB3  LEU   54 A    0.046        2.779
SOLV NRG   764  HB2  LEU   54 A    0.046        2.699
SOLV NRG   765    N  GLU   55 A   -0.516      -34.027
SOLV NRG   766   CA  GLU   55 A    0.040        2.671
SOLV NRG   767    C  GLU   55 A    0.537       36.394
SOLV NRG   768    O  GLU   55 A   -0.582      -39.461
SOLV NRG   769   CB  GLU   55 A    0.056        3.767
SOLV NRG   770   CG  GLU   55 A    0.014        0.915
SOLV NRG   771   CD  GLU   55 A    0.805       52.580
SOLV NRG   772  OE1  GLU   55 A   -0.819      -54.280
SOLV NRG   773  OE2  GLU   55 A   -0.819      -51.560
SOLV NRG   774    H  GLU   55 A    0.294       19.188
SOLV NRG   775  HG2  GLU   55 A   -0.043       -2.872
SOLV NRG   776   HA  GLU   55 A    0.111        7.481
SOLV NRG   777  HG3  GLU   55 A   -0.043       -2.880
SOLV NRG   778  HB3  GLU   55 A   -0.017       -1.159
SOLV NRG   779  HB2  GLU   55 A   -0.017       -1.165
SOLV NRG   780    N  ILE   56 A   -0.416      -28.562
SOLV NRG   781   CA  ILE   56 A   -0.060       -4.189
SOLV NRG   782    C  ILE   56 A    0.597       42.983
SOLV NRG   783    O  ILE   56 A   -0.568      -40.782
SOLV NRG   784   CB  ILE   56 A    0.130        9.211
SOLV NRG   785  CG1  ILE   56 A   -0.043       -3.119
SOLV NRG   786  CG2  ILE   56 A   -0.320      -22.075
SOLV NRG   787  CD1  ILE   56 A   -0.066       -4.894
SOLV NRG   788    H  ILE   56 A    0.272       18.672
SOLV NRG   789   HA  ILE   56 A    0.087        6.105
SOLV NRG   790 HG22  ILE   56 A    0.088        6.137
SOLV NRG   791 HG21  ILE   56 A    0.088        5.950
SOLV NRG   792   HB  ILE   56 A    0.019        1.331
SOLV NRG   793 HG12  ILE   56 A    0.024        1.720
SOLV NRG   794 HG13  ILE   56 A    0.024        1.706
SOLV NRG   795 HD13  ILE   56 A    0.019        1.385
SOLV NRG   796 HD12  ILE   56 A    0.019        1.397
SOLV NRG   797 HG23  ILE   56 A    0.088        6.051
SOLV NRG   798 HD11  ILE   56 A    0.019        1.378
SOLV NRG   799    N  LEU   57 A   -0.416      -30.712
SOLV NRG   800   CA  LEU   57 A   -0.052       -3.949
SOLV NRG   801    C  LEU   57 A    0.597       46.824
SOLV NRG   802    O  LEU   57 A   -0.568      -44.967
SOLV NRG   803   CB  LEU   57 A   -0.110       -8.651
SOLV NRG   804   CG  LEU   57 A    0.353       26.769
SOLV NRG   805  CD1  LEU   57 A   -0.412      -32.447
SOLV NRG   806  CD2  LEU   57 A   -0.412      -29.711
SOLV NRG   807    H  LEU   57 A    0.272       20.114
SOLV NRG   808 HD22  LEU   57 A    0.100        7.165
SOLV NRG   809 HD23  LEU   57 A    0.100        6.991
SOLV NRG   810 HD21  LEU   57 A    0.100        7.227
SOLV NRG   811 HD13  LEU   57 A    0.100        7.992
SOLV NRG   812 HD12  LEU   57 A    0.100        7.588
SOLV NRG   813 HD11  LEU   57 A    0.100        8.260
SOLV NRG   814   HA  LEU   57 A    0.092        6.928
SOLV NRG   815   HG  LEU   57 A   -0.036       -2.700
SOLV NRG   816  HB3  LEU   57 A    0.046        3.653
SOLV NRG   817  HB2  LEU   57 A    0.046        3.683
SOLV NRG   818    N  LEU   58 A   -0.416      -32.868
SOLV NRG   819   CA  LEU   58 A   -0.052       -4.173
SOLV NRG   820    C  LEU   58 A    0.597       49.362
SOLV NRG   821    O  LEU   58 A   -0.568      -46.853
SOLV NRG   822   CB  LEU   58 A   -0.110       -8.635
SOLV NRG   823   CG  LEU   58 A    0.353       26.815
SOLV NRG   824  CD1  LEU   58 A   -0.412      -31.234
SOLV NRG   825  CD2  LEU   58 A   -0.412      -30.822
SOLV NRG   826    H  LEU   58 A    0.272       21.294
SOLV NRG   827 HD22  LEU   58 A    0.100        7.507
SOLV NRG   828 HD23  LEU   58 A    0.100        7.359
SOLV NRG   829 HD21  LEU   58 A    0.100        7.508
SOLV NRG   830 HD13  LEU   58 A    0.100        7.620
SOLV NRG   831 HD12  LEU   58 A    0.100        7.446
SOLV NRG   832 HD11  LEU   58 A    0.100        7.651
SOLV NRG   833   HA  LEU   58 A    0.092        7.543
SOLV NRG   834   HG  LEU   58 A   -0.036       -2.724
SOLV NRG   835  HB3  LEU   58 A    0.046        3.571
SOLV NRG   836  HB2  LEU   58 A    0.046        3.614
SOLV NRG   837    N  GLN   59 A   -0.416      -35.115
SOLV NRG   838   CA  GLN   59 A   -0.003       -0.268
SOLV NRG   839    C  GLN   59 A    0.597       50.446
SOLV NRG   840    O  GLN   59 A   -0.568      -47.463
SOLV NRG   841   CB  GLN   59 A   -0.004       -0.325
SOLV NRG   842   CG  GLN   59 A   -0.065       -6.053
SOLV NRG   843   CD  GLN   59 A    0.695       68.322
SOLV NRG   844    H  GLN   59 A    0.272       22.925
SOLV NRG   845  HG2  GLN   59 A    0.035        3.352
SOLV NRG   846   HA  GLN   59 A    0.085        7.331
SOLV NRG   847  HG3  GLN   59 A    0.035        3.251
SOLV NRG   848  HB3  GLN   59 A    0.017        1.563
SOLV NRG   849  HB2  GLN   59 A    0.017        1.533
SOLV NRG   850 HE22  GLN   59 A    0.425       45.369
SOLV NRG   851  OE1  GLN   59 A   -0.609      -58.603
SOLV NRG   852  NE2  GLN   59 A   -0.941      -99.785
SOLV NRG   853 HE21  GLN   59 A    0.425       47.933
SOLV NRG   854    N  LYS   60 A   -0.348      -29.211
SOLV NRG   855   CA  LYS   60 A   -0.240      -19.817
SOLV NRG   856    C  LYS   60 A    0.734       61.382
SOLV NRG   857    O  LYS   60 A   -0.589      -49.575
SOLV NRG   858   CB  LYS   60 A   -0.009       -0.753
SOLV NRG   859   CG  LYS   60 A    0.019        1.481
SOLV NRG   860   CD  LYS   60 A   -0.048       -3.672
SOLV NRG   861   CE  LYS   60 A   -0.014       -1.089
SOLV NRG   862   NZ  LYS   60 A   -0.385      -27.710
SOLV NRG   863    H  LYS   60 A    0.275       23.237
SOLV NRG   864  HZ1  LYS   60 A    0.340       23.614
SOLV NRG   865  HZ2  LYS   60 A    0.340       24.235
SOLV NRG   866  HZ3  LYS   60 A    0.340       24.359
SOLV NRG   867   HA  LYS   60 A    0.143       11.798
SOLV NRG   868  HE2  LYS   60 A    0.114        8.750
SOLV NRG   869  HE3  LYS   60 A    0.114        8.767
SOLV NRG   870  HG2  LYS   60 A    0.010        0.824
SOLV NRG   871  HG3  LYS   60 A    0.010        0.817
SOLV NRG   872  HD3  LYS   60 A    0.062        4.726
SOLV NRG   873  HD2  LYS   60 A    0.062        4.710
SOLV NRG   874  HB3  LYS   60 A    0.036        2.886
SOLV NRG   875  HB2  LYS   60 A    0.036        2.874
SOLV NRG   876    N  TRP   61 A   -0.416      -34.885
SOLV NRG   877   CA  TRP   61 A   -0.028       -2.321
SOLV NRG   878    C  TRP   61 A    0.597       49.655
SOLV NRG   879    O  TRP   61 A   -0.568      -46.836
SOLV NRG   880   CB  TRP   61 A   -0.005       -0.424
SOLV NRG   881   CG  TRP   61 A   -0.141      -12.040
SOLV NRG   882  CD1  TRP   61 A   -0.164      -13.673
SOLV NRG   883  CD2  TRP   61 A    0.124       10.852
SOLV NRG   884  NE1  TRP   61 A   -0.342      -28.477
SOLV NRG   885  CE2  TRP   61 A    0.138       11.825
SOLV NRG   886  CE3  TRP   61 A   -0.239      -21.758
SOLV NRG   887  CZ2  TRP   61 A   -0.260      -22.544
SOLV NRG   888  CZ3  TRP   61 A   -0.197      -18.579
SOLV NRG   889  CH2  TRP   61 A   -0.113      -10.347
SOLV NRG   890    H  TRP   61 A    0.272       22.718
SOLV NRG   891  HE1  TRP   61 A    0.341       27.832
SOLV NRG   892  HH2  TRP   61 A    0.142       13.109
SOLV NRG   893   HA  TRP   61 A    0.112        9.605
SOLV NRG   894  HE3  TRP   61 A    0.170       15.613
SOLV NRG   895  HZ3  TRP   61 A    0.145       14.304
SOLV NRG   896  HZ2  TRP   61 A    0.157       13.273
SOLV NRG   897  HD1  TRP   61 A    0.206       17.051
SOLV NRG   898  HB3  TRP   61 A    0.034        2.832
SOLV NRG   899  HB2  TRP   61 A    0.034        2.923
SOLV NRG   900    N  GLU   62 A   -0.516      -43.033
SOLV NRG   901   CA  GLU   62 A    0.040        3.292
SOLV NRG   902    C  GLU   62 A    0.537       44.302
SOLV NRG   903    O  GLU   62 A   -0.582      -48.102
SOLV NRG   904   CB  GLU   62 A    0.056        4.634
SOLV NRG   905   CG  GLU   62 A    0.014        1.101
SOLV NRG   906   CD  GLU   62 A    0.805       63.373
SOLV NRG   907  OE1  GLU   62 A   -0.819      -64.963
SOLV NRG   908  OE2  GLU   62 A   -0.819      -62.087
SOLV NRG   909    H  GLU   62 A    0.294       24.696
SOLV NRG   910  HG2  GLU   62 A   -0.043       -3.425
SOLV NRG   911   HA  GLU   62 A    0.111        9.164
SOLV NRG   912  HG3  GLU   62 A   -0.043       -3.457
SOLV NRG   913  HB3  GLU   62 A   -0.017       -1.432
SOLV NRG   914  HB2  GLU   62 A   -0.017       -1.449
SOLV NRG   915    N  ASN   63 A   -0.416      -34.132
SOLV NRG   916   CA  ASN   63 A    0.014        1.147
SOLV NRG   917    C  ASN   63 A    0.597       48.290
SOLV NRG   918    O  ASN   63 A   -0.568      -47.092
SOLV NRG   919   CB  ASN   63 A   -0.204      -16.177
SOLV NRG   920   CG  ASN   63 A    0.713       54.315
SOLV NRG   921    H  ASN   63 A    0.272       22.614
SOLV NRG   922   HA  ASN   63 A    0.105        8.391
SOLV NRG   923  HB3  ASN   63 A    0.080        6.464
SOLV NRG   924  HB2  ASN   63 A    0.080        6.320
SOLV NRG   925  OD1  ASN   63 A   -0.593      -44.332
SOLV NRG   926  ND2  ASN   63 A   -0.919      -69.563
SOLV NRG   927 HD22  ASN   63 A    0.420       32.851
SOLV NRG   928 HD21  ASN   63 A    0.420       30.632
SOLV NRG   929    N  GLY   64 A   -0.416      -33.078
SOLV NRG   930   CA  GLY   64 A   -0.025       -2.043
SOLV NRG   931    C  GLY   64 A    0.597       50.647
SOLV NRG   932    O  GLY   64 A   -0.568      -49.456
SOLV NRG   933    H  GLY   64 A    0.272       21.169
SOLV NRG   934  HA2  GLY   64 A    0.070        5.626
SOLV NRG   935  HA3  GLY   64 A    0.070        5.552
SOLV NRG   936    N  GLU   65 A   -0.516      -44.329
SOLV NRG   937   CA  GLU   65 A    0.040        3.542
SOLV NRG   938    C  GLU   65 A    0.537       48.028
SOLV NRG   939    O  GLU   65 A   -0.582      -50.681
SOLV NRG   940   CB  GLU   65 A    0.056        5.037
SOLV NRG   941   CG  GLU   65 A    0.014        1.218
SOLV NRG   942   CD  GLU   65 A    0.805       72.907
SOLV NRG   943  OE1  GLU   65 A   -0.819      -73.747
SOLV NRG   944  OE2  GLU   65 A   -0.819      -75.733
SOLV NRG   945    H  GLU   65 A    0.294       24.851
SOLV NRG   946  HG2  GLU   65 A   -0.043       -3.882
SOLV NRG   947   HA  GLU   65 A    0.111       10.117
SOLV NRG   948  HG3  GLU   65 A   -0.043       -3.723
SOLV NRG   949  HB3  GLU   65 A   -0.017       -1.600
SOLV NRG   950  HB2  GLU   65 A   -0.017       -1.539
SOLV NRG   951    N  CYS   66 A   -0.416      -38.623
SOLV NRG   952   CA  CYS   66 A    0.043        3.975
SOLV NRG   953    C  CYS   66 A    0.597       54.954
SOLV NRG   954    O  CYS   66 A   -0.568      -53.847
SOLV NRG   955   CB  CYS   66 A   -0.079       -7.675
SOLV NRG   956   SG  CYS   66 A   -0.108      -10.372
SOLV NRG   957    H  CYS   66 A    0.272       26.044
SOLV NRG   958  HB3  CYS   66 A    0.091        9.116
SOLV NRG   959   HA  CYS   66 A    0.077        6.916
SOLV NRG   960  HB2  CYS   66 A    0.091        8.939
SOLV NRG   961    N  ALA   67 A   -0.416      -36.893
SOLV NRG   962   CA  ALA   67 A    0.034        2.942
SOLV NRG   963    C  ALA   67 A    0.597       51.424
SOLV NRG   964    O  ALA   67 A   -0.568      -48.879
SOLV NRG   965   CB  ALA   67 A   -0.182      -15.447
SOLV NRG   966    H  ALA   67 A    0.272       23.723
SOLV NRG   967   HA  ALA   67 A    0.082        7.307
SOLV NRG   968  HB1  ALA   67 A    0.060        5.192
SOLV NRG   969  HB3  ALA   67 A    0.060        5.026
SOLV NRG   970  HB2  ALA   67 A    0.060        4.991
SOLV NRG   971    N  GLN   68 A   -0.416      -35.101
SOLV NRG   972   CA  GLN   68 A   -0.003       -0.257
SOLV NRG   973    C  GLN   68 A    0.597       46.849
SOLV NRG   974    O  GLN   68 A   -0.568      -43.069
SOLV NRG   975   CB  GLN   68 A   -0.004       -0.304
SOLV NRG   976   CG  GLN   68 A   -0.065       -5.498
SOLV NRG   977   CD  GLN   68 A    0.695       60.743
SOLV NRG   978    H  GLN   68 A    0.272       22.756
SOLV NRG   979  HG2  GLN   68 A    0.035        2.906
SOLV NRG   980   HA  GLN   68 A    0.085        7.125
SOLV NRG   981  HG3  GLN   68 A    0.035        3.062
SOLV NRG   982  HB3  GLN   68 A    0.017        1.400
SOLV NRG   983  HB2  GLN   68 A    0.017        1.494
SOLV NRG   984 HE22  GLN   68 A    0.425       39.864
SOLV NRG   985  OE1  GLN   68 A   -0.609      -51.626
SOLV NRG   986  NE2  GLN   68 A   -0.941      -86.543
SOLV NRG   987 HE21  GLN   68 A    0.425       39.796
SOLV NRG   988    N  LYS   69 A   -0.348      -26.895
SOLV NRG   989   CA  LYS   69 A   -0.240      -17.683
SOLV NRG   990    C  LYS   69 A    0.734       53.810
SOLV NRG   991    O  LYS   69 A   -0.589      -44.244
SOLV NRG   992   CB  LYS   69 A   -0.009       -0.687
SOLV NRG   993   CG  LYS   69 A    0.019        1.379
SOLV NRG   994   CD  LYS   69 A   -0.048       -3.395
SOLV NRG   995   CE  LYS   69 A   -0.014       -1.045
SOLV NRG   996   NZ  LYS   69 A   -0.385      -28.317
SOLV NRG   997    H  LYS   69 A    0.275       21.680
SOLV NRG   998  HZ1  LYS   69 A    0.340       25.471
SOLV NRG   999  HZ2  LYS   69 A    0.340       23.577
SOLV NRG  1000  HZ3  LYS   69 A    0.340       25.608
SOLV NRG  1001   HA  LYS   69 A    0.143       10.182
SOLV NRG  1002  HE2  LYS   69 A    0.114        8.102
SOLV NRG  1003  HE3  LYS   69 A    0.114        8.627
SOLV NRG  1004  HG2  LYS   69 A    0.010        0.786
SOLV NRG  1005  HG3  LYS   69 A    0.010        0.755
SOLV NRG  1006  HD3  LYS   69 A    0.062        4.386
SOLV NRG  1007  HD2  LYS   69 A    0.062        4.175
SOLV NRG  1008  HB3  LYS   69 A    0.036        2.546
SOLV NRG  1009  HB2  LYS   69 A    0.036        2.697
SOLV NRG  1010    N  LYS   70 A   -0.348      -24.521
SOLV NRG  1011   CA  LYS   70 A   -0.240      -16.817
SOLV NRG  1012    C  LYS   70 A    0.734       51.214
SOLV NRG  1013    O  LYS   70 A   -0.589      -40.560
SOLV NRG  1014   CB  LYS   70 A   -0.009       -0.634
SOLV NRG  1015   CG  LYS   70 A    0.019        1.247
SOLV NRG  1016   CD  LYS   70 A   -0.048       -2.999
SOLV NRG  1017   CE  LYS   70 A   -0.014       -0.878
SOLV NRG  1018   NZ  LYS   70 A   -0.385      -21.436
SOLV NRG  1019    H  LYS   70 A    0.275       18.711
SOLV NRG  1020  HZ1  LYS   70 A    0.340       19.188
SOLV NRG  1021  HZ2  LYS   70 A    0.340       18.598
SOLV NRG  1022  HZ3  LYS   70 A    0.340       17.372
SOLV NRG  1023   HA  LYS   70 A    0.143       10.179
SOLV NRG  1024  HE2  LYS   70 A    0.114        7.378
SOLV NRG  1025  HE3  LYS   70 A    0.114        6.839
SOLV NRG  1026  HG2  LYS   70 A    0.010        0.691
SOLV NRG  1027  HG3  LYS   70 A    0.010        0.701
SOLV NRG  1028  HD3  LYS   70 A    0.062        3.883
SOLV NRG  1029  HD2  LYS   70 A    0.062        3.740
SOLV NRG  1030  HB3  LYS   70 A    0.036        2.361
SOLV NRG  1031  HB2  LYS   70 A    0.036        2.451
SOLV NRG  1032    N  ILE   71 A   -0.416      -29.299
SOLV NRG  1033   CA  ILE   71 A   -0.060       -4.212
SOLV NRG  1034    C  ILE   71 A    0.597       41.752
SOLV NRG  1035    O  ILE   71 A   -0.568      -39.231
SOLV NRG  1036   CB  ILE   71 A    0.130        9.173
SOLV NRG  1037  CG1  ILE   71 A   -0.043       -3.061
SOLV NRG  1038  CG2  ILE   71 A   -0.320      -22.257
SOLV NRG  1039  CD1  ILE   71 A   -0.066       -4.703
SOLV NRG  1040    H  ILE   71 A    0.272       19.256
SOLV NRG  1041   HA  ILE   71 A    0.087        6.171
SOLV NRG  1042 HG22  ILE   71 A    0.088        6.064
SOLV NRG  1043 HG21  ILE   71 A    0.088        6.059
SOLV NRG  1044   HB  ILE   71 A    0.019        1.313
SOLV NRG  1045 HG12  ILE   71 A    0.024        1.678
SOLV NRG  1046 HG13  ILE   71 A    0.024        1.686
SOLV NRG  1047 HD13  ILE   71 A    0.019        1.309
SOLV NRG  1048 HD12  ILE   71 A    0.019        1.334
SOLV NRG  1049 HG23  ILE   71 A    0.088        6.212
SOLV NRG  1050 HD11  ILE   71 A    0.019        1.333
SOLV NRG  1051    N  ILE   72 A   -0.416      -29.481
SOLV NRG  1052   CA  ILE   72 A   -0.060       -4.227
SOLV NRG  1053    C  ILE   72 A    0.597       41.766
SOLV NRG  1054    O  ILE   72 A   -0.568      -40.462
SOLV NRG  1055   CB  ILE   72 A    0.130        9.554
SOLV NRG  1056  CG1  ILE   72 A   -0.043       -3.097
SOLV NRG  1057  CG2  ILE   72 A   -0.320      -24.118
SOLV NRG  1058  CD1  ILE   72 A   -0.066       -4.654
SOLV NRG  1059    H  ILE   72 A    0.272       19.687
SOLV NRG  1060   HA  ILE   72 A    0.087        6.051
SOLV NRG  1061 HG22  ILE   72 A    0.088        6.908
SOLV NRG  1062 HG21  ILE   72 A    0.088        6.608
SOLV NRG  1063   HB  ILE   72 A    0.019        1.403
SOLV NRG  1064 HG12  ILE   72 A    0.024        1.734
SOLV NRG  1065 HG13  ILE   72 A    0.024        1.673
SOLV NRG  1066 HD13  ILE   72 A    0.019        1.331
SOLV NRG  1067 HD12  ILE   72 A    0.019        1.278
SOLV NRG  1068 HG23  ILE   72 A    0.088        6.554
SOLV NRG  1069 HD11  ILE   72 A    0.019        1.308
SOLV NRG  1070    N  ALA   73 A   -0.416      -28.000
SOLV NRG  1071   CA  ALA   73 A    0.034        2.176
SOLV NRG  1072    C  ALA   73 A    0.597       38.208
SOLV NRG  1073    O  ALA   73 A   -0.568      -36.363
SOLV NRG  1074   CB  ALA   73 A   -0.182      -11.360
SOLV NRG  1075    H  ALA   73 A    0.272       18.243
SOLV NRG  1076   HA  ALA   73 A    0.082        5.340
SOLV NRG  1077  HB1  ALA   73 A    0.060        3.830
SOLV NRG  1078  HB3  ALA   73 A    0.060        3.725
SOLV NRG  1079  HB2  ALA   73 A    0.060        3.629
SOLV NRG  1080    N  GLU   74 A   -0.516      -32.846
SOLV NRG  1081   CA  GLU   74 A    0.040        2.517
SOLV NRG  1082    C  GLU   74 A    0.537       30.824
SOLV NRG  1083    O  GLU   74 A   -0.582      -31.271
SOLV NRG  1084   CB  GLU   74 A    0.056        3.743
SOLV NRG  1085   CG  GLU   74 A    0.014        1.005
SOLV NRG  1086   CD  GLU   74 A    0.805       63.779
SOLV NRG  1087  OE1  GLU   74 A   -0.819      -64.349
SOLV NRG  1088  OE2  GLU   74 A   -0.819      -68.943
SOLV NRG  1089    H  GLU   74 A    0.294       18.688
SOLV NRG  1090  HG2  GLU   74 A   -0.043       -3.148
SOLV NRG  1091   HA  GLU   74 A    0.111        7.235
SOLV NRG  1092  HG3  GLU   74 A   -0.043       -3.205
SOLV NRG  1093  HB3  GLU   74 A   -0.017       -1.165
SOLV NRG  1094  HB2  GLU   74 A   -0.017       -1.115
SOLV NRG  1095    N  LYS   75 A   -0.348      -19.644
SOLV NRG  1096   CA  LYS   75 A   -0.240      -12.194
SOLV NRG  1097    C  LYS   75 A    0.734       34.364
SOLV NRG  1098    O  LYS   75 A   -0.589      -29.279
SOLV NRG  1099   CB  LYS   75 A   -0.009       -0.479
SOLV NRG  1100   CG  LYS   75 A    0.019        0.951
SOLV NRG  1101   CD  LYS   75 A   -0.048       -2.444
SOLV NRG  1102   CE  LYS   75 A   -0.014       -0.735
SOLV NRG  1103   NZ  LYS   75 A   -0.385      -20.209
SOLV NRG  1104    H  LYS   75 A    0.275       16.357
SOLV NRG  1105  HZ1  LYS   75 A    0.340       19.334
SOLV NRG  1106  HZ2  LYS   75 A    0.340       17.855
SOLV NRG  1107  HZ3  LYS   75 A    0.340       16.457
SOLV NRG  1108   HA  LYS   75 A    0.143        7.031
SOLV NRG  1109  HE2  LYS   75 A    0.114        6.404
SOLV NRG  1110  HE3  LYS   75 A    0.114        5.284
SOLV NRG  1111  HG2  LYS   75 A    0.010        0.568
SOLV NRG  1112  HG3  LYS   75 A    0.010        0.480
SOLV NRG  1113  HD3  LYS   75 A    0.062        3.378
SOLV NRG  1114  HD2  LYS   75 A    0.062        2.935
SOLV NRG  1115  HB3  LYS   75 A    0.036        1.957
SOLV NRG  1116  HB2  LYS   75 A    0.036        1.735
SOLV NRG  1117    N  THR   76 A   -0.416      -16.873
SOLV NRG  1118   CA  THR   76 A   -0.039       -1.336
SOLV NRG  1119    C  THR   76 A    0.597       17.724
SOLV NRG  1120    O  THR   76 A   -0.568      -18.265
SOLV NRG  1121   CB  THR   76 A    0.365       11.270
SOLV NRG  1122  OG1  THR   76 A   -0.676      -19.344
SOLV NRG  1123  CG2  THR   76 A   -0.244       -8.797
SOLV NRG  1124    H  THR   76 A    0.272       10.877
SOLV NRG  1125   HA  THR   76 A    0.101        3.541
SOLV NRG  1126 HG22  THR   76 A    0.064        2.153
SOLV NRG  1127 HG21  THR   76 A    0.064        2.403
SOLV NRG  1128   HB  THR   76 A    0.004        0.111
SOLV NRG  1129 HG23  THR   76 A    0.064        2.595
SOLV NRG  1130  HG1  THR   76 A    0.410       13.367
SOLV NRG  1131    N  LYS   77 A   -0.348       -7.994
SOLV NRG  1132   CA  LYS   77 A   -0.240       -4.508
SOLV NRG  1133    C  LYS   77 A    0.734       14.673
SOLV NRG  1134    O  LYS   77 A   -0.589      -11.527
SOLV NRG  1135   CB  LYS   77 A   -0.009       -0.112
SOLV NRG  1136   CG  LYS   77 A    0.019        0.152
SOLV NRG  1137   CD  LYS   77 A   -0.048       -0.058
SOLV NRG  1138   CE  LYS   77 A   -0.014        0.034
SOLV NRG  1139   NZ  LYS   77 A   -0.385        2.887
SOLV NRG  1140    H  LYS   77 A    0.275        5.589
SOLV NRG  1141  HZ1  LYS   77 A    0.340       -3.077
SOLV NRG  1142  HZ2  LYS   77 A    0.340       -3.164
SOLV NRG  1143  HZ3  LYS   77 A    0.340       -3.057
SOLV NRG  1144   HA  LYS   77 A    0.143        2.739
SOLV NRG  1145  HE2  LYS   77 A    0.114       -0.286
SOLV NRG  1146  HE3  LYS   77 A    0.114       -0.237
SOLV NRG  1147  HG2  LYS   77 A    0.010        0.083
SOLV NRG  1148  HG3  LYS   77 A    0.010        0.095
SOLV NRG  1149  HD3  LYS   77 A    0.062       -0.040
SOLV NRG  1150  HD2  LYS   77 A    0.062       -0.022
SOLV NRG  1151  HB3  LYS   77 A    0.036        0.343
SOLV NRG  1152  HB2  LYS   77 A    0.036        0.393
SOLV NRG  1153    N  ILE   78 A   -0.416       -8.692
SOLV NRG  1154   CA  ILE   78 A   -0.060       -1.278
SOLV NRG  1155    C  ILE   78 A    0.597       16.358
SOLV NRG  1156    O  ILE   78 A   -0.568      -17.620
SOLV NRG  1157   CB  ILE   78 A    0.130        2.462
SOLV NRG  1158  CG1  ILE   78 A   -0.043       -0.545
SOLV NRG  1159  CG2  ILE   78 A   -0.320       -5.848
SOLV NRG  1160  CD1  ILE   78 A   -0.066       -0.614
SOLV NRG  1161    H  ILE   78 A    0.272        5.660
SOLV NRG  1162   HA  ILE   78 A    0.087        1.675
SOLV NRG  1163 HG22  ILE   78 A    0.088        1.423
SOLV NRG  1164 HG21  ILE   78 A    0.088        1.974
SOLV NRG  1165   HB  ILE   78 A    0.019        0.395
SOLV NRG  1166 HG12  ILE   78 A    0.024        0.290
SOLV NRG  1167 HG13  ILE   78 A    0.024        0.246
SOLV NRG  1168 HD13  ILE   78 A    0.019        0.197
SOLV NRG  1169 HD12  ILE   78 A    0.019        0.114
SOLV NRG  1170 HG23  ILE   78 A    0.088        1.331
SOLV NRG  1171 HD11  ILE   78 A    0.019        0.156
SOLV NRG  1172    N  PRO   79 A   -0.255       -7.224
SOLV NRG  1173   CA  PRO   79 A   -0.027       -0.888
SOLV NRG  1174    C  PRO   79 A    0.590       21.164
SOLV NRG  1175    O  PRO   79 A   -0.575      -23.125
SOLV NRG  1176   CB  PRO   79 A   -0.007       -0.225
SOLV NRG  1177   CG  PRO   79 A    0.019        0.531
SOLV NRG  1178   CD  PRO   79 A    0.019        0.468
SOLV NRG  1179  HG2  PRO   79 A    0.021        0.554
SOLV NRG  1180   HA  PRO   79 A    0.064        2.306
SOLV NRG  1181  HD3  PRO   79 A    0.039        0.887
SOLV NRG  1182  HD2  PRO   79 A    0.039        0.823
SOLV NRG  1183  HG3  PRO   79 A    0.021        0.637
SOLV NRG  1184  HB3  PRO   79 A    0.025        0.892
SOLV NRG  1185  HB2  PRO   79 A    0.025        0.783
SOLV NRG  1186    N  ALA   80 A   -0.416      -13.785
SOLV NRG  1187   CA  ALA   80 A    0.034        1.200
SOLV NRG  1188    C  ALA   80 A    0.597       22.200
SOLV NRG  1189    O  ALA   80 A   -0.568      -22.663
SOLV NRG  1190   CB  ALA   80 A   -0.182       -5.909
SOLV NRG  1191    H  ALA   80 A    0.272        7.980
SOLV NRG  1192   HA  ALA   80 A    0.082        3.177
SOLV NRG  1193  HB1  ALA   80 A    0.060        2.038
SOLV NRG  1194  HB3  ALA   80 A    0.060        1.972
SOLV NRG  1195  HB2  ALA   80 A    0.060        1.711
SOLV NRG  1196    N  VAL   81 A   -0.416      -14.761
SOLV NRG  1197   CA  VAL   81 A   -0.087       -3.240
SOLV NRG  1198    C  VAL   81 A    0.597       24.164
SOLV NRG  1199    O  VAL   81 A   -0.568      -22.417
SOLV NRG  1200   CB  VAL   81 A    0.298        9.289
SOLV NRG  1201  CG1  VAL   81 A   -0.319      -10.508
SOLV NRG  1202  CG2  VAL   81 A   -0.319       -8.516
SOLV NRG  1203    H  VAL   81 A    0.272        9.090
SOLV NRG  1204   HA  VAL   81 A    0.097        3.824
SOLV NRG  1205 HG11  VAL   81 A    0.079        3.008
SOLV NRG  1206 HG21  VAL   81 A    0.079        1.965
SOLV NRG  1207   HB  VAL   81 A   -0.030       -0.847
SOLV NRG  1208 HG12  VAL   81 A    0.079        2.467
SOLV NRG  1209 HG13  VAL   81 A    0.079        2.397
SOLV NRG  1210 HG23  VAL   81 A    0.079        1.739
SOLV NRG  1211 HG22  VAL   81 A    0.079        2.368
SOLV NRG  1212    N  PHE   82 A   -0.416      -18.493
SOLV NRG  1213   CA  PHE   82 A   -0.002       -0.115
SOLV NRG  1214    C  PHE   82 A    0.597       29.194
SOLV NRG  1215    O  PHE   82 A   -0.568      -27.374
SOLV NRG  1216   CB  PHE   82 A   -0.034       -1.793
SOLV NRG  1217   CG  PHE   82 A    0.012        0.610
SOLV NRG  1218  CD1  PHE   82 A   -0.126       -6.249
SOLV NRG  1219  CD2  PHE   82 A   -0.126       -6.690
SOLV NRG  1220  CE1  PHE   82 A   -0.170       -8.363
SOLV NRG  1221  CE2  PHE   82 A   -0.170       -9.009
SOLV NRG  1222   CZ  PHE   82 A   -0.107       -5.440
SOLV NRG  1223    H  PHE   82 A    0.272       12.280
SOLV NRG  1224   HZ  PHE   82 A    0.130        6.577
SOLV NRG  1225   HA  PHE   82 A    0.098        4.595
SOLV NRG  1226  HE1  PHE   82 A    0.143        6.827
SOLV NRG  1227  HE2  PHE   82 A    0.143        7.780
SOLV NRG  1228  HD2  PHE   82 A    0.133        7.331
SOLV NRG  1229  HD1  PHE   82 A    0.133        6.525
SOLV NRG  1230  HB3  PHE   82 A    0.029        1.611
SOLV NRG  1231  HB2  PHE   82 A    0.029        1.563
SOLV NRG  1232    N  LYS   83 A   -0.348      -17.797
SOLV NRG  1233   CA  LYS   83 A   -0.240      -12.595
SOLV NRG  1234    C  LYS   83 A    0.734       42.829
SOLV NRG  1235    O  LYS   83 A   -0.589      -36.280
SOLV NRG  1236   CB  LYS   83 A   -0.009       -0.482
SOLV NRG  1237   CG  LYS   83 A    0.019        0.810
SOLV NRG  1238   CD  LYS   83 A   -0.048       -1.867
SOLV NRG  1239   CE  LYS   83 A   -0.014       -0.556
SOLV NRG  1240   NZ  LYS   83 A   -0.385      -14.403
SOLV NRG  1241    H  LYS   83 A    0.275       14.409
SOLV NRG  1242  HZ1  LYS   83 A    0.340       13.644
SOLV NRG  1243  HZ2  LYS   83 A    0.340       13.533
SOLV NRG  1244  HZ3  LYS   83 A    0.340       10.153
SOLV NRG  1245   HA  LYS   83 A    0.143        7.210
SOLV NRG  1246  HE2  LYS   83 A    0.114        5.014
SOLV NRG  1247  HE3  LYS   83 A    0.114        3.894
SOLV NRG  1248  HG2  LYS   83 A    0.010        0.424
SOLV NRG  1249  HG3  LYS   83 A    0.010        0.439
SOLV NRG  1250  HD3  LYS   83 A    0.062        2.598
SOLV NRG  1251  HD2  LYS   83 A    0.062        2.063
SOLV NRG  1252  HB3  LYS   83 A    0.036        1.927
SOLV NRG  1253  HB2  LYS   83 A    0.036        1.962
SOLV NRG  1254    N  ILE   84 A   -0.416      -24.814
SOLV NRG  1255   CA  ILE   84 A   -0.060       -3.840
SOLV NRG  1256    C  ILE   84 A    0.597       39.485
SOLV NRG  1257    O  ILE   84 A   -0.568      -36.229
SOLV NRG  1258   CB  ILE   84 A    0.130        8.417
SOLV NRG  1259  CG1  ILE   84 A   -0.043       -2.727
SOLV NRG  1260  CG2  ILE   84 A   -0.320      -20.323
SOLV NRG  1261  CD1  ILE   84 A   -0.066       -4.293
SOLV NRG  1262    H  ILE   84 A    0.272       15.628
SOLV NRG  1263   HA  ILE   84 A    0.087        5.811
SOLV NRG  1264 HG22  ILE   84 A    0.088        5.656
SOLV NRG  1265 HG21  ILE   84 A    0.088        5.698
SOLV NRG  1266   HB  ILE   84 A    0.019        1.250
SOLV NRG  1267 HG12  ILE   84 A    0.024        1.441
SOLV NRG  1268 HG13  ILE   84 A    0.024        1.511
SOLV NRG  1269 HD13  ILE   84 A    0.019        1.202
SOLV NRG  1270 HD12  ILE   84 A    0.019        1.208
SOLV NRG  1271 HG23  ILE   84 A    0.088        5.381
SOLV NRG  1272 HD11  ILE   84 A    0.019        1.243
SOLV NRG  1273    N  ASP   85 A   -0.516      -36.213
SOLV NRG  1274   CA  ASP   85 A    0.038        2.766
SOLV NRG  1275    C  ASP   85 A    0.537       39.711
SOLV NRG  1276    O  ASP   85 A   -0.582      -45.038
SOLV NRG  1277   CB  ASP   85 A   -0.030       -2.333
SOLV NRG  1278   CG  ASP   85 A    0.799       63.539
SOLV NRG  1279  OD1  ASP   85 A   -0.801      -63.041
SOLV NRG  1280  OD2  ASP   85 A   -0.801      -66.532
SOLV NRG  1281    H  ASP   85 A    0.294       21.010
SOLV NRG  1282   HA  ASP   85 A    0.088        6.246
SOLV NRG  1283  HB3  ASP   85 A   -0.012       -0.974
SOLV NRG  1284  HB2  ASP   85 A   -0.012       -0.935
SOLV NRG  1285    N  ALA   86 A   -0.416      -29.721
SOLV NRG  1286   CA  ALA   86 A    0.034        2.412
SOLV NRG  1287    C  ALA   86 A    0.597       42.291
SOLV NRG  1288    O  ALA   86 A   -0.568      -39.765
SOLV NRG  1289   CB  ALA   86 A   -0.182      -13.006
SOLV NRG  1290    H  ALA   86 A    0.272       18.939
SOLV NRG  1291   HA  ALA   86 A    0.082        5.955
SOLV NRG  1292  HB1  ALA   86 A    0.060        4.349
SOLV NRG  1293  HB3  ALA   86 A    0.060        4.249
SOLV NRG  1294  HB2  ALA   86 A    0.060        4.272
SOLV NRG  1295    N  LEU   87 A   -0.416      -29.444
SOLV NRG  1296   CA  LEU   87 A   -0.052       -3.724
SOLV NRG  1297    C  LEU   87 A    0.597       43.522
SOLV NRG  1298    O  LEU   87 A   -0.568      -42.417
SOLV NRG  1299   CB  LEU   87 A   -0.110       -8.005
SOLV NRG  1300   CG  LEU   87 A    0.353       25.516
SOLV NRG  1301  CD1  LEU   87 A   -0.412      -29.976
SOLV NRG  1302  CD2  LEU   87 A   -0.412      -29.740
SOLV NRG  1303    H  LEU   87 A    0.272       18.908
SOLV NRG  1304 HD22  LEU   87 A    0.100        6.988
SOLV NRG  1305 HD23  LEU   87 A    0.100        7.207
SOLV NRG  1306 HD21  LEU   87 A    0.100        7.372
SOLV NRG  1307 HD13  LEU   87 A    0.100        7.355
SOLV NRG  1308 HD12  LEU   87 A    0.100        7.302
SOLV NRG  1309 HD11  LEU   87 A    0.100        7.180
SOLV NRG  1310   HA  LEU   87 A    0.092        6.571
SOLV NRG  1311   HG  LEU   87 A   -0.036       -2.574
SOLV NRG  1312  HB3  LEU   87 A    0.046        3.378
SOLV NRG  1313  HB2  LEU   87 A    0.046        3.294
SOLV NRG  1314    N  ASN   88 A   -0.416      -30.001
SOLV NRG  1315   CA  ASN   88 A    0.014        1.041
SOLV NRG  1316    C  ASN   88 A    0.597       43.170
SOLV NRG  1317    O  ASN   88 A   -0.568      -41.677
SOLV NRG  1318   CB  ASN   88 A   -0.204      -15.466
SOLV NRG  1319   CG  ASN   88 A    0.713       53.143
SOLV NRG  1320    H  ASN   88 A    0.272       19.465
SOLV NRG  1321   HA  ASN   88 A    0.105        7.556
SOLV NRG  1322  HB3  ASN   88 A    0.080        6.161
SOLV NRG  1323  HB2  ASN   88 A    0.080        6.238
SOLV NRG  1324  OD1  ASN   88 A   -0.593      -45.193
SOLV NRG  1325  ND2  ASN   88 A   -0.919      -65.517
SOLV NRG  1326 HD22  ASN   88 A    0.420       29.509
SOLV NRG  1327 HD21  ASN   88 A    0.420       29.302
SOLV NRG  1328    N  GLU   89 A   -0.516      -36.364
SOLV NRG  1329   CA  GLU   89 A    0.040        2.701
SOLV NRG  1330    C  GLU   89 A    0.537       35.012
SOLV NRG  1331    O  GLU   89 A   -0.582      -38.733
SOLV NRG  1332   CB  GLU   89 A    0.056        3.795
SOLV NRG  1333   CG  GLU   89 A    0.014        0.961
SOLV NRG  1334   CD  GLU   89 A    0.805       58.175
SOLV NRG  1335  OE1  GLU   89 A   -0.819      -59.564
SOLV NRG  1336  OE2  GLU   89 A   -0.819      -59.794
SOLV NRG  1337    H  GLU   89 A    0.294       20.697
SOLV NRG  1338  HG2  GLU   89 A   -0.043       -3.067
SOLV NRG  1339   HA  GLU   89 A    0.111        7.564
SOLV NRG  1340  HG3  GLU   89 A   -0.043       -2.988
SOLV NRG  1341  HB3  GLU   89 A   -0.017       -1.145
SOLV NRG  1342  HB2  GLU   89 A   -0.017       -1.165
SOLV NRG  1343    N  ASN   90 A   -0.416      -25.660
SOLV NRG  1344   CA  ASN   90 A    0.014        0.832
SOLV NRG  1345    C  ASN   90 A    0.597       32.552
SOLV NRG  1346    O  ASN   90 A   -0.568      -29.117
SOLV NRG  1347   CB  ASN   90 A   -0.204      -11.303
SOLV NRG  1348   CG  ASN   90 A    0.713       37.140
SOLV NRG  1349    H  ASN   90 A    0.272       16.716
SOLV NRG  1350   HA  ASN   90 A    0.105        6.308
SOLV NRG  1351  HB3  ASN   90 A    0.080        4.673
SOLV NRG  1352  HB2  ASN   90 A    0.080        4.187
SOLV NRG  1353  OD1  ASN   90 A   -0.593      -31.849
SOLV NRG  1354  ND2  ASN   90 A   -0.919      -43.764
SOLV NRG  1355 HD22  ASN   90 A    0.420       19.027
SOLV NRG  1356 HD21  ASN   90 A    0.420       19.578
SOLV NRG  1357    N  LYS   91 A   -0.348      -19.227
SOLV NRG  1358   CA  LYS   91 A   -0.240      -12.494
SOLV NRG  1359    C  LYS   91 A    0.734       39.922
SOLV NRG  1360    O  LYS   91 A   -0.589      -33.766
SOLV NRG  1361   CB  LYS   91 A   -0.009       -0.452
SOLV NRG  1362   CG  LYS   91 A    0.019        0.779
SOLV NRG  1363   CD  LYS   91 A   -0.048       -1.679
SOLV NRG  1364   CE  LYS   91 A   -0.014       -0.473
SOLV NRG  1365   NZ  LYS   91 A   -0.385      -15.539
SOLV NRG  1366    H  LYS   91 A    0.275       15.923
SOLV NRG  1367  HZ1  LYS   91 A    0.340       13.371
SOLV NRG  1368  HZ2  LYS   91 A    0.340       13.754
SOLV NRG  1369  HZ3  LYS   91 A    0.340       15.619
SOLV NRG  1370   HA  LYS   91 A    0.143        7.204
SOLV NRG  1371  HE2  LYS   91 A    0.114        2.991
SOLV NRG  1372  HE3  LYS   91 A    0.114        3.749
SOLV NRG  1373  HG2  LYS   91 A    0.010        0.428
SOLV NRG  1374  HG3  LYS   91 A    0.010        0.427
SOLV NRG  1375  HD3  LYS   91 A    0.062        1.851
SOLV NRG  1376  HD2  LYS   91 A    0.062        2.273
SOLV NRG  1377  HB3  LYS   91 A    0.036        1.703
SOLV NRG  1378  HB2  LYS   91 A    0.036        1.817
SOLV NRG  1379    N  VAL   92 A   -0.416      -22.038
SOLV NRG  1380   CA  VAL   92 A   -0.087       -4.739
SOLV NRG  1381    C  VAL   92 A    0.597       29.940
SOLV NRG  1382    O  VAL   92 A   -0.568      -26.707
SOLV NRG  1383   CB  VAL   92 A    0.298       16.807
SOLV NRG  1384  CG1  VAL   92 A   -0.319      -18.359
SOLV NRG  1385  CG2  VAL   92 A   -0.319      -19.083
SOLV NRG  1386    H  VAL   92 A    0.272       13.917
SOLV NRG  1387   HA  VAL   92 A    0.097        5.415
SOLV NRG  1388 HG11  VAL   92 A    0.079        4.815
SOLV NRG  1389 HG21  VAL   92 A    0.079        4.735
SOLV NRG  1390   HB  VAL   92 A   -0.030       -1.627
SOLV NRG  1391 HG12  VAL   92 A    0.079        4.508
SOLV NRG  1392 HG13  VAL   92 A    0.079        4.433
SOLV NRG  1393 HG23  VAL   92 A    0.079        4.899
SOLV NRG  1394 HG22  VAL   92 A    0.079        4.745
SOLV NRG  1395    N  LEU   93 A   -0.416      -20.769
SOLV NRG  1396   CA  LEU   93 A   -0.052       -2.368
SOLV NRG  1397    C  LEU   93 A    0.597       28.243
SOLV NRG  1398    O  LEU   93 A   -0.568      -28.562
SOLV NRG  1399   CB  LEU   93 A   -0.110       -4.760
SOLV NRG  1400   CG  LEU   93 A    0.353       14.956
SOLV NRG  1401  CD1  LEU   93 A   -0.412      -15.706
SOLV NRG  1402  CD2  LEU   93 A   -0.412      -20.342
SOLV NRG  1403    H  LEU   93 A    0.272       14.333
SOLV NRG  1404 HD22  LEU   93 A    0.100        5.183
SOLV NRG  1405 HD23  LEU   93 A    0.100        4.978
SOLV NRG  1406 HD21  LEU   93 A    0.100        5.094
SOLV NRG  1407 HD13  LEU   93 A    0.100        4.087
SOLV NRG  1408 HD12  LEU   93 A    0.100        3.744
SOLV NRG  1409 HD11  LEU   93 A    0.100        3.277
SOLV NRG  1410   HA  LEU   93 A    0.092        3.977
SOLV NRG  1411   HG  LEU   93 A   -0.036       -1.425
SOLV NRG  1412  HB3  LEU   93 A    0.046        1.772
SOLV NRG  1413  HB2  LEU   93 A    0.046        2.098
SOLV NRG  1414    N  VAL   94 A   -0.416      -18.892
SOLV NRG  1415   CA  VAL   94 A   -0.087       -4.059
SOLV NRG  1416    C  VAL   94 A    0.597       25.663
SOLV NRG  1417    O  VAL   94 A   -0.568      -21.790
SOLV NRG  1418   CB  VAL   94 A    0.298       13.824
SOLV NRG  1419  CG1  VAL   94 A   -0.319      -15.067
SOLV NRG  1420  CG2  VAL   94 A   -0.319      -15.848
SOLV NRG  1421    H  VAL   94 A    0.272       11.830
SOLV NRG  1422   HA  VAL   94 A    0.097        4.790
SOLV NRG  1423 HG11  VAL   94 A    0.079        3.963
SOLV NRG  1424 HG21  VAL   94 A    0.079        4.123
SOLV NRG  1425   HB  VAL   94 A   -0.030       -1.289
SOLV NRG  1426 HG12  VAL   94 A    0.079        3.686
SOLV NRG  1427 HG13  VAL   94 A    0.079        3.597
SOLV NRG  1428 HG23  VAL   94 A    0.079        3.832
SOLV NRG  1429 HG22  VAL   94 A    0.079        4.029
SOLV NRG  1430    N  LEU   95 A   -0.416      -18.686
SOLV NRG  1431   CA  LEU   95 A   -0.052       -2.169
SOLV NRG  1432    C  LEU   95 A    0.597       24.418
SOLV NRG  1433    O  LEU   95 A   -0.568      -20.712
SOLV NRG  1434   CB  LEU   95 A   -0.110       -4.953
SOLV NRG  1435   CG  LEU   95 A    0.353       15.728
SOLV NRG  1436  CD1  LEU   95 A   -0.412      -18.866
SOLV NRG  1437  CD2  LEU   95 A   -0.412      -20.208
SOLV NRG  1438    H  LEU   95 A    0.272       13.165
SOLV NRG  1439 HD22  LEU   95 A    0.100        4.814
SOLV NRG  1440 HD23  LEU   95 A    0.100        4.944
SOLV NRG  1441 HD21  LEU   95 A    0.100        5.237
SOLV NRG  1442 HD13  LEU   95 A    0.100        4.936
SOLV NRG  1443 HD12  LEU   95 A    0.100        4.557
SOLV NRG  1444 HD11  LEU   95 A    0.100        4.277
SOLV NRG  1445   HA  LEU   95 A    0.092        3.507
SOLV NRG  1446   HG  LEU   95 A   -0.036       -1.445
SOLV NRG  1447  HB3  LEU   95 A    0.046        1.998
SOLV NRG  1448  HB2  LEU   95 A    0.046        2.229
SOLV NRG  1449    N  ASP   96 A   -0.516      -23.119
SOLV NRG  1450   CA  ASP   96 A    0.038        1.704
SOLV NRG  1451    C  ASP   96 A    0.537       25.727
SOLV NRG  1452    O  ASP   96 A   -0.582      -29.810
SOLV NRG  1453   CB  ASP   96 A   -0.030       -1.372
SOLV NRG  1454   CG  ASP   96 A    0.799       36.136
SOLV NRG  1455  OD1  ASP   96 A   -0.801      -34.904
SOLV NRG  1456  OD2  ASP   96 A   -0.801      -37.378
SOLV NRG  1457    H  ASP   96 A    0.294       13.957
SOLV NRG  1458   HA  ASP   96 A    0.088        3.703
SOLV NRG  1459  HB3  ASP   96 A   -0.012       -0.584
SOLV NRG  1460  HB2  ASP   96 A   -0.012       -0.525
SOLV NRG  1461    N  THR   97 A   -0.416      -19.381
SOLV NRG  1462   CA  THR   97 A   -0.039       -1.881
SOLV NRG  1463    C  THR   97 A    0.597       26.977
SOLV NRG  1464    O  THR   97 A   -0.568      -23.887
SOLV NRG  1465   CB  THR   97 A    0.365       17.948
SOLV NRG  1466  OG1  THR   97 A   -0.676      -34.476
SOLV NRG  1467  CG2  THR   97 A   -0.244      -11.125
SOLV NRG  1468    H  THR   97 A    0.272       12.039
SOLV NRG  1469   HA  THR   97 A    0.101        5.130
SOLV NRG  1470 HG22  THR   97 A    0.064        2.912
SOLV NRG  1471 HG21  THR   97 A    0.064        2.779
SOLV NRG  1472   HB  THR   97 A    0.004        0.218
SOLV NRG  1473 HG23  THR   97 A    0.064        2.940
SOLV NRG  1474  HG1  THR   97 A    0.410       21.819
SOLV NRG  1475    N  ASP   98 A   -0.516      -23.658
SOLV NRG  1476   CA  ASP   98 A    0.038        1.553
SOLV NRG  1477    C  ASP   98 A    0.537       21.337
SOLV NRG  1478    O  ASP   98 A   -0.582      -20.126
SOLV NRG  1479   CB  ASP   98 A   -0.030       -1.230
SOLV NRG  1480   CG  ASP   98 A    0.799       37.005
SOLV NRG  1481  OD1  ASP   98 A   -0.801      -40.313
SOLV NRG  1482  OD2  ASP   98 A   -0.801      -37.465
SOLV NRG  1483    H  ASP   98 A    0.294       14.456
SOLV NRG  1484   HA  ASP   98 A    0.088        3.327
SOLV NRG  1485  HB3  ASP   98 A   -0.012       -0.512
SOLV NRG  1486  HB2  ASP   98 A   -0.012       -0.426
SOLV NRG  1487    N  TYR   99 A   -0.416      -18.272
SOLV NRG  1488   CA  TYR   99 A   -0.001       -0.062
SOLV NRG  1489    C  TYR   99 A    0.597       27.471
SOLV NRG  1490    O  TYR   99 A   -0.568      -27.982
SOLV NRG  1491   CB  TYR   99 A   -0.015       -0.596
SOLV NRG  1492   CG  TYR   99 A   -0.001       -0.042
SOLV NRG  1493  CD1  TYR   99 A   -0.191       -7.923
SOLV NRG  1494  CD2  TYR   99 A   -0.191       -6.451
SOLV NRG  1495  CE1  TYR   99 A   -0.234       -9.498
SOLV NRG  1496  CE2  TYR   99 A   -0.234       -7.864
SOLV NRG  1497   CZ  TYR   99 A    0.323       11.919
SOLV NRG  1498   OH  TYR   99 A   -0.558      -20.224
SOLV NRG  1499    H  TYR   99 A    0.272       12.649
SOLV NRG  1500   HA  TYR   99 A    0.088        4.158
SOLV NRG  1501  HE1  TYR   99 A    0.166        7.015
SOLV NRG  1502  HE2  TYR   99 A    0.166        5.111
SOLV NRG  1503  HD2  TYR   99 A    0.170        5.174
SOLV NRG  1504  HD1  TYR   99 A    0.170        7.549
SOLV NRG  1505  HB3  TYR   99 A    0.029        1.177
SOLV NRG  1506  HB2  TYR   99 A    0.029        1.031
SOLV NRG  1507   HH  TYR   99 A    0.399       14.478
SOLV NRG  1508    N  LYS  100 A   -0.348      -15.242
SOLV NRG  1509   CA  LYS  100 A   -0.240      -10.613
SOLV NRG  1510    C  LYS  100 A    0.734       38.618
SOLV NRG  1511    O  LYS  100 A   -0.589      -33.099
SOLV NRG  1512   CB  LYS  100 A   -0.009       -0.341
SOLV NRG  1513   CG  LYS  100 A    0.019        0.519
SOLV NRG  1514   CD  LYS  100 A   -0.048       -0.951
SOLV NRG  1515   CE  LYS  100 A   -0.014       -0.247
SOLV NRG  1516   NZ  LYS  100 A   -0.385       -3.612
SOLV NRG  1517    H  LYS  100 A    0.275       11.373
SOLV NRG  1518  HZ1  LYS  100 A    0.340        2.660
SOLV NRG  1519  HZ2  LYS  100 A    0.340        2.567
SOLV NRG  1520  HZ3  LYS  100 A    0.340        1.647
SOLV NRG  1521   HA  LYS  100 A    0.143        6.165
SOLV NRG  1522  HE2  LYS  100 A    0.114        2.462
SOLV NRG  1523  HE3  LYS  100 A    0.114        1.770
SOLV NRG  1524  HG2  LYS  100 A    0.010        0.265
SOLV NRG  1525  HG3  LYS  100 A    0.010        0.299
SOLV NRG  1526  HD3  LYS  100 A    0.062        1.264
SOLV NRG  1527  HD2  LYS  100 A    0.062        0.900
SOLV NRG  1528  HB3  LYS  100 A    0.036        1.300
SOLV NRG  1529  HB2  LYS  100 A    0.036        1.310
SOLV NRG  1530    N  LYS  101 A   -0.348      -19.485
SOLV NRG  1531   CA  LYS  101 A   -0.240      -15.295
SOLV NRG  1532    C  LYS  101 A    0.734       48.785
SOLV NRG  1533    O  LYS  101 A   -0.589      -41.623
SOLV NRG  1534   CB  LYS  101 A   -0.009       -0.626
SOLV NRG  1535   CG  LYS  101 A    0.019        1.123
SOLV NRG  1536   CD  LYS  101 A   -0.048       -2.437
SOLV NRG  1537   CE  LYS  101 A   -0.014       -0.601
SOLV NRG  1538   NZ  LYS  101 A   -0.385      -12.632
SOLV NRG  1539    H  LYS  101 A    0.275       14.683
SOLV NRG  1540  HZ1  LYS  101 A    0.340       10.163
SOLV NRG  1541  HZ2  LYS  101 A    0.340       12.411
SOLV NRG  1542  HZ3  LYS  101 A    0.340        8.669
SOLV NRG  1543   HA  LYS  101 A    0.143        9.466
SOLV NRG  1544  HE2  LYS  101 A    0.114        5.204
SOLV NRG  1545  HE3  LYS  101 A    0.114        4.327
SOLV NRG  1546  HG2  LYS  101 A    0.010        0.592
SOLV NRG  1547  HG3  LYS  101 A    0.010        0.663
SOLV NRG  1548  HD3  LYS  101 A    0.062        2.965
SOLV NRG  1549  HD2  LYS  101 A    0.062        3.291
SOLV NRG  1550  HB3  LYS  101 A    0.036        2.472
SOLV NRG  1551  HB2  LYS  101 A    0.036        2.596
SOLV NRG  1552    N  TYR  102 A   -0.416      -26.352
SOLV NRG  1553   CA  TYR  102 A   -0.001       -0.091
SOLV NRG  1554    C  TYR  102 A    0.597       36.642
SOLV NRG  1555    O  TYR  102 A   -0.568      -32.583
SOLV NRG  1556   CB  TYR  102 A   -0.015       -1.007
SOLV NRG  1557   CG  TYR  102 A   -0.001       -0.068
SOLV NRG  1558  CD1  TYR  102 A   -0.191      -11.418
SOLV NRG  1559  CD2  TYR  102 A   -0.191      -11.344
SOLV NRG  1560  CE1  TYR  102 A   -0.234      -12.883
SOLV NRG  1561  CE2  TYR  102 A   -0.234      -12.959
SOLV NRG  1562   CZ  TYR  102 A    0.323       17.111
SOLV NRG  1563   OH  TYR  102 A   -0.558      -26.958
SOLV NRG  1564    H  TYR  102 A    0.272       16.234
SOLV NRG  1565   HA  TYR  102 A    0.088        5.949
SOLV NRG  1566  HE1  TYR  102 A    0.166        8.662
SOLV NRG  1567  HE2  TYR  102 A    0.166        8.910
SOLV NRG  1568  HD2  TYR  102 A    0.170       10.300
SOLV NRG  1569  HD1  TYR  102 A    0.170       10.474
SOLV NRG  1570  HB3  TYR  102 A    0.029        2.037
SOLV NRG  1571  HB2  TYR  102 A    0.029        1.990
SOLV NRG  1572   HH  TYR  102 A    0.399       19.116
SOLV NRG  1573    N  LEU  103 A   -0.416      -26.034
SOLV NRG  1574   CA  LEU  103 A   -0.052       -3.105
SOLV NRG  1575    C  LEU  103 A    0.597       36.532
SOLV NRG  1576    O  LEU  103 A   -0.568      -36.562
SOLV NRG  1577   CB  LEU  103 A   -0.110       -6.649
SOLV NRG  1578   CG  LEU  103 A    0.353       20.528
SOLV NRG  1579  CD1  LEU  103 A   -0.412      -23.616
SOLV NRG  1580  CD2  LEU  103 A   -0.412      -24.984
SOLV NRG  1581    H  LEU  103 A    0.272       17.776
SOLV NRG  1582 HD22  LEU  103 A    0.100        6.072
SOLV NRG  1583 HD23  LEU  103 A    0.100        6.015
SOLV NRG  1584 HD21  LEU  103 A    0.100        6.312
SOLV NRG  1585 HD13  LEU  103 A    0.100        5.966
SOLV NRG  1586 HD12  LEU  103 A    0.100        5.624
SOLV NRG  1587 HD11  LEU  103 A    0.100        5.554
SOLV NRG  1588   HA  LEU  103 A    0.092        5.280
SOLV NRG  1589   HG  LEU  103 A   -0.036       -2.013
SOLV NRG  1590  HB3  LEU  103 A    0.046        2.880
SOLV NRG  1591  HB2  LEU  103 A    0.046        2.724
SOLV NRG  1592    N  LEU  104 A   -0.416      -24.271
SOLV NRG  1593   CA  LEU  104 A   -0.052       -3.054
SOLV NRG  1594    C  LEU  104 A    0.597       34.089
SOLV NRG  1595    O  LEU  104 A   -0.568      -30.533
SOLV NRG  1596   CB  LEU  104 A   -0.110       -6.311
SOLV NRG  1597   CG  LEU  104 A    0.353       20.665
SOLV NRG  1598  CD1  LEU  104 A   -0.412      -23.261
SOLV NRG  1599  CD2  LEU  104 A   -0.412      -25.882
SOLV NRG  1600    H  LEU  104 A    0.272       15.175
SOLV NRG  1601 HD22  LEU  104 A    0.100        6.402
SOLV NRG  1602 HD23  LEU  104 A    0.100        6.386
SOLV NRG  1603 HD21  LEU  104 A    0.100        6.352
SOLV NRG  1604 HD13  LEU  104 A    0.100        5.692
SOLV NRG  1605 HD12  LEU  104 A    0.100        5.739
SOLV NRG  1606 HD11  LEU  104 A    0.100        5.336
SOLV NRG  1607   HA  LEU  104 A    0.092        5.680
SOLV NRG  1608   HG  LEU  104 A   -0.036       -2.085
SOLV NRG  1609  HB3  LEU  104 A    0.046        2.655
SOLV NRG  1610  HB2  LEU  104 A    0.046        2.481
SOLV NRG  1611    N  PHE  105 A   -0.416      -24.580
SOLV NRG  1612   CA  PHE  105 A   -0.002       -0.139
SOLV NRG  1613    C  PHE  105 A    0.597       35.633
SOLV NRG  1614    O  PHE  105 A   -0.568      -35.359
SOLV NRG  1615   CB  PHE  105 A   -0.034       -2.024
SOLV NRG  1616   CG  PHE  105 A    0.012        0.727
SOLV NRG  1617  CD1  PHE  105 A   -0.126       -8.028
SOLV NRG  1618  CD2  PHE  105 A   -0.126       -7.831
SOLV NRG  1619  CE1  PHE  105 A   -0.170      -11.371
SOLV NRG  1620  CE2  PHE  105 A   -0.170      -11.069
SOLV NRG  1621   CZ  PHE  105 A   -0.107       -7.192
SOLV NRG  1622    H  PHE  105 A    0.272       16.728
SOLV NRG  1623   HZ  PHE  105 A    0.130        8.957
SOLV NRG  1624   HA  PHE  105 A    0.098        5.379
SOLV NRG  1625  HE1  PHE  105 A    0.143        9.813
SOLV NRG  1626  HE2  PHE  105 A    0.143        9.356
SOLV NRG  1627  HD2  PHE  105 A    0.133        8.103
SOLV NRG  1628  HD1  PHE  105 A    0.133        8.463
SOLV NRG  1629  HB3  PHE  105 A    0.029        1.737
SOLV NRG  1630  HB2  PHE  105 A    0.029        1.700
SOLV NRG  1631    N  CYS  106 A   -0.416      -24.272
SOLV NRG  1632   CA  CYS  106 A    0.043        2.593
SOLV NRG  1633    C  CYS  106 A    0.597       36.029
SOLV NRG  1634    O  CYS  106 A   -0.568      -32.773
SOLV NRG  1635   CB  CYS  106 A   -0.079       -4.659
SOLV NRG  1636   SG  CYS  106 A   -0.108       -6.262
SOLV NRG  1637    H  CYS  106 A    0.272       15.258
SOLV NRG  1638  HB3  CYS  106 A    0.091        5.571
SOLV NRG  1639   HA  CYS  106 A    0.077        4.809
SOLV NRG  1640  HB2  CYS  106 A    0.091        5.104
SOLV NRG  1641    N  MET  107 A   -0.416      -26.197
SOLV NRG  1642   CA  MET  107 A   -0.024       -1.493
SOLV NRG  1643    C  MET  107 A    0.597       38.344
SOLV NRG  1644    O  MET  107 A   -0.568      -37.647
SOLV NRG  1645   CB  MET  107 A    0.034        2.238
SOLV NRG  1646   CG  MET  107 A    0.002        0.117
SOLV NRG  1647   SD  MET  107 A   -0.274      -18.565
SOLV NRG  1648   CE  MET  107 A   -0.054       -3.673
SOLV NRG  1649    H  MET  107 A    0.272       17.668
SOLV NRG  1650  HG2  MET  107 A    0.044        2.810
SOLV NRG  1651  HE1  MET  107 A    0.068        4.774
SOLV NRG  1652  HE2  MET  107 A    0.068        4.586
SOLV NRG  1653  HE3  MET  107 A    0.068        4.732
SOLV NRG  1654  HB2  MET  107 A    0.024        1.623
SOLV NRG  1655  HG3  MET  107 A    0.044        2.831
SOLV NRG  1656   HA  MET  107 A    0.088        5.338
SOLV NRG  1657  HB3  MET  107 A    0.024        1.580
SOLV NRG  1658    N  GLU  108 A   -0.516      -32.640
SOLV NRG  1659   CA  GLU  108 A    0.040        2.583
SOLV NRG  1660    C  GLU  108 A    0.537       34.428
SOLV NRG  1661    O  GLU  108 A   -0.582      -35.757
SOLV NRG  1662   CB  GLU  108 A    0.056        3.563
SOLV NRG  1663   CG  GLU  108 A    0.014        0.795
SOLV NRG  1664   CD  GLU  108 A    0.805       45.246
SOLV NRG  1665  OE1  GLU  108 A   -0.819      -49.028
SOLV NRG  1666  OE2  GLU  108 A   -0.819      -41.374
SOLV NRG  1667    H  GLU  108 A    0.294       18.088
SOLV NRG  1668  HG2  GLU  108 A   -0.043       -2.380
SOLV NRG  1669   HA  GLU  108 A    0.111        7.520
SOLV NRG  1670  HG3  GLU  108 A   -0.043       -2.497
SOLV NRG  1671  HB3  GLU  108 A   -0.017       -1.094
SOLV NRG  1672  HB2  GLU  108 A   -0.017       -1.146
SOLV NRG  1673    N  ASN  109 A   -0.416      -27.833
SOLV NRG  1674   CA  ASN  109 A    0.014        0.940
SOLV NRG  1675    C  ASN  109 A    0.597       38.479
SOLV NRG  1676    O  ASN  109 A   -0.568      -39.054
SOLV NRG  1677   CB  ASN  109 A   -0.204      -14.424
SOLV NRG  1678   CG  ASN  109 A    0.713       48.837
SOLV NRG  1679    H  ASN  109 A    0.272       19.009
SOLV NRG  1680   HA  ASN  109 A    0.105        6.559
SOLV NRG  1681  HB3  ASN  109 A    0.080        5.949
SOLV NRG  1682  HB2  ASN  109 A    0.080        5.728
SOLV NRG  1683  OD1  ASN  109 A   -0.593      -38.918
SOLV NRG  1684  ND2  ASN  109 A   -0.919      -63.804
SOLV NRG  1685 HD22  ASN  109 A    0.420       29.908
SOLV NRG  1686 HD21  ASN  109 A    0.420       28.363
SOLV NRG  1687    N  SER  110 A   -0.416      -24.324
SOLV NRG  1688   CA  SER  110 A   -0.025       -1.388
SOLV NRG  1689    C  SER  110 A    0.597       36.292
SOLV NRG  1690    O  SER  110 A   -0.568      -35.763
SOLV NRG  1691   CB  SER  110 A    0.212        9.916
SOLV NRG  1692   OG  SER  110 A   -0.655      -30.041
SOLV NRG  1693    H  SER  110 A    0.272       15.169
SOLV NRG  1694   HA  SER  110 A    0.084        4.725
SOLV NRG  1695  HB3  SER  110 A    0.035        1.545
SOLV NRG  1696  HB2  SER  110 A    0.035        1.552
SOLV NRG  1697   HG  SER  110 A    0.427       21.245
SOLV NRG  1698    N  ALA  111 A   -0.416      -26.266
SOLV NRG  1699   CA  ALA  111 A    0.034        2.274
SOLV NRG  1700    C  ALA  111 A    0.597       44.944
SOLV NRG  1701    O  ALA  111 A   -0.568      -45.382
SOLV NRG  1702   CB  ALA  111 A   -0.182      -12.358
SOLV NRG  1703    H  ALA  111 A    0.272       16.875
SOLV NRG  1704   HA  ALA  111 A    0.082        5.365
SOLV NRG  1705  HB1  ALA  111 A    0.060        4.179
SOLV NRG  1706  HB3  ALA  111 A    0.060        4.300
SOLV NRG  1707  HB2  ALA  111 A    0.060        3.791
SOLV NRG  1708    N  GLU  112 A   -0.516      -39.801
SOLV NRG  1709   CA  GLU  112 A    0.040        3.319
SOLV NRG  1710    C  GLU  112 A    0.537       44.082
SOLV NRG  1711    O  GLU  112 A   -0.582      -48.886
SOLV NRG  1712   CB  GLU  112 A    0.056        4.989
SOLV NRG  1713   CG  GLU  112 A    0.014        1.282
SOLV NRG  1714   CD  GLU  112 A    0.805       78.442
SOLV NRG  1715  OE1  GLU  112 A   -0.819      -80.898
SOLV NRG  1716  OE2  GLU  112 A   -0.819      -81.394
SOLV NRG  1717    H  GLU  112 A    0.294       21.677
SOLV NRG  1718  HG2  GLU  112 A   -0.043       -4.139
SOLV NRG  1719   HA  GLU  112 A    0.111        9.559
SOLV NRG  1720  HG3  GLU  112 A   -0.043       -3.970
SOLV NRG  1721  HB3  GLU  112 A   -0.017       -1.549
SOLV NRG  1722  HB2  GLU  112 A   -0.017       -1.548
SOLV NRG  1723    N  PRO  113 A   -0.255      -20.280
SOLV NRG  1724   CA  PRO  113 A   -0.027       -2.065
SOLV NRG  1725    C  PRO  113 A    0.590       48.090
SOLV NRG  1726    O  PRO  113 A   -0.575      -46.020
SOLV NRG  1727   CB  PRO  113 A   -0.007       -0.526
SOLV NRG  1728   CG  PRO  113 A    0.019        1.370
SOLV NRG  1729   CD  PRO  113 A    0.019        1.500
SOLV NRG  1730  HG2  PRO  113 A    0.021        1.517
SOLV NRG  1731   HA  PRO  113 A    0.064        4.788
SOLV NRG  1732  HD3  PRO  113 A    0.039        2.970
SOLV NRG  1733  HD2  PRO  113 A    0.039        3.250
SOLV NRG  1734  HG3  PRO  113 A    0.021        1.446
SOLV NRG  1735  HB3  PRO  113 A    0.025        1.819
SOLV NRG  1736  HB2  PRO  113 A    0.025        1.989
SOLV NRG  1737    N  GLU  114 A   -0.516      -44.579
SOLV NRG  1738   CA  GLU  114 A    0.040        3.540
SOLV NRG  1739    C  GLU  114 A    0.537       48.596
SOLV NRG  1740    O  GLU  114 A   -0.582      -53.695
SOLV NRG  1741   CB  GLU  114 A    0.056        5.280
SOLV NRG  1742   CG  GLU  114 A    0.014        1.284
SOLV NRG  1743   CD  GLU  114 A    0.805       78.053
SOLV NRG  1744  OE1  GLU  114 A   -0.819      -83.263
SOLV NRG  1745  OE2  GLU  114 A   -0.819      -77.906
SOLV NRG  1746    H  GLU  114 A    0.294       25.893
SOLV NRG  1747  HG2  GLU  114 A   -0.043       -4.135
SOLV NRG  1748   HA  GLU  114 A    0.111        9.678
SOLV NRG  1749  HG3  GLU  114 A   -0.043       -3.874
SOLV NRG  1750  HB3  GLU  114 A   -0.017       -1.687
SOLV NRG  1751  HB2  GLU  114 A   -0.017       -1.647
SOLV NRG  1752    N  GLN  115 A   -0.416      -37.903
SOLV NRG  1753   CA  GLN  115 A   -0.003       -0.291
SOLV NRG  1754    C  GLN  115 A    0.597       54.377
SOLV NRG  1755    O  GLN  115 A   -0.568      -54.046
SOLV NRG  1756   CB  GLN  115 A   -0.004       -0.357
SOLV NRG  1757   CG  GLN  115 A   -0.065       -6.513
SOLV NRG  1758   CD  GLN  115 A    0.695       71.544
SOLV NRG  1759    H  GLN  115 A    0.272       24.541
SOLV NRG  1760  HG2  GLN  115 A    0.035        3.503
SOLV NRG  1761   HA  GLN  115 A    0.085        8.049
SOLV NRG  1762  HG3  GLN  115 A    0.035        3.620
SOLV NRG  1763  HB3  GLN  115 A    0.017        1.753
SOLV NRG  1764  HB2  GLN  115 A    0.017        1.691
SOLV NRG  1765 HE22  GLN  115 A    0.425       43.284
SOLV NRG  1766  OE1  GLN  115 A   -0.609      -64.281
SOLV NRG  1767  NE2  GLN  115 A   -0.941      -96.826
SOLV NRG  1768 HE21  GLN  115 A    0.425       44.593
SOLV NRG  1769    N  SER  116 A   -0.416      -35.377
SOLV NRG  1770   CA  SER  116 A   -0.025       -2.020
SOLV NRG  1771    C  SER  116 A    0.597       46.070
SOLV NRG  1772    O  SER  116 A   -0.568      -42.779
SOLV NRG  1773   CB  SER  116 A    0.212       16.617
SOLV NRG  1774   OG  SER  116 A   -0.655      -52.660
SOLV NRG  1775    H  SER  116 A    0.272       22.805
SOLV NRG  1776   HA  SER  116 A    0.084        7.015
SOLV NRG  1777  HB3  SER  116 A    0.035        2.625
SOLV NRG  1778  HB2  SER  116 A    0.035        2.814
SOLV NRG  1779   HG  SER  116 A    0.427       33.037
SOLV NRG  1780    N  LEU  117 A   -0.416      -31.782
SOLV NRG  1781   CA  LEU  117 A   -0.052       -3.798
SOLV NRG  1782    C  LEU  117 A    0.597       44.052
SOLV NRG  1783    O  LEU  117 A   -0.568      -43.151
SOLV NRG  1784   CB  LEU  117 A   -0.110       -8.030
SOLV NRG  1785   CG  LEU  117 A    0.353       24.420
SOLV NRG  1786  CD1  LEU  117 A   -0.412      -27.262
SOLV NRG  1787  CD2  LEU  117 A   -0.412      -28.299
SOLV NRG  1788    H  LEU  117 A    0.272       21.317
SOLV NRG  1789 HD22  LEU  117 A    0.100        7.079
SOLV NRG  1790 HD23  LEU  117 A    0.100        6.501
SOLV NRG  1791 HD21  LEU  117 A    0.100        6.964
SOLV NRG  1792 HD13  LEU  117 A    0.100        6.610
SOLV NRG  1793 HD12  LEU  117 A    0.100        6.338
SOLV NRG  1794 HD11  LEU  117 A    0.100        6.623
SOLV NRG  1795   HA  LEU  117 A    0.092        6.546
SOLV NRG  1796   HG  LEU  117 A   -0.036       -2.484
SOLV NRG  1797  HB3  LEU  117 A    0.046        3.419
SOLV NRG  1798  HB2  LEU  117 A    0.046        3.360
SOLV NRG  1799    N  VAL  118 A   -0.416      -29.846
SOLV NRG  1800   CA  VAL  118 A   -0.087       -6.313
SOLV NRG  1801    C  VAL  118 A    0.597       41.533
SOLV NRG  1802    O  VAL  118 A   -0.568      -38.517
SOLV NRG  1803   CB  VAL  118 A    0.298       22.075
SOLV NRG  1804  CG1  VAL  118 A   -0.319      -23.202
SOLV NRG  1805  CG2  VAL  118 A   -0.319      -23.756
SOLV NRG  1806    H  VAL  118 A    0.272       19.096
SOLV NRG  1807   HA  VAL  118 A    0.097        7.074
SOLV NRG  1808 HG11  VAL  118 A    0.079        5.842
SOLV NRG  1809 HG21  VAL  118 A    0.079        5.876
SOLV NRG  1810   HB  VAL  118 A   -0.030       -2.250
SOLV NRG  1811 HG12  VAL  118 A    0.079        5.717
SOLV NRG  1812 HG13  VAL  118 A    0.079        5.623
SOLV NRG  1813 HG23  VAL  118 A    0.079        5.808
SOLV NRG  1814 HG22  VAL  118 A    0.079        6.006
SOLV NRG  1815    N  CYS  119 A   -0.416      -28.810
SOLV NRG  1816   CA  CYS  119 A    0.043        2.883
SOLV NRG  1817    C  CYS  119 A    0.597       41.175
SOLV NRG  1818    O  CYS  119 A   -0.568      -40.363
SOLV NRG  1819   CB  CYS  119 A   -0.079       -5.134
SOLV NRG  1820   SG  CYS  119 A   -0.108       -6.812
SOLV NRG  1821    H  CYS  119 A    0.272       19.190
SOLV NRG  1822  HB3  CYS  119 A    0.091        5.777
SOLV NRG  1823   HA  CYS  119 A    0.077        5.061
SOLV NRG  1824  HB2  CYS  119 A    0.091        6.017
SOLV NRG  1825    N  GLN  120 A   -0.416      -28.309
SOLV NRG  1826   CA  GLN  120 A   -0.003       -0.217
SOLV NRG  1827    C  GLN  120 A    0.597       41.245
SOLV NRG  1828    O  GLN  120 A   -0.568      -37.659
SOLV NRG  1829   CB  GLN  120 A   -0.004       -0.257
SOLV NRG  1830   CG  GLN  120 A   -0.065       -4.695
SOLV NRG  1831   CD  GLN  120 A    0.695       51.748
SOLV NRG  1832    H  GLN  120 A    0.272       17.982
SOLV NRG  1833  HG2  GLN  120 A    0.035        2.600
SOLV NRG  1834   HA  GLN  120 A    0.085        6.086
SOLV NRG  1835  HG3  GLN  120 A    0.035        2.520
SOLV NRG  1836  HB3  GLN  120 A    0.017        1.244
SOLV NRG  1837  HB2  GLN  120 A    0.017        1.192
SOLV NRG  1838 HE22  GLN  120 A    0.425       31.720
SOLV NRG  1839  OE1  GLN  120 A   -0.609      -45.852
SOLV NRG  1840  NE2  GLN  120 A   -0.941      -70.647
SOLV NRG  1841 HE21  GLN  120 A    0.425       32.372
SOLV NRG  1842    N  CYS  121 A   -0.416      -29.624
SOLV NRG  1843   CA  CYS  121 A    0.021        1.514
SOLV NRG  1844    C  CYS  121 A    0.597       43.846
SOLV NRG  1845    O  CYS  121 A   -0.568      -43.344
SOLV NRG  1846   CB  CYS  121 A   -0.123       -8.915
SOLV NRG  1847   SG  CYS  121 A   -0.312      -22.897
SOLV NRG  1848    H  CYS  121 A    0.272       19.882
SOLV NRG  1849   HA  CYS  121 A    0.112        7.727
SOLV NRG  1850  HB3  CYS  121 A    0.111        8.295
SOLV NRG  1851  HB2  CYS  121 A    0.111        7.860
SOLV NRG  1852   HG  CYS  121 A    0.193       13.932
SOLV NRG  1853    N  LEU  122 A   -0.416      -29.884
SOLV NRG  1854   CA  LEU  122 A   -0.052       -3.821
SOLV NRG  1855    C  LEU  122 A    0.597       44.359
SOLV NRG  1856    O  LEU  122 A   -0.568      -40.654
SOLV NRG  1857   CB  LEU  122 A   -0.110       -7.902
SOLV NRG  1858   CG  LEU  122 A    0.353       25.024
SOLV NRG  1859  CD1  LEU  122 A   -0.412      -28.803
SOLV NRG  1860  CD2  LEU  122 A   -0.412      -30.473
SOLV NRG  1861    H  LEU  122 A    0.272       18.850
SOLV NRG  1862 HD22  LEU  122 A    0.100        7.464
SOLV NRG  1863 HD23  LEU  122 A    0.100        7.322
SOLV NRG  1864 HD21  LEU  122 A    0.100        7.605
SOLV NRG  1865 HD13  LEU  122 A    0.100        7.192
SOLV NRG  1866 HD12  LEU  122 A    0.100        6.922
SOLV NRG  1867 HD11  LEU  122 A    0.100        6.789
SOLV NRG  1868   HA  LEU  122 A    0.092        7.030
SOLV NRG  1869   HG  LEU  122 A   -0.036       -2.489
SOLV NRG  1870  HB3  LEU  122 A    0.046        3.346
SOLV NRG  1871  HB2  LEU  122 A    0.046        3.164
SOLV NRG  1872    N  VAL  123 A   -0.416      -32.314
SOLV NRG  1873   CA  VAL  123 A   -0.087       -6.885
SOLV NRG  1874    C  VAL  123 A    0.597       47.672
SOLV NRG  1875    O  VAL  123 A   -0.568      -46.436
SOLV NRG  1876   CB  VAL  123 A    0.298       24.717
SOLV NRG  1877  CG1  VAL  123 A   -0.319      -26.027
SOLV NRG  1878  CG2  VAL  123 A   -0.319      -27.429
SOLV NRG  1879    H  VAL  123 A    0.272       21.685
SOLV NRG  1880   HA  VAL  123 A    0.097        7.347
SOLV NRG  1881 HG11  VAL  123 A    0.079        6.183
SOLV NRG  1882 HG21  VAL  123 A    0.079        7.001
SOLV NRG  1883   HB  VAL  123 A   -0.030       -2.508
SOLV NRG  1884 HG12  VAL  123 A    0.079        6.505
SOLV NRG  1885 HG13  VAL  123 A    0.079        6.606
SOLV NRG  1886 HG23  VAL  123 A    0.079        6.672
SOLV NRG  1887 HG22  VAL  123 A    0.079        6.871
SOLV NRG  1888    N  ARG  124 A   -0.348      -27.270
SOLV NRG  1889   CA  ARG  124 A   -0.264      -20.735
SOLV NRG  1890    C  ARG  124 A    0.734       61.767
SOLV NRG  1891    O  ARG  124 A   -0.589      -50.835
SOLV NRG  1892   CB  ARG  124 A   -0.001       -0.052
SOLV NRG  1893   CG  ARG  124 A    0.039        2.655
SOLV NRG  1894   CD  ARG  124 A    0.049        3.245
SOLV NRG  1895   NE  ARG  124 A   -0.529      -32.258
SOLV NRG  1896   CZ  ARG  124 A    0.808       47.294
SOLV NRG  1897  NH1  ARG  124 A   -0.863      -52.967
SOLV NRG  1898  NH2  ARG  124 A   -0.863      -46.289
SOLV NRG  1899    H  ARG  124 A    0.275       21.044
SOLV NRG  1900   HE  ARG  124 A    0.346       20.293
SOLV NRG  1901 HH11  ARG  124 A    0.448       29.199
SOLV NRG  1902 HH12  ARG  124 A    0.448       26.910
SOLV NRG  1903 HH21  ARG  124 A    0.448       23.061
SOLV NRG  1904 HH22  ARG  124 A    0.448       23.515
SOLV NRG  1905  HG3  ARG  124 A    0.029        1.832
SOLV NRG  1906   HA  ARG  124 A    0.156       12.114
SOLV NRG  1907  HG2  ARG  124 A    0.029        1.944
SOLV NRG  1908  HD3  ARG  124 A    0.069        4.780
SOLV NRG  1909  HD2  ARG  124 A    0.069        4.583
SOLV NRG  1910  HB3  ARG  124 A    0.033        2.433
SOLV NRG  1911  HB2  ARG  124 A    0.033        2.432
SOLV NRG  1912    N  THR  125 A   -0.416      -36.173
SOLV NRG  1913   CA  THR  125 A   -0.039       -3.569
SOLV NRG  1914    C  THR  125 A    0.597       56.763
SOLV NRG  1915    O  THR  125 A   -0.568      -53.244
SOLV NRG  1916   CB  THR  125 A    0.365       33.676
SOLV NRG  1917  OG1  THR  125 A   -0.676      -63.611
SOLV NRG  1918  CG2  THR  125 A   -0.244      -21.054
SOLV NRG  1919    H  THR  125 A    0.272       23.612
SOLV NRG  1920   HA  THR  125 A    0.101        9.313
SOLV NRG  1921 HG22  THR  125 A    0.064        5.538
SOLV NRG  1922 HG21  THR  125 A    0.064        5.472
SOLV NRG  1923   HB  THR  125 A    0.004        0.412
SOLV NRG  1924 HG23  THR  125 A    0.064        5.366
SOLV NRG  1925  HG1  THR  125 A    0.410       39.866
SOLV NRG  1926    N  PRO  126 A   -0.255      -25.275
SOLV NRG  1927   CA  PRO  126 A   -0.027       -2.689
SOLV NRG  1928    C  PRO  126 A    0.590       60.198
SOLV NRG  1929    O  PRO  126 A   -0.575      -60.505
SOLV NRG  1930   CB  PRO  126 A   -0.007       -0.741
SOLV NRG  1931   CG  PRO  126 A    0.019        2.031
SOLV NRG  1932   CD  PRO  126 A    0.019        1.959
SOLV NRG  1933  HG2  PRO  126 A    0.021        2.331
SOLV NRG  1934   HA  PRO  126 A    0.064        6.342
SOLV NRG  1935  HD3  PRO  126 A    0.039        3.946
SOLV NRG  1936  HD2  PRO  126 A    0.039        3.968
SOLV NRG  1937  HG3  PRO  126 A    0.021        2.342
SOLV NRG  1938  HB3  PRO  126 A    0.025        2.676
SOLV NRG  1939  HB2  PRO  126 A    0.025        2.730
SOLV NRG  1940    N  GLU  127 A   -0.516      -51.673
SOLV NRG  1941   CA  GLU  127 A    0.040        4.056
SOLV NRG  1942    C  GLU  127 A    0.537       53.557
SOLV NRG  1943    O  GLU  127 A   -0.582      -56.157
SOLV NRG  1944   CB  GLU  127 A    0.056        5.848
SOLV NRG  1945   CG  GLU  127 A    0.014        1.434
SOLV NRG  1946   CD  GLU  127 A    0.805       84.929
SOLV NRG  1947  OE1  GLU  127 A   -0.819      -84.948
SOLV NRG  1948  OE2  GLU  127 A   -0.819      -87.559
SOLV NRG  1949    H  GLU  127 A    0.294       28.694
SOLV NRG  1950  HG2  GLU  127 A   -0.043       -4.595
SOLV NRG  1951   HA  GLU  127 A    0.111       11.473
SOLV NRG  1952  HG3  GLU  127 A   -0.043       -4.430
SOLV NRG  1953  HB3  GLU  127 A   -0.017       -1.854
SOLV NRG  1954  HB2  GLU  127 A   -0.017       -1.788
SOLV NRG  1955    N  VAL  128 A   -0.416      -42.057
SOLV NRG  1956   CA  VAL  128 A   -0.087       -8.668
SOLV NRG  1957    C  VAL  128 A    0.597       60.389
SOLV NRG  1958    O  VAL  128 A   -0.568      -60.489
SOLV NRG  1959   CB  VAL  128 A    0.298       29.683
SOLV NRG  1960  CG1  VAL  128 A   -0.319      -32.237
SOLV NRG  1961  CG2  VAL  128 A   -0.319      -32.015
SOLV NRG  1962    H  VAL  128 A    0.272       28.115
SOLV NRG  1963   HA  VAL  128 A    0.097        9.314
SOLV NRG  1964 HG11  VAL  128 A    0.079        8.010
SOLV NRG  1965 HG21  VAL  128 A    0.079        7.747
SOLV NRG  1966   HB  VAL  128 A   -0.030       -2.905
SOLV NRG  1967 HG12  VAL  128 A    0.079        7.882
SOLV NRG  1968 HG13  VAL  128 A    0.079        8.142
SOLV NRG  1969 HG23  VAL  128 A    0.079        8.085
SOLV NRG  1970 HG22  VAL  128 A    0.079        8.024
SOLV NRG  1971    N  ASP  129 A   -0.516      -50.212
SOLV NRG  1972   CA  ASP  129 A    0.038        3.741
SOLV NRG  1973    C  ASP  129 A    0.537       50.883
SOLV NRG  1974    O  ASP  129 A   -0.582      -52.020
SOLV NRG  1975   CB  ASP  129 A   -0.030       -2.817
SOLV NRG  1976   CG  ASP  129 A    0.799       73.589
SOLV NRG  1977  OD1  ASP  129 A   -0.801      -74.999
SOLV NRG  1978  OD2  ASP  129 A   -0.801      -70.885
SOLV NRG  1979    H  ASP  129 A    0.294       27.474
SOLV NRG  1980   HA  ASP  129 A    0.088        9.171
SOLV NRG  1981  HB3  ASP  129 A   -0.012       -1.074
SOLV NRG  1982  HB2  ASP  129 A   -0.012       -1.154
SOLV NRG  1983    N  ASP  130 A   -0.516      -51.152
SOLV NRG  1984   CA  ASP  130 A    0.038        3.705
SOLV NRG  1985    C  ASP  130 A    0.537       49.209
SOLV NRG  1986    O  ASP  130 A   -0.582      -52.053
SOLV NRG  1987   CB  ASP  130 A   -0.030       -3.133
SOLV NRG  1988   CG  ASP  130 A    0.799       84.930
SOLV NRG  1989  OD1  ASP  130 A   -0.801      -84.666
SOLV NRG  1990  OD2  ASP  130 A   -0.801      -87.759
SOLV NRG  1991    H  ASP  130 A    0.294       30.902
SOLV NRG  1992   HA  ASP  130 A    0.088        8.479
SOLV NRG  1993  HB3  ASP  130 A   -0.012       -1.274
SOLV NRG  1994  HB2  ASP  130 A   -0.012       -1.290
SOLV NRG  1995    N  GLU  131 A   -0.516      -46.287
SOLV NRG  1996   CA  GLU  131 A    0.040        3.294
SOLV NRG  1997    C  GLU  131 A    0.537       41.269
SOLV NRG  1998    O  GLU  131 A   -0.582      -42.081
SOLV NRG  1999   CB  GLU  131 A    0.056        4.645
SOLV NRG  2000   CG  GLU  131 A    0.014        1.224
SOLV NRG  2001   CD  GLU  131 A    0.805       75.320
SOLV NRG  2002  OE1  GLU  131 A   -0.819      -74.306
SOLV NRG  2003  OE2  GLU  131 A   -0.819      -82.179
SOLV NRG  2004    H  GLU  131 A    0.294       27.415
SOLV NRG  2005  HG2  GLU  131 A   -0.043       -4.038
SOLV NRG  2006   HA  GLU  131 A    0.111        9.167
SOLV NRG  2007  HG3  GLU  131 A   -0.043       -3.752
SOLV NRG  2008  HB3  GLU  131 A   -0.017       -1.377
SOLV NRG  2009  HB2  GLU  131 A   -0.017       -1.422
SOLV NRG  2010    N  ALA  132 A   -0.416      -32.246
SOLV NRG  2011   CA  ALA  132 A    0.034        2.484
SOLV NRG  2012    C  ALA  132 A    0.597       43.878
SOLV NRG  2013    O  ALA  132 A   -0.568      -39.483
SOLV NRG  2014   CB  ALA  132 A   -0.182      -13.811
SOLV NRG  2015    H  ALA  132 A    0.272       22.108
SOLV NRG  2016   HA  ALA  132 A    0.082        5.749
SOLV NRG  2017  HB1  ALA  132 A    0.060        4.386
SOLV NRG  2018  HB3  ALA  132 A    0.060        4.686
SOLV NRG  2019  HB2  ALA  132 A    0.060        4.705
SOLV NRG  2020    N  LEU  133 A   -0.416      -32.411
SOLV NRG  2021   CA  LEU  133 A   -0.052       -4.040
SOLV NRG  2022    C  LEU  133 A    0.597       44.466
SOLV NRG  2023    O  LEU  133 A   -0.568      -40.138
SOLV NRG  2024   CB  LEU  133 A   -0.110       -9.294
SOLV NRG  2025   CG  LEU  133 A    0.353       30.365
SOLV NRG  2026  CD1  LEU  133 A   -0.412      -37.476
SOLV NRG  2027  CD2  LEU  133 A   -0.412      -33.957
SOLV NRG  2028    H  LEU  133 A    0.272       22.176
SOLV NRG  2029 HD22  LEU  133 A    0.100        7.966
SOLV NRG  2030 HD23  LEU  133 A    0.100        8.367
SOLV NRG  2031 HD21  LEU  133 A    0.100        8.142
SOLV NRG  2032 HD13  LEU  133 A    0.100        8.999
SOLV NRG  2033 HD12  LEU  133 A    0.100        9.164
SOLV NRG  2034 HD11  LEU  133 A    0.100        9.430
SOLV NRG  2035   HA  LEU  133 A    0.092        7.016
SOLV NRG  2036   HG  LEU  133 A   -0.036       -3.110
SOLV NRG  2037  HB3  LEU  133 A    0.046        3.857
SOLV NRG  2038  HB2  LEU  133 A    0.046        4.014
SOLV NRG  2039    N  GLU  134 A   -0.516      -38.869
SOLV NRG  2040   CA  GLU  134 A    0.040        2.796
SOLV NRG  2041    C  GLU  134 A    0.537       33.654
SOLV NRG  2042    O  GLU  134 A   -0.582      -33.698
SOLV NRG  2043   CB  GLU  134 A    0.056        4.104
SOLV NRG  2044   CG  GLU  134 A    0.014        0.963
SOLV NRG  2045   CD  GLU  134 A    0.805       61.974
SOLV NRG  2046  OE1  GLU  134 A   -0.819      -65.218
SOLV NRG  2047  OE2  GLU  134 A   -0.819      -65.356
SOLV NRG  2048    H  GLU  134 A    0.294       23.110
SOLV NRG  2049  HG2  GLU  134 A   -0.043       -2.706
SOLV NRG  2050   HA  GLU  134 A    0.111        7.806
SOLV NRG  2051  HG3  GLU  134 A   -0.043       -3.099
SOLV NRG  2052  HB3  GLU  134 A   -0.017       -1.222
SOLV NRG  2053  HB2  GLU  134 A   -0.017       -1.383
SOLV NRG  2054    N  LYS  135 A   -0.348      -21.606
SOLV NRG  2055   CA  LYS  135 A   -0.240      -13.668
SOLV NRG  2056    C  LYS  135 A    0.734       41.784
SOLV NRG  2057    O  LYS  135 A   -0.589      -31.153
SOLV NRG  2058   CB  LYS  135 A   -0.009       -0.540
SOLV NRG  2059   CG  LYS  135 A    0.019        0.979
SOLV NRG  2060   CD  LYS  135 A   -0.048       -2.600
SOLV NRG  2061   CE  LYS  135 A   -0.014       -0.669
SOLV NRG  2062   NZ  LYS  135 A   -0.385      -17.186
SOLV NRG  2063    H  LYS  135 A    0.275       17.985
SOLV NRG  2064  HZ1  LYS  135 A    0.340       16.319
SOLV NRG  2065  HZ2  LYS  135 A    0.340       15.442
SOLV NRG  2066  HZ3  LYS  135 A    0.340       13.147
SOLV NRG  2067   HA  LYS  135 A    0.143        7.516
SOLV NRG  2068  HE2  LYS  135 A    0.114        4.789
SOLV NRG  2069  HE3  LYS  135 A    0.114        5.378
SOLV NRG  2070  HG2  LYS  135 A    0.010        0.527
SOLV NRG  2071  HG3  LYS  135 A    0.010        0.497
SOLV NRG  2072  HD3  LYS  135 A    0.062        3.578
SOLV NRG  2073  HD2  LYS  135 A    0.062        3.527
SOLV NRG  2074  HB3  LYS  135 A    0.036        2.070
SOLV NRG  2075  HB2  LYS  135 A    0.036        2.214
SOLV NRG  2076    N  PHE  136 A   -0.416      -25.520
SOLV NRG  2077   CA  PHE  136 A   -0.002       -0.149
SOLV NRG  2078    C  PHE  136 A    0.597       36.059
SOLV NRG  2079    O  PHE  136 A   -0.568      -32.945
SOLV NRG  2080   CB  PHE  136 A   -0.034       -2.285
SOLV NRG  2081   CG  PHE  136 A    0.012        0.795
SOLV NRG  2082  CD1  PHE  136 A   -0.126       -8.237
SOLV NRG  2083  CD2  PHE  136 A   -0.126       -8.779
SOLV NRG  2084  CE1  PHE  136 A   -0.170      -11.365
SOLV NRG  2085  CE2  PHE  136 A   -0.170      -12.024
SOLV NRG  2086   CZ  PHE  136 A   -0.107       -7.418
SOLV NRG  2087    H  PHE  136 A    0.272       17.505
SOLV NRG  2088   HZ  PHE  136 A    0.130        9.080
SOLV NRG  2089   HA  PHE  136 A    0.098        5.872
SOLV NRG  2090  HE1  PHE  136 A    0.143        9.379
SOLV NRG  2091  HE2  PHE  136 A    0.143       10.297
SOLV NRG  2092  HD2  PHE  136 A    0.133        9.476
SOLV NRG  2093  HD1  PHE  136 A    0.133        8.450
SOLV NRG  2094  HB3  PHE  136 A    0.029        2.022
SOLV NRG  2095  HB2  PHE  136 A    0.029        1.982
SOLV NRG  2096    N  ASP  137 A   -0.516      -31.770
SOLV NRG  2097   CA  ASP  137 A    0.038        2.252
SOLV NRG  2098    C  ASP  137 A    0.537       28.249
SOLV NRG  2099    O  ASP  137 A   -0.582      -29.393
SOLV NRG  2100   CB  ASP  137 A   -0.030       -1.845
SOLV NRG  2101   CG  ASP  137 A    0.799       53.575
SOLV NRG  2102  OD1  ASP  137 A   -0.801      -54.262
SOLV NRG  2103  OD2  ASP  137 A   -0.801      -57.044
SOLV NRG  2104    H  ASP  137 A    0.294       18.809
SOLV NRG  2105   HA  ASP  137 A    0.088        5.341
SOLV NRG  2106  HB3  ASP  137 A   -0.012       -0.695
SOLV NRG  2107  HB2  ASP  137 A   -0.012       -0.751
SOLV NRG  2108    N  LYS  138 A   -0.348      -17.343
SOLV NRG  2109   CA  LYS  138 A   -0.240      -10.368
SOLV NRG  2110    C  LYS  138 A    0.734       31.226
SOLV NRG  2111    O  LYS  138 A   -0.589      -23.018
SOLV NRG  2112   CB  LYS  138 A   -0.009       -0.375
SOLV NRG  2113   CG  LYS  138 A    0.019        0.737
SOLV NRG  2114   CD  LYS  138 A   -0.048       -2.023
SOLV NRG  2115   CE  LYS  138 A   -0.014       -0.629
SOLV NRG  2116   NZ  LYS  138 A   -0.385      -18.745
SOLV NRG  2117    H  LYS  138 A    0.275       14.342
SOLV NRG  2118  HZ1  LYS  138 A    0.340       14.725
SOLV NRG  2119  HZ2  LYS  138 A    0.340       18.738
SOLV NRG  2120  HZ3  LYS  138 A    0.340       17.078
SOLV NRG  2121   HA  LYS  138 A    0.143        5.766
SOLV NRG  2122  HE2  LYS  138 A    0.114        5.474
SOLV NRG  2123  HE3  LYS  138 A    0.114        4.244
SOLV NRG  2124  HG2  LYS  138 A    0.010        0.343
SOLV NRG  2125  HG3  LYS  138 A    0.010        0.440
SOLV NRG  2126  HD3  LYS  138 A    0.062        2.339
SOLV NRG  2127  HD2  LYS  138 A    0.062        2.941
SOLV NRG  2128  HB3  LYS  138 A    0.036        1.257
SOLV NRG  2129  HB2  LYS  138 A    0.036        1.554
SOLV NRG  2130    N  ALA  139 A   -0.416      -19.050
SOLV NRG  2131   CA  ALA  139 A    0.034        1.506
SOLV NRG  2132    C  ALA  139 A    0.597       28.469
SOLV NRG  2133    O  ALA  139 A   -0.568      -26.105
SOLV NRG  2134   CB  ALA  139 A   -0.182       -8.599
SOLV NRG  2135    H  ALA  139 A    0.272       13.246
SOLV NRG  2136   HA  ALA  139 A    0.082        3.278
SOLV NRG  2137  HB1  ALA  139 A    0.060        3.091
SOLV NRG  2138  HB3  ALA  139 A    0.060        2.746
SOLV NRG  2139  HB2  ALA  139 A    0.060        2.766
SOLV NRG  2140    N  LEU  140 A   -0.416      -21.495
SOLV NRG  2141   CA  LEU  140 A   -0.052       -2.848
SOLV NRG  2142    C  LEU  140 A    0.597       32.088
SOLV NRG  2143    O  LEU  140 A   -0.568      -32.402
SOLV NRG  2144   CB  LEU  140 A   -0.110       -6.582
SOLV NRG  2145   CG  LEU  140 A    0.353       21.787
SOLV NRG  2146  CD1  LEU  140 A   -0.412      -24.402
SOLV NRG  2147  CD2  LEU  140 A   -0.412      -27.000
SOLV NRG  2148    H  LEU  140 A    0.272       14.274
SOLV NRG  2149 HD22  LEU  140 A    0.100        6.699
SOLV NRG  2150 HD23  LEU  140 A    0.100        6.641
SOLV NRG  2151 HD21  LEU  140 A    0.100        6.568
SOLV NRG  2152 HD13  LEU  140 A    0.100        5.946
SOLV NRG  2153 HD12  LEU  140 A    0.100        6.032
SOLV NRG  2154 HD11  LEU  140 A    0.100        5.627
SOLV NRG  2155   HA  LEU  140 A    0.092        5.088
SOLV NRG  2156   HG  LEU  140 A   -0.036       -2.237
SOLV NRG  2157  HB3  LEU  140 A    0.046        2.815
SOLV NRG  2158  HB2  LEU  140 A    0.046        2.722
SOLV NRG  2159    N  LYS  141 A   -0.348      -17.042
SOLV NRG  2160   CA  LYS  141 A   -0.240      -11.117
SOLV NRG  2161    C  LYS  141 A    0.734       34.760
SOLV NRG  2162    O  LYS  141 A   -0.589      -28.677
SOLV NRG  2163   CB  LYS  141 A   -0.009       -0.368
SOLV NRG  2164   CG  LYS  141 A    0.019        0.719
SOLV NRG  2165   CD  LYS  141 A   -0.048       -1.574
SOLV NRG  2166   CE  LYS  141 A   -0.014       -0.355
SOLV NRG  2167   NZ  LYS  141 A   -0.385       -8.873
SOLV NRG  2168    H  LYS  141 A    0.275       12.917
SOLV NRG  2169  HZ1  LYS  141 A    0.340        8.763
SOLV NRG  2170  HZ2  LYS  141 A    0.340        7.487
SOLV NRG  2171  HZ3  LYS  141 A    0.340        6.122
SOLV NRG  2172   HA  LYS  141 A    0.143        6.861
SOLV NRG  2173  HE2  LYS  141 A    0.114        2.348
SOLV NRG  2174  HE3  LYS  141 A    0.114        2.652
SOLV NRG  2175  HG2  LYS  141 A    0.010        0.377
SOLV NRG  2176  HG3  LYS  141 A    0.010        0.442
SOLV NRG  2177  HD3  LYS  141 A    0.062        2.038
SOLV NRG  2178  HD2  LYS  141 A    0.062        2.074
SOLV NRG  2179  HB3  LYS  141 A    0.036        1.299
SOLV NRG  2180  HB2  LYS  141 A    0.036        1.348
SOLV NRG  2181    N  ALA  142 A   -0.416      -19.495
SOLV NRG  2182   CA  ALA  142 A    0.034        1.608
SOLV NRG  2183    C  ALA  142 A    0.597       32.072
SOLV NRG  2184    O  ALA  142 A   -0.568      -31.862
SOLV NRG  2185   CB  ALA  142 A   -0.182       -7.636
SOLV NRG  2186    H  ALA  142 A    0.272       12.448
SOLV NRG  2187   HA  ALA  142 A    0.082        3.912
SOLV NRG  2188  HB1  ALA  142 A    0.060        2.293
SOLV NRG  2189  HB3  ALA  142 A    0.060        2.463
SOLV NRG  2190  HB2  ALA  142 A    0.060        2.547
SOLV NRG  2191    N  LEU  143 A   -0.416      -23.390
SOLV NRG  2192   CA  LEU  143 A   -0.052       -3.167
SOLV NRG  2193    C  LEU  143 A    0.597       39.797
SOLV NRG  2194    O  LEU  143 A   -0.568      -38.041
SOLV NRG  2195   CB  LEU  143 A   -0.110       -6.704
SOLV NRG  2196   CG  LEU  143 A    0.353       19.664
SOLV NRG  2197  CD1  LEU  143 A   -0.412      -23.256
SOLV NRG  2198  CD2  LEU  143 A   -0.412      -22.365
SOLV NRG  2199    H  LEU  143 A    0.272       14.951
SOLV NRG  2200 HD22  LEU  143 A    0.100        5.423
SOLV NRG  2201 HD23  LEU  143 A    0.100        4.888
SOLV NRG  2202 HD21  LEU  143 A    0.100        5.834
SOLV NRG  2203 HD13  LEU  143 A    0.100        5.958
SOLV NRG  2204 HD12  LEU  143 A    0.100        5.274
SOLV NRG  2205 HD11  LEU  143 A    0.100        5.726
SOLV NRG  2206   HA  LEU  143 A    0.092        5.635
SOLV NRG  2207   HG  LEU  143 A   -0.036       -1.891
SOLV NRG  2208  HB3  LEU  143 A    0.046        2.919
SOLV NRG  2209  HB2  LEU  143 A    0.046        2.783
SOLV NRG  2210    N  PRO  144 A   -0.255      -18.070
SOLV NRG  2211   CA  PRO  144 A   -0.027       -2.010
SOLV NRG  2212    C  PRO  144 A    0.590       45.615
SOLV NRG  2213    O  PRO  144 A   -0.575      -46.270
SOLV NRG  2214   CB  PRO  144 A   -0.007       -0.554
SOLV NRG  2215   CG  PRO  144 A    0.019        1.469
SOLV NRG  2216   CD  PRO  144 A    0.019        1.377
SOLV NRG  2217  HG2  PRO  144 A    0.021        1.673
SOLV NRG  2218   HA  PRO  144 A    0.064        4.843
SOLV NRG  2219  HD3  PRO  144 A    0.039        2.748
SOLV NRG  2220  HD2  PRO  144 A    0.039        2.744
SOLV NRG  2221  HG3  PRO  144 A    0.021        1.705
SOLV NRG  2222  HB3  PRO  144 A    0.025        1.995
SOLV NRG  2223  HB2  PRO  144 A    0.025        2.087
SOLV NRG  2224    N  MET  145 A   -0.416      -31.440
SOLV NRG  2225   CA  MET  145 A   -0.024       -1.818
SOLV NRG  2226    C  MET  145 A    0.597       47.114
SOLV NRG  2227    O  MET  145 A   -0.568      -44.518
SOLV NRG  2228   CB  MET  145 A    0.034        2.532
SOLV NRG  2229   CG  MET  145 A    0.002        0.128
SOLV NRG  2230   SD  MET  145 A   -0.274      -19.727
SOLV NRG  2231   CE  MET  145 A   -0.054       -3.665
SOLV NRG  2232    H  MET  145 A    0.272       19.986
SOLV NRG  2233  HG2  MET  145 A    0.044        3.037
SOLV NRG  2234  HE1  MET  145 A    0.068        4.676
SOLV NRG  2235  HE2  MET  145 A    0.068        4.511
SOLV NRG  2236  HE3  MET  145 A    0.068        4.696
SOLV NRG  2237  HB2  MET  145 A    0.024        1.762
SOLV NRG  2238  HG3  MET  145 A    0.044        3.080
SOLV NRG  2239   HA  MET  145 A    0.088        6.826
SOLV NRG  2240  HB3  MET  145 A    0.024        1.804
SOLV NRG  2241    N  HIS  146 A   -0.416      -33.557
SOLV NRG  2242   CA  HIS  146 A    0.019        1.537
SOLV NRG  2243    C  HIS  146 A    0.597       48.573
SOLV NRG  2244    O  HIS  146 A   -0.568      -46.284
SOLV NRG  2245   CB  HIS  146 A   -0.046       -3.899
SOLV NRG  2246   CG  HIS  146 A   -0.027       -2.260
SOLV NRG  2247    H  HIS  146 A    0.272       22.048
SOLV NRG  2248   HA  HIS  146 A    0.088        7.124
SOLV NRG  2249  HB3  HIS  146 A    0.040        3.402
SOLV NRG  2250  HB2  HIS  146 A    0.040        3.445
SOLV NRG  2251  CD2  HIS  146 A    0.129       10.770
SOLV NRG  2252  HD1  HIS  146 A    0.365       32.074
SOLV NRG  2253  HE1  HIS  146 A    0.139       12.237
SOLV NRG  2254  CE1  HIS  146 A    0.206       17.806
SOLV NRG  2255  ND1  HIS  146 A   -0.381      -33.082
SOLV NRG  2256  NE2  HIS  146 A   -0.573      -48.221
SOLV NRG  2257  HD2  HIS  146 A    0.115        9.355
SOLV NRG  2258    N  ILE  147 A   -0.416      -33.370
SOLV NRG  2259   CA  ILE  147 A   -0.060       -4.754
SOLV NRG  2260    C  ILE  147 A    0.597       46.274
SOLV NRG  2261    O  ILE  147 A   -0.568      -43.782
SOLV NRG  2262   CB  ILE  147 A    0.130       10.656
SOLV NRG  2263  CG1  ILE  147 A   -0.043       -3.492
SOLV NRG  2264  CG2  ILE  147 A   -0.320      -26.312
SOLV NRG  2265  CD1  ILE  147 A   -0.066       -5.489
SOLV NRG  2266    H  ILE  147 A    0.272       21.666
SOLV NRG  2267   HA  ILE  147 A    0.087        6.843
SOLV NRG  2268 HG22  ILE  147 A    0.088        7.344
SOLV NRG  2269 HG21  ILE  147 A    0.088        7.281
SOLV NRG  2270   HB  ILE  147 A    0.019        1.554
SOLV NRG  2271 HG12  ILE  147 A    0.024        1.890
SOLV NRG  2272 HG13  ILE  147 A    0.024        1.894
SOLV NRG  2273 HD13  ILE  147 A    0.019        1.550
SOLV NRG  2274 HD12  ILE  147 A    0.019        1.534
SOLV NRG  2275 HG23  ILE  147 A    0.088        7.118
SOLV NRG  2276 HD11  ILE  147 A    0.019        1.578
SOLV NRG  2277    N  ARG  148 A   -0.348      -26.359
SOLV NRG  2278   CA  ARG  148 A   -0.264      -19.672
SOLV NRG  2279    C  ARG  148 A    0.734       54.960
SOLV NRG  2280    O  ARG  148 A   -0.589      -43.483
SOLV NRG  2281   CB  ARG  148 A   -0.001       -0.050
SOLV NRG  2282   CG  ARG  148 A    0.039        2.801
SOLV NRG  2283   CD  ARG  148 A    0.049        3.368
SOLV NRG  2284   NE  ARG  148 A   -0.529      -37.348
SOLV NRG  2285   CZ  ARG  148 A    0.808       58.908
SOLV NRG  2286  NH1  ARG  148 A   -0.863      -63.086
SOLV NRG  2287  NH2  ARG  148 A   -0.863      -64.643
SOLV NRG  2288    H  ARG  148 A    0.275       20.675
SOLV NRG  2289   HE  ARG  148 A    0.346       24.070
SOLV NRG  2290 HH11  ARG  148 A    0.448       31.921
SOLV NRG  2291 HH12  ARG  148 A    0.448       33.587
SOLV NRG  2292 HH21  ARG  148 A    0.448       32.903
SOLV NRG  2293 HH22  ARG  148 A    0.448       34.812
SOLV NRG  2294  HG3  ARG  148 A    0.029        2.060
SOLV NRG  2295   HA  ARG  148 A    0.156       11.739
SOLV NRG  2296  HG2  ARG  148 A    0.029        2.074
SOLV NRG  2297  HD3  ARG  148 A    0.069        4.668
SOLV NRG  2298  HD2  ARG  148 A    0.069        4.665
SOLV NRG  2299  HB3  ARG  148 A    0.033        2.297
SOLV NRG  2300  HB2  ARG  148 A    0.033        2.345
SOLV NRG  2301    N  LEU  149 A   -0.416      -31.654
SOLV NRG  2302   CA  LEU  149 A   -0.052       -3.996
SOLV NRG  2303    C  LEU  149 A    0.597       46.905
SOLV NRG  2304    O  LEU  149 A   -0.568      -44.532
SOLV NRG  2305   CB  LEU  149 A   -0.110       -8.671
SOLV NRG  2306   CG  LEU  149 A    0.353       27.734
SOLV NRG  2307  CD1  LEU  149 A   -0.412      -32.846
SOLV NRG  2308  CD2  LEU  149 A   -0.412      -31.859
SOLV NRG  2309    H  LEU  149 A    0.272       20.747
SOLV NRG  2310 HD22  LEU  149 A    0.100        7.622
SOLV NRG  2311 HD23  LEU  149 A    0.100        7.805
SOLV NRG  2312 HD21  LEU  149 A    0.100        7.653
SOLV NRG  2313 HD13  LEU  149 A    0.100        7.997
SOLV NRG  2314 HD12  LEU  149 A    0.100        7.987
SOLV NRG  2315 HD11  LEU  149 A    0.100        7.989
SOLV NRG  2316   HA  LEU  149 A    0.092        6.979
SOLV NRG  2317   HG  LEU  149 A   -0.036       -2.830
SOLV NRG  2318  HB3  LEU  149 A    0.046        3.615
SOLV NRG  2319  HB2  LEU  149 A    0.046        3.633
SOLV NRG  2320    N  SER  150 A   -0.416      -33.163
SOLV NRG  2321   CA  SER  150 A   -0.025       -2.056
SOLV NRG  2322    C  SER  150 A    0.597       50.931
SOLV NRG  2323    O  SER  150 A   -0.568      -48.047
SOLV NRG  2324   CB  SER  150 A    0.212       17.450
SOLV NRG  2325   OG  SER  150 A   -0.655      -52.813
SOLV NRG  2326    H  SER  150 A    0.272       21.400
SOLV NRG  2327   HA  SER  150 A    0.084        6.973
SOLV NRG  2328  HB3  SER  150 A    0.035        2.840
SOLV NRG  2329  HB2  SER  150 A    0.035        3.001
SOLV NRG  2330   HG  SER  150 A    0.427       32.991
SOLV NRG  2331    N  PHE  151 A   -0.416      -36.392
SOLV NRG  2332   CA  PHE  151 A   -0.002       -0.215
SOLV NRG  2333    C  PHE  151 A    0.597       54.850
SOLV NRG  2334    O  PHE  151 A   -0.568      -52.976
SOLV NRG  2335   CB  PHE  151 A   -0.034       -3.094
SOLV NRG  2336   CG  PHE  151 A    0.012        1.039
SOLV NRG  2337  CD1  PHE  151 A   -0.126      -11.117
SOLV NRG  2338  CD2  PHE  151 A   -0.126      -10.742
SOLV NRG  2339  CE1  PHE  151 A   -0.170      -14.806
SOLV NRG  2340  CE2  PHE  151 A   -0.170      -14.377
SOLV NRG  2341   CZ  PHE  151 A   -0.107       -9.120
SOLV NRG  2342    H  PHE  151 A    0.272       23.738
SOLV NRG  2343   HZ  PHE  151 A    0.130       10.885
SOLV NRG  2344   HA  PHE  151 A    0.098        8.675
SOLV NRG  2345  HE1  PHE  151 A    0.143       12.326
SOLV NRG  2346  HE2  PHE  151 A    0.143       11.871
SOLV NRG  2347  HD2  PHE  151 A    0.133       11.353
SOLV NRG  2348  HD1  PHE  151 A    0.133       11.869
SOLV NRG  2349  HB3  PHE  151 A    0.029        2.711
SOLV NRG  2350  HB2  PHE  151 A    0.029        2.660
SOLV NRG  2351    N  ASN  152 A   -0.416      -38.308
SOLV NRG  2352   CA  ASN  152 A    0.014        1.336
SOLV NRG  2353    C  ASN  152 A    0.597       57.540
SOLV NRG  2354    O  ASN  152 A   -0.568      -55.065
SOLV NRG  2355   CB  ASN  152 A   -0.204      -18.392
SOLV NRG  2356   CG  ASN  152 A    0.713       63.688
SOLV NRG  2357    H  ASN  152 A    0.272       24.810
SOLV NRG  2358   HA  ASN  152 A    0.105        9.884
SOLV NRG  2359  HB3  ASN  152 A    0.080        6.969
SOLV NRG  2360  HB2  ASN  152 A    0.080        7.225
SOLV NRG  2361  OD1  ASN  152 A   -0.593      -55.012
SOLV NRG  2362  ND2  ASN  152 A   -0.919      -77.557
SOLV NRG  2363 HD22  ASN  152 A    0.420       33.972
SOLV NRG  2364 HD21  ASN  152 A    0.420       35.216
SOLV NRG  2365    N  PRO  153 A   -0.255      -25.085
SOLV NRG  2366   CA  PRO  153 A   -0.027       -2.716
SOLV NRG  2367    C  PRO  153 A    0.590       61.590
SOLV NRG  2368    O  PRO  153 A   -0.575      -61.743
SOLV NRG  2369   CB  PRO  153 A   -0.007       -0.728
SOLV NRG  2370   CG  PRO  153 A    0.019        1.909
SOLV NRG  2371   CD  PRO  153 A    0.019        1.876
SOLV NRG  2372  HG2  PRO  153 A    0.021        2.137
SOLV NRG  2373   HA  PRO  153 A    0.064        6.530
SOLV NRG  2374  HD3  PRO  153 A    0.039        3.798
SOLV NRG  2375  HD2  PRO  153 A    0.039        3.737
SOLV NRG  2376  HG3  PRO  153 A    0.021        2.167
SOLV NRG  2377  HB3  PRO  153 A    0.025        2.695
SOLV NRG  2378  HB2  PRO  153 A    0.025        2.640
SOLV NRG  2379    N  THR  154 A   -0.416      -42.714
SOLV NRG  2380   CA  THR  154 A   -0.039       -4.074
SOLV NRG  2381    C  THR  154 A    0.597       63.034
SOLV NRG  2382    O  THR  154 A   -0.568      -62.698
SOLV NRG  2383   CB  THR  154 A    0.365       36.641
SOLV NRG  2384  OG1  THR  154 A   -0.676      -67.209
SOLV NRG  2385  CG2  THR  154 A   -0.244      -24.831
SOLV NRG  2386    H  THR  154 A    0.272       27.139
SOLV NRG  2387   HA  THR  154 A    0.101       10.969
SOLV NRG  2388 HG22  THR  154 A    0.064        6.272
SOLV NRG  2389 HG21  THR  154 A    0.064        6.697
SOLV NRG  2390   HB  THR  154 A    0.004        0.416
SOLV NRG  2391 HG23  THR  154 A    0.064        6.779
SOLV NRG  2392  HG1  THR  154 A    0.410       42.524
SOLV NRG  2393    N  GLN  155 A   -0.416      -42.245
SOLV NRG  2394   CA  GLN  155 A   -0.003       -0.318
SOLV NRG  2395    C  GLN  155 A    0.597       62.249
SOLV NRG  2396    O  GLN  155 A   -0.568      -61.411
SOLV NRG  2397   CB  GLN  155 A   -0.004       -0.353
SOLV NRG  2398   CG  GLN  155 A   -0.065       -6.088
SOLV NRG  2399   CD  GLN  155 A    0.695       61.823
SOLV NRG  2400  OE1  GLN  155 A   -0.609      -53.907
SOLV NRG  2401  NE2  GLN  155 A   -0.941      -80.077
SOLV NRG  2402    H  GLN  155 A    0.272       26.809
SOLV NRG  2403 HE21  GLN  155 A    0.425       34.849
SOLV NRG  2404 HE22  GLN  155 A    0.425       36.435
SOLV NRG  2405  HG2  GLN  155 A    0.035        3.383
SOLV NRG  2406   HA  GLN  155 A    0.085        9.015
SOLV NRG  2407  HG3  GLN  155 A    0.035        3.315
SOLV NRG  2408  HB3  GLN  155 A    0.017        1.700
SOLV NRG  2409  HB2  GLN  155 A    0.017        1.638
SOLV NRG  2410    N  LEU  156 A   -0.416      -42.663
SOLV NRG  2411   CA  LEU  156 A   -0.052       -5.417
SOLV NRG  2412    C  LEU  156 A    0.597       65.020
SOLV NRG  2413    O  LEU  156 A   -0.568      -63.841
SOLV NRG  2414   CB  LEU  156 A   -0.110      -11.116
SOLV NRG  2415   CG  LEU  156 A    0.353       34.215
SOLV NRG  2416  CD1  LEU  156 A   -0.412      -39.968
SOLV NRG  2417  CD2  LEU  156 A   -0.412      -38.945
SOLV NRG  2418    H  LEU  156 A    0.272       27.396
SOLV NRG  2419 HD22  LEU  156 A    0.100        9.657
SOLV NRG  2420 HD23  LEU  156 A    0.100        9.187
SOLV NRG  2421 HD21  LEU  156 A    0.100        9.450
SOLV NRG  2422 HD13  LEU  156 A    0.100        9.703
SOLV NRG  2423 HD12  LEU  156 A    0.100        9.546
SOLV NRG  2424 HD11  LEU  156 A    0.100        9.885
SOLV NRG  2425   HA  LEU  156 A    0.092        9.920
SOLV NRG  2426   HG  LEU  156 A   -0.036       -3.477
SOLV NRG  2427  HB3  LEU  156 A    0.046        4.625
SOLV NRG  2428  HB2  LEU  156 A    0.046        4.664
SOLV NRG  2429    N  GLU  157 A   -0.516      -57.104
SOLV NRG  2430   CA  GLU  157 A    0.040        4.642
SOLV NRG  2431    C  GLU  157 A    0.537       64.727
SOLV NRG  2432    O  GLU  157 A   -0.582      -74.279
SOLV NRG  2433   CB  GLU  157 A    0.056        6.757
SOLV NRG  2434   CG  GLU  157 A    0.014        1.624
SOLV NRG  2435   CD  GLU  157 A    0.805       97.870
SOLV NRG  2436  OE1  GLU  157 A   -0.819      -98.728
SOLV NRG  2437  OE2  GLU  157 A   -0.819     -101.804
SOLV NRG  2438    H  GLU  157 A    0.294       32.162
SOLV NRG  2439  HG2  GLU  157 A   -0.043       -4.875
SOLV NRG  2440   HA  GLU  157 A    0.111       13.017
SOLV NRG  2441  HG3  GLU  157 A   -0.043       -5.227
SOLV NRG  2442  HB3  GLU  157 A   -0.017       -2.054
SOLV NRG  2443  HB2  GLU  157 A   -0.017       -2.188
SOLV NRG  2444    N  GLU  158 A   -0.516      -59.920
SOLV NRG  2445   CA  GLU  158 A    0.040        4.648
SOLV NRG  2446    C  GLU  158 A    0.537       61.027
SOLV NRG  2447    O  GLU  158 A   -0.582      -65.001
SOLV NRG  2448   CB  GLU  158 A    0.056        6.593
SOLV NRG  2449   CG  GLU  158 A    0.014        1.651
SOLV NRG  2450   CD  GLU  158 A    0.805      100.360
SOLV NRG  2451  OE1  GLU  158 A   -0.819     -104.028
SOLV NRG  2452  OE2  GLU  158 A   -0.819     -103.088
SOLV NRG  2453    H  GLU  158 A    0.294       33.073
SOLV NRG  2454  HG2  GLU  158 A   -0.043       -5.190
SOLV NRG  2455   HA  GLU  158 A    0.111       13.389
SOLV NRG  2456  HG3  GLU  158 A   -0.043       -5.164
SOLV NRG  2457  HB3  GLU  158 A   -0.017       -2.031
SOLV NRG  2458  HB2  GLU  158 A   -0.017       -2.036
SOLV NRG  2459    N  GLN  159 A   -0.416      -47.459
SOLV NRG  2460   CA  GLN  159 A   -0.003       -0.339
SOLV NRG  2461    C  GLN  159 A    0.597       63.559
SOLV NRG  2462    O  GLN  159 A   -0.568      -62.813
SOLV NRG  2463   CB  GLN  159 A   -0.004       -0.396
SOLV NRG  2464   CG  GLN  159 A   -0.065       -7.246
SOLV NRG  2465   CD  GLN  159 A    0.695       77.173
SOLV NRG  2466  OE1  GLN  159 A   -0.609      -70.394
SOLV NRG  2467  NE2  GLN  159 A   -0.941     -100.553
SOLV NRG  2468    H  GLN  159 A    0.272       31.958
SOLV NRG  2469 HE21  GLN  159 A    0.425       45.118
SOLV NRG  2470 HE22  GLN  159 A    0.425       44.885
SOLV NRG  2471  HG2  GLN  159 A    0.035        4.098
SOLV NRG  2472   HA  GLN  159 A    0.085        9.200
SOLV NRG  2473  HG3  GLN  159 A    0.035        3.912
SOLV NRG  2474  HB3  GLN  159 A    0.017        1.821
SOLV NRG  2475  HB2  GLN  159 A    0.017        1.921
SOLV NRG  2476    N  CYS  160 A   -0.382      -38.721
SOLV NRG  2477   CA  CYS  160 A   -0.132      -12.999
SOLV NRG  2478    C  CYS  160 A    0.762       78.507
SOLV NRG  2479    O  CYS  160 A   -0.804      -81.989
SOLV NRG  2480   CB  CYS  160 A   -0.194      -18.848
SOLV NRG  2481   SG  CYS  160 A   -0.053       -4.857
SOLV NRG  2482  OXT  CYS  160 A   -0.804      -85.641
SOLV NRG  2483    H  CYS  160 A    0.268       26.810
SOLV NRG  2484  HB3  CYS  160 A    0.123       11.819
SOLV NRG  2485   HA  CYS  160 A    0.094        8.885
SOLV NRG  2486  HB2  CYS  160 A    0.123       12.312
