# Supplementary material for: Bluues: a program for the analysis of the electrostatic properties of proteins based on generalized Born radii
Source: BMC Bioinformatics. 2012 Mar 28;13(Suppl 4):S18. doi: 10.1186/1471-2105-13-S4-S18 (PMC3434445; doi:10.1186/1471-2105-13-S4-S18)
Supplement: Additional file 1 — Executable and examples. Zipped folder with the executable compiled for Linux x86_64 and 80386 machines and including example input and output files. [file 1471-2105-13-S4-S18-S1.ZIP › S18 additional file/out.srf]

ATOM      0  SRF SRF S   1     -30.695  20.821 -17.454  1.00 -0.94
ATOM      1  SRF SRF S   1     -31.429  20.032 -17.959  1.00 -0.72
ATOM      2  SRF SRF S   1     -30.238  21.326 -18.275  1.00 -1.63
ATOM      3  SRF SRF S   1     -31.056  20.597 -18.781  1.00 -1.49
ATOM      4  SRF SRF S   1     -29.590  21.526 -19.097  1.00 -2.07
ATOM      5  SRF SRF S   1     -31.492  19.611 -19.286  1.00 -0.31
ATOM      6  SRF SRF S   1     -30.434  20.893 -19.602  1.00 -1.96
ATOM      7  SRF SRF S   1     -28.909  21.343 -19.918  1.00 -2.39
ATOM      8  SRF SRF S   1     -30.881  19.996 -20.108  1.00 -1.03
ATOM      9  SRF SRF S   1     -27.487  20.877 -20.234  1.00 -2.82
ATOM     10  SRF SRF S   1     -29.680  20.766 -20.424  1.00 -2.11
ATOM     11  SRF SRF S   1     -28.393  20.676 -20.740  1.00 -2.55
ATOM     12  SRF SRF S   1     -29.967  19.895 -20.930  1.00 -1.07
ATOM     13  SRF SRF S   1     -27.587  19.889 -21.056  1.00 -3.49
ATOM     14  SRF SRF S   1     -28.941  19.876 -21.246  1.00 -1.53
ATOM     15  SRF SRF S   1     -33.779  18.244 -20.720  1.00  5.77
ATOM     16  SRF SRF S   1     -32.718  11.631 -21.876  1.00  5.79
ATOM     17  SRF SRF S   1     -35.111  17.426 -22.692  1.00  6.33
ATOM     18  SRF SRF S   1     -33.914  12.544 -23.644  1.00  5.80
ATOM     19  SRF SRF S   1     -31.098  14.894 -24.052  1.00  4.02
ATOM     20  SRF SRF S   1     -34.609  16.353 -24.120  1.00  5.40
ATOM     21  SRF SRF S   1     -32.048  16.346 -24.256  1.00  4.03
ATOM     22  SRF SRF S   1     -34.841  14.720 -24.324  1.00  6.59
ATOM     23  SRF SRF S   1     -33.505  16.332 -24.460  1.00  4.42
ATOM     24  SRF SRF S   1     -33.793  13.870 -24.528  1.00  5.00
ATOM     25  SRF SRF S   1     -32.174  15.293 -24.596  1.00  3.99
ATOM     26  SRF SRF S   1     -33.936  15.299 -24.664  1.00  4.73
ATOM     27  SRF SRF S   1     -32.993  14.519 -24.732  1.00  4.31
ATOM     28  SRF SRF S   1     -35.188  15.175 -17.699  1.00  7.90
ATOM     29  SRF SRF S   1     -34.502  13.597 -17.765  1.00  7.85
ATOM     30  SRF SRF S   1     -35.948  14.390 -17.898  1.00  7.24
ATOM     31  SRF SRF S   1     -35.399  13.078 -18.097  1.00  7.74
ATOM     32  SRF SRF S   1     -36.393  15.373 -18.230  1.00  7.71
ATOM     33  SRF SRF S   1     -36.493  13.529 -18.429  1.00  6.87
ATOM     34  SRF SRF S   1     -37.114  14.734 -18.761  1.00  6.73
ATOM     35  SRF SRF S   1     -36.310  12.572 -18.960  1.00  7.35
ATOM     36  SRF SRF S   1     -37.350  13.750 -19.292  1.00  6.21
ATOM     37  SRF SRF S   1     -37.549  15.409 -19.624  1.00  6.67
ATOM     38  SRF SRF S   1     -37.071  12.711 -19.823  1.00  6.47
ATOM     39  SRF SRF S   1     -37.810  14.332 -20.155  1.00  6.04
ATOM     40  SRF SRF S   1     -36.336  11.861 -20.355  1.00  7.12
ATOM     41  SRF SRF S   1     -37.522  16.133 -20.487  1.00  6.74
ATOM     42  SRF SRF S   1     -37.586  13.212 -20.687  1.00  6.11
ATOM     43  SRF SRF S   1     -36.271  17.493 -20.819  1.00  7.19
ATOM     44  SRF SRF S   1     -37.886  15.040 -21.019  1.00  6.33
ATOM     45  SRF SRF S   1     -36.914  12.275 -21.218  1.00  6.45
ATOM     46  SRF SRF S   1     -37.131  16.727 -21.351  1.00  6.65
ATOM     47  SRF SRF S   1     -34.139  11.379 -21.417  1.00  7.13
ATOM     48  SRF SRF S   1     -37.770  13.899 -21.550  1.00  6.51
ATOM     49  SRF SRF S   1     -35.590  17.703 -21.683  1.00  6.55
ATOM     50  SRF SRF S   1     -35.927  11.705 -21.749  1.00  6.59
ATOM     51  SRF SRF S   1     -37.588  15.691 -21.882  1.00  6.75
ATOM     52  SRF SRF S   1     -37.201  12.935 -22.081  1.00  6.74
ATOM     53  SRF SRF S   1     -36.477  17.038 -22.214  1.00  6.44
ATOM     54  SRF SRF S   1     -34.828  11.611 -22.280  1.00  6.40
ATOM     55  SRF SRF S   1     -36.308  12.347 -22.612  1.00  6.69
ATOM     56  SRF SRF S   1     -36.947  16.095 -22.745  1.00  7.04
ATOM     57  SRF SRF S   1     -35.685  16.905 -23.077  1.00  6.48
ATOM     58  SRF SRF S   1     -35.308  12.271 -23.143  1.00  6.45
ATOM     59  SRF SRF S   1     -34.489  12.781 -23.675  1.00  6.58
ATOM     60  SRF SRF S   1     -34.509  12.948 -18.035  1.00  8.12
ATOM     61  SRF SRF S   1     -35.184  12.557 -18.285  1.00  7.61
ATOM     62  SRF SRF S   1     -34.810  11.931 -18.685  1.00  7.35
ATOM     63  SRF SRF S   1     -35.870  12.176 -18.935  1.00  7.35
ATOM     64  SRF SRF S   1     -34.112  11.658 -19.085  1.00  7.47
ATOM     65  SRF SRF S   1     -35.341  11.602 -19.335  1.00  7.16
ATOM     66  SRF SRF S   1     -34.565  11.319 -19.735  1.00  7.20
ATOM     67  SRF SRF S   1     -35.889  11.641 -19.985  1.00  7.26
ATOM     68  SRF SRF S   1     -33.713  11.396 -20.135  1.00  7.56
ATOM     69  SRF SRF S   1     -35.102  11.282 -20.385  1.00  7.20
ATOM     70  SRF SRF S   1     -34.235  11.278 -20.785  1.00  7.41
ATOM     71  SRF SRF S   1     -35.370  15.793 -17.845  1.00  7.97
ATOM     72  SRF SRF S   1     -35.242  16.572 -18.095  1.00  7.70
ATOM     73  SRF SRF S   1     -36.277  15.941 -18.245  1.00  7.51
ATOM     74  SRF SRF S   1     -35.935  16.822 -18.495  1.00  7.30
ATOM     75  SRF SRF S   1     -35.014  17.361 -18.745  1.00  7.61
ATOM     76  SRF SRF S   1     -36.636  16.574 -18.895  1.00  7.25
ATOM     77  SRF SRF S   1     -35.784  17.441 -19.145  1.00  7.24
ATOM     78  SRF SRF S   1     -36.547  17.138 -19.545  1.00  7.20
ATOM     79  SRF SRF S   1     -35.361  17.797 -19.795  1.00  7.39
ATOM     80  SRF SRF S   1     -36.185  17.538 -20.195  1.00  7.32
ATOM     81  SRF SRF S   1     -37.603  14.027 -22.213  1.00  7.01
ATOM     82  SRF SRF S   1     -37.466  15.376 -22.463  1.00  7.03
ATOM     83  SRF SRF S   1     -37.175  13.301 -22.613  1.00  6.94
ATOM     84  SRF SRF S   1     -37.443  14.555 -22.863  1.00  6.71
ATOM     85  SRF SRF S   1     -36.503  12.858 -23.013  1.00  7.00
ATOM     86  SRF SRF S   1     -36.984  15.680 -23.113  1.00  6.81
ATOM     87  SRF SRF S   1     -37.065  13.879 -23.263  1.00  6.61
ATOM     88  SRF SRF S   1     -36.934  14.938 -23.513  1.00  6.57
ATOM     89  SRF SRF S   1     -36.421  13.537 -23.663  1.00  6.63
ATOM     90  SRF SRF S   1     -36.260  15.601 -23.763  1.00  6.73
ATOM     91  SRF SRF S   1     -36.431  14.401 -23.913  1.00  6.54
ATOM     92  SRF SRF S   1     -35.448  15.586 -24.013  1.00  7.06
ATOM     93  SRF SRF S   1     -35.660  13.775 -24.063  1.00  6.76
ATOM     94  SRF SRF S   1     -35.765  14.827 -24.163  1.00  6.71
ATOM     95  SRF SRF S   1     -35.072  14.253 -24.213  1.00  7.09
ATOM     96  SRF SRF S   1     -28.028  19.706 -21.331  1.00 -2.36
ATOM     97  SRF SRF S   1     -28.952  19.573 -21.792  1.00 -0.14
ATOM     98  SRF SRF S   1     -27.656  19.148 -22.080  1.00 -1.60
ATOM     99  SRF SRF S   1     -29.655  19.047 -22.253  1.00  1.34
ATOM    100  SRF SRF S   1     -28.482  18.965 -22.541  1.00  0.42
ATOM    101  SRF SRF S   1     -27.747  18.248 -22.829  1.00 -0.21
ATOM    102  SRF SRF S   1     -28.981  18.236 -23.002  1.00  1.48
ATOM    103  SRF SRF S   1     -27.854  17.356 -23.117  1.00  0.73
ATOM    104  SRF SRF S   1     -28.548  16.701 -23.232  1.00  1.96
ATOM    105  SRF SRF S   1     -33.643  18.353 -21.328  1.00  5.19
ATOM    106  SRF SRF S   1     -34.500  18.084 -21.744  1.00  5.85
ATOM    107  SRF SRF S   1     -33.091  18.434 -22.004  1.00  4.39
ATOM    108  SRF SRF S   1     -33.967  18.249 -22.420  1.00  4.63
ATOM    109  SRF SRF S   1     -34.661  17.728 -22.836  1.00  5.30
ATOM    110  SRF SRF S   1     -33.406  18.098 -23.096  1.00  4.15
ATOM    111  SRF SRF S   1     -34.041  17.623 -23.512  1.00  4.50
ATOM    112  SRF SRF S   1     -32.982  17.550 -23.772  1.00  4.05
ATOM    113  SRF SRF S   1     -32.319  16.902 -24.032  1.00  4.17
ATOM    114  SRF SRF S   1     -33.433  16.891 -24.188  1.00  4.40
ATOM    115  SRF SRF S   1     -32.510  11.704 -22.374  1.00  5.11
ATOM    116  SRF SRF S   1     -31.704  12.068 -22.790  1.00  4.49
ATOM    117  SRF SRF S   1     -33.049  11.886 -23.050  1.00  4.99
ATOM    118  SRF SRF S   1     -31.158  12.716 -23.206  1.00  4.31
ATOM    119  SRF SRF S   1     -32.290  12.192 -23.466  1.00  4.30
ATOM    120  SRF SRF S   1     -33.425  12.403 -23.726  1.00  4.98
ATOM    121  SRF SRF S   1     -31.829  12.806 -23.882  1.00  4.07
ATOM    122  SRF SRF S   1     -32.784  12.802 -24.142  1.00  4.34
ATOM    123  SRF SRF S   1     -31.885  13.582 -24.298  1.00  4.09
ATOM    124  SRF SRF S   1     -33.332  13.416 -24.402  1.00  4.80
ATOM    125  SRF SRF S   1     -31.427  19.160 -20.579  1.00  1.58
ATOM    126  SRF SRF S   1     -32.409  18.852 -21.056  1.00  3.20
ATOM    127  SRF SRF S   1     -30.795  19.253 -21.354  1.00  1.38
ATOM    128  SRF SRF S   1     -31.798  19.041 -21.830  1.00  2.43
ATOM    129  SRF SRF S   1     -30.199  19.006 -22.128  1.00  1.66
ATOM    130  SRF SRF S   1     -32.594  18.443 -22.307  1.00  3.87
ATOM    131  SRF SRF S   1     -31.155  18.867 -22.605  1.00  2.12
ATOM    132  SRF SRF S   1     -29.815  18.428 -22.903  1.00  1.87
ATOM    133  SRF SRF S   1     -31.883  18.324 -23.082  1.00  2.93
ATOM    134  SRF SRF S   1     -30.669  18.239 -23.380  1.00  2.10
ATOM    135  SRF SRF S   1     -29.077  16.224 -23.499  1.00  2.30
ATOM    136  SRF SRF S   1     -32.154  17.503 -23.559  1.00  4.00
ATOM    137  SRF SRF S   1     -29.909  17.497 -23.678  1.00  2.02
ATOM    138  SRF SRF S   1     -31.186  17.485 -23.857  1.00  2.66
ATOM    139  SRF SRF S   1     -30.019  16.573 -23.976  1.00  2.29
ATOM    140  SRF SRF S   1     -31.564  16.579 -24.036  1.00  3.70
ATOM    141  SRF SRF S   1     -30.737  15.896 -24.095  1.00  3.08
ATOM    142  SRF SRF S   1     -29.324  11.974 -20.674  1.00  5.49
ATOM    143  SRF SRF S   1     -29.947  11.833 -21.449  1.00  3.92
ATOM    144  SRF SRF S   1     -29.024  12.250 -21.926  1.00  4.21
ATOM    145  SRF SRF S   1     -30.565  12.041 -22.224  1.00  3.73
ATOM    146  SRF SRF S   1     -28.397  12.993 -22.403  1.00  4.67
ATOM    147  SRF SRF S   1     -29.695  12.393 -22.701  1.00  3.14
ATOM    148  SRF SRF S   1     -28.206  13.889 -22.879  1.00  4.09
ATOM    149  SRF SRF S   1     -30.995  12.634 -22.999  1.00  4.25
ATOM    150  SRF SRF S   1     -28.498  15.851 -23.058  1.00  2.69
ATOM    151  SRF SRF S   1     -29.166  13.096 -23.177  1.00  2.89
ATOM    152  SRF SRF S   1     -28.528  14.693 -23.356  1.00  2.85
ATOM    153  SRF SRF S   1     -30.261  13.091 -23.475  1.00  3.12
ATOM    154  SRF SRF S   1     -29.231  13.986 -23.654  1.00  2.57
ATOM    155  SRF SRF S   1     -30.889  13.795 -23.773  1.00  3.99
ATOM    156  SRF SRF S   1     -29.470  15.042 -23.833  1.00  2.49
ATOM    157  SRF SRF S   1     -30.188  14.365 -23.952  1.00  2.92
ATOM    158  SRF SRF S   1     -32.526  14.745 -16.667  1.00  4.77
ATOM    159  SRF SRF S   1     -33.824  15.457 -16.786  1.00  4.61
ATOM    160  SRF SRF S   1     -33.331  14.279 -16.965  1.00  5.09
ATOM    161  SRF SRF S   1     -34.222  16.339 -17.084  1.00  4.68
ATOM    162  SRF SRF S   1     -34.312  14.684 -17.263  1.00  6.11
ATOM    163  SRF SRF S   1     -33.814  17.389 -17.382  1.00  4.10
ATOM    164  SRF SRF S   1     -34.870  15.766 -17.561  1.00  6.86
ATOM    165  SRF SRF S   1     -34.650  17.093 -17.859  1.00  5.51
ATOM    166  SRF SRF S   1     -33.634  18.127 -18.157  1.00  3.93
ATOM    167  SRF SRF S   1     -34.544  17.766 -18.634  1.00  5.60
ATOM    168  SRF SRF S   1     -33.131  18.550 -18.932  1.00  3.64
ATOM    169  SRF SRF S   1     -34.113  18.242 -19.409  1.00  5.11
ATOM    170  SRF SRF S   1     -33.502  18.431 -20.183  1.00  4.80
ATOM    171  SRF SRF S   1     -32.084  13.194 -16.925  1.00  4.30
ATOM    172  SRF SRF S   1     -33.382  13.906 -17.044  1.00  5.08
ATOM    173  SRF SRF S   1     -32.889  12.728 -17.223  1.00  4.33
ATOM    174  SRF SRF S   1     -31.391  12.466 -17.402  1.00  4.17
ATOM    175  SRF SRF S   1     -33.870  13.133 -17.521  1.00  5.83
ATOM    176  SRF SRF S   1     -32.442  11.982 -17.700  1.00  4.04
ATOM    177  SRF SRF S   1     -33.707  12.274 -17.998  1.00  5.72
ATOM    178  SRF SRF S   1     -31.610  11.656 -18.177  1.00  3.87
ATOM    179  SRF SRF S   1     -33.076  11.589 -18.475  1.00  4.75
ATOM    180  SRF SRF S   1     -30.668  11.792 -18.653  1.00  4.31
ATOM    181  SRF SRF S   1     -32.151  11.252 -18.951  1.00  4.02
ATOM    182  SRF SRF S   1     -33.729  11.636 -19.249  1.00  7.41
ATOM    183  SRF SRF S   1     -31.135  11.344 -19.428  1.00  3.95
ATOM    184  SRF SRF S   1     -32.791  11.208 -19.726  1.00  4.97
ATOM    185  SRF SRF S   1     -30.236  11.855 -19.905  1.00  4.94
ATOM    186  SRF SRF S   1     -31.758  11.203 -20.203  1.00  4.14
ATOM    187  SRF SRF S   1     -33.362  11.496 -20.501  1.00  7.63
ATOM    188  SRF SRF S   1     -30.835  11.620 -20.680  1.00  4.29
ATOM    189  SRF SRF S   1     -32.376  11.411 -20.978  1.00  5.23
ATOM    190  SRF SRF S   1     -31.506  11.763 -21.455  1.00  4.83
ATOM    191  SRF SRF S   1     -32.648  17.972 -17.145  1.00  3.27
ATOM    192  SRF SRF S   1     -32.542  18.645 -17.920  1.00  2.64
ATOM    193  SRF SRF S   1     -32.111  19.121 -18.695  1.00  1.57
ATOM    194  SRF SRF S   1     -32.296  18.712 -19.946  1.00  3.22
ATOM    195  SRF SRF S   1     -31.468  13.220 -16.978  1.00  4.54
ATOM    196  SRF SRF S   1     -29.371  12.602 -17.157  1.00  4.14
ATOM    197  SRF SRF S   1     -30.837  12.535 -17.455  1.00  4.37
ATOM    198  SRF SRF S   1     -29.912  12.198 -17.931  1.00  4.53
ATOM    199  SRF SRF S   1     -29.519  12.149 -19.183  1.00  6.33
ATOM    200  SRF SRF S   1     -31.812  19.941 -14.764  1.00  2.27
ATOM    201  SRF SRF S   1     -32.693  19.156 -15.308  1.00  2.05
ATOM    202  SRF SRF S   1     -29.076  12.480 -14.792  1.00  2.78
ATOM    203  SRF SRF S   1     -30.654  12.864 -15.090  1.00  2.88
ATOM    204  SRF SRF S   1     -28.060  12.572 -15.269  1.00  2.13
ATOM    205  SRF SRF S   1     -29.716  12.436 -15.567  1.00  2.89
ATOM    206  SRF SRF S   1     -31.173  13.235 -15.865  1.00  3.37
ATOM    207  SRF SRF S   1     -28.683  12.431 -16.044  1.00  2.37
ATOM    208  SRF SRF S   1     -30.287  12.724 -16.342  1.00  3.55
ATOM    209  SRF SRF S   1     -29.301  12.639 -16.819  1.00  3.70
ATOM    210  SRF SRF S   1     -30.544  20.405 -15.148  1.00  3.06
ATOM    211  SRF SRF S   1     -31.526  20.097 -15.625  1.00  1.98
ATOM    212  SRF SRF S   1     -32.298  19.409 -16.101  1.00  1.89
ATOM    213  SRF SRF S   1     -30.915  20.286 -16.399  1.00  1.00
ATOM    214  SRF SRF S   1     -32.708  18.479 -16.578  1.00  2.44
ATOM    215  SRF SRF S   1     -31.711  19.688 -16.876  1.00  1.02
ATOM    216  SRF SRF S   1     -32.133  18.842 -17.353  1.00  1.93
ATOM    217  SRF SRF S   1     -32.191  16.328 -12.115  1.00  2.38
ATOM    218  SRF SRF S   1     -31.698  15.150 -12.294  1.00  2.38
ATOM    219  SRF SRF S   1     -32.589  17.210 -12.413  1.00  2.34
ATOM    220  SRF SRF S   1     -32.679  15.555 -12.592  1.00  2.20
ATOM    221  SRF SRF S   1     -33.237  16.637 -12.890  1.00  2.13
ATOM    222  SRF SRF S   1     -32.516  14.696 -13.069  1.00  2.22
ATOM    223  SRF SRF S   1     -33.017  17.964 -13.188  1.00  2.18
ATOM    224  SRF SRF S   1     -33.449  15.753 -13.367  1.00  2.12
ATOM    225  SRF SRF S   1     -31.885  14.011 -13.546  1.00  2.38
ATOM    226  SRF SRF S   1     -33.627  17.242 -13.665  1.00  2.08
ATOM    227  SRF SRF S   1     -33.198  14.821 -13.844  1.00  2.23
ATOM    228  SRF SRF S   1     -33.862  16.275 -14.142  1.00  2.16
ATOM    229  SRF SRF S   1     -32.538  14.058 -14.320  1.00  2.42
ATOM    230  SRF SRF S   1     -33.603  17.892 -14.440  1.00  2.09
ATOM    231  SRF SRF S   1     -33.660  15.270 -14.618  1.00  2.38
ATOM    232  SRF SRF S   1     -31.600  13.630 -14.797  1.00  2.77
ATOM    233  SRF SRF S   1     -33.930  16.911 -14.916  1.00  2.29
ATOM    234  SRF SRF S   1     -33.057  14.429 -15.095  1.00  2.69
ATOM    235  SRF SRF S   1     -33.252  18.425 -15.214  1.00  2.14
ATOM    236  SRF SRF S   1     -33.825  15.887 -15.393  1.00  2.69
ATOM    237  SRF SRF S   1     -32.171  13.918 -15.572  1.00  3.12
ATOM    238  SRF SRF S   1     -33.662  17.495 -15.691  1.00  2.49
ATOM    239  SRF SRF S   1     -33.315  15.022 -15.870  1.00  3.28
ATOM    240  SRF SRF S   1     -33.635  16.517 -16.168  1.00  3.23
ATOM    241  SRF SRF S   1     -32.514  14.494 -16.347  1.00  4.08
ATOM    242  SRF SRF S   1     -33.087  17.858 -16.466  1.00  2.83
ATOM    243  SRF SRF S   1     -30.246  16.674  -9.349  1.00  5.63
ATOM    244  SRF SRF S   1     -29.761  17.117 -10.441  1.00  3.46
ATOM    245  SRF SRF S   1     -28.984  14.520 -11.147  1.00  2.74
ATOM    246  SRF SRF S   1     -30.282  15.232 -11.266  1.00  2.67
ATOM    247  SRF SRF S   1     -29.789  14.054 -11.445  1.00  2.71
ATOM    248  SRF SRF S   1     -30.680  16.114 -11.564  1.00  2.73
ATOM    249  SRF SRF S   1     -30.770  14.459 -11.743  1.00  2.54
ATOM    250  SRF SRF S   1     -29.342  13.308 -11.922  1.00  2.77
ATOM    251  SRF SRF S   1     -30.607  13.600 -12.220  1.00  2.50
ATOM    252  SRF SRF S   1     -31.540  14.657 -12.518  1.00  2.40
ATOM    253  SRF SRF S   1     -29.976  12.915 -12.697  1.00  2.58
ATOM    254  SRF SRF S   1     -31.289  13.725 -12.995  1.00  2.42
ATOM    255  SRF SRF S   1     -29.051  12.578 -13.173  1.00  2.81
ATOM    256  SRF SRF S   1     -30.629  12.962 -13.471  1.00  2.52
ATOM    257  SRF SRF S   1     -29.691  12.534 -13.948  1.00  2.69
ATOM    258  SRF SRF S   1     -31.148  13.333 -14.246  1.00  2.64
ATOM    259  SRF SRF S   1     -28.658  12.529 -14.425  1.00  2.83
ATOM    260  SRF SRF S   1     -29.511  20.660 -13.433  1.00  5.48
ATOM    261  SRF SRF S   1     -30.530  18.108 -11.193  1.00  4.43
ATOM    262  SRF SRF S   1     -31.213  17.404 -11.372  1.00  3.23
ATOM    263  SRF SRF S   1     -30.720  16.226 -11.551  1.00  2.75
ATOM    264  SRF SRF S   1     -31.611  18.286 -11.670  1.00  3.28
ATOM    265  SRF SRF S   1     -31.701  16.631 -11.849  1.00  2.59
ATOM    266  SRF SRF S   1     -31.203  19.336 -11.968  1.00  3.83
ATOM    267  SRF SRF S   1     -32.259  17.713 -12.147  1.00  2.56
ATOM    268  SRF SRF S   1     -32.039  19.040 -12.445  1.00  2.78
ATOM    269  SRF SRF S   1     -31.023  20.074 -12.743  1.00  3.55
ATOM    270  SRF SRF S   1     -32.649  18.318 -12.922  1.00  2.32
ATOM    271  SRF SRF S   1     -31.933  19.713 -13.220  1.00  2.61
ATOM    272  SRF SRF S   1     -30.520  20.497 -13.518  1.00  3.75
ATOM    273  SRF SRF S   1     -31.502  20.189 -13.995  1.00  2.64
ATOM    274  SRF SRF S   1     -30.891  20.378 -14.769  1.00  2.88
ATOM    275  SRF SRF S   1     -30.394  15.009   0.384  1.00  2.05
ATOM    276  SRF SRF S   1     -30.849  16.016   0.044  1.00  0.72
ATOM    277  SRF SRF S   1     -31.588  15.362  -0.500  1.00  0.49
ATOM    278  SRF SRF S   1     -29.760  15.594  -6.008  1.00 10.65
ATOM    279  SRF SRF S   1     -27.216  15.727   1.716  1.00  2.24
ATOM    280  SRF SRF S   1     -28.170  16.216   1.657  1.00  2.11
ATOM    281  SRF SRF S   1     -27.555  14.800   1.597  1.00  2.48
ATOM    282  SRF SRF S   1     -26.970  16.596   1.537  1.00  2.15
ATOM    283  SRF SRF S   1     -28.853  15.512   1.478  1.00  2.25
ATOM    284  SRF SRF S   1     -26.490  14.998   1.418  1.00  2.55
ATOM    285  SRF SRF S   1     -28.017  17.146   1.359  1.00  2.03
ATOM    286  SRF SRF S   1     -28.360  14.334   1.299  1.00  2.67
ATOM    287  SRF SRF S   1     -26.075  16.297   1.239  1.00  2.26
ATOM    288  SRF SRF S   1     -29.251  16.394   1.180  1.00  2.01
ATOM    289  SRF SRF S   1     -26.862  14.072   1.120  1.00  3.09
ATOM    290  SRF SRF S   1     -27.067  17.541   1.061  1.00  2.17
ATOM    291  SRF SRF S   1     -29.341  14.739   1.001  1.00  2.61
ATOM    292  SRF SRF S   1     -25.647  15.290   0.941  1.00  2.45
ATOM    293  SRF SRF S   1     -28.843  17.444   0.882  1.00  1.82
ATOM    294  SRF SRF S   1     -27.913  13.588   0.822  1.00  3.38
ATOM    295  SRF SRF S   1     -25.944  17.153   0.763  1.00  2.40
ATOM    296  SRF SRF S   1     -29.899  15.821   0.703  1.00  2.10
ATOM    297  SRF SRF S   1     -25.996  14.095   0.643  1.00  3.52
ATOM    298  SRF SRF S   1     -27.745  18.086   0.584  1.00  2.09
ATOM    299  SRF SRF S   1     -29.178  13.880   0.524  1.00  3.27
ATOM    300  SRF SRF S   1     -25.209  16.054   0.465  1.00  2.51
ATOM    301  SRF SRF S   1     -29.679  17.148   0.405  1.00  1.27
ATOM    302  SRF SRF S   1     -26.362  17.951   0.286  1.00  2.49
ATOM    303  SRF SRF S   1     -28.663  18.182   0.107  1.00  1.61
ATOM    304  SRF SRF S   1     -27.163  18.478  -0.191  1.00  2.46
ATOM    305  SRF SRF S   1     -28.160  18.605  -0.668  1.00  1.88
ATOM    306  SRF SRF S   1     -28.528  11.162  -1.554  1.00  6.51
ATOM    307  SRF SRF S   1     -27.737  11.276  -1.954  1.00  8.77
ATOM    308  SRF SRF S   1     -28.981  10.823  -2.204  1.00  6.09
ATOM    309  SRF SRF S   1     -28.129  10.900  -2.604  1.00  8.02
ATOM    310  SRF SRF S   1     -27.375  11.329  -3.004  1.00 12.79
ATOM    311  SRF SRF S   1     -28.651  10.782  -3.254  1.00  7.24
ATOM    312  SRF SRF S   1     -27.877  11.131  -3.654  1.00 10.76
ATOM    313  SRF SRF S   1     -30.234  16.837   0.147  1.00  0.61
ATOM    314  SRF SRF S   1     -30.958  16.090  -0.042  1.00  0.46
ATOM    315  SRF SRF S   1     -30.072  17.823  -0.169  1.00 -0.10
ATOM    316  SRF SRF S   1     -31.381  17.025  -0.358  1.00 -0.59
ATOM    317  SRF SRF S   1     -29.065  18.242  -0.485  1.00  0.62
ATOM    318  SRF SRF S   1     -30.948  18.138  -0.674  1.00 -0.87
ATOM    319  SRF SRF S   1     -32.067  16.417  -0.864  1.00 -0.63
ATOM    320  SRF SRF S   1     -29.784  18.819  -0.990  1.00 -0.33
ATOM    321  SRF SRF S   1     -31.834  17.825  -1.180  1.00 -1.14
ATOM    322  SRF SRF S   1     -32.292  15.481  -1.370  1.00  0.11
ATOM    323  SRF SRF S   1     -30.757  18.921  -1.496  1.00 -0.79
ATOM    324  SRF SRF S   1     -32.482  17.060  -1.686  1.00 -1.02
ATOM    325  SRF SRF S   1     -29.167  19.235  -1.812  1.00  0.50
ATOM    326  SRF SRF S   1     -31.722  18.538  -2.002  1.00 -1.01
ATOM    327  SRF SRF S   1     -32.730  16.034  -2.191  1.00 -0.25
ATOM    328  SRF SRF S   1     -30.223  19.370  -2.318  1.00  0.21
ATOM    329  SRF SRF S   1     -32.456  17.749  -2.507  1.00 -0.99
ATOM    330  SRF SRF S   1     -31.265  19.043  -2.823  1.00 -0.02
ATOM    331  SRF SRF S   1     -32.802  16.709  -3.013  1.00 -0.50
ATOM    332  SRF SRF S   1     -29.553  19.468  -3.139  1.00  3.04
ATOM    333  SRF SRF S   1     -32.083  18.314  -3.329  1.00 -0.26
ATOM    334  SRF SRF S   1     -32.691  15.622  -3.518  1.00  1.39
ATOM    335  SRF SRF S   1     -30.617  19.243  -3.645  1.00  3.30
ATOM    336  SRF SRF S   1     -32.519  17.328  -3.834  1.00 -0.15
ATOM    337  SRF SRF S   1     -31.461  18.610  -4.150  1.00  2.44
ATOM    338  SRF SRF S   1     -32.490  16.290  -4.340  1.00  0.82
ATOM    339  SRF SRF S   1     -31.908  17.713  -4.656  1.00  1.75
ATOM    340  SRF SRF S   1     -32.012  15.436  -4.846  1.00  3.26
ATOM    341  SRF SRF S   1     -31.846  16.775  -5.162  1.00  2.10
ATOM    342  SRF SRF S   1     -31.210  16.095  -5.667  1.00  3.90
ATOM    343  SRF SRF S   1     -30.368  16.633  -5.983  1.00  9.03
ATOM    344  SRF SRF S   1     -29.400  12.998   0.120  1.00  3.12
ATOM    345  SRF SRF S   1     -30.846  13.791  -0.013  1.00  1.63
ATOM    346  SRF SRF S   1     -30.297  12.479  -0.212  1.00  2.18
ATOM    347  SRF SRF S   1     -28.628  12.187  -0.411  1.00  4.95
ATOM    348  SRF SRF S   1     -31.391  12.930  -0.544  1.00  1.55
ATOM    349  SRF SRF S   1     -29.800  11.648  -0.743  1.00  3.34
ATOM    350  SRF SRF S   1     -32.012  14.135  -0.876  1.00  1.43
ATOM    351  SRF SRF S   1     -31.208  11.973  -1.075  1.00  2.03
ATOM    352  SRF SRF S   1     -28.873  11.284  -1.274  1.00  5.68
ATOM    353  SRF SRF S   1     -32.248  13.151  -1.407  1.00  2.13
ATOM    354  SRF SRF S   1     -30.505  11.211  -1.606  1.00  3.08
ATOM    355  SRF SRF S   1     -32.447  14.810  -1.739  1.00  1.56
ATOM    356  SRF SRF S   1     -31.969  12.112  -1.938  1.00  2.51
ATOM    357  SRF SRF S   1     -29.475  10.834  -2.138  1.00  5.14
ATOM    358  SRF SRF S   1     -32.708  13.733  -2.270  1.00  3.34
ATOM    359  SRF SRF S   1     -31.234  11.262  -2.470  1.00  2.92
ATOM    360  SRF SRF S   1     -32.484  12.613  -2.802  1.00  3.77
ATOM    361  SRF SRF S   1     -30.188  10.785  -3.001  1.00  4.13
ATOM    362  SRF SRF S   1     -31.812  11.676  -3.333  1.00  3.49
ATOM    363  SRF SRF S   1     -29.037  10.780  -3.532  1.00  6.44
ATOM    364  SRF SRF S   1     -30.825  11.106  -3.864  1.00  3.66
ATOM    365  SRF SRF S   1     -28.009  11.244  -4.063  1.00 10.95
ATOM    366  SRF SRF S   1     -32.099  12.336  -4.196  1.00  4.65
ATOM    367  SRF SRF S   1     -29.726  11.012  -4.395  1.00  4.83
ATOM    368  SRF SRF S   1     -31.206  11.748  -4.727  1.00  4.00
ATOM    369  SRF SRF S   1     -28.757  11.404  -4.926  1.00  7.42
ATOM    370  SRF SRF S   1     -30.206  11.672  -5.258  1.00  4.34
ATOM    371  SRF SRF S   1     -31.097  12.650  -5.590  1.00  4.61
ATOM    372  SRF SRF S   1     -30.884  15.391  -5.723  1.00  5.04
ATOM    373  SRF SRF S   1     -29.387  12.182  -5.790  1.00  6.02
ATOM    374  SRF SRF S   1     -31.111  13.797  -5.922  1.00  5.21
ATOM    375  SRF SRF S   1     -29.806  15.371  -6.055  1.00 10.01
ATOM    376  SRF SRF S   1     -30.087  12.966  -6.122  1.00  5.35
ATOM    377  SRF SRF S   1     -30.227  14.362  -6.254  1.00  6.66
ATOM    378  SRF SRF S   1     -29.306  13.601  -6.321  1.00  8.77
ATOM    379  SRF SRF S   1     -32.848  13.815  -2.822  1.00  4.00
ATOM    380  SRF SRF S   1     -32.630  15.172  -3.072  1.00  2.46
ATOM    381  SRF SRF S   1     -32.679  12.972  -3.222  1.00  4.37
ATOM    382  SRF SRF S   1     -32.905  14.349  -3.472  1.00  4.14
ATOM    383  SRF SRF S   1     -32.817  13.490  -3.872  1.00  4.69
ATOM    384  SRF SRF S   1     -32.680  14.839  -4.122  1.00  4.03
ATOM    385  SRF SRF S   1     -32.389  12.764  -4.272  1.00  4.84
ATOM    386  SRF SRF S   1     -32.657  14.018  -4.522  1.00  4.85
ATOM    387  SRF SRF S   1     -32.198  15.143  -4.772  1.00  3.99
ATOM    388  SRF SRF S   1     -32.279  13.342  -4.922  1.00  5.09
ATOM    389  SRF SRF S   1     -32.148  14.401  -5.172  1.00  4.99
ATOM    390  SRF SRF S   1     -31.645  13.864  -5.572  1.00  5.36
ATOM    391  SRF SRF S   1     -31.359  18.408  -5.104  1.00  7.43
ATOM    392  SRF SRF S   1     -31.149  17.625  -5.504  1.00  7.44
ATOM    393  SRF SRF S   1     -30.595  16.985  -5.904  1.00  9.19
ATOM    394  SRF SRF S   1     -29.808  16.626  -6.304  1.00 14.28
ATOM    395  SRF SRF S   1     -31.031  17.297  -6.554  1.00  9.99
ATOM    396  SRF SRF S   1     -30.057  21.364 -16.507  1.00  1.58
ATOM    397  SRF SRF S   1     -29.717  21.879 -17.255  1.00  0.89
ATOM    398  SRF SRF S   1     -29.150  22.149 -18.004  1.00  0.40
ATOM    399  SRF SRF S   1     -32.245  18.937  -6.600  1.00  7.22
ATOM    400  SRF SRF S   1     -31.959  17.873  -7.144  1.00  7.03
ATOM    401  SRF SRF S   1     -31.206  17.002  -7.688  1.00  7.46
ATOM    402  SRF SRF S   1     -32.486  18.385  -8.028  1.00  5.77
ATOM    403  SRF SRF S   1     -30.135  16.514  -8.232  1.00  8.95
ATOM    404  SRF SRF S   1     -31.798  17.426  -8.572  1.00  5.78
ATOM    405  SRF SRF S   1     -30.787  16.843  -9.116  1.00  5.95
ATOM    406  SRF SRF S   1     -32.092  18.102  -9.456  1.00  5.19
ATOM    407  SRF SRF S   1     -31.178  17.500 -10.000  1.00  5.10
ATOM    408  SRF SRF S   1     -31.943  18.889 -10.340  1.00  4.98
ATOM    409  SRF SRF S   1     -31.066  18.424 -10.884  1.00  4.94
ATOM    410  SRF SRF S   1     -28.402  19.848  -3.585  1.00  6.90
ATOM    411  SRF SRF S   1     -29.465  20.393  -3.652  1.00  7.31
ATOM    412  SRF SRF S   1     -28.128  20.816  -3.784  1.00  6.76
ATOM    413  SRF SRF S   1     -30.225  19.608  -3.851  1.00  6.69
ATOM    414  SRF SRF S   1     -29.295  21.429  -3.984  1.00  8.26
ATOM    415  SRF SRF S   1     -30.670  20.591  -4.183  1.00  7.71
ATOM    416  SRF SRF S   1     -28.236  21.869  -4.316  1.00  7.90
ATOM    417  SRF SRF S   1     -31.391  19.952  -4.714  1.00  7.50
ATOM    418  SRF SRF S   1     -31.146  21.432  -5.046  1.00  8.22
ATOM    419  SRF SRF S   1     -31.627  18.968  -5.245  1.00  7.91
ATOM    420  SRF SRF S   1     -31.826  20.627  -5.577  1.00  7.51
ATOM    421  SRF SRF S   1     -32.087  19.550  -6.108  1.00  7.81
ATOM    422  SRF SRF S   1     -29.567  16.602  -6.839  1.00 16.93
ATOM    423  SRF SRF S   1     -32.387  20.034  -6.537  1.00  6.69
ATOM    424  SRF SRF S   1     -32.195  21.192  -6.797  1.00  6.55
ATOM    425  SRF SRF S   1     -32.572  19.263  -6.953  1.00  6.16
ATOM    426  SRF SRF S   1     -32.728  20.562  -7.213  1.00  5.42
ATOM    427  SRF SRF S   1     -32.932  19.718  -7.629  1.00  5.15
ATOM    428  SRF SRF S   1     -32.707  21.129  -7.889  1.00  5.07
ATOM    429  SRF SRF S   1     -32.757  18.841  -8.045  1.00  5.35
ATOM    430  SRF SRF S   1     -32.992  20.273  -8.305  1.00  4.80
ATOM    431  SRF SRF S   1     -32.901  19.380  -8.721  1.00  4.91
ATOM    432  SRF SRF S   1     -32.759  20.783  -8.981  1.00  4.83
ATOM    433  SRF SRF S   1     -32.735  19.929  -9.397  1.00  4.87
ATOM    434  SRF SRF S   1     -27.783  22.212  -4.606  1.00  6.75
ATOM    435  SRF SRF S   1     -28.737  22.701  -4.665  1.00  7.04
ATOM    436  SRF SRF S   1     -27.537  23.081  -4.785  1.00  4.41
ATOM    437  SRF SRF S   1     -28.584  23.631  -4.963  1.00  4.36
ATOM    438  SRF SRF S   1     -26.642  22.782  -5.083  1.00  3.99
ATOM    439  SRF SRF S   1     -27.634  24.026  -5.261  1.00  3.63
ATOM    440  SRF SRF S   1     -26.511  23.638  -5.559  1.00  4.70
ATOM    441  SRF SRF S   1     -30.261  23.015  -5.161  1.00  5.92
ATOM    442  SRF SRF S   1     -30.944  22.311  -5.340  1.00  7.17
ATOM    443  SRF SRF S   1     -30.108  23.945  -5.459  1.00  3.75
ATOM    444  SRF SRF S   1     -31.342  23.193  -5.638  1.00  3.95
ATOM    445  SRF SRF S   1     -30.934  24.243  -5.936  1.00  2.91
ATOM    446  SRF SRF S   1     -31.990  22.620  -6.115  1.00  4.08
ATOM    447  SRF SRF S   1     -29.836  24.885  -6.234  1.00  2.86
ATOM    448  SRF SRF S   1     -31.770  23.947  -6.413  1.00  2.74
ATOM    449  SRF SRF S   1     -32.202  21.736  -6.592  1.00  5.33
ATOM    450  SRF SRF S   1     -30.754  24.981  -6.711  1.00  2.49
ATOM    451  SRF SRF S   1     -32.380  23.225  -6.890  1.00  2.97
ATOM    452  SRF SRF S   1     -31.664  24.620  -7.188  1.00  2.40
ATOM    453  SRF SRF S   1     -32.615  22.258  -7.367  1.00  3.76
ATOM    454  SRF SRF S   1     -32.356  23.875  -7.665  1.00  2.54
ATOM    455  SRF SRF S   1     -31.233  25.096  -7.963  1.00  2.46
ATOM    456  SRF SRF S   1     -32.683  22.894  -8.141  1.00  3.03
ATOM    457  SRF SRF S   1     -32.005  24.408  -8.439  1.00  2.50
ATOM    458  SRF SRF S   1     -32.578  21.870  -8.618  1.00  4.24
ATOM    459  SRF SRF S   1     -32.415  23.478  -8.916  1.00  2.81
ATOM    460  SRF SRF S   1     -32.388  22.500  -9.393  1.00  3.58
ATOM    461  SRF SRF S   1     -32.340  21.453 -10.016  1.00  4.26
ATOM    462  SRF SRF S   1     -32.235  20.429 -10.493  1.00  4.48
ATOM    463  SRF SRF S   1     -32.072  22.037 -10.791  1.00  3.63
ATOM    464  SRF SRF S   1     -31.725  19.564 -10.970  1.00  4.64
ATOM    465  SRF SRF S   1     -32.045  21.059 -11.268  1.00  3.67
ATOM    466  SRF SRF S   1     -30.924  19.036 -11.447  1.00  4.66
ATOM    467  SRF SRF S   1     -31.497  22.400 -11.566  1.00  3.68
ATOM    468  SRF SRF S   1     -31.594  20.253 -11.745  1.00  3.84
ATOM    469  SRF SRF S   1     -31.438  21.516 -12.043  1.00  3.63
ATOM    470  SRF SRF S   1     -30.826  19.846 -12.222  1.00  4.16
ATOM    471  SRF SRF S   1     -30.635  22.306 -12.341  1.00  4.45
ATOM    472  SRF SRF S   1     -30.838  20.875 -12.520  1.00  3.99
ATOM    473  SRF SRF S   1     -29.667  22.288 -12.639  1.00  6.82
ATOM    474  SRF SRF S   1     -30.045  21.382 -12.818  1.00  5.00
ATOM    475  SRF SRF S   1     -30.928  25.789  -9.007  1.00  2.25
ATOM    476  SRF SRF S   1     -31.620  25.044  -9.484  1.00  2.40
ATOM    477  SRF SRF S   1     -30.497  26.265  -9.782  1.00  2.13
ATOM    478  SRF SRF S   1     -31.947  24.063  -9.960  1.00  2.76
ATOM    479  SRF SRF S   1     -31.269  25.577 -10.258  1.00  2.24
ATOM    480  SRF SRF S   1     -31.842  23.039 -10.437  1.00  3.51
ATOM    481  SRF SRF S   1     -29.886  26.454 -10.556  1.00  2.31
ATOM    482  SRF SRF S   1     -31.679  24.647 -10.735  1.00  2.49
ATOM    483  SRF SRF S   1     -30.682  25.856 -11.033  1.00  2.39
ATOM    484  SRF SRF S   1     -31.652  23.669 -11.212  1.00  2.98
ATOM    485  SRF SRF S   1     -29.243  26.280 -11.331  1.00  3.17
ATOM    486  SRF SRF S   1     -31.104  25.010 -11.510  1.00  2.60
ATOM    487  SRF SRF S   1     -31.201  22.863 -11.689  1.00  3.82
ATOM    488  SRF SRF S   1     -29.971  25.737 -11.808  1.00  3.10
ATOM    489  SRF SRF S   1     -31.045  24.126 -11.987  1.00  3.11
ATOM    490  SRF SRF S   1     -30.242  24.916 -12.285  1.00  3.52
ATOM    491  SRF SRF S   1     -30.445  23.485 -12.464  1.00  4.31
ATOM    492  SRF SRF S   1     -29.526  22.739 -12.642  1.00  7.79
ATOM    493  SRF SRF S   1     -28.574  24.698  -5.756  1.00  3.12
ATOM    494  SRF SRF S   1     -27.374  25.078  -5.876  1.00  2.52
ATOM    495  SRF SRF S   1     -28.421  25.628  -6.054  1.00  2.00
ATOM    496  SRF SRF S   1     -26.479  24.779  -6.174  1.00  3.48
ATOM    497  SRF SRF S   1     -27.471  26.023  -6.352  1.00  1.32
ATOM    498  SRF SRF S   1     -29.247  25.926  -6.531  1.00  1.91
ATOM    499  SRF SRF S   1     -26.348  25.635  -6.650  1.00  1.08
ATOM    500  SRF SRF S   1     -28.149  26.568  -6.829  1.00  1.08
ATOM    501  SRF SRF S   1     -30.083  25.630  -7.008  1.00  2.25
ATOM    502  SRF SRF S   1     -26.766  26.433  -7.127  1.00 -0.45
ATOM    503  SRF SRF S   1     -29.067  26.664  -7.306  1.00  1.38
ATOM    504  SRF SRF S   1     -27.567  26.960  -7.604  1.00 -0.23
ATOM    505  SRF SRF S   1     -29.977  26.303  -7.783  1.00  1.85
ATOM    506  SRF SRF S   1     -28.564  27.087  -8.081  1.00  0.70
ATOM    507  SRF SRF S   1     -29.546  26.779  -8.558  1.00  1.54
ATOM    508  SRF SRF S   1     -28.935  26.968  -9.332  1.00  1.11
ATOM    509  SRF SRF S   1     -29.387  21.942  -4.238  1.00  8.19
ATOM    510  SRF SRF S   1     -28.590  22.274  -4.488  1.00  8.04
ATOM    511  SRF SRF S   1     -30.080  22.192  -4.638  1.00  8.17
ATOM    512  SRF SRF S   1     -30.781  21.944  -5.038  1.00  8.41
ATOM    513  SRF SRF S   1     -24.496   0.583 -15.671  1.00  4.48
ATOM    514  SRF SRF S   1     -21.721  -0.313 -15.870  1.00  0.12
ATOM    515  SRF SRF S   1     -23.509   0.013 -16.202  1.00  2.48
ATOM    516  SRF SRF S   1     -20.693   0.151 -16.401  1.00  1.79
ATOM    517  SRF SRF S   1     -24.783   1.243 -16.534  1.00  3.37
ATOM    518  SRF SRF S   1     -22.410  -0.081 -16.733  1.00  2.17
ATOM    519  SRF SRF S   1     -25.140   2.909 -16.866  1.00  5.53
ATOM    520  SRF SRF S   1     -23.890   0.655 -17.065  1.00  3.43
ATOM    521  SRF SRF S   1     -21.441   0.311 -17.264  1.00  3.00
ATOM    522  SRF SRF S   1     -24.637   2.011 -17.397  1.00  4.60
ATOM    523  SRF SRF S   1     -23.781   1.557 -17.928  1.00  5.21
ATOM    524  SRF SRF S   1     -23.795   2.704 -18.260  1.00  8.97
ATOM    525  SRF SRF S   1     -21.566   0.560 -17.688  1.00  3.64
ATOM    526  SRF SRF S   1     -22.657   0.762 -17.938  1.00  4.36
ATOM    527  SRF SRF S   1     -21.123   1.150 -18.088  1.00  3.99
ATOM    528  SRF SRF S   1     -23.329   1.498 -18.188  1.00  5.48
ATOM    529  SRF SRF S   1     -22.041   1.146 -18.338  1.00  4.67
ATOM    530  SRF SRF S   1     -23.339   2.362 -18.438  1.00  7.97
ATOM    531  SRF SRF S   1     -21.177   1.896 -18.488  1.00  5.11
ATOM    532  SRF SRF S   1     -22.568   1.736 -18.588  1.00  5.91
ATOM    533  SRF SRF S   1     -22.673   2.788 -18.688  1.00 10.36
ATOM    534  SRF SRF S   1     -21.980   2.214 -18.738  1.00  6.85
ATOM    535  SRF SRF S   1     -19.214  -2.102 -10.586  1.00 -5.25
ATOM    536  SRF SRF S   1     -21.607  -0.536 -15.471  1.00 -1.01
ATOM    537  SRF SRF S   1     -27.089   0.623  -7.511  1.00 -5.28
ATOM    538  SRF SRF S   1     -27.680   1.770  -7.827  1.00 -4.48
ATOM    539  SRF SRF S   1     -27.447   3.178  -8.143  1.00 -3.46
ATOM    540  SRF SRF S   1     -27.905   0.834  -8.333  1.00 -4.98
ATOM    541  SRF SRF S   1     -28.095   2.413  -8.649  1.00 -3.82
ATOM    542  SRF SRF S   1     -27.639  -0.155  -8.838  1.00 -5.90
ATOM    543  SRF SRF S   1     -27.335   3.891  -8.965  1.00 -1.80
ATOM    544  SRF SRF S   1     -28.343   1.387  -9.154  1.00 -4.13
ATOM    545  SRF SRF S   1     -28.069   3.102  -9.470  1.00 -2.52
ATOM    546  SRF SRF S   1     -28.130   0.321  -9.660  1.00 -4.28
ATOM    547  SRF SRF S   1     -28.415   2.062  -9.976  1.00 -3.03
ATOM    548  SRF SRF S   1     -28.304   0.975 -10.481  1.00 -3.07
ATOM    549  SRF SRF S   1     -28.132   2.681 -10.797  1.00 -1.21
ATOM    550  SRF SRF S   1     -28.103   1.643 -11.303  1.00 -1.47
ATOM    551  SRF SRF S   1     -27.625   0.789 -11.809  1.00 -0.53
ATOM    552  SRF SRF S   1     -27.017   5.192 -14.171  1.00  4.69
ATOM    553  SRF SRF S   1     -26.486   0.693 -13.764  1.00  4.25
ATOM    554  SRF SRF S   1     -27.316   2.268 -14.086  1.00  1.45
ATOM    555  SRF SRF S   1     -26.764   1.333 -14.601  1.00  2.08
ATOM    556  SRF SRF S   1     -27.110   2.949 -14.923  1.00  0.86
ATOM    557  SRF SRF S   1     -25.899   0.763 -15.116  1.00  3.21
ATOM    558  SRF SRF S   1     -26.518   4.398 -15.245  1.00  2.76
ATOM    559  SRF SRF S   1     -26.623   2.078 -15.438  1.00  1.09
ATOM    560  SRF SRF S   1     -24.928   0.689 -15.631  1.00  4.01
ATOM    561  SRF SRF S   1     -26.454   3.442 -15.760  1.00  1.68
ATOM    562  SRF SRF S   1     -25.793   1.638 -15.953  1.00  2.01
ATOM    563  SRF SRF S   1     -25.806   2.750 -16.275  1.00  2.38
ATOM    564  SRF SRF S   1     -26.745   5.228 -10.099  1.00  7.41
ATOM    565  SRF SRF S   1     -27.766   3.659 -10.272  1.00 -0.05
ATOM    566  SRF SRF S   1     -27.553   4.943 -10.560  1.00  4.07
ATOM    567  SRF SRF S   1     -28.143   4.245 -11.021  1.00  2.13
ATOM    568  SRF SRF S   1     -27.451   5.592 -11.309  1.00  6.73
ATOM    569  SRF SRF S   1     -28.370   3.310 -11.482  1.00  1.09
ATOM    570  SRF SRF S   1     -28.120   4.873 -11.770  1.00  3.46
ATOM    571  SRF SRF S   1     -28.175   2.339 -11.942  1.00  0.62
ATOM    572  SRF SRF S   1     -28.436   3.925 -12.230  1.00  2.11
ATOM    573  SRF SRF S   1     -27.592   1.526 -12.403  1.00  1.18
ATOM    574  SRF SRF S   1     -27.780   5.388 -12.518  1.00  4.96
ATOM    575  SRF SRF S   1     -28.335   2.935 -12.691  1.00  1.52
ATOM    576  SRF SRF S   1     -28.177   4.489 -12.979  1.00  2.87
ATOM    577  SRF SRF S   1     -27.841   2.099 -13.152  1.00  1.56
ATOM    578  SRF SRF S   1     -28.151   3.544 -13.440  1.00  1.96
ATOM    579  SRF SRF S   1     -27.621   4.840 -13.728  1.00  3.58
ATOM    580  SRF SRF S   1     -27.715   2.765 -13.901  1.00  1.51
ATOM    581  SRF SRF S   1     -27.564   3.985 -14.189  1.00  2.13
ATOM    582  SRF SRF S   1     -26.432  -1.158  -6.422  1.00 -6.40
ATOM    583  SRF SRF S   1     -26.527  -2.913  -6.612  1.00-10.44
ATOM    584  SRF SRF S   1     -27.118  -1.766  -6.928  1.00 -6.73
ATOM    585  SRF SRF S   1     -26.354  -3.824  -7.118  1.00-10.91
ATOM    586  SRF SRF S   1     -26.885  -0.358  -7.244  1.00 -5.68
ATOM    587  SRF SRF S   1     -27.343  -2.702  -7.434  1.00 -6.88
ATOM    588  SRF SRF S   1     -27.533  -1.123  -7.750  1.00 -5.79
ATOM    589  SRF SRF S   1     -27.077  -3.691  -7.939  1.00 -7.09
ATOM    590  SRF SRF S   1     -27.781  -2.149  -8.255  1.00 -5.68
ATOM    591  SRF SRF S   1     -26.378  -4.501  -8.445  1.00 -7.25
ATOM    592  SRF SRF S   1     -27.507  -0.434  -8.571  1.00 -6.22
ATOM    593  SRF SRF S   1     -27.568  -3.215  -8.761  1.00 -5.71
ATOM    594  SRF SRF S   1     -25.382  -4.954  -8.950  1.00 -7.10
ATOM    595  SRF SRF S   1     -27.853  -1.474  -9.077  1.00 -4.98
ATOM    596  SRF SRF S   1     -26.928  -4.107  -9.266  1.00 -5.71
ATOM    597  SRF SRF S   1     -24.287  -4.959  -9.456  1.00 -6.26
ATOM    598  SRF SRF S   1     -27.742  -2.561  -9.582  1.00 -4.72
ATOM    599  SRF SRF S   1     -25.989  -4.649  -9.772  1.00 -5.49
ATOM    600  SRF SRF S   1     -27.201  -3.478 -10.088  1.00 -4.62
ATOM    601  SRF SRF S   1     -26.352  -4.038 -10.594  1.00 -4.30
ATOM    602  SRF SRF S   1     -21.161  -3.598 -13.465  1.00 -1.74
ATOM    603  SRF SRF S   1     -22.642  -4.283 -13.805  1.00 -1.02
ATOM    604  SRF SRF S   1     -22.039  -3.480 -14.349  1.00 -1.19
ATOM    605  SRF SRF S   1     -27.930  -0.970 -10.543  1.00 -2.27
ATOM    606  SRF SRF S   1     -27.735  -1.941 -11.003  1.00 -1.76
ATOM    607  SRF SRF S   1     -27.996  -0.355 -11.291  1.00 -1.13
ATOM    608  SRF SRF S   1     -27.152  -2.754 -11.464  1.00 -1.61
ATOM    609  SRF SRF S   1     -27.895  -1.345 -11.752  1.00 -0.53
ATOM    610  SRF SRF S   1     -27.737   0.209 -12.040  1.00  0.02
ATOM    611  SRF SRF S   1     -27.401  -2.181 -12.213  1.00 -0.36
ATOM    612  SRF SRF S   1     -27.711  -0.736 -12.501  1.00  0.36
ATOM    613  SRF SRF S   1     -26.627  -2.692 -12.674  1.00 -0.15
ATOM    614  SRF SRF S   1     -27.181   0.560 -12.789  1.00  1.97
ATOM    615  SRF SRF S   1     -27.275  -1.515 -12.962  1.00  0.47
ATOM    616  SRF SRF S   1     -27.124  -0.295 -13.250  1.00  1.56
ATOM    617  SRF SRF S   1     -26.348   0.469 -13.538  1.00  4.88
ATOM    618  SRF SRF S   1     -26.544  -0.914 -13.711  1.00  1.67
ATOM    619  SRF SRF S   1     -20.105  -3.104 -11.249  1.00 -3.26
ATOM    620  SRF SRF S   1     -20.497  -3.609 -12.024  1.00 -2.42
ATOM    621  SRF SRF S   1     -20.469  -3.101 -13.276  1.00 -2.24
ATOM    622  SRF SRF S   1     -21.303  -2.108 -14.527  1.00 -1.90
ATOM    623  SRF SRF S   1     -22.939  -4.989  -9.941  1.00 -3.69
ATOM    624  SRF SRF S   1     -24.405  -5.056 -10.239  1.00 -3.99
ATOM    625  SRF SRF S   1     -21.997  -4.853 -10.417  1.00 -2.63
ATOM    626  SRF SRF S   1     -23.480  -5.393 -10.715  1.00 -2.50
ATOM    627  SRF SRF S   1     -21.173  -4.285 -10.894  1.00 -2.40
ATOM    628  SRF SRF S   1     -25.058  -5.009 -11.013  1.00 -2.66
ATOM    629  SRF SRF S   1     -22.464  -5.301 -11.192  1.00 -1.95
ATOM    630  SRF SRF S   1     -26.180  -3.797 -11.311  1.00 -2.70
ATOM    631  SRF SRF S   1     -24.120  -5.437 -11.490  1.00 -1.82
ATOM    632  SRF SRF S   1     -21.565  -4.790 -11.669  1.00 -1.82
ATOM    633  SRF SRF S   1     -25.577  -4.638 -11.788  1.00 -1.76
ATOM    634  SRF SRF S   1     -23.087  -5.442 -11.967  1.00 -1.49
ATOM    635  SRF SRF S   1     -20.959  -3.960 -12.146  1.00 -2.02
ATOM    636  SRF SRF S   1     -24.691  -5.149 -12.265  1.00 -1.33
ATOM    637  SRF SRF S   1     -22.164  -5.025 -12.444  1.00 -1.41
ATOM    638  SRF SRF S   1     -25.835  -4.045 -12.563  1.00 -0.99
ATOM    639  SRF SRF S   1     -23.705  -5.234 -12.742  1.00 -1.14
ATOM    640  SRF SRF S   1     -21.537  -4.282 -12.921  1.00 -1.53
ATOM    641  SRF SRF S   1     -25.034  -4.573 -13.040  1.00 -0.89
ATOM    642  SRF SRF S   1     -22.835  -4.882 -13.219  1.00 -1.10
ATOM    643  SRF SRF S   1     -24.135  -4.641 -13.517  1.00 -0.81
ATOM    644  SRF SRF S   1     -25.840  -3.658 -13.066  1.00 -0.56
ATOM    645  SRF SRF S   1     -26.608  -2.200 -13.364  1.00  0.38
ATOM    646  SRF SRF S   1     -24.954  -4.169 -13.543  1.00 -0.62
ATOM    647  SRF SRF S   1     -26.098  -3.065 -13.841  1.00 -0.12
ATOM    648  SRF SRF S   1     -23.968  -4.254 -14.020  1.00 -0.67
ATOM    649  SRF SRF S   1     -26.418  -1.570 -14.139  1.00  0.85
ATOM    650  SRF SRF S   1     -25.297  -3.593 -14.318  1.00 -0.30
ATOM    651  SRF SRF S   1     -25.870  -0.229 -14.437  1.00  3.24
ATOM    652  SRF SRF S   1     -23.098  -3.902 -14.497  1.00 -0.76
ATOM    653  SRF SRF S   1     -25.967  -2.376 -14.616  1.00  0.27
ATOM    654  SRF SRF S   1     -21.609  -2.406 -14.675  1.00 -1.58
ATOM    655  SRF SRF S   1     -24.398  -3.661 -14.795  1.00 -0.37
ATOM    656  SRF SRF S   1     -25.811  -1.113 -14.914  1.00  1.28
ATOM    657  SRF SRF S   1     -22.569  -3.199 -14.973  1.00 -0.82
ATOM    658  SRF SRF S   1     -25.199  -2.783 -15.093  1.00  0.05
ATOM    659  SRF SRF S   1     -21.931  -1.602 -15.152  1.00 -1.44
ATOM    660  SRF SRF S   1     -25.008  -0.323 -15.212  1.00  2.81
ATOM    661  SRF SRF S   1     -23.664  -3.204 -15.271  1.00 -0.38
ATOM    662  SRF SRF S   1     -25.211  -1.754 -15.391  1.00  0.60
ATOM    663  SRF SRF S   1     -22.634  -2.309 -15.450  1.00 -0.64
ATOM    664  SRF SRF S   1     -24.040  -0.341 -15.510  1.00  2.42
ATOM    665  SRF SRF S   1     -24.292  -2.500 -15.569  1.00  0.03
ATOM    666  SRF SRF S   1     -22.873  -1.253 -15.629  1.00 -0.14
ATOM    667  SRF SRF S   1     -24.418  -1.247 -15.689  1.00  0.88
ATOM    668  SRF SRF S   1     -23.591  -1.930 -15.748  1.00  0.04
ATOM    669  SRF SRF S   1     -18.419  -3.347  -8.655  1.00 -5.40
ATOM    670  SRF SRF S   1     -19.624  -4.412  -8.953  1.00 -3.72
ATOM    671  SRF SRF S   1     -18.223  -2.367  -9.132  1.00 -7.98
ATOM    672  SRF SRF S   1     -18.997  -3.669  -9.430  1.00 -4.26
ATOM    673  SRF SRF S   1     -20.295  -4.269  -9.728  1.00 -3.34
ATOM    674  SRF SRF S   1     -18.806  -2.773  -9.906  1.00 -5.35
ATOM    675  SRF SRF S   1     -19.766  -3.566 -10.204  1.00 -3.64
ATOM    676  SRF SRF S   1     -20.861  -3.571 -10.502  1.00 -3.06
ATOM    677  SRF SRF S   1     -19.831  -2.676 -10.681  1.00 -4.15
ATOM    678  SRF SRF S   1     -21.921  -5.709  -8.424  1.00 -4.46
ATOM    679  SRF SRF S   1     -23.525  -5.416  -8.722  1.00 -6.36
ATOM    680  SRF SRF S   1     -20.998  -5.292  -8.901  1.00 -3.49
ATOM    681  SRF SRF S   1     -22.539  -5.501  -9.199  1.00 -4.08
ATOM    682  SRF SRF S   1     -21.669  -5.149  -9.676  1.00 -3.18
ATOM    683  SRF SRF S   1     -21.140  -4.446 -10.152  1.00 -2.92
ATOM    684  SRF SRF S   1     -22.912  -5.315  -2.924  1.00-10.54
ATOM    685  SRF SRF S   1     -21.963  -5.687  -3.468  1.00 -7.25
ATOM    686  SRF SRF S   1     -25.595  -1.335  -4.828  1.00 -9.52
ATOM    687  SRF SRF S   1     -24.284  -5.092  -2.991  1.00-11.83
ATOM    688  SRF SRF S   1     -25.325  -4.663  -3.307  1.00-11.32
ATOM    689  SRF SRF S   1     -23.811  -5.883  -3.497  1.00 -9.41
ATOM    690  SRF SRF S   1     -25.916  -3.516  -3.623  1.00-12.06
ATOM    691  SRF SRF S   1     -25.152  -5.574  -3.813  1.00 -9.42
ATOM    692  SRF SRF S   1     -22.929  -6.229  -4.002  1.00 -8.17
ATOM    693  SRF SRF S   1     -26.141  -4.452  -4.129  1.00 -9.78
ATOM    694  SRF SRF S   1     -24.483  -6.300  -4.318  1.00 -8.53
ATOM    695  SRF SRF S   1     -26.331  -2.873  -4.445  1.00-10.39
ATOM    696  SRF SRF S   1     -25.875  -5.441  -4.634  1.00 -8.87
ATOM    697  SRF SRF S   1     -23.502  -6.658  -4.824  1.00 -7.85
ATOM    698  SRF SRF S   1     -26.579  -3.899  -4.950  1.00 -9.28
ATOM    699  SRF SRF S   1     -25.176  -6.251  -5.140  1.00 -8.34
ATOM    700  SRF SRF S   1     -26.305  -2.184  -5.266  1.00 -9.41
ATOM    701  SRF SRF S   1     -22.425  -6.560  -5.329  1.00 -7.05
ATOM    702  SRF SRF S   1     -26.366  -4.965  -5.456  1.00 -8.76
ATOM    703  SRF SRF S   1     -24.180  -6.704  -5.645  1.00 -7.88
ATOM    704  SRF SRF S   1     -26.651  -3.224  -5.772  1.00 -9.37
ATOM    705  SRF SRF S   1     -25.726  -5.857  -5.961  1.00 -8.38
ATOM    706  SRF SRF S   1     -23.085  -6.709  -6.151  1.00 -7.34
ATOM    707  SRF SRF S   1     -26.540  -4.311  -6.277  1.00 -9.15
ATOM    708  SRF SRF S   1     -24.787  -6.399  -6.467  1.00 -8.02
ATOM    709  SRF SRF S   1     -22.106  -6.268  -6.657  1.00 -6.68
ATOM    710  SRF SRF S   1     -25.999  -5.228  -6.783  1.00 -8.80
ATOM    711  SRF SRF S   1     -23.741  -6.488  -6.973  1.00 -7.61
ATOM    712  SRF SRF S   1     -25.150  -5.788  -7.289  1.00 -8.45
ATOM    713  SRF SRF S   1     -22.819  -6.116  -7.478  1.00 -7.16
ATOM    714  SRF SRF S   1     -25.861  -4.497  -7.605  1.00-10.91
ATOM    715  SRF SRF S   1     -24.197  -5.860  -7.794  1.00 -8.14
ATOM    716  SRF SRF S   1     -25.046  -4.929  -8.110  1.00-10.44
ATOM    717  SRF SRF S   1     -22.917  -4.585  -1.974  1.00-12.39
ATOM    718  SRF SRF S   1     -24.258  -4.276  -2.290  1.00-15.06
ATOM    719  SRF SRF S   1     -22.035  -4.931  -2.479  1.00 -9.35
ATOM    720  SRF SRF S   1     -23.589  -5.002  -2.795  1.00-12.80
ATOM    721  SRF SRF S   1     -25.685  -2.601  -3.427  1.00-14.40
ATOM    722  SRF SRF S   1     -25.411  -0.886  -3.743  1.00-10.34
ATOM    723  SRF SRF S   1     -20.916  -6.354  -5.475  1.00 -4.13
ATOM    724  SRF SRF S   1     -19.900  -6.262  -5.952  1.00 -3.16
ATOM    725  SRF SRF S   1     -21.556  -6.398  -6.250  1.00 -5.20
ATOM    726  SRF SRF S   1     -20.523  -6.403  -6.727  1.00 -3.54
ATOM    727  SRF SRF S   1     -19.600  -5.986  -7.204  1.00 -3.18
ATOM    728  SRF SRF S   1     -21.141  -6.195  -7.502  1.00 -3.99
ATOM    729  SRF SRF S   1     -18.973  -5.243  -7.681  1.00 -3.35
ATOM    730  SRF SRF S   1     -20.271  -5.843  -7.979  1.00 -3.35
ATOM    731  SRF SRF S   1     -18.782  -4.347  -8.157  1.00 -4.01
ATOM    732  SRF SRF S   1     -19.742  -5.140  -8.455  1.00 -3.41
ATOM    733  SRF SRF S   1     -27.155   0.927  -7.261  1.00 -4.27
ATOM    734  SRF SRF S   1     -26.124   3.229  -3.472  1.00 -1.97
ATOM    735  SRF SRF S   1     -26.522   4.111  -3.770  1.00 -1.47
ATOM    736  SRF SRF S   1     -26.612   2.456  -3.949  1.00 -1.96
ATOM    737  SRF SRF S   1     -26.114   5.161  -4.068  1.00 -1.50
ATOM    738  SRF SRF S   1     -27.170   3.538  -4.247  1.00 -1.44
ATOM    739  SRF SRF S   1     -26.950   4.865  -4.545  1.00 -1.26
ATOM    740  SRF SRF S   1     -27.382   2.654  -4.724  1.00 -1.52
ATOM    741  SRF SRF S   1     -25.934   5.899  -4.843  1.00 -2.56
ATOM    742  SRF SRF S   1     -27.560   4.143  -5.022  1.00 -1.15
ATOM    743  SRF SRF S   1     -26.844   5.538  -5.320  1.00 -1.60
ATOM    744  SRF SRF S   1     -27.795   3.176  -5.499  1.00 -1.28
ATOM    745  SRF SRF S   1     -25.431   6.322  -5.618  1.00 -6.68
ATOM    746  SRF SRF S   1     -27.536   4.793  -5.797  1.00 -1.10
ATOM    747  SRF SRF S   1     -27.593   2.171  -5.975  1.00 -1.64
ATOM    748  SRF SRF S   1     -26.413   6.014  -6.095  1.00 -3.23
ATOM    749  SRF SRF S   1     -27.863   3.812  -6.273  1.00 -1.15
ATOM    750  SRF SRF S   1     -27.185   5.326  -6.571  1.00 -1.47
ATOM    751  SRF SRF S   1     -27.758   2.788  -6.750  1.00 -1.78
ATOM    752  SRF SRF S   1     -27.595   4.396  -7.048  1.00 -1.16
ATOM    753  SRF SRF S   1     -27.248   1.923  -7.227  1.00 -3.57
ATOM    754  SRF SRF S   1     -26.598   5.605  -7.346  1.00 -2.61
ATOM    755  SRF SRF S   1     -27.568   3.418  -7.525  1.00 -2.06
ATOM    756  SRF SRF S   1     -27.020   4.759  -7.823  1.00 -1.28
ATOM    757  SRF SRF S   1     -26.961   3.875  -8.300  1.00 -2.58
ATOM    758  SRF SRF S   1     -25.605   1.014  -3.276  1.00 -5.26
ATOM    759  SRF SRF S   1     -25.990   1.866  -3.564  1.00 -2.94
ATOM    760  SRF SRF S   1     -26.077   0.267  -3.737  1.00 -4.76
ATOM    761  SRF SRF S   1     -26.616   1.312  -4.025  1.00 -2.67
ATOM    762  SRF SRF S   1     -25.919  -0.563  -4.198  1.00 -5.99
ATOM    763  SRF SRF S   1     -26.821   0.459  -4.486  1.00 -2.91
ATOM    764  SRF SRF S   1     -26.578  -0.443  -4.947  1.00 -3.87
ATOM    765  SRF SRF S   1     -27.220   0.963  -5.235  1.00 -2.08
ATOM    766  SRF SRF S   1     -25.941  -1.180  -5.407  1.00 -6.56
ATOM    767  SRF SRF S   1     -27.025  -0.008  -5.695  1.00 -2.90
ATOM    768  SRF SRF S   1     -27.286   1.578  -5.983  1.00 -1.80
ATOM    769  SRF SRF S   1     -26.442  -0.821  -6.156  1.00 -4.86
ATOM    770  SRF SRF S   1     -27.185   0.588  -6.444  1.00 -2.78
ATOM    771  SRF SRF S   1     -23.795   3.936  -1.711  1.00 -2.25
ATOM    772  SRF SRF S   1     -23.642   4.866  -2.009  1.00 -0.92
ATOM    773  SRF SRF S   1     -24.876   4.114  -2.188  1.00 -2.41
ATOM    774  SRF SRF S   1     -24.468   5.164  -2.486  1.00 -1.24
ATOM    775  SRF SRF S   1     -25.524   3.541  -2.665  1.00 -2.81
ATOM    776  SRF SRF S   1     -25.304   4.868  -2.963  1.00 -1.48
ATOM    777  SRF SRF S   1     -25.736   2.657  -3.142  1.00 -3.08
ATOM    778  SRF SRF S   1     -24.288   5.902  -3.261  1.00 -1.53
ATOM    779  SRF SRF S   1     -25.914   4.146  -3.440  1.00 -1.55
ATOM    780  SRF SRF S   1     -25.198   5.541  -3.738  1.00 -1.74
ATOM    781  SRF SRF S   1     -23.222  -0.248   2.971  1.00 -4.25
ATOM    782  SRF SRF S   1     -23.609  -1.306   2.835  1.00 -5.68
ATOM    783  SRF SRF S   1     -25.361  -0.488  -3.353  1.00 -9.67
ATOM    784  SRF SRF S   1     -23.790  -2.482   2.551  1.00 -7.02
ATOM    785  SRF SRF S   1     -25.166  -1.727   2.425  1.00 -7.95
ATOM    786  SRF SRF S   1     -22.660  -2.272   2.361  1.00 -6.45
ATOM    787  SRF SRF S   1     -24.643  -2.976   2.235  1.00 -7.60
ATOM    788  SRF SRF S   1     -23.055  -3.254   2.045  1.00 -7.31
ATOM    789  SRF SRF S   1     -25.684  -2.547   1.919  1.00 -8.11
ATOM    790  SRF SRF S   1     -24.170  -3.767   1.729  1.00 -7.86
ATOM    791  SRF SRF S   1     -22.137  -3.230   1.540  1.00 -7.11
ATOM    792  SRF SRF S   1     -25.511  -3.458   1.413  1.00 -8.14
ATOM    793  SRF SRF S   1     -23.288  -4.113   1.224  1.00 -8.03
ATOM    794  SRF SRF S   1     -26.500  -2.336   1.097  1.00 -8.86
ATOM    795  SRF SRF S   1     -24.842  -4.184   0.908  1.00 -8.36
ATOM    796  SRF SRF S   1     -22.288  -3.968   0.718  1.00 -7.90
ATOM    797  SRF SRF S   1     -26.234  -3.325   0.592  1.00 -8.53
ATOM    798  SRF SRF S   1     -23.861  -4.542   0.402  1.00 -8.68
ATOM    799  SRF SRF S   1     -26.938  -1.783   0.276  1.00-10.08
ATOM    800  SRF SRF S   1     -25.535  -4.135   0.086  1.00 -8.78
ATOM    801  SRF SRF S   1     -22.784  -4.444  -0.103  1.00 -8.99
ATOM    802  SRF SRF S   1     -26.725  -2.849  -0.230  1.00 -9.01
ATOM    803  SRF SRF S   1     -24.539  -4.588  -0.419  1.00 -9.42
ATOM    804  SRF SRF S   1     -21.830  -3.902  -0.609  1.00 -8.51
ATOM    805  SRF SRF S   1     -26.085  -3.741  -0.735  1.00 -9.27
ATOM    806  SRF SRF S   1     -23.444  -4.593  -0.925  1.00-10.55
ATOM    807  SRF SRF S   1     -26.899  -2.195  -1.051  1.00 -9.70
ATOM    808  SRF SRF S   1     -25.146  -4.283  -1.241  1.00-10.44
ATOM    809  SRF SRF S   1     -22.465  -4.152  -1.431  1.00-12.43
ATOM    810  SRF SRF S   1     -26.358  -3.112  -1.557  1.00 -9.97
ATOM    811  SRF SRF S   1     -24.100  -4.372  -1.747  1.00-13.29
ATOM    812  SRF SRF S   1     -26.698  -1.527  -1.873  1.00-10.58
ATOM    813  SRF SRF S   1     -25.509  -3.672  -2.063  1.00-12.26
ATOM    814  SRF SRF S   1     -26.220  -2.381  -2.379  1.00-11.28
ATOM    815  SRF SRF S   1     -24.197   0.599   2.911  1.00 -5.86
ATOM    816  SRF SRF S   1     -25.209   1.118   2.848  1.00 -6.57
ATOM    817  SRF SRF S   1     -23.936   1.521   2.722  1.00 -5.45
ATOM    818  SRF SRF S   1     -25.933   0.371   2.659  1.00 -7.14
ATOM    819  SRF SRF S   1     -25.047   2.104   2.532  1.00 -6.35
ATOM    820  SRF SRF S   1     -26.356   1.306   2.343  1.00 -7.10
ATOM    821  SRF SRF S   1     -26.451  -0.449   2.153  1.00 -7.93
ATOM    822  SRF SRF S   1     -25.923   2.419   2.027  1.00 -6.80
ATOM    823  SRF SRF S   1     -27.042   0.698   1.837  1.00 -7.46
ATOM    824  SRF SRF S   1     -26.278  -1.360   1.647  1.00 -9.91
ATOM    825  SRF SRF S   1     -26.809   2.106   1.521  1.00 -7.15
ATOM    826  SRF SRF S   1     -27.267  -0.238   1.331  1.00 -8.02
ATOM    827  SRF SRF S   1     -25.732   3.202   1.205  1.00 -6.55
ATOM    828  SRF SRF S   1     -27.457   1.341   1.015  1.00 -7.44
ATOM    829  SRF SRF S   1     -27.001  -1.227   0.826  1.00 -9.63
ATOM    830  SRF SRF S   1     -26.697   2.819   0.699  1.00 -7.02
ATOM    831  SRF SRF S   1     -27.705   0.315   0.510  1.00 -7.84
ATOM    832  SRF SRF S   1     -25.198   3.651   0.383  1.00 -5.99
ATOM    833  SRF SRF S   1     -27.431   2.030   0.194  1.00 -7.32
ATOM    834  SRF SRF S   1     -27.492  -0.751   0.004  1.00 -8.85
ATOM    835  SRF SRF S   1     -26.240   3.324  -0.122  1.00 -6.75
ATOM    836  SRF SRF S   1     -27.777   0.990  -0.312  1.00 -7.63
ATOM    837  SRF SRF S   1     -27.058   2.595  -0.628  1.00 -7.12
ATOM    838  SRF SRF S   1     -27.666  -0.097  -0.817  1.00 -8.26
ATOM    839  SRF SRF S   1     -25.592   3.524  -0.944  1.00 -6.32
ATOM    840  SRF SRF S   1     -27.494   1.609  -1.133  1.00 -7.40
ATOM    841  SRF SRF S   1     -27.125  -1.014  -1.323  1.00 -9.96
ATOM    842  SRF SRF S   1     -26.436   2.891  -1.449  1.00 -6.77
ATOM    843  SRF SRF S   1     -27.465   0.571  -1.639  1.00 -7.82
ATOM    844  SRF SRF S   1     -24.911   3.341  -1.765  1.00 -5.57
ATOM    845  SRF SRF S   1     -26.883   1.994  -1.955  1.00 -7.04
ATOM    846  SRF SRF S   1     -26.987  -0.283  -2.145  1.00 -8.74
ATOM    847  SRF SRF S   1     -25.682   2.764  -2.271  1.00 -6.01
ATOM    848  SRF SRF S   1     -26.821   1.056  -2.461  1.00 -7.29
ATOM    849  SRF SRF S   1     -25.969   1.893  -2.777  1.00 -6.08
ATOM    850  SRF SRF S   1     -26.185   0.376  -2.966  1.00 -7.54
ATOM    851  SRF SRF S   1     -21.321  -0.120   3.136  1.00 -2.77
ATOM    852  SRF SRF S   1     -22.275   0.369   3.077  1.00 -3.01
ATOM    853  SRF SRF S   1     -21.660  -1.047   3.017  1.00 -3.46
ATOM    854  SRF SRF S   1     -20.595  -0.849   2.838  1.00 -3.17
ATOM    855  SRF SRF S   1     -22.465  -1.513   2.719  1.00 -4.73
ATOM    856  SRF SRF S   1     -20.967  -1.775   2.540  1.00 -3.69
ATOM    857  SRF SRF S   1     -19.752  -0.557   2.361  1.00 -3.79
ATOM    858  SRF SRF S   1     -22.018  -2.259   2.242  1.00 -5.48
ATOM    859  SRF SRF S   1     -20.101  -1.752   2.063  1.00 -3.39
ATOM    860  SRF SRF S   1     -19.314   0.207   1.885  1.00 -6.00
ATOM    861  SRF SRF S   1     -21.186  -2.585   1.765  1.00 -4.51
ATOM    862  SRF SRF S   1     -19.353  -1.223   1.587  1.00 -4.18
ATOM    863  SRF SRF S   1     -23.989   3.399  -1.690  1.00 -4.15
ATOM    864  SRF SRF S   1     -21.997   0.943   3.262  1.00 -2.37
ATOM    865  SRF SRF S   1     -22.509   9.727 -23.061  1.00 -3.59
ATOM    866  SRF SRF S   1     -21.708   9.199 -23.538  1.00 -4.52
ATOM    867  SRF SRF S   1     -21.896   8.217 -22.703  1.00 -0.32
ATOM    868  SRF SRF S   1     -26.175   6.979 -16.722  1.00  9.06
ATOM    869  SRF SRF S   1     -25.703   4.922 -15.622  1.00  7.97
ATOM    870  SRF SRF S   1     -25.902   6.581 -15.954  1.00 10.71
ATOM    871  SRF SRF S   1     -24.280   2.877 -18.079  1.00  8.65
ATOM    872  SRF SRF S   1     -23.181   2.783 -18.610  1.00  9.82
ATOM    873  SRF SRF S   1     -24.661   3.519 -18.942  1.00  8.22
ATOM    874  SRF SRF S   1     -23.661   3.443 -19.473  1.00  7.82
ATOM    875  SRF SRF S   1     -24.552   4.421 -19.805  1.00  7.79
ATOM    876  SRF SRF S   1     -22.842   3.953 -20.005  1.00  7.80
ATOM    877  SRF SRF S   1     -21.743   3.320 -19.287  1.00  8.18
ATOM    878  SRF SRF S   1     -21.300   3.910 -19.687  1.00  6.33
ATOM    879  SRF SRF S   1     -22.218   3.906 -19.937  1.00  7.71
ATOM    880  SRF SRF S   1     -26.011   4.822 -16.242  1.00  8.34
ATOM    881  SRF SRF S   1     -25.801   4.039 -16.642  1.00  7.57
ATOM    882  SRF SRF S   1     -26.358   5.259 -16.892  1.00  8.39
ATOM    883  SRF SRF S   1     -25.247   3.399 -17.042  1.00  7.98
ATOM    884  SRF SRF S   1     -26.189   4.416 -17.292  1.00  7.73
ATOM    885  SRF SRF S   1     -26.415   5.793 -17.542  1.00  8.53
ATOM    886  SRF SRF S   1     -25.683   3.711 -17.692  1.00  7.73
ATOM    887  SRF SRF S   1     -26.327   4.934 -17.942  1.00  7.83
ATOM    888  SRF SRF S   1     -25.899   4.208 -18.342  1.00  7.67
ATOM    889  SRF SRF S   1     -26.167   5.462 -18.592  1.00  8.13
ATOM    890  SRF SRF S   1     -25.227   3.765 -18.742  1.00  8.03
ATOM    891  SRF SRF S   1     -25.789   4.786 -18.992  1.00  7.87
ATOM    892  SRF SRF S   1     -25.145   4.444 -19.392  1.00  8.18
ATOM    893  SRF SRF S   1     -26.068   7.515 -16.304  1.00  8.86
ATOM    894  SRF SRF S   1     -25.960   9.478 -21.350  1.00  1.77
ATOM    895  SRF SRF S   1     -25.509   8.672 -21.827  1.00  1.44
ATOM    896  SRF SRF S   1     -25.353   9.935 -22.125  1.00  0.45
ATOM    897  SRF SRF S   1     -24.741   8.265 -22.304  1.00  1.02
ATOM    898  SRF SRF S   1     -23.206   7.844 -22.482  1.00  0.88
ATOM    899  SRF SRF S   1     -24.753   9.294 -22.602  1.00 -0.01
ATOM    900  SRF SRF S   1     -23.582  10.707 -22.721  1.00 -4.70
ATOM    901  SRF SRF S   1     -23.834   8.548 -22.780  1.00 -0.01
ATOM    902  SRF SRF S   1     -23.960   9.801 -22.900  1.00 -1.65
ATOM    903  SRF SRF S   1     -23.133   9.118 -22.959  1.00 -1.35
ATOM    904  SRF SRF S   1     -23.835   4.494 -20.310  1.00  6.50
ATOM    905  SRF SRF S   1     -21.308   4.618 -20.489  1.00  3.65
ATOM    906  SRF SRF S   1     -22.849   4.409 -20.787  1.00  4.42
ATOM    907  SRF SRF S   1     -20.681   5.361 -20.966  1.00  1.03
ATOM    908  SRF SRF S   1     -24.178   5.070 -21.085  1.00  3.61
ATOM    909  SRF SRF S   1     -21.979   4.761 -21.264  1.00  2.44
ATOM    910  SRF SRF S   1     -23.279   5.002 -21.562  1.00  2.51
ATOM    911  SRF SRF S   1     -21.450   5.464 -21.740  1.00  1.22
ATOM    912  SRF SRF S   1     -24.080   5.880 -21.860  1.00  2.20
ATOM    913  SRF SRF S   1     -22.545   5.459 -22.038  1.00  1.52
ATOM    914  SRF SRF S   1     -24.092   6.909 -22.158  1.00  1.78
ATOM    915  SRF SRF S   1     -21.515   6.354 -22.217  1.00  0.86
ATOM    916  SRF SRF S   1     -23.173   6.163 -22.336  1.00  1.38
ATOM    917  SRF SRF S   1     -23.299   7.416 -22.456  1.00  1.13
ATOM    918  SRF SRF S   1     -22.472   6.733 -22.515  1.00  0.91
ATOM    919  SRF SRF S   1     -26.399   7.700 -17.196  1.00  6.72
ATOM    920  SRF SRF S   1     -26.179   9.027 -17.494  1.00  5.40
ATOM    921  SRF SRF S   1     -26.611   6.816 -17.673  1.00  6.47
ATOM    922  SRF SRF S   1     -26.789   8.305 -17.971  1.00  4.39
ATOM    923  SRF SRF S   1     -26.360   5.884 -18.150  1.00  8.07
ATOM    924  SRF SRF S   1     -27.024   7.338 -18.448  1.00  4.09
ATOM    925  SRF SRF S   1     -26.765   8.955 -18.746  1.00  3.61
ATOM    926  SRF SRF S   1     -26.822   6.333 -18.924  1.00  4.38
ATOM    927  SRF SRF S   1     -27.092   7.974 -19.222  1.00  3.18
ATOM    928  SRF SRF S   1     -26.219   5.492 -19.401  1.00  5.22
ATOM    929  SRF SRF S   1     -26.414   9.488 -19.520  1.00  3.44
ATOM    930  SRF SRF S   1     -26.987   6.950 -19.699  1.00  3.08
ATOM    931  SRF SRF S   1     -25.333   4.981 -19.878  1.00  6.08
ATOM    932  SRF SRF S   1     -26.824   8.558 -19.997  1.00  2.78
ATOM    933  SRF SRF S   1     -26.477   6.085 -20.176  1.00  3.20
ATOM    934  SRF SRF S   1     -26.797   7.580 -20.474  1.00  2.49
ATOM    935  SRF SRF S   1     -25.676   5.557 -20.653  1.00  3.35
ATOM    936  SRF SRF S   1     -26.249   8.921 -20.772  1.00  2.43
ATOM    937  SRF SRF S   1     -26.346   6.774 -20.951  1.00  2.38
ATOM    938  SRF SRF S   1     -24.777   5.489 -21.130  1.00  3.28
ATOM    939  SRF SRF S   1     -26.190   8.037 -21.249  1.00  2.07
ATOM    940  SRF SRF S   1     -25.578   6.367 -21.428  1.00  2.29
ATOM    941  SRF SRF S   1     -25.590   7.396 -21.726  1.00  1.87
ATOM    942  SRF SRF S   1     -24.671   6.650 -21.904  1.00  2.06
ATOM    943  SRF SRF S   1     -19.619   5.926 -20.800  1.00 -1.71
ATOM    944  SRF SRF S   1     -20.290   6.069 -21.575  1.00  0.12
ATOM    945  SRF SRF S   1     -18.801   7.565 -21.753  1.00 -1.41
ATOM    946  SRF SRF S   1     -19.761   6.772 -22.051  1.00 -0.64
ATOM    947  SRF SRF S   1     -20.856   6.767 -22.349  1.00  0.13
ATOM    948  SRF SRF S   1     -21.484   7.471 -22.647  1.00  0.03
ATOM    949  SRF SRF S   1     -20.783   8.041 -22.826  1.00 -1.13
ATOM    950  SRF SRF S   1     -21.055   2.169 -18.767  1.00  4.02
ATOM    951  SRF SRF S   1     -19.226   2.631 -18.945  1.00 -5.95
ATOM    952  SRF SRF S   1     -21.856   3.047 -19.065  1.00  8.47
ATOM    953  SRF SRF S   1     -20.321   2.626 -19.243  1.00  0.13
ATOM    954  SRF SRF S   1     -20.949   3.330 -19.541  1.00  3.33
ATOM    955  SRF SRF S   1     -20.248   3.900 -19.720  1.00 -0.46
ATOM    956  SRF SRF S   1     -27.247   7.901 -10.201  1.00  7.69
ATOM    957  SRF SRF S   1     -27.489   6.893 -10.745  1.00  7.62
ATOM    958  SRF SRF S   1     -27.203   5.829 -11.289  1.00  8.79
ATOM    959  SRF SRF S   1     -27.730   6.341 -12.173  1.00  6.46
ATOM    960  SRF SRF S   1     -27.918   7.045 -13.057  1.00  5.74
ATOM    961  SRF SRF S   1     -27.336   6.058 -13.601  1.00  6.32
ATOM    962  SRF SRF S   1     -27.701   7.764 -13.941  1.00  5.70
ATOM    963  SRF SRF S   1     -27.187   6.845 -14.485  1.00  6.22
ATOM    964  SRF SRF S   1     -26.310   6.380 -15.029  1.00  8.24
ATOM    965  SRF SRF S   1     -26.540   7.617  -8.940  1.00  5.07
ATOM    966  SRF SRF S   1     -26.295   9.097  -9.272  1.00  5.71
ATOM    967  SRF SRF S   1     -26.975   8.292  -9.803  1.00  7.23
ATOM    968  SRF SRF S   1     -26.177   9.845 -10.135  1.00  8.14
ATOM    969  SRF SRF S   1     -26.039   6.004  -8.692  1.00  2.12
ATOM    970  SRF SRF S   1     -26.506   6.911  -8.942  1.00  5.33
ATOM    971  SRF SRF S   1     -26.684   6.171  -9.342  1.00  6.59
ATOM    972  SRF SRF S   1     -26.474   5.388  -9.742  1.00  7.90
ATOM    973  SRF SRF S   1     -27.031   6.608  -9.992  1.00  8.67
ATOM    974  SRF SRF S   1     -26.862   5.765 -10.392  1.00  9.69
ATOM    975  SRF SRF S   1     -27.560   8.248 -10.560  1.00  6.54
ATOM    976  SRF SRF S   1     -27.368   9.406 -10.820  1.00  6.12
ATOM    977  SRF SRF S   1     -27.745   7.477 -10.976  1.00  6.66
ATOM    978  SRF SRF S   1     -27.901   8.776 -11.236  1.00  5.53
ATOM    979  SRF SRF S   1     -27.276   9.993 -11.496  1.00  5.97
ATOM    980  SRF SRF S   1     -28.105   7.932 -11.652  1.00  5.53
ATOM    981  SRF SRF S   1     -27.880   9.343 -11.912  1.00  5.35
ATOM    982  SRF SRF S   1     -26.900  10.408 -12.172  1.00  6.39
ATOM    983  SRF SRF S   1     -28.165   8.487 -12.328  1.00  5.22
ATOM    984  SRF SRF S   1     -27.573   9.808 -12.588  1.00  5.58
ATOM    985  SRF SRF S   1     -28.074   7.594 -12.744  1.00  5.62
ATOM    986  SRF SRF S   1     -27.932   8.997 -13.004  1.00  5.36
ATOM    987  SRF SRF S   1     -27.908   8.143 -13.420  1.00  5.64
ATOM    988  SRF SRF S   1     -26.014   5.851 -14.924  1.00  8.56
ATOM    989  SRF SRF S   1     -27.100  10.495 -13.564  1.00  4.98
ATOM    990  SRF SRF S   1     -27.427   9.514 -14.040  1.00  5.19
ATOM    991  SRF SRF S   1     -27.322   8.490 -14.517  1.00  5.78
ATOM    992  SRF SRF S   1     -27.159  10.098 -14.815  1.00  4.26
ATOM    993  SRF SRF S   1     -27.132   9.120 -15.292  1.00  4.72
ATOM    994  SRF SRF S   1     -26.011   7.097 -15.471  1.00  9.70
ATOM    995  SRF SRF S   1     -26.681   8.314 -15.769  1.00  5.89
ATOM    996  SRF SRF S   1     -26.525   9.577 -16.067  1.00  4.75
ATOM    997  SRF SRF S   1     -25.925   8.936 -16.544  1.00  6.94
ATOM    998  SRF SRF S   1     -25.693   9.887  -9.135  1.00  4.22
ATOM    999  SRF SRF S   1     -26.106  10.409  -9.910  1.00  5.76
ATOM   1000  SRF SRF S   1     -24.658   6.790  -5.174  1.00 -7.98
ATOM   1001  SRF SRF S   1     -24.225   7.903  -5.490  1.00 -9.54
ATOM   1002  SRF SRF S   1     -25.111   7.590  -5.996  1.00 -8.89
ATOM   1003  SRF SRF S   1     -25.759   6.825  -6.502  1.00 -7.44
ATOM   1004  SRF SRF S   1     -25.733   7.514  -7.323  1.00 -7.16
ATOM   1005  SRF SRF S   1     -26.079   6.474  -7.829  1.00 -3.95
ATOM   1006  SRF SRF S   1     -23.329   8.650  -5.435  1.00 -8.34
ATOM   1007  SRF SRF S   1     -23.167   9.636  -5.751  1.00 -5.96
ATOM   1008  SRF SRF S   1     -24.476   8.838  -5.940  1.00 -7.54
ATOM   1009  SRF SRF S   1     -24.043   9.951  -6.256  1.00 -4.83
ATOM   1010  SRF SRF S   1     -25.162   8.230  -6.446  1.00 -8.55
ATOM   1011  SRF SRF S   1     -24.929   9.638  -6.762  1.00 -4.69
ATOM   1012  SRF SRF S   1     -25.577   8.873  -7.268  1.00 -4.83
ATOM   1013  SRF SRF S   1     -25.825   7.847  -7.773  1.00 -4.53
ATOM   1014  SRF SRF S   1     -25.551   9.562  -8.089  1.00 -1.62
ATOM   1015  SRF SRF S   1     -26.574   4.473  -9.187  1.00  0.85
ATOM   1016  SRF SRF S   1     -24.591   6.596  -4.826  1.00 -6.05
ATOM   1017  SRF SRF S   1     -22.858   9.461  -4.107  1.00 -0.68
ATOM   1018  SRF SRF S   1     -23.592   5.943  -1.736  1.00 -0.05
ATOM   1019  SRF SRF S   1     -24.005   6.465  -2.511  1.00 -0.78
ATOM   1020  SRF SRF S   1     -24.073   7.101  -3.285  1.00 -1.46
ATOM   1021  SRF SRF S   1     -23.805   7.685  -4.060  1.00 -2.85
ATOM   1022  SRF SRF S   1     -23.230   8.048  -4.835  1.00 -6.04
ATOM   1023  SRF SRF S   1     -22.784   9.030  -4.905  1.00 -3.88
ATOM   1024  SRF SRF S   1     -22.433   9.563  -5.679  1.00 -5.82
ATOM   1025  SRF SRF S   1     -25.448   7.900  -1.605  1.00 -0.11
ATOM   1026  SRF SRF S   1     -26.295   9.064   0.979  1.00 -0.59
ATOM   1027  SRF SRF S   1     -26.036  10.681   0.681  1.00  1.70
ATOM   1028  SRF SRF S   1     -26.093   8.059   0.503  1.00 -0.45
ATOM   1029  SRF SRF S   1     -26.363   9.700   0.205  1.00  0.84
ATOM   1030  SRF SRF S   1     -25.490   7.218   0.026  1.00 -0.07
ATOM   1031  SRF SRF S   1     -26.258   8.676  -0.272  1.00  0.29
ATOM   1032  SRF SRF S   1     -25.748   7.811  -0.749  1.00 -0.04
ATOM   1033  SRF SRF S   1     -25.177  12.352  -0.175  1.00  3.78
ATOM   1034  SRF SRF S   1     -25.869  11.607  -0.652  1.00  4.28
ATOM   1035  SRF SRF S   1     -24.746  12.828  -0.950  1.00  6.11
ATOM   1036  SRF SRF S   1     -26.196  10.626  -1.128  1.00  3.17
ATOM   1037  SRF SRF S   1     -26.091   9.602  -1.605  1.00  1.65
ATOM   1038  SRF SRF S   1     -24.135  13.017  -1.724  1.00  9.14
ATOM   1039  SRF SRF S   1     -25.928  11.210  -1.903  1.00  6.74
ATOM   1040  SRF SRF S   1     -25.901  10.232  -2.380  1.00  3.68
ATOM   1041  SRF SRF S   1     -25.450   9.426  -2.857  1.00  1.65
ATOM   1042  SRF SRF S   1     -25.294  10.689  -3.155  1.00  6.12
ATOM   1043  SRF SRF S   1     -24.682   9.019  -3.334  1.00  0.42
ATOM   1044  SRF SRF S   1     -24.694  10.048  -3.632  1.00  2.76
ATOM   1045  SRF SRF S   1     -23.523  11.461  -3.751  1.00  6.24
ATOM   1046  SRF SRF S   1     -23.775   9.302  -3.810  1.00 -0.05
ATOM   1047  SRF SRF S   1     -23.901  10.555  -3.930  1.00  3.31
ATOM   1048  SRF SRF S   1     -23.074   9.872  -3.989  1.00  0.38
ATOM   1049  SRF SRF S   1     -24.505   6.737  -1.184  1.00  0.08
ATOM   1050  SRF SRF S   1     -24.763   7.330  -1.959  1.00 -0.38
ATOM   1051  SRF SRF S   1     -23.876   8.641  -3.509  1.00 -0.66
ATOM   1052  SRF SRF S   1     -21.796  11.401   9.922  1.00 -0.47
ATOM   1053  SRF SRF S   1     -22.808  11.920   9.859  1.00  0.44
ATOM   1054  SRF SRF S   1     -22.156  10.418   9.796  1.00 -2.46
ATOM   1055  SRF SRF S   1     -23.532  11.173   9.670  1.00 -1.63
ATOM   1056  SRF SRF S   1     -21.026  10.628   9.606  1.00 -2.08
ATOM   1057  SRF SRF S   1     -23.009   9.924   9.480  1.00 -2.98
ATOM   1058  SRF SRF S   1     -23.955  12.108   9.354  1.00 -0.11
ATOM   1059  SRF SRF S   1     -21.421   9.646   9.290  1.00 -3.39
ATOM   1060  SRF SRF S   1     -24.050  10.353   9.164  1.00 -2.47
ATOM   1061  SRF SRF S   1     -20.133  10.937   9.101  1.00 -1.48
ATOM   1062  SRF SRF S   1     -22.536   9.133   8.974  1.00 -3.69
ATOM   1063  SRF SRF S   1     -24.641  11.500   8.848  1.00 -1.15
ATOM   1064  SRF SRF S   1     -20.503   9.670   8.785  1.00 -3.65
ATOM   1065  SRF SRF S   1     -23.877   9.442   8.658  1.00 -3.07
ATOM   1066  SRF SRF S   1     -21.654   8.787   8.469  1.00 -4.47
ATOM   1067  SRF SRF S   1     -24.866  10.564   8.342  1.00 -1.69
ATOM   1068  SRF SRF S   1     -19.710  10.231   8.279  1.00 -3.19
ATOM   1069  SRF SRF S   1     -23.208   8.716   8.153  1.00 -3.82
ATOM   1070  SRF SRF S   1     -25.056  12.143   8.026  1.00  0.24
ATOM   1071  SRF SRF S   1     -20.654   8.932   7.963  1.00 -5.48
ATOM   1072  SRF SRF S   1     -22.227   8.358   7.647  1.00 -5.21
ATOM   1073  SRF SRF S   1     -19.781   9.533   7.458  1.00 -6.04
ATOM   1074  SRF SRF S   1     -23.901   8.765   7.331  1.00 -3.32
ATOM   1075  SRF SRF S   1     -22.905   8.312   6.826  1.00 -5.28
ATOM   1076  SRF SRF S   1     -24.118   8.032   6.692  1.00 -3.29
ATOM   1077  SRF SRF S   1     -24.971   7.538   6.376  1.00 -3.27
ATOM   1078  SRF SRF S   1     -23.383   7.260   6.186  1.00 -4.26
ATOM   1079  SRF SRF S   1     -26.012   7.967   6.060  1.00 -2.99
ATOM   1080  SRF SRF S   1     -24.498   6.747   5.870  1.00 -3.72
ATOM   1081  SRF SRF S   1     -26.603   9.114   5.744  1.00 -1.82
ATOM   1082  SRF SRF S   1     -25.839   7.056   5.554  1.00 -3.68
ATOM   1083  SRF SRF S   1     -23.616   6.401   5.365  1.00 -3.63
ATOM   1084  SRF SRF S   1     -26.828   8.178   5.238  1.00 -3.04
ATOM   1085  SRF SRF S   1     -25.170   6.330   5.049  1.00 -3.87
ATOM   1086  SRF SRF S   1     -26.562   7.189   4.733  1.00 -3.72
ATOM   1087  SRF SRF S   1     -24.189   5.972   4.543  1.00 -3.26
ATOM   1088  SRF SRF S   1     -27.266   8.731   4.417  1.00 -2.64
ATOM   1089  SRF SRF S   1     -25.863   6.379   4.227  1.00 -3.93
ATOM   1090  SRF SRF S   1     -27.053   7.665   3.911  1.00 -3.49
ATOM   1091  SRF SRF S   1     -24.867   5.926   3.722  1.00 -3.26
ATOM   1092  SRF SRF S   1     -26.413   6.773   3.406  1.00 -3.79
ATOM   1093  SRF SRF S   1     -27.227   8.319   3.090  1.00 -2.96
ATOM   1094  SRF SRF S   1     -25.474   6.231   2.900  1.00 -3.24
ATOM   1095  SRF SRF S   1     -26.686   7.402   2.584  1.00 -3.37
ATOM   1096  SRF SRF S   1     -25.837   6.842   2.078  1.00 -2.92
ATOM   1097  SRF SRF S   1     -26.548   8.133   1.762  1.00 -2.56
ATOM   1098  SRF SRF S   1     -25.733   7.701   1.257  1.00 -1.87
ATOM   1099  SRF SRF S   1     -25.379  10.780   8.039  1.00 -0.45
ATOM   1100  SRF SRF S   1     -24.902   9.642   7.866  1.00 -1.49
ATOM   1101  SRF SRF S   1     -25.764  11.632   7.751  1.00  0.66
ATOM   1102  SRF SRF S   1     -25.851  10.033   7.578  1.00 -0.07
ATOM   1103  SRF SRF S   1     -25.369  12.647   7.463  1.00  1.64
ATOM   1104  SRF SRF S   1     -24.471   8.921   7.405  1.00 -2.16
ATOM   1105  SRF SRF S   1     -26.390  11.078   7.290  1.00  0.80
ATOM   1106  SRF SRF S   1     -25.693   9.203   7.117  1.00 -0.70
ATOM   1107  SRF SRF S   1     -26.595  10.225   6.829  1.00  0.41
ATOM   1108  SRF SRF S   1     -26.352   9.323   6.368  1.00 -0.77
ATOM   1109  SRF SRF S   1     -27.393  10.306   5.834  1.00  0.25
ATOM   1110  SRF SRF S   1     -27.951  11.388   5.536  1.00  0.74
ATOM   1111  SRF SRF S   1     -27.230   9.447   5.357  1.00 -0.98
ATOM   1112  SRF SRF S   1     -28.163  10.504   5.059  1.00  0.28
ATOM   1113  SRF SRF S   1     -28.341  11.993   4.761  1.00  0.88
ATOM   1114  SRF SRF S   1     -27.912   9.572   4.582  1.00 -0.54
ATOM   1115  SRF SRF S   1     -28.576  11.026   4.284  1.00  0.55
ATOM   1116  SRF SRF S   1     -28.317  12.643   3.986  1.00  1.12
ATOM   1117  SRF SRF S   1     -28.374  10.021   3.808  1.00  0.05
ATOM   1118  SRF SRF S   1     -28.644  11.662   3.510  1.00  0.86
ATOM   1119  SRF SRF S   1     -27.771   9.180   3.331  1.00 -1.12
ATOM   1120  SRF SRF S   1     -28.539  10.638   3.033  1.00  0.54
ATOM   1121  SRF SRF S   1     -28.376  12.246   2.735  1.00  1.24
ATOM   1122  SRF SRF S   1     -28.029   9.773   2.556  1.00 -0.05
ATOM   1123  SRF SRF S   1     -28.349  11.268   2.258  1.00  1.03
ATOM   1124  SRF SRF S   1     -27.228   9.245   2.079  1.00 -1.10
ATOM   1125  SRF SRF S   1     -27.801  12.609   1.960  1.00  1.79
ATOM   1126  SRF SRF S   1     -27.898  10.462   1.781  1.00  0.74
ATOM   1127  SRF SRF S   1     -27.742  11.725   1.483  1.00  1.70
ATOM   1128  SRF SRF S   1     -27.130  10.055   1.304  1.00  0.49
ATOM   1129  SRF SRF S   1     -27.142  11.084   1.006  1.00  1.67
ATOM   1130  SRF SRF S   1     -26.223  10.338   0.828  1.00  1.14
ATOM   1131  SRF SRF S   1     -22.968   6.717   5.711  1.00 -4.14
ATOM   1132  SRF SRF S   1     -20.098   8.133   7.381  1.00 -6.00
ATOM   1133  SRF SRF S   1     -20.458   7.150   7.255  1.00 -5.00
ATOM   1134  SRF SRF S   1     -19.837   9.055   7.192  1.00 -7.28
ATOM   1135  SRF SRF S   1     -21.834   7.905   7.129  1.00 -6.09
ATOM   1136  SRF SRF S   1     -19.328   7.360   7.065  1.00 -5.16
ATOM   1137  SRF SRF S   1     -21.311   6.656   6.939  1.00 -4.29
ATOM   1138  SRF SRF S   1     -18.888   8.738   6.876  1.00 -5.84
ATOM   1139  SRF SRF S   1     -22.352   7.085   6.623  1.00 -4.61
ATOM   1140  SRF SRF S   1     -18.435   7.669   6.560  1.00 -5.15
ATOM   1141  SRF SRF S   1     -23.421   5.886  -1.454  1.00  0.46
ATOM   1142  SRF SRF S   1     -20.043   5.455   7.186  1.00 -2.36
ATOM   1143  SRF SRF S   1     -20.965   5.928   7.129  1.00 -2.50
ATOM   1144  SRF SRF S   1     -20.370   4.559   7.071  1.00 -1.97
ATOM   1145  SRF SRF S   1     -19.805   6.295   7.013  1.00 -3.54
ATOM   1146  SRF SRF S   1     -21.625   5.247   6.956  1.00 -1.60
ATOM   1147  SRF SRF S   1     -19.341   4.750   6.898  1.00 -3.54
ATOM   1148  SRF SRF S   1     -21.148   4.109   6.783  1.00 -1.42
ATOM   1149  SRF SRF S   1     -22.010   6.099   6.668  1.00 -2.69
ATOM   1150  SRF SRF S   1     -22.097   4.500   6.495  1.00 -1.11
ATOM   1151  SRF SRF S   1     -20.717   3.388   6.322  1.00 -1.90
ATOM   1152  SRF SRF S   1     -22.636   5.545   6.207  1.00 -1.71
ATOM   1153  SRF SRF S   1     -23.013   6.131   5.458  1.00 -2.66
ATOM   1154  SRF SRF S   1     -25.132   5.464   3.088  1.00 -1.81
ATOM   1155  SRF SRF S   1     -24.889   4.562   2.627  1.00 -1.28
ATOM   1156  SRF SRF S   1     -25.531   5.968   2.339  1.00 -1.86
ATOM   1157  SRF SRF S   1     -25.336   4.997   1.879  1.00 -1.29
ATOM   1158  SRF SRF S   1     -25.597   6.583   1.591  1.00 -1.48
ATOM   1159  SRF SRF S   1     -25.496   5.593   1.130  1.00 -0.90
ATOM   1160  SRF SRF S   1     -25.312   6.202   0.381  1.00 -0.26
ATOM   1161  SRF SRF S   1     -24.876   5.423  -0.080  1.00 -0.53
ATOM   1162  SRF SRF S   1     -24.725   6.643  -0.368  1.00  0.51
ATOM   1163  SRF SRF S   1     -25.028   3.856   1.711  1.00 -2.99
ATOM   1164  SRF SRF S   1     -25.096   4.492   0.937  1.00 -2.02
ATOM   1165  SRF SRF S   1     -24.801   4.098  -0.315  1.00 -3.75
ATOM   1166  SRF SRF S   1     -24.194   4.555  -1.090  1.00 -1.69
ATOM   1167  SRF SRF S   1     -23.391   5.345  -1.388  1.00  0.14
ATOM   1168  SRF SRF S   1     -23.594   3.914  -1.567  1.00 -2.10
ATOM   1169  SRF SRF S   1     -21.758   3.123   6.135  1.00 -1.32
ATOM   1170  SRF SRF S   1     -23.056   3.835   6.016  1.00 -1.20
ATOM   1171  SRF SRF S   1     -22.563   2.657   5.837  1.00 -1.42
ATOM   1172  SRF SRF S   1     -23.454   4.717   5.718  1.00 -1.28
ATOM   1173  SRF SRF S   1     -21.065   2.395   5.658  1.00 -1.49
ATOM   1174  SRF SRF S   1     -23.544   3.062   5.539  1.00 -1.41
ATOM   1175  SRF SRF S   1     -22.116   1.911   5.360  1.00 -1.56
ATOM   1176  SRF SRF S   1     -24.102   4.144   5.241  1.00 -1.34
ATOM   1177  SRF SRF S   1     -23.381   2.203   5.062  1.00 -1.69
ATOM   1178  SRF SRF S   1     -23.882   5.471   4.943  1.00 -1.90
ATOM   1179  SRF SRF S   1     -24.314   3.260   4.764  1.00 -1.55
ATOM   1180  SRF SRF S   1     -22.750   1.518   4.585  1.00 -1.90
ATOM   1181  SRF SRF S   1     -24.492   4.749   4.466  1.00 -1.51
ATOM   1182  SRF SRF S   1     -24.063   2.328   4.287  1.00 -2.03
ATOM   1183  SRF SRF S   1     -24.727   3.782   3.989  1.00 -1.61
ATOM   1184  SRF SRF S   1     -23.403   1.565   3.811  1.00 -2.53
ATOM   1185  SRF SRF S   1     -24.525   2.777   3.513  1.00 -2.44
ATOM   1186  SRF SRF S   1     -22.465   1.137   3.334  1.00 -2.50
ATOM   1187  SRF SRF S   1     -24.795   4.418   3.215  1.00 -1.38
ATOM   1188  SRF SRF S   1     -23.922   1.936   3.036  1.00 -3.78
ATOM   1189  SRF SRF S   1     -24.690   3.394   2.738  1.00 -2.53
ATOM   1190  SRF SRF S   1     -23.036   1.425   2.559  1.00 -3.92
ATOM   1191  SRF SRF S   1     -23.065  10.654 -23.792  1.00 -7.43
ATOM   1192  SRF SRF S   1     -21.407   8.806 -23.981  1.00 -4.67
ATOM   1193  SRF SRF S   1     -22.799   9.665 -24.297  1.00 -6.07
ATOM   1194  SRF SRF S   1     -23.503  11.207 -24.613  1.00 -7.93
ATOM   1195  SRF SRF S   1     -22.100   8.855 -24.803  1.00 -5.68
ATOM   1196  SRF SRF S   1     -23.229  12.922 -24.929  1.00-10.09
ATOM   1197  SRF SRF S   1     -23.290  10.141 -25.119  1.00 -6.71
ATOM   1198  SRF SRF S   1     -21.104   8.402 -25.308  1.00 -5.52
ATOM   1199  SRF SRF S   1     -23.575  11.882 -25.435  1.00 -7.90
ATOM   1200  SRF SRF S   1     -22.650   9.249 -25.624  1.00 -6.38
ATOM   1201  SRF SRF S   1     -22.856  13.487 -25.751  1.00 -8.69
ATOM   1202  SRF SRF S   1     -23.464  10.795 -25.940  1.00 -7.08
ATOM   1203  SRF SRF S   1     -21.390  14.416 -26.067  1.00-14.04
ATOM   1204  SRF SRF S   1     -21.711   8.707 -26.130  1.00 -6.33
ATOM   1205  SRF SRF S   1     -23.292  12.501 -26.256  1.00 -7.75
ATOM   1206  SRF SRF S   1     -22.923   9.878 -26.446  1.00 -6.86
ATOM   1207  SRF SRF S   1     -22.234  13.783 -26.572  1.00 -8.97
ATOM   1208  SRF SRF S   1     -20.665   8.618 -26.636  1.00 -6.79
ATOM   1209  SRF SRF S   1     -23.263  11.463 -26.762  1.00 -7.34
ATOM   1210  SRF SRF S   1     -20.709  14.233 -26.888  1.00-15.23
ATOM   1211  SRF SRF S   1     -22.074   9.318 -26.952  1.00 -6.91
ATOM   1212  SRF SRF S   1     -22.681  12.886 -27.078  1.00 -7.95
ATOM   1213  SRF SRF S   1     -22.785  10.609 -27.268  1.00 -7.26
ATOM   1214  SRF SRF S   1     -21.480  13.656 -27.394  1.00 -9.88
ATOM   1215  SRF SRF S   1     -21.121   9.246 -27.457  1.00 -7.43
ATOM   1216  SRF SRF S   1     -22.619  11.948 -27.584  1.00 -7.70
ATOM   1217  SRF SRF S   1     -20.193  13.566 -27.710  1.00-13.14
ATOM   1218  SRF SRF S   1     -21.970  10.177 -27.773  1.00 -7.48
ATOM   1219  SRF SRF S   1     -21.767  12.785 -27.900  1.00 -8.58
ATOM   1220  SRF SRF S   1     -20.342   9.731 -27.963  1.00 -9.00
ATOM   1221  SRF SRF S   1     -21.983  11.268 -28.089  1.00 -7.86
ATOM   1222  SRF SRF S   1     -20.741  12.766 -28.216  1.00 -9.97
ATOM   1223  SRF SRF S   1     -21.009  10.478 -28.279  1.00 -8.44
ATOM   1224  SRF SRF S   1     -21.141  11.806 -28.405  1.00 -8.81
ATOM   1225  SRF SRF S   1     -20.265  11.081 -28.468  1.00-10.22
ATOM   1226  SRF SRF S   1     -26.250  19.289 -24.712  1.00  4.57
ATOM   1227  SRF SRF S   1     -24.617  14.755 -26.004  1.00  0.35
ATOM   1228  SRF SRF S   1     -23.492  14.658 -26.548  1.00 -1.19
ATOM   1229  SRF SRF S   1     -25.008  15.412 -26.888  1.00  1.76
ATOM   1230  SRF SRF S   1     -25.773  16.801 -27.228  1.00  3.65
ATOM   1231  SRF SRF S   1     -20.801  16.766 -27.296  1.00 -7.63
ATOM   1232  SRF SRF S   1     -23.983  15.334 -27.432  1.00  1.10
ATOM   1233  SRF SRF S   1     -24.896  16.336 -27.772  1.00  3.39
ATOM   1234  SRF SRF S   1     -23.145  15.857 -27.976  1.00  1.44
ATOM   1235  SRF SRF S   1     -26.062  19.677 -24.803  1.00  5.56
ATOM   1236  SRF SRF S   1     -26.399  19.308 -26.198  1.00  4.76
ATOM   1237  SRF SRF S   1     -26.283  18.167 -26.729  1.00  4.63
ATOM   1238  SRF SRF S   1     -24.103  21.971 -26.862  1.00 -0.91
ATOM   1239  SRF SRF S   1     -26.101  19.959 -27.061  1.00  4.25
ATOM   1240  SRF SRF S   1     -24.990  21.306 -27.393  1.00  1.43
ATOM   1241  SRF SRF S   1     -26.071  18.869 -27.592  1.00  4.22
ATOM   1242  SRF SRF S   1     -25.460  20.363 -27.924  1.00  2.46
ATOM   1243  SRF SRF S   1     -25.568  17.971 -28.123  1.00  4.71
ATOM   1244  SRF SRF S   1     -25.394  19.378 -28.455  1.00  3.22
ATOM   1245  SRF SRF S   1     -21.783  17.055 -28.522  1.00 -0.05
ATOM   1246  SRF SRF S   1     -24.674  16.887 -28.328  1.00  4.37
ATOM   1247  SRF SRF S   1     -25.236  17.908 -28.578  1.00  4.14
ATOM   1248  SRF SRF S   1     -23.920  16.830 -28.728  1.00  3.51
ATOM   1249  SRF SRF S   1     -25.105  18.967 -28.828  1.00  2.97
ATOM   1250  SRF SRF S   1     -22.386  17.218 -28.878  1.00  1.34
ATOM   1251  SRF SRF S   1     -24.592  17.566 -28.978  1.00  3.46
ATOM   1252  SRF SRF S   1     -23.304  17.214 -29.128  1.00  2.33
ATOM   1253  SRF SRF S   1     -24.602  18.430 -29.228  1.00  2.34
ATOM   1254  SRF SRF S   1     -23.831  17.804 -29.378  1.00  1.97
ATOM   1255  SRF SRF S   1     -21.507  14.805 -26.279  1.00-11.30
ATOM   1256  SRF SRF S   1     -22.852  14.623 -26.539  1.00 -3.06
ATOM   1257  SRF SRF S   1     -22.093  14.929 -26.955  1.00 -4.80
ATOM   1258  SRF SRF S   1     -21.632  15.543 -27.371  1.00 -4.85
ATOM   1259  SRF SRF S   1     -26.526  18.039 -24.159  1.00  2.62
ATOM   1260  SRF SRF S   1     -26.730  17.195 -24.575  1.00  2.53
ATOM   1261  SRF SRF S   1     -26.555  16.318 -24.991  1.00  2.41
ATOM   1262  SRF SRF S   1     -26.790  17.750 -25.251  1.00  3.02
ATOM   1263  SRF SRF S   1     -26.029  15.585 -25.407  1.00  2.03
ATOM   1264  SRF SRF S   1     -26.699  16.857 -25.667  1.00  2.67
ATOM   1265  SRF SRF S   1     -26.557  18.260 -25.927  1.00  4.07
ATOM   1266  SRF SRF S   1     -26.253  16.102 -26.083  1.00  2.40
ATOM   1267  SRF SRF S   1     -26.533  17.406 -26.343  1.00  3.32
ATOM   1268  SRF SRF S   1     -26.139  16.703 -26.759  1.00  3.09
ATOM   1269  SRF SRF S   1     -24.024  14.015 -24.982  1.00 -4.42
ATOM   1270  SRF SRF S   1     -23.125  13.947 -25.459  1.00 -6.23
ATOM   1271  SRF SRF S   1     -22.391  14.404 -25.935  1.00 -7.00
ATOM   1272  SRF SRF S   1     -26.527  17.509 -23.559  1.00  1.03
ATOM   1273  SRF SRF S   1     -26.180  15.036 -23.738  1.00  1.38
ATOM   1274  SRF SRF S   1     -26.500  16.531 -24.036  1.00  2.06
ATOM   1275  SRF SRF S   1     -25.379  14.508 -24.215  1.00 -1.23
ATOM   1276  SRF SRF S   1     -22.979  20.514 -21.053  1.00 -2.11
ATOM   1277  SRF SRF S   1     -24.755  20.417 -21.232  1.00 -1.32
ATOM   1278  SRF SRF S   1     -23.657  21.059 -21.530  1.00 -0.52
ATOM   1279  SRF SRF S   1     -25.591  20.121 -21.709  1.00 -1.71
ATOM   1280  SRF SRF S   1     -24.575  21.155 -22.007  1.00  0.04
ATOM   1281  SRF SRF S   1     -26.201  19.399 -22.186  1.00 -2.48
ATOM   1282  SRF SRF S   1     -25.485  20.794 -22.484  1.00  0.32
ATOM   1283  SRF SRF S   1     -24.072  21.578 -22.782  1.00  0.67
ATOM   1284  SRF SRF S   1     -26.177  20.049 -22.961  1.00  0.52
ATOM   1285  SRF SRF S   1     -25.054  21.270 -23.259  1.00  1.49
ATOM   1286  SRF SRF S   1     -26.504  19.068 -23.437  1.00  0.98
ATOM   1287  SRF SRF S   1     -23.440  21.671 -23.557  1.00  1.07
ATOM   1288  SRF SRF S   1     -25.826  20.582 -23.735  1.00  2.34
ATOM   1289  SRF SRF S   1     -24.443  21.459 -24.033  1.00  3.41
ATOM   1290  SRF SRF S   1     -26.236  19.652 -24.212  1.00  3.26
ATOM   1291  SRF SRF S   1     -23.541  11.036 -23.082  1.00 -6.61
ATOM   1292  SRF SRF S   1     -24.950  11.736 -23.398  1.00 -4.28
ATOM   1293  SRF SRF S   1     -25.661  13.027 -23.714  1.00 -2.37
ATOM   1294  SRF SRF S   1     -23.997  11.664 -23.903  1.00 -7.11
ATOM   1295  SRF SRF S   1     -25.495  14.366 -24.030  1.00 -1.40
ATOM   1296  SRF SRF S   1     -24.846  12.595 -24.219  1.00 -4.95
ATOM   1297  SRF SRF S   1     -24.859  13.686 -24.535  1.00 -3.93
ATOM   1298  SRF SRF S   1     -23.885  12.896 -24.725  1.00 -7.47
ATOM   1299  SRF SRF S   1     -23.141  13.499 -24.914  1.00 -9.23
ATOM   1300  SRF SRF S   1     -23.134  20.409 -20.436  1.00 -2.59
ATOM   1301  SRF SRF S   1     -27.146  16.078 -23.291  1.00  1.72
ATOM   1302  SRF SRF S   1     -25.855  20.042 -20.369  1.00 -4.46
ATOM   1303  SRF SRF S   1     -26.919  19.817 -20.875  1.00 -4.84
ATOM   1304  SRF SRF S   1     -26.238  19.634 -21.696  1.00 -3.58
ATOM   1305  SRF SRF S   1     -27.009  19.057 -22.202  1.00 -2.75
ATOM   1306  SRF SRF S   1     -27.296  18.186 -22.708  1.00 -1.42
ATOM   1307  SRF SRF S   1     -27.466  12.194 -15.827  1.00  0.70
ATOM   1308  SRF SRF S   1     -28.203  12.329 -16.664  1.00  1.37
ATOM   1309  SRF SRF S   1     -26.914  10.109 -19.239  1.00  3.41
ATOM   1310  SRF SRF S   1     -27.860  12.681 -22.029  1.00  5.88
ATOM   1311  SRF SRF S   1     -27.086  12.170 -22.490  1.00  3.07
ATOM   1312  SRF SRF S   1     -27.734  13.347 -22.778  1.00  4.26
ATOM   1313  SRF SRF S   1     -26.218  12.105 -22.951  1.00  0.37
ATOM   1314  SRF SRF S   1     -27.583  14.567 -23.066  1.00  3.85
ATOM   1315  SRF SRF S   1     -26.991  12.953 -23.239  1.00  2.07
ATOM   1316  SRF SRF S   1     -26.807  15.331 -23.354  1.00  2.52
ATOM   1317  SRF SRF S   1     -27.003  13.948 -23.527  1.00  2.19
ATOM   1318  SRF SRF S   1     -26.115  13.227 -23.699  1.00 -0.46
ATOM   1319  SRF SRF S   1     -26.236  14.438 -23.815  1.00  0.82
ATOM   1320  SRF SRF S   1     -27.106  11.155 -16.657  1.00  1.86
ATOM   1321  SRF SRF S   1     -26.855  10.223 -17.134  1.00  3.18
ATOM   1322  SRF SRF S   1     -26.195   9.460 -17.610  1.00  4.72
ATOM   1323  SRF SRF S   1     -26.714   9.831 -18.385  1.00  3.51
ATOM   1324  SRF SRF S   1     -26.638   9.823 -20.017  1.00  3.03
ATOM   1325  SRF SRF S   1     -26.896  10.416 -20.792  1.00  2.96
ATOM   1326  SRF SRF S   1     -26.095   9.888 -21.269  1.00  1.91
ATOM   1327  SRF SRF S   1     -26.765  11.105 -21.567  1.00  2.98
ATOM   1328  SRF SRF S   1     -25.997  10.698 -22.044  1.00  1.00
ATOM   1329  SRF SRF S   1     -25.090  10.981 -22.520  1.00 -1.69
ATOM   1330  SRF SRF S   1     -28.191  12.071 -17.023  1.00  1.76
ATOM   1331  SRF SRF S   1     -28.033  11.241 -17.484  1.00  2.51
ATOM   1332  SRF SRF S   1     -28.935  12.263 -17.772  1.00  4.42
ATOM   1333  SRF SRF S   1     -27.423  10.579 -17.945  1.00  2.95
ATOM   1334  SRF SRF S   1     -28.692  11.361 -18.233  1.00  3.63
ATOM   1335  SRF SRF S   1     -28.055  10.624 -18.693  1.00  3.26
ATOM   1336  SRF SRF S   1     -29.139  11.796 -18.981  1.00  5.35
ATOM   1337  SRF SRF S   1     -27.148  10.210 -19.154  1.00  3.37
ATOM   1338  SRF SRF S   1     -28.556  10.983 -19.442  1.00  3.94
ATOM   1339  SRF SRF S   1     -27.700  10.489 -19.903  1.00  3.43
ATOM   1340  SRF SRF S   1     -28.805  11.556 -20.191  1.00  5.22
ATOM   1341  SRF SRF S   1     -28.031  11.045 -20.652  1.00  4.01
ATOM   1342  SRF SRF S   1     -28.679  12.222 -20.940  1.00  6.97
ATOM   1343  SRF SRF S   1     -27.163  10.980 -21.113  1.00  3.60
ATOM   1344  SRF SRF S   1     -27.936  11.828 -21.401  1.00  5.15
ATOM   1345  SRF SRF S   1     -27.642  12.787 -14.540  1.00  2.82
ATOM   1346  SRF SRF S   1     -27.322  11.714 -14.196  1.00  3.19
ATOM   1347  SRF SRF S   1     -27.120  10.709 -14.672  1.00  3.80
ATOM   1348  SRF SRF S   1     -27.285  11.326 -15.447  1.00  2.44
ATOM   1349  SRF SRF S   1     -26.775  10.461 -15.924  1.00  3.49
ATOM   1350  SRF SRF S   1     -29.707  15.586  -8.715  1.00  7.01
ATOM   1351  SRF SRF S   1     -29.055  14.678  -9.230  1.00  5.62
ATOM   1352  SRF SRF S   1     -29.885  16.253  -9.552  1.00  4.37
ATOM   1353  SRF SRF S   1     -29.333  15.318 -10.067  1.00  2.92
ATOM   1354  SRF SRF S   1     -29.679  16.934 -10.389  1.00  3.01
ATOM   1355  SRF SRF S   1     -28.468  14.748 -10.582  1.00  2.37
ATOM   1356  SRF SRF S   1     -27.024  13.101  -7.557  1.00 12.22
ATOM   1357  SRF SRF S   1     -26.393  12.416  -8.034  1.00  7.42
ATOM   1358  SRF SRF S   1     -27.706  13.226  -8.332  1.00  7.61
ATOM   1359  SRF SRF S   1     -27.046  12.463  -8.808  1.00  5.23
ATOM   1360  SRF SRF S   1     -28.168  13.675  -9.106  1.00  5.79
ATOM   1361  SRF SRF S   1     -27.565  12.834  -9.583  1.00  4.26
ATOM   1362  SRF SRF S   1     -27.823  13.427 -10.358  1.00  3.55
ATOM   1363  SRF SRF S   1     -29.314  15.709  -7.029  1.00 15.76
ATOM   1364  SRF SRF S   1     -28.002  14.247  -7.179  1.00 18.85
ATOM   1365  SRF SRF S   1     -29.104  14.926  -7.429  1.00 13.31
ATOM   1366  SRF SRF S   1     -29.661  16.146  -7.679  1.00 12.46
ATOM   1367  SRF SRF S   1     -28.550  14.286  -7.829  1.00 12.18
ATOM   1368  SRF SRF S   1     -29.492  15.303  -8.079  1.00  9.93
ATOM   1369  SRF SRF S   1     -28.986  14.598  -8.479  1.00  8.82
ATOM   1370  SRF SRF S   1     -29.658  16.842 -10.876  1.00  2.53
ATOM   1371  SRF SRF S   1     -27.283  12.486 -10.202  1.00  3.77
ATOM   1372  SRF SRF S   1     -27.120  11.627 -10.679  1.00  3.83
ATOM   1373  SRF SRF S   1     -28.053  12.684 -10.977  1.00  3.16
ATOM   1374  SRF SRF S   1     -26.489  10.942 -11.156  1.00  5.62
ATOM   1375  SRF SRF S   1     -28.231  14.173 -11.275  1.00  2.95
ATOM   1376  SRF SRF S   1     -27.802  11.752 -11.454  1.00  3.34
ATOM   1377  SRF SRF S   1     -28.466  13.206 -11.752  1.00  3.03
ATOM   1378  SRF SRF S   1     -27.142  10.989 -11.930  1.00  4.64
ATOM   1379  SRF SRF S   1     -28.264  12.201 -12.228  1.00  3.04
ATOM   1380  SRF SRF S   1     -27.661  11.360 -12.705  1.00  3.60
ATOM   1381  SRF SRF S   1     -27.919  11.953 -13.480  1.00  3.11
ATOM   1382  SRF SRF S   1     -27.788  12.642 -14.255  1.00  2.99
ATOM   1383  SRF SRF S   1     -26.066  11.475  -9.078  1.00  4.03
ATOM   1384  SRF SRF S   1     -26.479  11.997  -9.853  1.00  4.22
ATOM   1385  SRF SRF S   1     -26.277  10.992 -10.329  1.00  5.07
ATOM   1386  SRF SRF S   1     -22.151  11.592  -5.541  1.00  2.47
ATOM   1387  SRF SRF S   1     -23.105  12.081  -5.600  1.00  6.28
ATOM   1388  SRF SRF S   1     -22.490  10.665  -5.660  1.00 -0.60
ATOM   1389  SRF SRF S   1     -23.788  11.377  -5.779  1.00  4.74
ATOM   1390  SRF SRF S   1     -23.295  10.199  -5.958  1.00 -3.55
ATOM   1391  SRF SRF S   1     -24.276  10.604  -6.256  1.00  0.23
ATOM   1392  SRF SRF S   1     -24.834  11.686  -6.554  1.00  8.17
ATOM   1393  SRF SRF S   1     -25.046  10.802  -7.031  1.00  1.76
ATOM   1394  SRF SRF S   1     -25.224  12.291  -7.329  1.00  9.67
ATOM   1395  SRF SRF S   1     -25.459  11.324  -7.806  1.00  3.83
ATOM   1396  SRF SRF S   1     -25.257  10.319  -8.282  1.00  0.02
ATOM   1397  SRF SRF S   1     -25.908  11.015  -3.440  1.00  9.91
ATOM   1398  SRF SRF S   1     -23.338  12.250  -3.639  1.00  9.56
ATOM   1399  SRF SRF S   1     -24.777  11.118  -3.971  1.00  8.81
ATOM   1400  SRF SRF S   1     -26.621  10.966  -4.303  1.00 10.26
ATOM   1401  SRF SRF S   1     -23.775  11.687  -4.502  1.00  8.84
ATOM   1402  SRF SRF S   1     -25.470  10.961  -4.834  1.00  8.86
ATOM   1403  SRF SRF S   1     -27.258  11.287  -5.166  1.00 10.71
ATOM   1404  SRF SRF S   1     -24.442  11.425  -5.365  1.00  8.71
ATOM   1405  SRF SRF S   1     -26.159  11.193  -5.697  1.00  9.74
ATOM   1406  SRF SRF S   1     -27.639  11.929  -6.029  1.00 11.26
ATOM   1407  SRF SRF S   1     -25.190  11.585  -6.228  1.00  9.92
ATOM   1408  SRF SRF S   1     -28.386  13.285  -6.361  1.00 13.45
ATOM   1409  SRF SRF S   1     -26.639  11.853  -6.560  1.00 11.33
ATOM   1410  SRF SRF S   1     -27.530  12.831  -6.892  1.00 13.23
ATOM   1411  SRF SRF S   1     -27.544  13.978  -7.224  1.00 19.23
ATOM   1412  SRF SRF S   1     -28.106  14.201  -7.045  1.00 18.28
ATOM   1413  SRF SRF S   1     -23.771  18.627  -2.373  1.00 -2.70
ATOM   1414  SRF SRF S   1     -24.490  19.204  -2.878  1.00 -3.08
ATOM   1415  SRF SRF S   1     -25.241  11.889  -6.731  1.00 10.16
ATOM   1416  SRF SRF S   1     -26.332  12.091  -6.981  1.00 11.08
ATOM   1417  SRF SRF S   1     -27.004  12.827  -7.231  1.00 13.02
ATOM   1418  SRF SRF S   1     -25.716  12.475  -7.381  1.00 11.16
ATOM   1419  SRF SRF S   1     -24.027  13.668  -1.642  1.00  9.03
ATOM   1420  SRF SRF S   1     -23.320  13.913  -2.042  1.00  7.19
ATOM   1421  SRF SRF S   1     -23.042  12.802  -3.342  1.00  9.51
ATOM   1422  SRF SRF S   1     -26.492  18.906  -0.789  1.00  2.44
ATOM   1423  SRF SRF S   1     -28.268  18.809  -0.968  1.00  1.66
ATOM   1424  SRF SRF S   1     -27.170  19.451  -1.266  1.00  2.26
ATOM   1425  SRF SRF S   1     -25.787  19.316  -1.564  1.00  1.85
ATOM   1426  SRF SRF S   1     -28.088  19.547  -1.743  1.00  2.13
ATOM   1427  SRF SRF S   1     -26.588  19.843  -2.041  1.00  2.13
ATOM   1428  SRF SRF S   1     -25.122  19.229  -2.339  1.00  0.31
ATOM   1429  SRF SRF S   1     -27.585  19.970  -2.518  1.00  2.95
ATOM   1430  SRF SRF S   1     -25.942  19.841  -2.816  1.00  1.21
ATOM   1431  SRF SRF S   1     -28.567  19.662  -2.995  1.00  3.97
ATOM   1432  SRF SRF S   1     -26.953  20.063  -3.293  1.00  3.09
ATOM   1433  SRF SRF S   1     -25.396  19.511  -3.591  1.00 -1.47
ATOM   1434  SRF SRF S   1     -29.649  15.538  -6.092  1.00 11.65
ATOM   1435  SRF SRF S   1     -29.255  14.835  -6.508  1.00 13.14
ATOM   1436  SRF SRF S   1     -28.585  14.480  -6.924  1.00 16.67
ATOM   1437  SRF SRF S   1     -27.144  13.475   0.735  1.00  3.62
ATOM   1438  SRF SRF S   1     -26.079  13.673   0.556  1.00  3.72
ATOM   1439  SRF SRF S   1     -27.949  13.009   0.437  1.00  3.81
ATOM   1440  SRF SRF S   1     -26.451  12.747   0.258  1.00  4.04
ATOM   1441  SRF SRF S   1     -25.236  13.965   0.079  1.00  3.66
ATOM   1442  SRF SRF S   1     -27.502  12.263  -0.040  1.00  4.30
ATOM   1443  SRF SRF S   1     -25.585  12.770  -0.219  1.00  4.70
ATOM   1444  SRF SRF S   1     -26.670  11.937  -0.517  1.00  4.98
ATOM   1445  SRF SRF S   1     -24.837  13.299  -0.695  1.00  5.56
ATOM   1446  SRF SRF S   1     -28.136  11.870  -0.815  1.00  6.33
ATOM   1447  SRF SRF S   1     -25.728  12.073  -0.993  1.00  6.41
ATOM   1448  SRF SRF S   1     -27.211  11.533  -1.291  1.00  6.87
ATOM   1449  SRF SRF S   1     -26.195  11.625  -1.768  1.00  8.71
ATOM   1450  SRF SRF S   1     -26.818  11.484  -2.543  1.00 12.42
ATOM   1451  SRF SRF S   1     -25.114  17.097   0.215  1.00  2.48
ATOM   1452  SRF SRF S   1     -24.634  15.499   0.096  1.00  1.89
ATOM   1453  SRF SRF S   1     -24.219  16.798  -0.083  1.00  2.01
ATOM   1454  SRF SRF S   1     -25.211  18.042  -0.261  1.00  2.28
ATOM   1455  SRF SRF S   1     -23.791  15.791  -0.381  1.00  0.59
ATOM   1456  SRF SRF S   1     -24.088  17.654  -0.559  1.00  1.84
ATOM   1457  SRF SRF S   1     -24.140  14.596  -0.679  1.00  2.47
ATOM   1458  SRF SRF S   1     -24.506  18.452  -1.036  1.00  1.35
ATOM   1459  SRF SRF S   1     -23.392  15.125  -1.155  1.00  1.08
ATOM   1460  SRF SRF S   1     -23.374  17.493  -1.334  1.00  0.91
ATOM   1461  SRF SRF S   1     -24.283  13.899  -1.453  1.00  9.13
ATOM   1462  SRF SRF S   1     -25.307  18.979  -1.513  1.00  1.62
ATOM   1463  SRF SRF S   1     -23.841  18.365  -1.811  1.00 -0.52
ATOM   1464  SRF SRF S   1     -24.661  18.977  -2.288  1.00 -0.65
ATOM   1465  SRF SRF S   1     -22.967  12.534  -4.425  1.00  8.71
ATOM   1466  SRF SRF S   1     -22.307  11.771  -4.901  1.00  3.20
ATOM   1467  SRF SRF S   1     -22.793  17.802  -2.014  1.00 -0.29
ATOM   1468  SRF SRF S   1     -22.751  18.205  -2.063  1.00 -0.54
ATOM   1469  SRF SRF S   1     -23.036  18.188  -0.707  1.00  1.63
ATOM   1470  SRF SRF S   1     -23.112  17.631  -1.373  1.00  0.90
ATOM   1471  SRF SRF S   1     -21.966  20.194   1.054  1.00  0.64
ATOM   1472  SRF SRF S   1     -22.658  19.449   0.577  1.00  1.53
ATOM   1473  SRF SRF S   1     -21.535  20.670   0.279  1.00 -0.45
ATOM   1474  SRF SRF S   1     -22.307  19.982  -0.197  1.00  0.55
ATOM   1475  SRF SRF S   1     -20.924  20.859  -0.495  1.00 -1.42
ATOM   1476  SRF SRF S   1     -22.717  19.052  -0.674  1.00  1.10
ATOM   1477  SRF SRF S   1     -21.720  20.261  -0.972  1.00 -0.26
ATOM   1478  SRF SRF S   1     -22.142  19.415  -1.449  1.00  0.20
ATOM   1479  SRF SRF S   1     -23.354  13.395  -1.805  1.00  5.65
ATOM   1480  SRF SRF S   1     -23.130  11.944  -3.534  1.00  6.65
ATOM   1481  SRF SRF S   1     -22.530  11.303  -4.011  1.00  2.79
ATOM   1482  SRF SRF S   1     -24.314  17.275   5.426  1.00  0.06
ATOM   1483  SRF SRF S   1     -24.562  16.249   4.921  1.00 -0.33
ATOM   1484  SRF SRF S   1     -24.288  17.964   4.605  1.00 -0.23
ATOM   1485  SRF SRF S   1     -24.634  16.924   4.099  1.00 -0.93
ATOM   1486  SRF SRF S   1     -23.915  18.529   3.783  1.00  0.55
ATOM   1487  SRF SRF S   1     -24.523  15.837   3.594  1.00 -0.51
ATOM   1488  SRF SRF S   1     -24.351  17.543   3.278  1.00 -0.48
ATOM   1489  SRF SRF S   1     -24.322  16.505   2.772  1.00 -0.65
ATOM   1490  SRF SRF S   1     -24.430  14.792   1.094  1.00 -0.63
ATOM   1491  SRF SRF S   1     -24.147  15.411   0.273  1.00 -0.29
ATOM   1492  SRF SRF S   1     -24.118  14.373  -0.233  1.00  0.18
ATOM   1493  SRF SRF S   1     -23.536  15.796  -0.549  1.00  0.19
ATOM   1494  SRF SRF S   1     -23.640  13.519  -0.739  1.00  0.51
ATOM   1495  SRF SRF S   1     -23.474  14.858  -1.055  1.00  0.88
ATOM   1496  SRF SRF S   1     -22.838  14.178  -1.560  1.00  0.82
ATOM   1497  SRF SRF S   1     -24.165  17.576   2.643  1.00  0.33
ATOM   1498  SRF SRF S   1     -23.473  18.923   2.355  1.00  2.03
ATOM   1499  SRF SRF S   1     -24.392  16.641   2.182  1.00  0.46
ATOM   1500  SRF SRF S   1     -24.142  18.204   1.894  1.00  1.64
ATOM   1501  SRF SRF S   1     -24.197  15.670   1.722  1.00 -0.47
ATOM   1502  SRF SRF S   1     -23.057  19.384   1.606  1.00  2.04
ATOM   1503  SRF SRF S   1     -24.458  17.256   1.434  1.00  1.57
ATOM   1504  SRF SRF S   1     -23.802  18.719   1.146  1.00  1.93
ATOM   1505  SRF SRF S   1     -24.357  16.266   0.973  1.00  0.99
ATOM   1506  SRF SRF S   1     -24.199  17.820   0.685  1.00  2.00
ATOM   1507  SRF SRF S   1     -23.235  18.989   0.397  1.00  1.79
ATOM   1508  SRF SRF S   1     -24.173  16.875   0.224  1.00  1.89
ATOM   1509  SRF SRF S   1     -23.643  18.171  -0.064  1.00  1.92
ATOM   1510  SRF SRF S   1     -23.737  16.096  -0.237  1.00  0.75
ATOM   1511  SRF SRF S   1     -23.586  17.316  -0.525  1.00  1.87
ATOM   1512  SRF SRF S   1     -19.441  11.232   8.866  1.00 -0.19
ATOM   1513  SRF SRF S   1     -18.604  11.253   8.405  1.00 -0.24
ATOM   1514  SRF SRF S   1     -17.881  11.765   7.945  1.00 -0.34
ATOM   1515  SRF SRF S   1     -18.742  10.580   7.657  1.00 -2.24
ATOM   1516  SRF SRF S   1     -17.460  12.605   7.484  1.00 -1.24
ATOM   1517  SRF SRF S   1     -17.946  11.129   7.196  1.00 -1.80
ATOM   1518  SRF SRF S   1     -19.194  10.147   6.908  1.00 -6.32
ATOM   1519  SRF SRF S   1     -17.440  11.984   6.735  1.00 -1.82
ATOM   1520  SRF SRF S   1     -19.320  13.041  10.707  1.00  5.89
ATOM   1521  SRF SRF S   1     -18.105  14.259  10.528  1.00  4.31
ATOM   1522  SRF SRF S   1     -18.454  13.064  10.230  1.00  3.07
ATOM   1523  SRF SRF S   1     -17.667  15.023  10.052  1.00  3.40
ATOM   1524  SRF SRF S   1     -19.539  12.231   9.932  1.00  3.20
ATOM   1525  SRF SRF S   1     -17.706  13.593   9.754  1.00  1.79
ATOM   1526  SRF SRF S   1     -21.005  12.164   9.634  1.00  3.49
ATOM   1527  SRF SRF S   1     -18.597  12.367   9.456  1.00  1.82
ATOM   1528  SRF SRF S   1     -17.270  14.462   9.277  1.00  0.92
ATOM   1529  SRF SRF S   1     -17.773  12.935   8.979  1.00  0.80
ATOM   1530  SRF SRF S   1     -17.250  13.819   8.502  1.00 -0.64
ATOM   1531  SRF SRF S   1     -23.471  18.929   6.740  1.00  4.31
ATOM   1532  SRF SRF S   1     -23.881  17.999   6.263  1.00  2.75
ATOM   1533  SRF SRF S   1     -19.446  18.910  10.552  1.00  8.47
ATOM   1534  SRF SRF S   1     -18.026  16.659  10.432  1.00  6.73
ATOM   1535  SRF SRF S   1     -18.323  18.522  10.254  1.00  7.18
ATOM   1536  SRF SRF S   1     -20.124  19.455  10.075  1.00  9.23
ATOM   1537  SRF SRF S   1     -17.588  17.423   9.956  1.00  4.39
ATOM   1538  SRF SRF S   1     -17.627  15.993   9.658  1.00  3.71
ATOM   1539  SRF SRF S   1     -17.609  18.361   9.479  1.00  6.61
ATOM   1540  SRF SRF S   1     -22.828  12.681  10.047  1.00  4.75
ATOM   1541  SRF SRF S   1     -23.809  13.086   9.749  1.00  3.89
ATOM   1542  SRF SRF S   1     -24.367  14.168   9.451  1.00  5.83
ATOM   1543  SRF SRF S   1     -24.579  13.284   8.974  1.00  2.71
ATOM   1544  SRF SRF S   1     -24.992  13.806   8.199  1.00  3.08
ATOM   1545  SRF SRF S   1     -25.060  14.442   7.425  1.00  3.61
ATOM   1546  SRF SRF S   1     -24.568  16.374   6.584  1.00  3.35
ATOM   1547  SRF SRF S   1     -24.895  15.393   6.108  1.00  2.79
ATOM   1548  SRF SRF S   1     -24.217  16.907   5.810  1.00  0.85
ATOM   1549  SRF SRF S   1     -24.627  15.977   5.333  1.00  0.87
ATOM   1550  SRF SRF S   1     -28.038  13.047   2.810  1.00  1.47
ATOM   1551  SRF SRF S   1     -26.900  14.427   2.470  1.00  1.94
ATOM   1552  SRF SRF S   1     -27.382  13.462   1.926  1.00  2.11
ATOM   1553  SRF SRF S   1     -25.870  13.171   7.274  1.00  1.89
ATOM   1554  SRF SRF S   1     -26.553  12.467   7.095  1.00  1.35
ATOM   1555  SRF SRF S   1     -25.717  14.101   6.976  1.00  2.43
ATOM   1556  SRF SRF S   1     -26.951  13.349   6.797  1.00  1.39
ATOM   1557  SRF SRF S   1     -27.041  11.694   6.618  1.00  1.09
ATOM   1558  SRF SRF S   1     -26.543  14.399   6.499  1.00  1.75
ATOM   1559  SRF SRF S   1     -27.599  12.776   6.320  1.00  1.10
ATOM   1560  SRF SRF S   1     -25.445  15.041   6.201  1.00  2.53
ATOM   1561  SRF SRF S   1     -27.379  14.103   6.022  1.00  1.35
ATOM   1562  SRF SRF S   1     -27.811  11.892   5.843  1.00  0.92
ATOM   1563  SRF SRF S   1     -26.363  15.137   5.724  1.00  1.74
ATOM   1564  SRF SRF S   1     -27.989  13.381   5.545  1.00  1.12
ATOM   1565  SRF SRF S   1     -24.863  15.433   5.426  1.00  1.99
ATOM   1566  SRF SRF S   1     -27.273  14.776   5.247  1.00  1.42
ATOM   1567  SRF SRF S   1     -28.224  12.414   5.068  1.00  0.97
ATOM   1568  SRF SRF S   1     -25.860  15.560   4.949  1.00  1.60
ATOM   1569  SRF SRF S   1     -27.965  14.031   4.770  1.00  1.24
ATOM   1570  SRF SRF S   1     -26.842  15.252   4.472  1.00  1.50
ATOM   1571  SRF SRF S   1     -28.292  13.050   4.294  1.00  1.13
ATOM   1572  SRF SRF S   1     -25.228  15.653   4.174  1.00  1.12
ATOM   1573  SRF SRF S   1     -27.614  14.564   3.996  1.00  1.41
ATOM   1574  SRF SRF S   1     -26.231  15.441   3.698  1.00  1.53
ATOM   1575  SRF SRF S   1     -28.024  13.634   3.519  1.00  1.36
ATOM   1576  SRF SRF S   1     -24.632  15.406   3.400  1.00  0.67
ATOM   1577  SRF SRF S   1     -27.027  14.843   3.221  1.00  1.64
ATOM   1578  SRF SRF S   1     -25.588  15.267   2.923  1.00  1.58
ATOM   1579  SRF SRF S   1     -24.533  15.330   2.733  1.00  0.54
ATOM   1580  SRF SRF S   1     -25.536  15.118   2.257  1.00  1.64
ATOM   1581  SRF SRF S   1     -26.332  14.520   1.780  1.00  2.29
ATOM   1582  SRF SRF S   1     -24.893  14.944   1.482  1.00  0.91
ATOM   1583  SRF SRF S   1     -26.754  13.674   1.303  1.00  2.80
ATOM   1584  SRF SRF S   1     -25.621  14.401   1.005  1.00  2.52
ATOM   1585  SRF SRF S   1     -26.695  12.790   0.826  1.00  3.12
ATOM   1586  SRF SRF S   1     -25.892  13.580   0.528  1.00  3.61
ATOM   1587  SRF SRF S   1     -26.095  12.149   0.349  1.00  3.29
ATOM   1588  SRF SRF S   1     -24.924  13.562   0.230  1.00  2.59
ATOM   1589  SRF SRF S   1     -25.302  12.656   0.051  1.00  3.66
ATOM   1590  SRF SRF S   1     -23.226  18.497  11.426  1.00  6.18
ATOM   1591  SRF SRF S   1     -24.180  18.160  10.882  1.00  5.41
ATOM   1592  SRF SRF S   1     -20.395  19.076  10.746  1.00  8.22
ATOM   1593  SRF SRF S   1     -24.673  15.637  10.678  1.00  7.16
ATOM   1594  SRF SRF S   1     -24.876  17.336  10.338  1.00  5.05
ATOM   1595  SRF SRF S   1     -25.144  16.233   9.794  1.00  5.10
ATOM   1596  SRF SRF S   1     -24.848  18.077   9.454  1.00  4.50
ATOM   1597  SRF SRF S   1     -25.221  16.958   8.910  1.00  4.50
ATOM   1598  SRF SRF S   1     -24.448  18.685   8.570  1.00  4.47
ATOM   1599  SRF SRF S   1     -24.916  17.624   8.026  1.00  4.26
ATOM   1600  SRF SRF S   1     -23.778  19.004   7.686  1.00  4.77
ATOM   1601  SRF SRF S   1     -24.260  18.039   7.142  1.00  4.14
ATOM   1602  SRF SRF S   1     -24.192  17.029   6.598  1.00  3.58
ATOM   1603  SRF SRF S   1     -20.871  15.790  13.533  1.00  6.07
ATOM   1604  SRF SRF S   1     -21.934  16.335  13.466  1.00  6.76
ATOM   1605  SRF SRF S   1     -21.248  14.757  13.400  1.00  5.91
ATOM   1606  SRF SRF S   1     -20.597  16.758  13.334  1.00  6.43
ATOM   1607  SRF SRF S   1     -20.062  14.978  13.201  1.00  5.67
ATOM   1608  SRF SRF S   1     -21.764  17.371  13.134  1.00  6.56
ATOM   1609  SRF SRF S   1     -22.145  14.238  13.068  1.00  6.42
ATOM   1610  SRF SRF S   1     -19.600  16.425  13.002  1.00  6.77
ATOM   1611  SRF SRF S   1     -20.476  13.946  12.869  1.00  5.53
ATOM   1612  SRF SRF S   1     -20.705  17.811  12.802  1.00  6.77
ATOM   1613  SRF SRF S   1     -19.123  15.303  12.670  1.00  6.15
ATOM   1614  SRF SRF S   1     -22.684  17.703  12.603  1.00  6.86
ATOM   1615  SRF SRF S   1     -21.648  13.407  12.537  1.00  5.94
ATOM   1616  SRF SRF S   1     -19.511  13.971  12.338  1.00  5.63
ATOM   1617  SRF SRF S   1     -21.461  18.418  12.271  1.00  6.59
ATOM   1618  SRF SRF S   1     -23.056  13.732  12.205  1.00  6.70
ATOM   1619  SRF SRF S   1     -20.721  13.043  12.006  1.00  6.04
ATOM   1620  SRF SRF S   1     -18.679  14.561  11.806  1.00  5.91
ATOM   1621  SRF SRF S   1     -22.484  18.525  11.740  1.00  6.80
ATOM   1622  SRF SRF S   1     -22.353  12.970  11.674  1.00  6.19
ATOM   1623  SRF SRF S   1     -19.671  13.196  11.474  1.00  6.28
ATOM   1624  SRF SRF S   1     -20.812  18.855  11.408  1.00  7.58
ATOM   1625  SRF SRF S   1     -23.817  13.871  11.342  1.00  6.71
ATOM   1626  SRF SRF S   1     -18.193  15.529  11.275  1.00  6.58
ATOM   1627  SRF SRF S   1     -21.323  12.593  11.142  1.00  6.64
ATOM   1628  SRF SRF S   1     -18.753  13.828  10.943  1.00  6.08
ATOM   1629  SRF SRF S   1     -23.082  13.021  10.810  1.00  6.07
ATOM   1630  SRF SRF S   1     -24.332  14.372  10.478  1.00  6.73
ATOM   1631  SRF SRF S   1     -19.845  12.871  10.919  1.00  6.69
ATOM   1632  SRF SRF S   1     -21.089  12.418  10.669  1.00  6.23
ATOM   1633  SRF SRF S   1     -21.626  12.381  10.019  1.00  5.41
ATOM   1634  SRF SRF S   1     -19.227  16.774  12.717  1.00  6.77
ATOM   1635  SRF SRF S   1     -20.060  17.818  12.567  1.00  7.23
ATOM   1636  SRF SRF S   1     -18.868  15.929  12.467  1.00  6.82
ATOM   1637  SRF SRF S   1     -19.118  17.492  12.317  1.00  6.78
ATOM   1638  SRF SRF S   1     -18.501  16.570  12.067  1.00  6.57
ATOM   1639  SRF SRF S   1     -19.468  18.162  11.917  1.00  7.26
ATOM   1640  SRF SRF S   1     -18.519  17.357  11.667  1.00  6.79
ATOM   1641  SRF SRF S   1     -18.168  16.100  11.417  1.00  6.65
ATOM   1642  SRF SRF S   1     -18.911  18.089  11.267  1.00  7.65
ATOM   1643  SRF SRF S   1     -18.153  16.949  11.017  1.00  6.86
ATOM   1644  SRF SRF S   1     -19.598  18.602  10.867  1.00  9.04
ATOM   1645  SRF SRF S   1     -22.570  16.188  13.386  1.00  6.78
ATOM   1646  SRF SRF S   1     -23.143  15.596  13.236  1.00  6.49
ATOM   1647  SRF SRF S   1     -22.729  14.608  13.086  1.00  6.72
ATOM   1648  SRF SRF S   1     -23.477  16.336  12.986  1.00  6.52
ATOM   1649  SRF SRF S   1     -23.553  14.948  12.836  1.00  6.45
ATOM   1650  SRF SRF S   1     -23.135  17.217  12.736  1.00  6.93
ATOM   1651  SRF SRF S   1     -24.020  15.855  12.586  1.00  6.45
ATOM   1652  SRF SRF S   1     -23.415  14.227  12.436  1.00  6.71
ATOM   1653  SRF SRF S   1     -23.836  16.969  12.336  1.00  6.78
ATOM   1654  SRF SRF S   1     -24.198  15.115  12.186  1.00  6.50
ATOM   1655  SRF SRF S   1     -24.348  16.364  11.936  1.00  6.72
ATOM   1656  SRF SRF S   1     -23.988  14.332  11.786  1.00  6.77
ATOM   1657  SRF SRF S   1     -24.545  15.552  11.536  1.00  6.78
ATOM   1658  SRF SRF S   1     -24.376  14.709  11.136  1.00  7.06
ATOM   1659  SRF SRF S   1     -23.154  18.962  11.141  1.00  5.36
ATOM   1660  SRF SRF S   1     -22.196  19.522  10.881  1.00  5.41
ATOM   1661  SRF SRF S   1     -23.883  18.704  10.725  1.00  5.13
ATOM   1662  SRF SRF S   1     -22.997  19.606  10.465  1.00  4.81
ATOM   1663  SRF SRF S   1     -21.688  19.864  10.205  1.00  6.05
ATOM   1664  SRF SRF S   1     -23.791  19.291  10.049  1.00  4.62
ATOM   1665  SRF SRF S   1     -22.558  19.975   9.789  1.00  5.17
ATOM   1666  SRF SRF S   1     -23.415  19.706   9.373  1.00  4.72
ATOM   1667  SRF SRF S   1     -24.602  14.558   9.534  1.00  5.88
ATOM   1668  SRF SRF S   1     -25.181  15.827   9.274  1.00  4.97
ATOM   1669  SRF SRF S   1     -25.006  14.950   8.858  1.00  4.83
ATOM   1670  SRF SRF S   1     -25.241  16.382   8.598  1.00  4.59
ATOM   1671  SRF SRF S   1     -25.150  15.489   8.182  1.00  4.48
ATOM   1672  SRF SRF S   1     -24.984  16.038   7.506  1.00  4.38
ATOM   1673  SRF SRF S   1     -22.843  22.585 -24.693  1.00 -2.05
ATOM   1674  SRF SRF S   1     -22.386  23.090 -25.514  1.00 -4.03
ATOM   1675  SRF SRF S   1     -23.204  22.361 -26.020  1.00 -2.66
ATOM   1676  SRF SRF S   1     -22.230  19.959 -31.966  1.00 -4.56
ATOM   1677  SRF SRF S   1     -22.244  21.133 -32.306  1.00 -5.58
ATOM   1678  SRF SRF S   1     -21.196  20.283 -32.510  1.00 -3.51
ATOM   1679  SRF SRF S   1     -20.396  20.932 -32.714  1.00 -4.16
ATOM   1680  SRF SRF S   1     -22.930  22.710 -26.578  1.00 -5.93
ATOM   1681  SRF SRF S   1     -23.816  22.397 -27.084  1.00 -4.40
ATOM   1682  SRF SRF S   1     -22.739  23.493 -27.400  1.00 -7.69
ATOM   1683  SRF SRF S   1     -24.464  21.632 -27.590  1.00 -2.32
ATOM   1684  SRF SRF S   1     -23.704  23.110 -27.906  1.00 -6.82
ATOM   1685  SRF SRF S   1     -24.438  22.321 -28.411  1.00 -5.83
ATOM   1686  SRF SRF S   1     -23.247  23.615 -28.727  1.00 -9.30
ATOM   1687  SRF SRF S   1     -24.784  21.281 -28.917  1.00 -4.80
ATOM   1688  SRF SRF S   1     -24.065  22.886 -29.233  1.00 -7.56
ATOM   1689  SRF SRF S   1     -24.673  20.194 -29.422  1.00 -3.86
ATOM   1690  SRF SRF S   1     -22.920  18.106 -29.612  1.00 -1.79
ATOM   1691  SRF SRF S   1     -24.501  21.900 -29.738  1.00 -6.53
ATOM   1692  SRF SRF S   1     -24.132  19.277 -29.928  1.00 -3.67
ATOM   1693  SRF SRF S   1     -24.472  20.862 -30.244  1.00 -5.90
ATOM   1694  SRF SRF S   1     -23.283  18.717 -30.434  1.00 -4.40
ATOM   1695  SRF SRF S   1     -23.890  22.285 -30.560  1.00 -7.96
ATOM   1696  SRF SRF S   1     -23.994  20.008 -30.750  1.00 -5.59
ATOM   1697  SRF SRF S   1     -22.330  18.645 -30.939  1.00 -4.77
ATOM   1698  SRF SRF S   1     -23.828  21.347 -31.066  1.00 -6.91
ATOM   1699  SRF SRF S   1     -23.179  19.576 -31.255  1.00 -5.44
ATOM   1700  SRF SRF S   1     -23.192  20.667 -31.571  1.00 -6.34
ATOM   1701  SRF SRF S   1     -21.797  24.346 -27.657  1.00 -8.64
ATOM   1702  SRF SRF S   1     -22.683  24.033 -28.163  1.00 -8.44
ATOM   1703  SRF SRF S   1     -21.606  25.129 -28.479  1.00 -7.90
ATOM   1704  SRF SRF S   1     -22.571  24.746 -28.985  1.00 -7.42
ATOM   1705  SRF SRF S   1     -21.072  25.578 -29.301  1.00 -7.41
ATOM   1706  SRF SRF S   1     -23.305  23.957 -29.490  1.00 -8.05
ATOM   1707  SRF SRF S   1     -19.330  25.441 -29.617  1.00 -7.17
ATOM   1708  SRF SRF S   1     -22.114  25.251 -29.806  1.00 -7.04
ATOM   1709  SRF SRF S   1     -20.402  25.676 -30.122  1.00 -6.96
ATOM   1710  SRF SRF S   1     -22.932  24.522 -30.312  1.00 -7.14
ATOM   1711  SRF SRF S   1     -21.466  25.451 -30.628  1.00 -6.84
ATOM   1712  SRF SRF S   1     -23.368  23.536 -30.817  1.00 -7.51
ATOM   1713  SRF SRF S   1     -19.771  25.414 -30.944  1.00 -6.57
ATOM   1714  SRF SRF S   1     -22.310  24.818 -31.133  1.00 -6.82
ATOM   1715  SRF SRF S   1     -18.432  24.474 -31.260  1.00 -5.78
ATOM   1716  SRF SRF S   1     -23.339  22.498 -31.323  1.00 -7.88
ATOM   1717  SRF SRF S   1     -20.785  25.268 -31.449  1.00 -6.66
ATOM   1718  SRF SRF S   1     -22.757  23.921 -31.639  1.00 -6.81
ATOM   1719  SRF SRF S   1     -19.363  24.802 -31.765  1.00 -6.30
ATOM   1720  SRF SRF S   1     -21.556  24.691 -31.955  1.00 -6.62
ATOM   1721  SRF SRF S   1     -18.549  23.692 -32.081  1.00 -5.77
ATOM   1722  SRF SRF S   1     -22.695  22.983 -32.145  1.00 -6.65
ATOM   1723  SRF SRF S   1     -20.269  24.601 -32.271  1.00 -6.43
ATOM   1724  SRF SRF S   1     -18.581  22.465 -32.397  1.00 -5.28
ATOM   1725  SRF SRF S   1     -21.843  23.820 -32.461  1.00 -6.47
ATOM   1726  SRF SRF S   1     -19.463  23.814 -32.587  1.00 -6.08
ATOM   1727  SRF SRF S   1     -22.059  22.303 -32.650  1.00 -6.12
ATOM   1728  SRF SRF S   1     -19.326  21.715 -32.713  1.00 -4.91
ATOM   1729  SRF SRF S   1     -20.817  23.801 -32.777  1.00 -6.29
ATOM   1730  SRF SRF S   1     -21.085  21.513 -32.840  1.00 -5.25
ATOM   1731  SRF SRF S   1     -19.580  22.835 -32.903  1.00 -5.72
ATOM   1732  SRF SRF S   1     -21.217  22.841 -32.966  1.00 -6.02
ATOM   1733  SRF SRF S   1     -20.341  22.116 -33.029  1.00 -5.45
ATOM   1734  SRF SRF S   1     -22.203  21.462 -20.985  1.00 -2.26
ATOM   1735  SRF SRF S   1     -22.829  20.908 -21.446  1.00 -1.40
ATOM   1736  SRF SRF S   1     -22.616  22.192 -21.734  1.00 -0.30
ATOM   1737  SRF SRF S   1     -23.206  21.494 -22.195  1.00  0.04
ATOM   1738  SRF SRF S   1     -22.514  22.841 -22.483  1.00 -0.08
ATOM   1739  SRF SRF S   1     -23.183  22.122 -22.944  1.00  0.02
ATOM   1740  SRF SRF S   1     -22.098  23.302 -23.232  1.00 -0.56
ATOM   1741  SRF SRF S   1     -22.843  22.637 -23.692  1.00 -0.83
ATOM   1742  SRF SRF S   1     -23.240  21.738 -24.153  1.00  0.93
ATOM   1743  SRF SRF S   1     -22.276  22.907 -24.441  1.00 -2.58
ATOM   1744  SRF SRF S   1     -23.834  21.653 -24.260  1.00  2.98
ATOM   1745  SRF SRF S   1     -25.456  20.866 -24.410  1.00  4.72
ATOM   1746  SRF SRF S   1     -24.604  21.733 -24.660  1.00  3.63
ATOM   1747  SRF SRF S   1     -25.968  20.261 -24.810  1.00  5.15
ATOM   1748  SRF SRF S   1     -25.367  21.430 -25.060  1.00  4.19
ATOM   1749  SRF SRF S   1     -24.181  22.089 -25.310  1.00  2.46
ATOM   1750  SRF SRF S   1     -25.947  20.806 -25.460  1.00  4.70
ATOM   1751  SRF SRF S   1     -25.005  21.830 -25.710  1.00  3.42
ATOM   1752  SRF SRF S   1     -25.653  21.253 -26.110  1.00  4.13
ATOM   1753  SRF SRF S   1     -24.493  21.988 -26.360  1.00  1.88
ATOM   1754  SRF SRF S   1     -25.160  21.487 -26.760  1.00  3.04
ATOM   1755  SRF SRF S   1     -25.813  25.237 -16.587  1.00 -1.37
ATOM   1756  SRF SRF S   1     -24.755  26.519 -16.903  1.00 -3.51
ATOM   1757  SRF SRF S   1     -25.202  25.622 -17.409  1.00 -3.20
ATOM   1758  SRF SRF S   1     -25.140  24.684 -17.915  1.00 -3.02
ATOM   1759  SRF SRF S   1     -24.288  25.521 -18.231  1.00 -3.53
ATOM   1760  SRF SRF S   1     -23.662  24.542 -18.736  1.00 -2.92
ATOM   1761  SRF SRF S   1     -22.786  23.817 -18.799  1.00 -0.88
ATOM   1762  SRF SRF S   1     -24.044  26.594 -17.581  1.00 -3.18
ATOM   1763  SRF SRF S   1     -23.488  26.945 -18.330  1.00 -2.49
ATOM   1764  SRF SRF S   1     -23.431  26.090 -18.791  1.00 -2.30
ATOM   1765  SRF SRF S   1     -22.839  24.476 -18.964  1.00 -0.84
ATOM   1766  SRF SRF S   1     -22.851  25.471 -19.252  1.00 -1.54
ATOM   1767  SRF SRF S   1     -21.963  24.750 -19.424  1.00  1.61
ATOM   1768  SRF SRF S   1     -29.809  21.807 -15.765  1.00  3.06
ATOM   1769  SRF SRF S   1     -29.154  23.032 -15.004  1.00  4.46
ATOM   1770  SRF SRF S   1     -29.130  23.682 -15.779  1.00  2.96
ATOM   1771  SRF SRF S   1     -29.457  22.701 -16.255  1.00  2.64
ATOM   1772  SRF SRF S   1     -28.779  24.215 -16.553  1.00  2.09
ATOM   1773  SRF SRF S   1     -27.396  25.092 -16.851  1.00  1.50
ATOM   1774  SRF SRF S   1     -29.189  23.285 -17.030  1.00  1.87
ATOM   1775  SRF SRF S   1     -25.797  25.057 -17.149  1.00 -1.61
ATOM   1776  SRF SRF S   1     -28.192  24.494 -17.328  1.00  1.45
ATOM   1777  SRF SRF S   1     -26.753  24.918 -17.626  1.00  0.46
ATOM   1778  SRF SRF S   1     -28.614  23.648 -17.805  1.00  1.39
ATOM   1779  SRF SRF S   1     -27.481  24.375 -18.103  1.00  0.95
ATOM   1780  SRF SRF S   1     -22.289  20.868 -19.271  1.00 -4.00
ATOM   1781  SRF SRF S   1     -23.121  20.979 -19.732  1.00 -2.02
ATOM   1782  SRF SRF S   1     -24.720  20.092 -20.078  1.00 -2.85
ATOM   1783  SRF SRF S   1     -28.778  20.987 -12.968  1.00  7.27
ATOM   1784  SRF SRF S   1     -29.191  21.717 -13.717  1.00  6.40
ATOM   1785  SRF SRF S   1     -29.781  21.019 -14.178  1.00  4.67
ATOM   1786  SRF SRF S   1     -29.089  22.366 -14.466  1.00  5.85
ATOM   1787  SRF SRF S   1     -29.758  21.647 -14.927  1.00  4.02
ATOM   1788  SRF SRF S   1     -28.721  22.597 -18.435  1.00  0.68
ATOM   1789  SRF SRF S   1     -25.329  24.369 -18.554  1.00 -1.17
ATOM   1790  SRF SRF S   1     -27.724  23.806 -18.733  1.00  0.84
ATOM   1791  SRF SRF S   1     -26.285  24.230 -19.031  1.00  0.11
ATOM   1792  SRF SRF S   1     -28.146  22.960 -19.210  1.00  0.49
ATOM   1793  SRF SRF S   1     -24.945  23.791 -19.329  1.00 -0.62
ATOM   1794  SRF SRF S   1     -27.013  23.687 -19.508  1.00  0.39
ATOM   1795  SRF SRF S   1     -24.177  22.745 -19.627  1.00 -0.43
ATOM   1796  SRF SRF S   1     -28.087  22.076 -19.687  1.00 -0.52
ATOM   1797  SRF SRF S   1     -25.799  23.602 -19.806  1.00 -0.02
ATOM   1798  SRF SRF S   1     -24.207  21.587 -19.925  1.00 -0.53
ATOM   1799  SRF SRF S   1     -27.284  22.866 -19.985  1.00  0.19
ATOM   1800  SRF SRF S   1     -25.039  22.860 -20.104  1.00 -0.18
ATOM   1801  SRF SRF S   1     -27.487  21.435 -20.164  1.00 -1.36
ATOM   1802  SRF SRF S   1     -24.910  20.880 -20.223  1.00 -1.18
ATOM   1803  SRF SRF S   1     -26.316  22.848 -20.283  1.00  0.05
ATOM   1804  SRF SRF S   1     -26.568  20.689 -20.342  1.00 -2.42
ATOM   1805  SRF SRF S   1     -25.149  21.936 -20.402  1.00 -0.33
ATOM   1806  SRF SRF S   1     -26.694  21.942 -20.462  1.00 -0.36
ATOM   1807  SRF SRF S   1     -25.867  21.259 -20.521  1.00 -0.92
ATOM   1808  SRF SRF S   1     -23.798  23.875 -18.718  1.00 -2.73
ATOM   1809  SRF SRF S   1     -22.206  21.860 -18.837  1.00 -1.30
ATOM   1810  SRF SRF S   1     -23.038  23.133 -19.016  1.00 -0.91
ATOM   1811  SRF SRF S   1     -23.148  22.209 -19.314  1.00 -0.80
ATOM   1812  SRF SRF S   1     -25.593  19.642  -3.775  1.00 -1.22
ATOM   1813  SRF SRF S   1     -26.605  20.161  -3.838  1.00  2.03
ATOM   1814  SRF SRF S   1     -25.332  20.564  -3.964  1.00 -2.88
ATOM   1815  SRF SRF S   1     -26.443  21.147  -4.154  1.00  1.12
ATOM   1816  SRF SRF S   1     -25.436  21.566  -4.470  1.00 -1.70
ATOM   1817  SRF SRF S   1     -26.155  22.143  -4.975  1.00  1.95
ATOM   1818  SRF SRF S   1     -22.250  27.081  -6.335  1.00 -4.39
ATOM   1819  SRF SRF S   1     -22.412  28.746  -8.647  1.00  1.92
ATOM   1820  SRF SRF S   1     -23.231  26.178  -6.181  1.00 -3.60
ATOM   1821  SRF SRF S   1     -23.891  25.497  -6.354  1.00 -1.81
ATOM   1822  SRF SRF S   1     -23.084  27.076  -6.469  1.00 -1.79
ATOM   1823  SRF SRF S   1     -24.276  26.349  -6.642  1.00 -0.72
ATOM   1824  SRF SRF S   1     -24.363  24.750  -6.815  1.00  1.47
ATOM   1825  SRF SRF S   1     -23.881  27.364  -6.930  1.00 -0.33
ATOM   1826  SRF SRF S   1     -24.902  25.795  -7.103  1.00 -0.64
ATOM   1827  SRF SRF S   1     -22.820  27.985  -7.218  1.00 -0.18
ATOM   1828  SRF SRF S   1     -24.689  27.079  -7.391  1.00 -0.89
ATOM   1829  SRF SRF S   1     -23.708  28.078  -7.679  1.00  0.35
ATOM   1830  SRF SRF S   1     -24.587  27.728  -8.140  1.00 -0.85
ATOM   1831  SRF SRF S   1     -23.221  28.487  -8.428  1.00  1.18
ATOM   1832  SRF SRF S   1     -24.171  28.189  -8.889  1.00 -0.06
ATOM   1833  SRF SRF S   1     -23.580  28.371  -9.637  1.00  0.95
ATOM   1834  SRF SRF S   1     -22.111  28.415  -7.614  1.00 -0.07
ATOM   1835  SRF SRF S   1     -24.917  21.999  -4.774  1.00 -2.01
ATOM   1836  SRF SRF S   1     -24.770  22.897  -5.062  1.00  0.12
ATOM   1837  SRF SRF S   1     -23.851  23.279  -5.350  1.00 -3.02
ATOM   1838  SRF SRF S   1     -25.567  23.185  -5.523  1.00  4.10
ATOM   1839  SRF SRF S   1     -24.506  23.806  -5.811  1.00  1.59
ATOM   1840  SRF SRF S   1     -29.063  26.393 -11.179  1.00  3.07
ATOM   1841  SRF SRF S   1     -25.460  25.134  -6.975  1.00  1.87
ATOM   1842  SRF SRF S   1     -25.199  26.056  -7.164  1.00 -1.18
ATOM   1843  SRF SRF S   1     -26.310  26.639  -7.354  1.00 -1.58
ATOM   1844  SRF SRF S   1     -25.303  27.058  -7.670  1.00 -2.14
ATOM   1845  SRF SRF S   1     -26.022  27.635  -8.175  1.00 -2.38
ATOM   1846  SRF SRF S   1     -26.995  27.737  -8.681  1.00 -1.99
ATOM   1847  SRF SRF S   1     -25.405  28.051  -8.997  1.00 -2.42
ATOM   1848  SRF SRF S   1     -27.960  27.354  -9.187  1.00 -0.84
ATOM   1849  SRF SRF S   1     -26.461  28.186  -9.503  1.00 -2.15
ATOM   1850  SRF SRF S   1     -24.719  28.049  -9.819  1.00 -2.27
ATOM   1851  SRF SRF S   1     -27.503  27.859 -10.008  1.00 -1.03
ATOM   1852  SRF SRF S   1     -26.247  24.086  -6.048  1.00  5.63
ATOM   1853  SRF SRF S   1     -25.450  24.418  -6.298  1.00  4.57
ATOM   1854  SRF SRF S   1     -24.858  24.762  -6.948  1.00  3.07
ATOM   1855  SRF SRF S   1     -28.670  21.142 -12.923  1.00  7.84
ATOM   1856  SRF SRF S   1     -29.593  25.348 -13.013  1.00  3.66
ATOM   1857  SRF SRF S   1     -29.206  22.592 -13.212  1.00  8.26
ATOM   1858  SRF SRF S   1     -29.563  24.258 -13.544  1.00  4.89
ATOM   1859  SRF SRF S   1     -29.060  23.360 -14.075  1.00  6.73
ATOM   1860  SRF SRF S   1     -29.498  25.859 -12.873  1.00  3.20
ATOM   1861  SRF SRF S   1     -26.414  28.389 -14.437  1.00 -0.28
ATOM   1862  SRF SRF S   1     -24.433  27.961 -10.390  1.00 -2.70
ATOM   1863  SRF SRF S   1     -23.426  28.380 -10.706  1.00 -0.76
ATOM   1864  SRF SRF S   1     -24.145  28.957 -11.211  1.00 -2.36
ATOM   1865  SRF SRF S   1     -25.118  29.059 -11.717  1.00 -2.27
ATOM   1866  SRF SRF S   1     -23.528  29.373 -12.033  1.00 -3.04
ATOM   1867  SRF SRF S   1     -24.584  29.508 -12.539  1.00 -2.86
ATOM   1868  SRF SRF S   1     -22.842  29.371 -12.855  1.00 -4.10
ATOM   1869  SRF SRF S   1     -25.626  29.181 -13.044  1.00 -2.06
ATOM   1870  SRF SRF S   1     -23.914  29.606 -13.360  1.00 -3.45
ATOM   1871  SRF SRF S   1     -24.978  29.381 -13.866  1.00 -2.94
ATOM   1872  SRF SRF S   1     -25.822  28.748 -14.371  1.00 -1.86
ATOM   1873  SRF SRF S   1     -24.297  29.198 -14.687  1.00 -3.74
ATOM   1874  SRF SRF S   1     -25.068  28.621 -15.193  1.00 -2.95
ATOM   1875  SRF SRF S   1     -25.355  27.750 -15.699  1.00 -2.23
ATOM   1876  SRF SRF S   1     -28.963  22.273 -13.393  1.00  8.66
ATOM   1877  SRF SRF S   1     -28.853  22.851 -14.043  1.00  7.93
ATOM   1878  SRF SRF S   1     -29.437  25.841 -13.762  1.00  2.93
ATOM   1879  SRF SRF S   1     -28.781  27.304 -14.050  1.00  2.10
ATOM   1880  SRF SRF S   1     -29.336  24.851 -14.223  1.00  3.81
ATOM   1881  SRF SRF S   1     -29.178  26.405 -14.511  1.00  2.29
ATOM   1882  SRF SRF S   1     -28.842  24.015 -14.684  1.00  5.21
ATOM   1883  SRF SRF S   1     -28.214  27.574 -14.799  1.00  1.71
ATOM   1884  SRF SRF S   1     -29.152  25.460 -14.972  1.00  2.70
ATOM   1885  SRF SRF S   1     -26.824  27.984 -15.087  1.00  0.68
ATOM   1886  SRF SRF S   1     -28.622  26.756 -15.260  1.00  1.89
ATOM   1887  SRF SRF S   1     -28.716  24.681 -15.433  1.00  3.30
ATOM   1888  SRF SRF S   1     -27.527  27.458 -15.548  1.00  1.32
ATOM   1889  SRF SRF S   1     -28.565  25.901 -15.721  1.00  2.13
ATOM   1890  SRF SRF S   1     -26.354  27.376 -15.836  1.00  0.26
ATOM   1891  SRF SRF S   1     -27.789  26.665 -16.009  1.00  1.55
ATOM   1892  SRF SRF S   1     -25.619  26.659 -16.124  1.00 -1.09
ATOM   1893  SRF SRF S   1     -27.985  25.282 -16.182  1.00  2.31
ATOM   1894  SRF SRF S   1     -26.853  26.647 -16.297  1.00  0.97
ATOM   1895  SRF SRF S   1     -25.726  25.767 -16.412  1.00 -1.25
ATOM   1896  SRF SRF S   1     -27.218  25.772 -16.470  1.00  1.53
ATOM   1897  SRF SRF S   1     -27.541  27.942 -10.222  1.00 -0.61
ATOM   1898  SRF SRF S   1     -26.480  28.563 -10.510  1.00 -0.83
ATOM   1899  SRF SRF S   1     -28.349  27.657 -10.683  1.00  0.88
ATOM   1900  SRF SRF S   1     -25.143  28.432 -10.798  1.00 -2.34
ATOM   1901  SRF SRF S   1     -27.368  28.656 -10.971  1.00  0.35
ATOM   1902  SRF SRF S   1     -28.939  26.959 -11.144  1.00  2.13
ATOM   1903  SRF SRF S   1     -25.918  28.942 -11.259  1.00 -0.77
ATOM   1904  SRF SRF S   1     -28.247  28.306 -11.432  1.00  1.11
ATOM   1905  SRF SRF S   1     -26.881  29.065 -11.720  1.00  0.34
ATOM   1906  SRF SRF S   1     -28.916  27.587 -11.893  1.00  1.80
ATOM   1907  SRF SRF S   1     -27.831  28.767 -12.181  1.00  1.05
ATOM   1908  SRF SRF S   1     -26.270  29.154 -12.469  1.00 -0.40
ATOM   1909  SRF SRF S   1     -28.576  28.102 -12.641  1.00  1.63
ATOM   1910  SRF SRF S   1     -27.240  28.949 -12.929  1.00  0.75
ATOM   1911  SRF SRF S   1     -28.009  28.372 -13.390  1.00  1.48
ATOM   1912  SRF SRF S   1     -26.619  28.782 -13.678  1.00  0.02
ATOM   1913  SRF SRF S   1     -23.348  19.921  -2.534  1.00 -3.93
ATOM   1914  SRF SRF S   1     -23.771  20.856  -2.850  1.00 -4.30
ATOM   1915  SRF SRF S   1     -24.457  20.248  -3.356  1.00 -4.65
ATOM   1916  SRF SRF S   1     -24.224  21.656  -3.672  1.00 -4.56
ATOM   1917  SRF SRF S   1     -24.872  20.891  -4.178  1.00 -4.94
ATOM   1918  SRF SRF S   1     -24.112  22.369  -4.494  1.00 -4.49
ATOM   1919  SRF SRF S   1     -22.097  22.378  -1.156  1.00 -2.49
ATOM   1920  SRF SRF S   1     -22.733  23.613  -1.496  1.00 -3.14
ATOM   1921  SRF SRF S   1     -22.482  25.128  -1.836  1.00 -5.32
ATOM   1922  SRF SRF S   1     -23.446  23.201  -2.924  1.00 -4.03
ATOM   1923  SRF SRF S   1     -22.095  26.128  -2.154  1.00 -4.95
ATOM   1924  SRF SRF S   1     -23.214  24.407  -2.344  1.00 -4.71
ATOM   1925  SRF SRF S   1     -22.981  25.815  -2.660  1.00 -5.29
ATOM   1926  SRF SRF S   1     -21.904  26.911  -2.976  1.00 -5.44
ATOM   1927  SRF SRF S   1     -23.629  25.050  -3.166  1.00 -5.01
ATOM   1928  SRF SRF S   1     -22.869  26.528  -3.482  1.00 -5.67
ATOM   1929  SRF SRF S   1     -23.877  24.024  -3.671  1.00 -4.63
ATOM   1930  SRF SRF S   1     -21.370  27.360  -3.798  1.00 -6.40
ATOM   1931  SRF SRF S   1     -23.603  25.739  -3.987  1.00 -5.40
ATOM   1932  SRF SRF S   1     -23.664  22.958  -4.177  1.00 -5.58
ATOM   1933  SRF SRF S   1     -22.412  27.033  -4.303  1.00 -6.20
ATOM   1934  SRF SRF S   1     -23.949  24.699  -4.493  1.00 -4.80
ATOM   1935  SRF SRF S   1     -20.700  27.458  -4.619  1.00 -8.52
ATOM   1936  SRF SRF S   1     -23.230  26.304  -4.809  1.00 -5.82
ATOM   1937  SRF SRF S   1     -23.838  23.612  -4.998  1.00 -4.34
ATOM   1938  SRF SRF S   1     -21.764  27.233  -5.125  1.00 -7.47
ATOM   1939  SRF SRF S   1     -23.666  25.318  -5.314  1.00 -5.17
ATOM   1940  SRF SRF S   1     -22.608  26.600  -5.630  1.00 -6.46
ATOM   1941  SRF SRF S   1     -23.637  24.280  -5.820  1.00 -4.09
ATOM   1942  SRF SRF S   1     -22.163  21.389  -1.166  1.00 -1.26
ATOM   1943  SRF SRF S   1     -21.670  20.211  -1.345  1.00 -0.47
ATOM   1944  SRF SRF S   1     -22.561  22.271  -1.464  1.00 -1.90
ATOM   1945  SRF SRF S   1     -22.651  20.616  -1.643  1.00 -1.32
ATOM   1946  SRF SRF S   1     -23.209  21.698  -1.941  1.00 -1.72
ATOM   1947  SRF SRF S   1     -22.488  19.757  -2.120  1.00 -2.04
ATOM   1948  SRF SRF S   1     -23.421  20.814  -2.418  1.00 -3.16
ATOM   1949  SRF SRF S   1     -23.599  22.303  -2.716  1.00 -2.75
ATOM   1950  SRF SRF S   1     -23.575  22.953  -3.491  1.00 -4.72
ATOM   1951  SRF SRF S   1     -20.362  23.057  10.213  1.00  5.39
ATOM   1952  SRF SRF S   1     -20.958  22.442  10.057  1.00  5.14
ATOM   1953  SRF SRF S   1     -21.305  23.212   9.797  1.00  3.99
ATOM   1954  SRF SRF S   1     -21.384  21.768   9.641  1.00  5.54
ATOM   1955  SRF SRF S   1     -20.949  24.128   9.537  1.00  3.57
ATOM   1956  SRF SRF S   1     -21.870  22.712   9.381  1.00  4.06
ATOM   1957  SRF SRF S   1     -21.678  23.870   9.121  1.00  3.43
ATOM   1958  SRF SRF S   1     -22.055  21.941   8.965  1.00  4.75
ATOM   1959  SRF SRF S   1     -22.211  23.240   8.705  1.00  3.66
ATOM   1960  SRF SRF S   1     -21.586  24.457   8.445  1.00  3.33
ATOM   1961  SRF SRF S   1     -22.415  22.396   8.289  1.00  4.25
ATOM   1962  SRF SRF S   1     -22.190  23.807   8.029  1.00  3.57
ATOM   1963  SRF SRF S   1     -22.475  22.951   7.613  1.00  4.10
ATOM   1964  SRF SRF S   1     -21.231  20.816   9.640  1.00  6.45
ATOM   1965  SRF SRF S   1     -21.914  20.112   9.461  1.00  6.16
ATOM   1966  SRF SRF S   1     -22.312  20.994   9.163  1.00  4.35
ATOM   1967  SRF SRF S   1     -22.960  20.421   8.686  1.00  4.17
ATOM   1968  SRF SRF S   1     -22.740  21.748   8.388  1.00  3.63
ATOM   1969  SRF SRF S   1     -23.350  21.026   7.911  1.00  3.15
ATOM   1970  SRF SRF S   1     -22.634  22.421   7.613  1.00  4.01
ATOM   1971  SRF SRF S   1     -23.585  20.059   7.434  1.00  3.54
ATOM   1972  SRF SRF S   1     -23.326  21.676   7.136  1.00  2.98
ATOM   1973  SRF SRF S   1     -23.653  20.695   6.660  1.00  2.95
ATOM   1974  SRF SRF S   1     -22.386  23.668   7.087  1.00  3.59
ATOM   1975  SRF SRF S   1     -22.996  22.946   6.610  1.00  2.96
ATOM   1976  SRF SRF S   1     -22.280  24.341   6.312  1.00  2.76
ATOM   1977  SRF SRF S   1     -23.231  21.979   6.133  1.00  3.06
ATOM   1978  SRF SRF S   1     -22.972  23.596   5.835  1.00  2.44
ATOM   1979  SRF SRF S   1     -21.849  24.817   5.537  1.00  2.52
ATOM   1980  SRF SRF S   1     -23.299  22.615   5.359  1.00  2.52
ATOM   1981  SRF SRF S   1     -20.235  25.218   5.239  1.00  3.45
ATOM   1982  SRF SRF S   1     -22.621  24.129   5.061  1.00  2.28
ATOM   1983  SRF SRF S   1     -21.238  25.006   4.763  1.00  2.87
ATOM   1984  SRF SRF S   1     -23.031  23.199   4.584  1.00  2.29
ATOM   1985  SRF SRF S   1     -19.639  24.971   4.465  1.00  4.70
ATOM   1986  SRF SRF S   1     -22.034  24.408   4.286  1.00  2.53
ATOM   1987  SRF SRF S   1     -23.004  22.221   4.107  1.00  2.56
ATOM   1988  SRF SRF S   1     -20.595  24.832   3.988  1.00  4.40
ATOM   1989  SRF SRF S   1     -22.456  23.562   3.809  1.00  2.39
ATOM   1990  SRF SRF S   1     -21.323  24.289   3.511  1.00  3.64
ATOM   1991  SRF SRF S   1     -22.397  22.678   3.332  1.00  2.48
ATOM   1992  SRF SRF S   1     -21.594  23.468   3.034  1.00  3.15
ATOM   1993  SRF SRF S   1     -21.797  22.037   2.855  1.00  2.72
ATOM   1994  SRF SRF S   1     -23.724  18.753   6.218  1.00  3.11
ATOM   1995  SRF SRF S   1     -23.902  20.242   5.920  1.00  2.67
ATOM   1996  SRF SRF S   1     -24.137  19.275   5.443  1.00  2.14
ATOM   1997  SRF SRF S   1     -23.878  20.892   5.145  1.00  2.41
ATOM   1998  SRF SRF S   1     -24.205  19.911   4.669  1.00  2.02
ATOM   1999  SRF SRF S   1     -23.527  21.425   4.371  1.00  2.41
ATOM   2000  SRF SRF S   1     -24.100  18.887   4.192  1.00  1.23
ATOM   2001  SRF SRF S   1     -23.937  20.495   3.894  1.00  2.05
ATOM   2002  SRF SRF S   1     -22.940  21.704   3.596  1.00  2.49
ATOM   2003  SRF SRF S   1     -23.910  19.517   3.417  1.00  1.83
ATOM   2004  SRF SRF S   1     -23.362  20.858   3.119  1.00  2.09
ATOM   2005  SRF SRF S   1     -23.459  18.711   2.940  1.00  1.63
ATOM   2006  SRF SRF S   1     -22.229  21.585   2.821  1.00  2.38
ATOM   2007  SRF SRF S   1     -23.303  19.974   2.642  1.00  2.11
ATOM   2008  SRF SRF S   1     -22.500  20.764   2.344  1.00  1.94
ATOM   2009  SRF SRF S   1     -23.689  27.496 -17.850  1.00 -2.22
ATOM   2010  SRF SRF S   1     -23.472  28.215 -18.734  1.00 -3.44
ATOM   2011  SRF SRF S   1     -22.779  28.736 -19.618  1.00 -5.90
ATOM   2012  SRF SRF S   1     -22.871  27.571 -19.626  1.00 -4.99
ATOM   2013  SRF SRF S   1     -21.682  25.426 -19.816  1.00 -1.41
ATOM   2014  SRF SRF S   1     -22.393  26.717 -20.132  1.00 -4.69
ATOM   2015  SRF SRF S   1     -22.227  28.056 -20.448  1.00 -6.05
ATOM   2016  SRF SRF S   1     -19.801  29.674 -20.574  1.00 -7.21
ATOM   2017  SRF SRF S   1     -21.578  26.285 -20.637  1.00 -4.00
ATOM   2018  SRF SRF S   1     -21.375  28.893 -20.764  1.00 -6.94
ATOM   2019  SRF SRF S   1     -21.591  27.376 -20.953  1.00 -5.48
ATOM   2020  SRF SRF S   1     -20.349  28.874 -21.080  1.00 -6.26
ATOM   2021  SRF SRF S   1     -20.749  27.914 -21.269  1.00 -5.45
ATOM   2022  SRF SRF S   1     -22.715  30.985 -15.477  1.00 -0.63
ATOM   2023  SRF SRF S   1     -22.603  31.698 -16.299  1.00 -1.02
ATOM   2024  SRF SRF S   1     -23.337  30.909 -16.804  1.00 -3.57
ATOM   2025  SRF SRF S   1     -22.146  32.203 -17.120  1.00 -1.25
ATOM   2026  SRF SRF S   1     -23.683  29.869 -17.310  1.00 -3.95
ATOM   2027  SRF SRF S   1     -22.964  31.474 -17.626  1.00 -3.91
ATOM   2028  SRF SRF S   1     -21.498  32.403 -17.942  1.00 -1.79
ATOM   2029  SRF SRF S   1     -23.400  30.488 -18.131  1.00 -4.54
ATOM   2030  SRF SRF S   1     -22.342  31.770 -18.447  1.00 -4.27
ATOM   2031  SRF SRF S   1     -18.464  31.426 -18.574  1.00 -0.01
ATOM   2032  SRF SRF S   1     -23.371  29.450 -18.637  1.00 -4.79
ATOM   2033  SRF SRF S   1     -20.817  32.220 -18.763  1.00 -3.02
ATOM   2034  SRF SRF S   1     -22.789  30.873 -18.953  1.00 -5.10
ATOM   2035  SRF SRF S   1     -19.395  31.754 -19.079  1.00 -2.69
ATOM   2036  SRF SRF S   1     -21.588  31.643 -19.269  1.00 -4.88
ATOM   2037  SRF SRF S   1     -18.581  30.644 -19.395  1.00 -4.58
ATOM   2038  SRF SRF S   1     -22.727  29.935 -19.459  1.00 -5.84
ATOM   2039  SRF SRF S   1     -20.301  31.553 -19.585  1.00 -4.79
ATOM   2040  SRF SRF S   1     -21.875  30.772 -19.775  1.00 -5.91
ATOM   2041  SRF SRF S   1     -19.495  30.766 -19.901  1.00 -5.95
ATOM   2042  SRF SRF S   1     -20.849  30.753 -20.091  1.00 -6.39
ATOM   2043  SRF SRF S   1     -21.249  29.793 -20.280  1.00 -8.23
ATOM   2044  SRF SRF S   1     -22.856  29.607 -13.454  1.00 -2.95
ATOM   2045  SRF SRF S   1     -22.676  30.345 -14.229  1.00  0.42
ATOM   2046  SRF SRF S   1     -23.586  29.984 -14.706  1.00 -1.83
ATOM   2047  SRF SRF S   1     -24.278  29.239 -15.183  1.00 -2.88
ATOM   2048  SRF SRF S   1     -23.155  30.460 -15.481  1.00 -2.07
ATOM   2049  SRF SRF S   1     -23.927  29.772 -15.957  1.00 -2.33
ATOM   2050  SRF SRF S   1     -24.337  28.842 -16.434  1.00 -2.13
ATOM   2051  SRF SRF S   1     -24.310  27.864 -16.911  1.00 -2.15
ATOM   2052  SRF SRF S   1     -23.762  29.205 -17.209  1.00 -3.38
ATOM   2053  SRF SRF S   1     -21.007  31.325 -12.312  1.00  6.56
ATOM   2054  SRF SRF S   1     -21.417  30.677 -12.712  1.00  5.00
ATOM   2055  SRF SRF S   1     -21.884  31.584 -12.962  1.00  6.06
ATOM   2056  SRF SRF S   1     -22.062  30.844 -13.362  1.00  4.62
ATOM   2057  SRF SRF S   1     -22.409  31.281 -14.012  1.00  4.88
ATOM   2058  SRF SRF S   1     -22.378  30.956 -15.062  1.00  2.07
ATOM   2059  SRF SRF S   1     -20.510  29.384  -7.745  1.00 -0.41
ATOM   2060  SRF SRF S   1     -20.359  30.305  -8.040  1.00  1.32
ATOM   2061  SRF SRF S   1     -21.580  29.560  -8.217  1.00  1.11
ATOM   2062  SRF SRF S   1     -21.176  30.599  -8.512  1.00  1.61
ATOM   2063  SRF SRF S   1     -22.221  28.993  -8.689  1.00  1.90
ATOM   2064  SRF SRF S   1     -20.089  31.235  -8.807  1.00  2.17
ATOM   2065  SRF SRF S   1     -22.003  30.307  -8.985  1.00  1.67
ATOM   2066  SRF SRF S   1     -20.998  31.330  -9.280  1.00  2.01
ATOM   2067  SRF SRF S   1     -22.608  29.592  -9.457  1.00  1.75
ATOM   2068  SRF SRF S   1     -21.898  30.972  -9.752  1.00  1.83
ATOM   2069  SRF SRF S   1     -20.499  31.749 -10.047  1.00  2.48
ATOM   2070  SRF SRF S   1     -22.583  30.235 -10.224  1.00  1.47
ATOM   2071  SRF SRF S   1     -21.472  31.444 -10.519  1.00  2.21
ATOM   2072  SRF SRF S   1     -22.907  29.265 -10.696  1.00  0.62
ATOM   2073  SRF SRF S   1     -19.874  31.841 -10.814  1.00  3.58
ATOM   2074  SRF SRF S   1     -22.236  30.763 -10.991  1.00  1.60
ATOM   2075  SRF SRF S   1     -20.867  31.631 -11.286  1.00  3.46
ATOM   2076  SRF SRF S   1     -22.642  29.843 -11.463  1.00  0.04
ATOM   2077  SRF SRF S   1     -21.655  31.040 -11.758  1.00  2.72
ATOM   2078  SRF SRF S   1     -22.073  30.202 -12.230  1.00  0.68
ATOM   2079  SRF SRF S   1     -13.188   0.743 -20.320  1.00 -7.02
ATOM   2080  SRF SRF S   1     -19.089   2.004 -21.680  1.00 -5.06
ATOM   2081  SRF SRF S   1     -18.507   1.017 -22.224  1.00 -6.81
ATOM   2082  SRF SRF S   1     -18.872   2.723 -22.564  1.00 -3.99
ATOM   2083  SRF SRF S   1     -16.133   1.072 -17.079  1.00 -8.32
ATOM   2084  SRF SRF S   1     -16.986   0.578 -17.395  1.00 -7.64
ATOM   2085  SRF SRF S   1     -15.398   0.300 -17.585  1.00 -5.25
ATOM   2086  SRF SRF S   1     -18.027   1.007 -17.711  1.00 -7.59
ATOM   2087  SRF SRF S   1     -16.513  -0.213 -17.901  1.00 -6.54
ATOM   2088  SRF SRF S   1     -14.480   0.324 -18.090  1.00 -4.64
ATOM   2089  SRF SRF S   1     -17.854   0.096 -18.217  1.00 -6.85
ATOM   2090  SRF SRF S   1     -15.631  -0.559 -18.406  1.00 -6.21
ATOM   2091  SRF SRF S   1     -18.843   1.218 -18.533  1.00 -6.36
ATOM   2092  SRF SRF S   1     -13.687   0.885 -18.596  1.00 -4.36
ATOM   2093  SRF SRF S   1     -17.185  -0.630 -18.722  1.00 -6.79
ATOM   2094  SRF SRF S   1     -14.631  -0.414 -18.912  1.00 -6.10
ATOM   2095  SRF SRF S   1     -18.577   0.229 -19.038  1.00 -6.53
ATOM   2096  SRF SRF S   1     -16.204  -0.988 -19.228  1.00 -6.83
ATOM   2097  SRF SRF S   1     -19.281   1.771 -19.354  1.00 -5.83
ATOM   2098  SRF SRF S   1     -13.758   0.187 -19.417  1.00 -6.16
ATOM   2099  SRF SRF S   1     -17.878  -0.581 -19.544  1.00 -6.82
ATOM   2100  SRF SRF S   1     -15.127  -0.890 -19.733  1.00 -6.99
ATOM   2101  SRF SRF S   1     -19.068   0.705 -19.860  1.00 -6.20
ATOM   2102  SRF SRF S   1     -16.882  -1.034 -20.049  1.00 -7.15
ATOM   2103  SRF SRF S   1     -19.353   2.446 -20.176  1.00 -5.57
ATOM   2104  SRF SRF S   1     -14.173  -0.348 -20.239  1.00 -7.50
ATOM   2105  SRF SRF S   1     -18.428  -0.187 -20.365  1.00 -6.75
ATOM   2106  SRF SRF S   1     -15.787  -1.039 -20.555  1.00 -7.73
ATOM   2107  SRF SRF S   1     -19.242   1.359 -20.681  1.00 -5.87
ATOM   2108  SRF SRF S   1     -17.489  -0.729 -20.871  1.00 -7.43
ATOM   2109  SRF SRF S   1     -18.701   0.442 -21.187  1.00 -6.71
ATOM   2110  SRF SRF S   1     -16.443  -0.818 -21.377  1.00 -8.74
ATOM   2111  SRF SRF S   1     -17.852  -0.118 -21.693  1.00 -8.04
ATOM   2112  SRF SRF S   1     -13.927  -0.199 -20.968  1.00 -7.97
ATOM   2113  SRF SRF S   1     -13.054   0.402 -21.473  1.00 -6.79
ATOM   2114  SRF SRF S   1     -14.423  -0.675 -21.789  1.00 -7.36
ATOM   2115  SRF SRF S   1     -12.499   1.340 -21.979  1.00 -6.93
ATOM   2116  SRF SRF S   1     -16.178  -0.819 -22.105  1.00 -7.95
ATOM   2117  SRF SRF S   1     -13.469  -0.133 -22.295  1.00 -6.60
ATOM   2118  SRF SRF S   1     -17.724   0.028 -22.421  1.00 -7.62
ATOM   2119  SRF SRF S   1     -12.378   2.430 -22.485  1.00 -7.71
ATOM   2120  SRF SRF S   1     -15.083  -0.824 -22.611  1.00 -6.99
ATOM   2121  SRF SRF S   1     -12.827   0.747 -22.801  1.00 -6.42
ATOM   2122  SRF SRF S   1     -16.785  -0.514 -22.927  1.00 -7.04
ATOM   2123  SRF SRF S   1     -12.714   3.458 -22.990  1.00 -7.72
ATOM   2124  SRF SRF S   1     -14.104  -0.383 -23.117  1.00 -6.56
ATOM   2125  SRF SRF S   1     -17.997   0.657 -23.243  1.00 -6.39
ATOM   2126  SRF SRF S   1     -12.619   1.787 -23.306  1.00 -6.50
ATOM   2127  SRF SRF S   1     -15.739  -0.603 -23.433  1.00 -6.68
ATOM   2128  SRF SRF S   1     -18.337   2.242 -23.559  1.00 -5.34
ATOM   2129  SRF SRF S   1     -13.440   0.406 -23.622  1.00 -6.40
ATOM   2130  SRF SRF S   1     -17.148   0.097 -23.749  1.00 -6.46
ATOM   2131  SRF SRF S   1     -12.881   2.762 -23.812  1.00 -6.48
ATOM   2132  SRF SRF S   1     -17.755   3.665 -23.875  1.00 -4.84
ATOM   2133  SRF SRF S   1     -14.817  -0.231 -23.938  1.00 -6.50
ATOM   2134  SRF SRF S   1     -17.859   1.388 -24.065  1.00 -5.91
ATOM   2135  SRF SRF S   1     -13.238   1.356 -24.128  1.00 -6.35
ATOM   2136  SRF SRF S   1     -16.554   4.435 -24.191  1.00 -5.15
ATOM   2137  SRF SRF S   1     -16.195   0.025 -24.254  1.00 -6.43
ATOM   2138  SRF SRF S   1     -13.547   3.436 -24.317  1.00 -6.24
ATOM   2139  SRF SRF S   1     -17.693   2.727 -24.381  1.00 -5.51
ATOM   2140  SRF SRF S   1     -14.256   0.515 -24.444  1.00 -6.41
ATOM   2141  SRF SRF S   1     -15.267   4.345 -24.507  1.00 -5.70
ATOM   2142  SRF SRF S   1     -17.044   0.956 -24.570  1.00 -6.18
ATOM   2143  SRF SRF S   1     -13.579   2.209 -24.633  1.00 -6.31
ATOM   2144  SRF SRF S   1     -16.841   3.564 -24.697  1.00 -5.59
ATOM   2145  SRF SRF S   1     -15.416   0.510 -24.760  1.00 -6.39
ATOM   2146  SRF SRF S   1     -14.461   3.558 -24.823  1.00 -6.09
ATOM   2147  SRF SRF S   1     -17.057   2.047 -24.886  1.00 -5.98
ATOM   2148  SRF SRF S   1     -14.324   1.459 -24.949  1.00 -6.35
ATOM   2149  SRF SRF S   1     -15.815   3.545 -25.013  1.00 -5.92
ATOM   2150  SRF SRF S   1     -16.083   1.257 -25.076  1.00 -6.27
ATOM   2151  SRF SRF S   1     -14.578   2.579 -25.139  1.00 -6.24
ATOM   2152  SRF SRF S   1     -16.215   2.585 -25.202  1.00 -6.07
ATOM   2153  SRF SRF S   1     -15.339   1.860 -25.265  1.00 -6.28
ATOM   2154  SRF SRF S   1     -11.815   0.026 -17.013  1.00  4.17
ATOM   2155  SRF SRF S   1     -12.733   0.022 -17.263  1.00  3.60
ATOM   2156  SRF SRF S   1     -11.869   0.772 -17.413  1.00  5.54
ATOM   2157  SRF SRF S   1     -13.260   0.612 -17.513  1.00  2.92
ATOM   2158  SRF SRF S   1     -16.574  -1.878 -14.960  1.00  1.93
ATOM   2159  SRF SRF S   1     -16.823  -1.305 -15.709  1.00  1.11
ATOM   2160  SRF SRF S   1     -16.049  -1.816 -16.170  1.00  2.28
ATOM   2161  SRF SRF S   1     -16.697  -0.639 -16.458  1.00 -0.48
ATOM   2162  SRF SRF S   1     -16.546   0.581 -16.746  1.00 -4.71
ATOM   2163  SRF SRF S   1     -15.954  -1.033 -16.919  1.00 -0.06
ATOM   2164  SRF SRF S   1     -14.471  -1.439 -17.091  1.00  2.27
ATOM   2165  SRF SRF S   1     -15.966  -0.038 -17.207  1.00 -3.28
ATOM   2166  SRF SRF S   1     -13.476  -0.574 -17.264  1.00  2.00
ATOM   2167  SRF SRF S   1     -14.834   1.327 -17.322  1.00 -4.17
ATOM   2168  SRF SRF S   1     -15.078  -0.759 -17.379  1.00 -0.49
ATOM   2169  SRF SRF S   1     -13.707   0.447 -17.437  1.00  1.84
ATOM   2170  SRF SRF S   1     -15.199   0.452 -17.495  1.00 -4.49
ATOM   2171  SRF SRF S   1     -14.401  -0.208 -17.552  1.00 -0.59
ATOM   2172  SRF SRF S   1     -16.150  -2.611 -15.094  1.00  3.01
ATOM   2173  SRF SRF S   1     -15.722  -3.337 -15.494  1.00  2.67
ATOM   2174  SRF SRF S   1     -15.612  -2.759 -16.144  1.00  3.03
ATOM   2175  SRF SRF S   1     -14.968  -3.101 -16.544  1.00  2.70
ATOM   2176  SRF SRF S   1     -14.978  -2.237 -16.794  1.00  2.93
ATOM   2177  SRF SRF S   1     -18.185   0.667 -16.912  1.00 -3.45
ATOM   2178  SRF SRF S   1     -19.726   0.458 -17.210  1.00  0.17
ATOM   2179  SRF SRF S   1     -18.856   0.810 -17.687  1.00 -3.27
ATOM   2180  SRF SRF S   1     -20.156   1.051 -17.985  1.00  0.75
ATOM   2181  SRF SRF S   1     -19.422   1.508 -18.461  1.00 -3.04
ATOM   2182  SRF SRF S   1     -14.179   0.629  -8.745  1.00-18.04
ATOM   2183  SRF SRF S   1     -13.544  -2.794 -10.223  1.00 -4.20
ATOM   2184  SRF SRF S   1     -13.034  -3.646 -10.767  1.00 -3.41
ATOM   2185  SRF SRF S   1     -12.085  -4.018 -11.311  1.00 -3.78
ATOM   2186  SRF SRF S   1     -13.757  -4.093 -11.651  1.00 -2.19
ATOM   2187  SRF SRF S   1     -14.593  -1.835  -9.742  1.00 -6.73
ATOM   2188  SRF SRF S   1     -15.891  -1.123  -9.861  1.00-11.85
ATOM   2189  SRF SRF S   1     -15.398  -2.301 -10.040  1.00 -5.73
ATOM   2190  SRF SRF S   1     -16.379  -1.896 -10.338  1.00 -7.58
ATOM   2191  SRF SRF S   1     -14.951  -3.047 -10.517  1.00 -3.42
ATOM   2192  SRF SRF S   1     -16.216  -2.755 -10.815  1.00 -4.25
ATOM   2193  SRF SRF S   1     -17.149  -1.698 -11.113  1.00 -7.53
ATOM   2194  SRF SRF S   1     -15.585  -3.440 -11.292  1.00 -2.50
ATOM   2195  SRF SRF S   1     -16.898  -2.630 -11.590  1.00 -3.99
ATOM   2196  SRF SRF S   1     -14.660  -3.777 -11.768  1.00 -1.76
ATOM   2197  SRF SRF S   1     -16.238  -3.393 -12.066  1.00 -2.08
ATOM   2198  SRF SRF S   1     -15.300  -3.821 -12.543  1.00 -1.07
ATOM   2199  SRF SRF S   1     -16.757  -3.022 -12.841  1.00 -1.81
ATOM   2200  SRF SRF S   1     -15.871  -3.533 -13.318  1.00 -0.10
ATOM   2201  SRF SRF S   1     -17.015  -2.429 -13.616  1.00 -1.26
ATOM   2202  SRF SRF S   1     -16.214  -2.957 -14.093  1.00  1.29
ATOM   2203  SRF SRF S   1     -13.228   0.194  -8.989  1.00-13.16
ATOM   2204  SRF SRF S   1     -14.182   0.683  -9.048  1.00-18.66
ATOM   2205  SRF SRF S   1     -13.567  -0.733  -9.108  1.00-10.08
ATOM   2206  SRF SRF S   1     -14.865  -0.021  -9.227  1.00-16.56
ATOM   2207  SRF SRF S   1     -12.502  -0.535  -9.287  1.00 -9.94
ATOM   2208  SRF SRF S   1     -14.372  -1.199  -9.406  1.00 -9.16
ATOM   2209  SRF SRF S   1     -12.874  -1.461  -9.585  1.00 -7.82
ATOM   2210  SRF SRF S   1     -13.220  -4.421 -11.847  1.00 -2.23
ATOM   2211  SRF SRF S   1     -14.628  -4.096 -12.179  1.00 -1.58
ATOM   2212  SRF SRF S   1     -12.293  -4.785 -12.378  1.00 -1.68
ATOM   2213  SRF SRF S   1     -13.925  -4.858 -12.710  1.00 -1.45
ATOM   2214  SRF SRF S   1     -11.243  -4.632 -12.910  1.00 -0.80
ATOM   2215  SRF SRF S   1     -15.389  -3.957 -13.042  1.00 -0.60
ATOM   2216  SRF SRF S   1     -12.895  -5.235 -13.242  1.00 -0.78
ATOM   2217  SRF SRF S   1     -14.654  -4.807 -13.574  1.00 -0.68
ATOM   2218  SRF SRF S   1     -11.764  -5.132 -13.773  1.00  0.61
ATOM   2219  SRF SRF S   1     -15.904  -3.456 -13.906  1.00  0.98
ATOM   2220  SRF SRF S   1     -13.608  -5.284 -14.105  1.00 -0.34
ATOM   2221  SRF SRF S   1     -15.232  -4.393 -14.437  1.00  0.57
ATOM   2222  SRF SRF S   1     -12.457  -5.289 -14.636  1.00  0.81
ATOM   2223  SRF SRF S   1     -14.245  -4.963 -14.968  1.00  0.32
ATOM   2224  SRF SRF S   1     -15.519  -3.733 -15.300  1.00  2.26
ATOM   2225  SRF SRF S   1     -13.146  -5.057 -15.499  1.00  0.79
ATOM   2226  SRF SRF S   1     -14.626  -4.321 -15.831  1.00  1.37
ATOM   2227  SRF SRF S   1     -10.144  -1.521 -15.898  1.00  0.54
ATOM   2228  SRF SRF S   1     -12.177  -4.665 -16.030  1.00  1.69
ATOM   2229  SRF SRF S   1     -13.626  -4.397 -16.362  1.00  1.08
ATOM   2230  SRF SRF S   1     -10.844  -0.813 -16.429  1.00  1.29
ATOM   2231  SRF SRF S   1     -11.588  -3.881 -16.562  1.00  1.89
ATOM   2232  SRF SRF S   1     -14.517  -3.419 -16.694  1.00  2.07
ATOM   2233  SRF SRF S   1     -10.876  -2.102 -16.761  1.00  0.94
ATOM   2234  SRF SRF S   1     -12.807  -3.887 -16.894  1.00  1.12
ATOM   2235  SRF SRF S   1     -11.804  -0.684 -16.960  1.00  1.85
ATOM   2236  SRF SRF S   1     -14.531  -2.272 -17.026  1.00  2.46
ATOM   2237  SRF SRF S   1     -11.660  -2.890 -17.093  1.00  1.03
ATOM   2238  SRF SRF S   1     -13.226  -0.698 -17.159  1.00  2.27
ATOM   2239  SRF SRF S   1     -13.507  -3.103 -17.226  1.00  1.15
ATOM   2240  SRF SRF S   1     -11.926  -1.713 -17.292  1.00  0.56
ATOM   2241  SRF SRF S   1     -13.647  -1.707 -17.358  1.00  1.31
ATOM   2242  SRF SRF S   1     -12.726  -2.468 -17.425  1.00  0.67
ATOM   2243  SRF SRF S   1     -10.214  -4.110 -13.869  1.00  0.62
ATOM   2244  SRF SRF S   1     -11.297  -4.962 -14.119  1.00  1.40
ATOM   2245  SRF SRF S   1      -9.775  -3.368 -14.269  1.00  0.30
ATOM   2246  SRF SRF S   1     -10.543  -4.533 -14.519  1.00  1.74
ATOM   2247  SRF SRF S   1     -10.034  -3.837 -14.919  1.00  1.72
ATOM   2248  SRF SRF S   1     -11.045  -4.731 -15.169  1.00  2.13
ATOM   2249  SRF SRF S   1      -9.870  -3.014 -15.319  1.00  1.49
ATOM   2250  SRF SRF S   1     -10.519  -4.107 -15.569  1.00  2.22
ATOM   2251  SRF SRF S   1     -11.608  -4.610 -15.819  1.00  2.20
ATOM   2252  SRF SRF S   1     -10.359  -3.355 -15.969  1.00  2.09
ATOM   2253  SRF SRF S   1     -11.165  -4.020 -16.219  1.00  2.26
ATOM   2254  SRF SRF S   1     -18.496  -1.793 -10.048  1.00 -7.90
ATOM   2255  SRF SRF S   1     -18.319  -2.469 -11.469  1.00 -4.51
ATOM   2256  SRF SRF S   1     -17.269  -2.316 -12.001  1.00 -4.44
ATOM   2257  SRF SRF S   1     -18.921  -2.919 -12.333  1.00 -3.18
ATOM   2258  SRF SRF S   1     -17.790  -2.816 -12.864  1.00 -2.68
ATOM   2259  SRF SRF S   1     -19.634  -2.968 -13.196  1.00 -2.17
ATOM   2260  SRF SRF S   1     -18.483  -2.973 -13.727  1.00 -1.35
ATOM   2261  SRF SRF S   1     -20.271  -2.647 -14.059  1.00 -1.05
ATOM   2262  SRF SRF S   1     -17.455  -2.509 -14.258  1.00 -0.53
ATOM   2263  SRF SRF S   1     -19.172  -2.741 -14.590  1.00  0.27
ATOM   2264  SRF SRF S   1     -18.203  -2.349 -15.121  1.00  0.69
ATOM   2265  SRF SRF S   1     -17.614  -1.565 -15.653  1.00  0.85
ATOM   2266  SRF SRF S   1     -20.557   0.044 -16.117  1.00  1.90
ATOM   2267  SRF SRF S   1     -17.686  -0.574 -16.184  1.00 -0.06
ATOM   2268  SRF SRF S   1     -17.952   0.603 -16.383  1.00 -2.66
ATOM   2269  SRF SRF S   1     -18.752  -0.152 -16.516  1.00  0.41
ATOM   2270  SRF SRF S   1     -20.254  -2.444 -14.628  1.00  0.13
ATOM   2271  SRF SRF S   1     -19.426  -2.515 -15.028  1.00  0.98
ATOM   2272  SRF SRF S   1     -20.541  -1.961 -15.278  1.00  0.73
ATOM   2273  SRF SRF S   1     -18.696  -2.220 -15.428  1.00  1.33
ATOM   2274  SRF SRF S   1     -21.103  -0.940 -15.528  1.00  0.18
ATOM   2275  SRF SRF S   1     -19.787  -2.018 -15.678  1.00  1.48
ATOM   2276  SRF SRF S   1     -20.459  -1.282 -15.928  1.00  1.41
ATOM   2277  SRF SRF S   1     -19.171  -1.634 -16.078  1.00  1.65
ATOM   2278  SRF SRF S   1     -20.469  -0.418 -16.178  1.00  1.70
ATOM   2279  SRF SRF S   1     -19.698  -1.044 -16.328  1.00  1.71
ATOM   2280  SRF SRF S   1     -19.803   0.008 -16.428  1.00  1.76
ATOM   2281  SRF SRF S   1     -19.110  -0.566 -16.478  1.00  1.30
ATOM   2282  SRF SRF S   1     -15.612  -0.931  -8.822  1.00-15.12
ATOM   2283  SRF SRF S   1     -17.256  -1.635  -9.144  1.00-12.15
ATOM   2284  SRF SRF S   1     -16.259  -1.185  -9.659  1.00-12.75
ATOM   2285  SRF SRF S   1     -14.713  -1.555   3.544  1.00 -5.52
ATOM   2286  SRF SRF S   1     -14.061  -3.057   3.481  1.00 -6.59
ATOM   2287  SRF SRF S   1     -15.437  -2.302   3.355  1.00 -7.61
ATOM   2288  SRF SRF S   1     -12.931  -2.847   3.291  1.00 -4.40
ATOM   2289  SRF SRF S   1     -14.914  -3.551   3.165  1.00 -7.80
ATOM   2290  SRF SRF S   1     -15.860  -1.367   3.039  1.00 -8.37
ATOM   2291  SRF SRF S   1     -13.326  -3.829   2.975  1.00 -6.72
ATOM   2292  SRF SRF S   1     -15.955  -3.122   2.849  1.00 -8.18
ATOM   2293  SRF SRF S   1     -14.441  -4.342   2.659  1.00 -8.07
ATOM   2294  SRF SRF S   1     -16.546  -1.975   2.533  1.00 -8.53
ATOM   2295  SRF SRF S   1     -12.408  -3.805   2.470  1.00 -5.39
ATOM   2296  SRF SRF S   1     -15.782  -4.033   2.343  1.00 -8.57
ATOM   2297  SRF SRF S   1     -13.559  -4.688   2.154  1.00 -7.86
ATOM   2298  SRF SRF S   1     -16.771  -2.911   2.027  1.00 -7.80
ATOM   2299  SRF SRF S   1     -15.113  -4.759   1.838  1.00 -9.08
ATOM   2300  SRF SRF S   1     -16.961  -1.332   1.711  1.00 -9.74
ATOM   2301  SRF SRF S   1     -12.559  -4.543   1.648  1.00 -6.69
ATOM   2302  SRF SRF S   1     -16.505  -3.900   1.522  1.00 -8.65
ATOM   2303  SRF SRF S   1     -14.132  -5.117   1.332  1.00 -9.23
ATOM   2304  SRF SRF S   1     -11.686  -3.942   1.143  1.00 -2.62
ATOM   2305  SRF SRF S   1     -15.806  -4.710   1.016  1.00-10.77
ATOM   2306  SRF SRF S   1     -13.055  -5.019   0.827  1.00 -8.68
ATOM   2307  SRF SRF S   1     -14.810  -5.163   0.511  1.00-11.75
ATOM   2308  SRF SRF S   1     -12.101  -4.477   0.321  1.00 -5.84
ATOM   2309  SRF SRF S   1     -13.715  -5.168   0.005  1.00-12.21
ATOM   2310  SRF SRF S   1     -12.348  -4.908  -0.494  1.00 -8.25
ATOM   2311  SRF SRF S   1     -13.921  -5.482  -0.810  1.00-12.12
ATOM   2312  SRF SRF S   1     -12.844  -5.384  -1.315  1.00-10.16
ATOM   2313  SRF SRF S   1     -13.504  -5.533  -2.137  1.00-11.59
ATOM   2314  SRF SRF S   1     -14.160  -5.312  -2.959  1.00-13.44
ATOM   2315  SRF SRF S   1     -13.238  -4.940  -3.464  1.00-12.09
ATOM   2316  SRF SRF S   1     -13.837  -4.199  -4.286  1.00-12.56
ATOM   2317  SRF SRF S   1     -13.760  -2.849  -4.791  1.00-13.49
ATOM   2318  SRF SRF S   1     -12.341  -1.165  -8.121  1.00 -7.30
ATOM   2319  SRF SRF S   1     -13.058  -0.362  -8.461  1.00-10.54
ATOM   2320  SRF SRF S   1     -13.899  -2.744  -5.366  1.00-10.97
ATOM   2321  SRF SRF S   1     -12.866  -2.749  -5.843  1.00 -7.92
ATOM   2322  SRF SRF S   1     -13.484  -2.541  -6.618  1.00 -8.00
ATOM   2323  SRF SRF S   1     -12.614  -2.189  -7.095  1.00 -6.53
ATOM   2324  SRF SRF S   1     -13.914  -1.948  -7.393  1.00 -9.80
ATOM   2325  SRF SRF S   1     -13.180  -1.491  -7.869  1.00 -8.33
ATOM   2326  SRF SRF S   1     -13.808  -0.787  -8.167  1.00-11.71
ATOM   2327  SRF SRF S   1     -13.827   0.119  -8.371  1.00-14.51
ATOM   2328  SRF SRF S   1     -12.292  -0.302  -8.549  1.00 -9.15
ATOM   2329  SRF SRF S   1     -18.478  -0.413   1.266  1.00 -9.62
ATOM   2330  SRF SRF S   1     -15.286  -2.590  -7.463  1.00 -9.45
ATOM   2331  SRF SRF S   1     -14.725  -1.844  -7.969  1.00-10.93
ATOM   2332  SRF SRF S   1     -15.885  -1.849  -8.285  1.00-11.78
ATOM   2333  SRF SRF S   1     -14.793  -0.900  -8.474  1.00-13.81
ATOM   2334  SRF SRF S   1     -19.084  -6.171  -0.978  1.00 -4.61
ATOM   2335  SRF SRF S   1     -19.830  -6.119  -1.862  1.00 -3.66
ATOM   2336  SRF SRF S   1     -18.759  -6.607  -2.406  1.00 -4.26
ATOM   2337  SRF SRF S   1     -19.456  -6.494  -3.049  1.00 -3.05
ATOM   2338  SRF SRF S   1     -20.769  -5.684  -3.347  1.00 -3.95
ATOM   2339  SRF SRF S   1     -18.531  -6.831  -3.525  1.00 -3.48
ATOM   2340  SRF SRF S   1     -20.109  -6.447  -3.823  1.00 -2.99
ATOM   2341  SRF SRF S   1     -17.515  -6.739  -4.002  1.00 -4.31
ATOM   2342  SRF SRF S   1     -19.171  -6.875  -4.300  1.00 -2.79
ATOM   2343  SRF SRF S   1     -16.616  -6.228  -4.479  1.00 -5.30
ATOM   2344  SRF SRF S   1     -20.628  -6.076  -4.598  1.00 -3.67
ATOM   2345  SRF SRF S   1     -18.138  -6.880  -4.777  1.00 -2.98
ATOM   2346  SRF SRF S   1     -16.010  -5.398  -4.956  1.00 -5.94
ATOM   2347  SRF SRF S   1     -19.742  -6.587  -5.075  1.00 -2.86
ATOM   2348  SRF SRF S   1     -17.215  -6.463  -5.254  1.00 -3.35
ATOM   2349  SRF SRF S   1     -18.756  -6.672  -5.552  1.00 -2.69
ATOM   2350  SRF SRF S   1     -16.588  -5.720  -5.731  1.00 -3.70
ATOM   2351  SRF SRF S   1     -17.886  -6.320  -6.029  1.00 -2.80
ATOM   2352  SRF SRF S   1     -19.186  -6.079  -6.327  1.00 -2.91
ATOM   2353  SRF SRF S   1     -17.357  -5.617  -6.505  1.00 -3.03
ATOM   2354  SRF SRF S   1     -18.452  -5.622  -6.803  1.00 -2.95
ATOM   2355  SRF SRF S   1     -17.422  -4.727  -6.982  1.00 -3.41
ATOM   2356  SRF SRF S   1     -14.874  -4.688  -4.867  1.00 -7.94
ATOM   2357  SRF SRF S   1     -14.268  -3.858  -5.344  1.00 -8.12
ATOM   2358  SRF SRF S   1     -15.473  -4.923  -5.642  1.00 -5.16
ATOM   2359  SRF SRF S   1     -14.072  -2.878  -5.821  1.00 -9.52
ATOM   2360  SRF SRF S   1     -14.846  -4.180  -6.119  1.00 -5.69
ATOM   2361  SRF SRF S   1     -16.144  -4.780  -6.417  1.00 -4.05
ATOM   2362  SRF SRF S   1     -14.655  -3.284  -6.595  1.00 -7.30
ATOM   2363  SRF SRF S   1     -15.615  -4.077  -6.893  1.00 -4.94
ATOM   2364  SRF SRF S   1     -15.680  -3.187  -7.370  1.00 -6.92
ATOM   2365  SRF SRF S   1     -17.472  -4.389  -7.283  1.00 -3.74
ATOM   2366  SRF SRF S   1     -16.943  -3.686  -7.759  1.00 -4.90
ATOM   2367  SRF SRF S   1     -18.038  -3.691  -8.057  1.00 -4.81
ATOM   2368  SRF SRF S   1     -17.008  -2.796  -8.236  1.00 -7.17
ATOM   2369  SRF SRF S   1     -17.247  -1.740  -8.415  1.00-12.77
ATOM   2370  SRF SRF S   1     -17.965  -2.417  -8.534  1.00 -8.52
ATOM   2371  SRF SRF S   1     -16.904  -4.881   0.776  1.00 -7.19
ATOM   2372  SRF SRF S   1     -17.757  -5.375   0.460  1.00 -5.40
ATOM   2373  SRF SRF S   1     -16.169  -5.653   0.270  1.00 -8.62
ATOM   2374  SRF SRF S   1     -17.284  -6.166  -0.046  1.00 -6.51
ATOM   2375  SRF SRF S   1     -15.251  -5.629  -0.235  1.00-11.03
ATOM   2376  SRF SRF S   1     -16.402  -6.512  -0.551  1.00 -7.34
ATOM   2377  SRF SRF S   1     -17.956  -6.583  -0.867  1.00 -5.83
ATOM   2378  SRF SRF S   1     -15.402  -6.367  -1.057  1.00 -8.74
ATOM   2379  SRF SRF S   1     -16.975  -6.941  -1.373  1.00 -6.48
ATOM   2380  SRF SRF S   1     -14.529  -5.766  -1.562  1.00-12.25
ATOM   2381  SRF SRF S   1     -15.898  -6.843  -1.878  1.00 -7.39
ATOM   2382  SRF SRF S   1     -17.653  -6.987  -2.194  1.00 -5.67
ATOM   2383  SRF SRF S   1     -14.944  -6.301  -2.384  1.00 -9.11
ATOM   2384  SRF SRF S   1     -16.558  -6.992  -2.700  1.00 -6.45
ATOM   2385  SRF SRF S   1     -14.302  -5.421  -2.890  1.00-13.12
ATOM   2386  SRF SRF S   1     -18.260  -6.682  -3.016  1.00 -4.57
ATOM   2387  SRF SRF S   1     -15.579  -6.551  -3.206  1.00 -7.46
ATOM   2388  SRF SRF S   1     -17.214  -6.771  -3.522  1.00 -5.49
ATOM   2389  SRF SRF S   1     -14.915  -5.762  -3.711  1.00 -9.04
ATOM   2390  SRF SRF S   1     -16.292  -6.399  -4.027  1.00 -6.28
ATOM   2391  SRF SRF S   1     -14.713  -4.812  -4.217  1.00-10.84
ATOM   2392  SRF SRF S   1     -15.731  -5.653  -4.533  1.00 -6.98
ATOM   2393  SRF SRF S   1     -19.372  -2.198   1.761  1.00 -1.91
ATOM   2394  SRF SRF S   1     -20.132  -2.983   1.562  1.00 -2.13
ATOM   2395  SRF SRF S   1     -19.202  -1.162   1.429  1.00 -4.54
ATOM   2396  SRF SRF S   1     -19.583  -4.295   1.363  1.00 -1.84
ATOM   2397  SRF SRF S   1     -20.677  -3.844   1.031  1.00 -3.27
ATOM   2398  SRF SRF S   1     -19.086  -5.126   0.832  1.00 -2.79
ATOM   2399  SRF SRF S   1     -20.494  -4.801   0.500  1.00 -3.52
ATOM   2400  SRF SRF S   1     -18.159  -5.490   0.301  1.00 -4.90
ATOM   2401  SRF SRF S   1     -21.534  -3.623   0.168  1.00 -6.71
ATOM   2402  SRF SRF S   1     -19.791  -5.563  -0.031  1.00 -3.78
ATOM   2403  SRF SRF S   1     -21.255  -4.662  -0.363  1.00 -5.02
ATOM   2404  SRF SRF S   1     -20.520  -5.512  -0.895  1.00 -4.19
ATOM   2405  SRF SRF S   1     -21.770  -4.161  -1.227  1.00 -8.29
ATOM   2406  SRF SRF S   1     -21.098  -5.098  -1.758  1.00 -5.12
ATOM   2407  SRF SRF S   1     -18.110  -2.864   1.936  1.00 -2.02
ATOM   2408  SRF SRF S   1     -18.911  -2.453   1.886  1.00 -1.55
ATOM   2409  SRF SRF S   1     -18.395  -3.642   1.836  1.00 -1.35
ATOM   2410  SRF SRF S   1     -17.904  -2.135   1.786  1.00 -3.44
ATOM   2411  SRF SRF S   1     -17.501  -3.476   1.686  1.00 -3.25
ATOM   2412  SRF SRF S   1     -17.153  -2.386   1.536  1.00 -6.31
ATOM   2413  SRF SRF S   1     -17.813  -4.252   1.436  1.00 -2.52
ATOM   2414  SRF SRF S   1     -17.087  -4.233   1.036  1.00 -5.70
ATOM   2415  SRF SRF S   1     -17.794  -0.767   2.148  1.00 -7.53
ATOM   2416  SRF SRF S   1     -18.344  -0.373   1.327  1.00 -9.97
ATOM   2417  SRF SRF S   1     -14.439  -1.161   5.494  1.00 -2.44
ATOM   2418  SRF SRF S   1     -15.150  -1.321   4.610  1.00 -4.17
ATOM   2419  SRF SRF S   1     -16.973   0.179   9.239  1.00 -3.05
ATOM   2420  SRF SRF S   1     -17.524   3.727   8.763  1.00 -3.89
ATOM   2421  SRF SRF S   1     -16.463  -0.673   8.695  1.00 -2.89
ATOM   2422  SRF SRF S   1     -16.271   4.459   8.423  1.00 -4.07
ATOM   2423  SRF SRF S   1     -15.514  -1.045   8.151  1.00 -2.12
ATOM   2424  SRF SRF S   1     -14.439  -0.889   7.607  1.00 -1.40
ATOM   2425  SRF SRF S   1     -16.131  -1.506   7.267  1.00 -3.63
ATOM   2426  SRF SRF S   1     -14.972  -1.401   6.723  1.00 -2.55
ATOM   2427  SRF SRF S   1     -15.683  -1.561   5.839  1.00 -4.09
ATOM   2428  SRF SRF S   1     -21.002   0.592   5.864  1.00 -2.19
ATOM   2429  SRF SRF S   1     -21.173   2.016   5.579  1.00 -1.50
ATOM   2430  SRF SRF S   1     -20.762  -0.300   5.408  1.00 -2.04
ATOM   2431  SRF SRF S   1     -21.397   1.091   5.123  1.00 -1.46
ATOM   2432  SRF SRF S   1     -20.131  -1.030   4.952  1.00 -2.18
ATOM   2433  SRF SRF S   1     -21.204   0.129   4.667  1.00 -1.65
ATOM   2434  SRF SRF S   1     -20.627  -0.675   4.211  1.00 -1.91
ATOM   2435  SRF SRF S   1     -21.362   0.720   3.926  1.00 -1.55
ATOM   2436  SRF SRF S   1     -19.780  -1.164   3.755  1.00 -2.27
ATOM   2437  SRF SRF S   1     -20.874  -0.108   3.470  1.00 -2.06
ATOM   2438  SRF SRF S   1     -20.108  -0.613   3.014  1.00 -2.61
ATOM   2439  SRF SRF S   1     -19.248  -0.678   2.558  1.00 -3.64
ATOM   2440  SRF SRF S   1     -19.147   0.433   1.817  1.00 -6.91
ATOM   2441  SRF SRF S   1     -20.775   2.316   6.202  1.00 -2.60
ATOM   2442  SRF SRF S   1     -20.286  -0.447   5.998  1.00 -2.99
ATOM   2443  SRF SRF S   1     -19.533  -1.318   5.454  1.00 -3.01
ATOM   2444  SRF SRF S   1     -16.573  -1.651   5.250  1.00 -5.05
ATOM   2445  SRF SRF S   1     -18.462  -1.806   4.910  1.00 -3.46
ATOM   2446  SRF SRF S   1     -17.284  -1.811   4.366  1.00 -4.39
ATOM   2447  SRF SRF S   1     -19.114  -1.477   4.026  1.00 -2.61
ATOM   2448  SRF SRF S   1     -17.989  -1.574   3.482  1.00 -3.96
ATOM   2449  SRF SRF S   1     -18.480  -0.898   2.598  1.00 -4.49
ATOM   2450  SRF SRF S   1     -16.184  -1.416   3.727  1.00 -6.09
ATOM   2451  SRF SRF S   1     -16.873  -1.184   2.864  1.00 -7.28
ATOM   2452  SRF SRF S   1     -18.056   2.017   9.385  1.00 -3.82
ATOM   2453  SRF SRF S   1     -17.370   0.439   9.319  1.00 -3.48
ATOM   2454  SRF SRF S   1     -18.816   1.232   9.186  1.00 -4.25
ATOM   2455  SRF SRF S   1     -17.886   3.053   9.053  1.00 -3.91
ATOM   2456  SRF SRF S   1     -18.267  -0.080   8.987  1.00 -4.20
ATOM   2457  SRF SRF S   1     -19.261   2.215   8.854  1.00 -4.38
ATOM   2458  SRF SRF S   1     -19.361   0.371   8.655  1.00 -4.42
ATOM   2459  SRF SRF S   1     -18.806   3.385   8.522  1.00 -4.56
ATOM   2460  SRF SRF S   1     -17.770  -0.911   8.456  1.00 -4.23
ATOM   2461  SRF SRF S   1     -19.982   1.576   8.323  1.00 -4.40
ATOM   2462  SRF SRF S   1     -19.178  -0.586   8.124  1.00 -4.46
ATOM   2463  SRF SRF S   1     -19.737   3.056   7.991  1.00 -4.44
ATOM   2464  SRF SRF S   1     -16.843  -1.275   7.925  1.00 -4.03
ATOM   2465  SRF SRF S   1     -20.218   0.592   7.792  1.00 -4.31
ATOM   2466  SRF SRF S   1     -18.606   4.207   7.659  1.00 -5.66
ATOM   2467  SRF SRF S   1     -18.475  -1.348   7.593  1.00 -4.49
ATOM   2468  SRF SRF S   1     -20.417   2.251   7.460  1.00 -4.12
ATOM   2469  SRF SRF S   1     -19.939  -0.447   7.261  1.00 -4.24
ATOM   2470  SRF SRF S   1     -19.619   3.804   7.128  1.00 -4.34
ATOM   2471  SRF SRF S   1     -17.445  -1.725   7.061  1.00 -4.52
ATOM   2472  SRF SRF S   1     -20.678   1.174   6.929  1.00 -3.75
ATOM   2473  SRF SRF S   1     -19.204  -1.297   6.729  1.00 -4.29
ATOM   2474  SRF SRF S   1     -20.390   2.975   6.597  1.00 -3.38
ATOM   2475  SRF SRF S   1     -20.454   0.054   6.397  1.00 -3.42
ATOM   2476  SRF SRF S   1     -18.158  -1.774   6.198  1.00 -4.50
ATOM   2477  SRF SRF S   1     -17.007  -1.779   5.667  1.00 -4.88
ATOM   2478  SRF SRF S   1     -15.248   1.806  10.088  1.00 -0.61
ATOM   2479  SRF SRF S   1     -16.177   2.282  10.030  1.00 -1.07
ATOM   2480  SRF SRF S   1     -15.578   0.904   9.972  1.00 -0.87
ATOM   2481  SRF SRF S   1     -15.008   2.652   9.914  1.00 -0.53
ATOM   2482  SRF SRF S   1     -16.841   1.597   9.856  1.00 -1.85
ATOM   2483  SRF SRF S   1     -14.541   1.096   9.798  1.00 -0.52
ATOM   2484  SRF SRF S   1     -16.028   3.187   9.740  1.00 -1.10
ATOM   2485  SRF SRF S   1     -16.361   0.450   9.682  1.00 -1.66
ATOM   2486  SRF SRF S   1     -14.138   2.361   9.624  1.00 -0.45
ATOM   2487  SRF SRF S   1     -17.229   2.455   9.566  1.00 -2.48
ATOM   2488  SRF SRF S   1     -14.903   0.196   9.508  1.00 -0.78
ATOM   2489  SRF SRF S   1     -15.103   3.572   9.450  1.00 -0.72
ATOM   2490  SRF SRF S   1     -13.721   1.380   9.334  1.00 -0.53
ATOM   2491  SRF SRF S   1     -16.832   3.477   9.276  1.00 -2.23
ATOM   2492  SRF SRF S   1     -15.927  -0.276   9.218  1.00 -1.66
ATOM   2493  SRF SRF S   1     -14.011   3.193   9.160  1.00 -0.54
ATOM   2494  SRF SRF S   1     -14.061   0.217   9.044  1.00 -0.62
ATOM   2495  SRF SRF S   1     -15.763   4.102   8.986  1.00 -1.71
ATOM   2496  SRF SRF S   1     -13.296   2.124   8.870  1.00 -0.98
ATOM   2497  SRF SRF S   1     -15.117  -0.593   8.754  1.00 -1.27
ATOM   2498  SRF SRF S   1     -13.333   0.732   8.580  1.00 -0.69
ATOM   2499  SRF SRF S   1     -13.316   3.037   8.406  1.00 -1.69
ATOM   2500  SRF SRF S   1     -14.200  -0.460   8.290  1.00 -0.90
ATOM   2501  SRF SRF S   1     -13.150   7.638 -22.341  1.00 -0.90
ATOM   2502  SRF SRF S   1     -13.790   7.594 -23.116  1.00 -2.17
ATOM   2503  SRF SRF S   1     -15.247   8.393 -23.414  1.00 -4.53
ATOM   2504  SRF SRF S   1     -12.757   7.589 -23.593  1.00 -1.04
ATOM   2505  SRF SRF S   1     -14.361   7.882 -23.891  1.00 -2.65
ATOM   2506  SRF SRF S   1     -15.505   8.986 -24.189  1.00 -4.66
ATOM   2507  SRF SRF S   1     -13.375   7.797 -24.368  1.00 -1.66
ATOM   2508  SRF SRF S   1     -14.704   8.458 -24.666  1.00 -2.94
ATOM   2509  SRF SRF S   1     -13.805   8.390 -25.143  1.00 -1.98
ATOM   2510  SRF SRF S   1     -19.929   8.045 -24.997  1.00 -3.92
ATOM   2511  SRF SRF S   1     -18.751   8.040 -25.541  1.00 -4.79
ATOM   2512  SRF SRF S   1     -20.581   8.374 -25.881  1.00 -5.91
ATOM   2513  SRF SRF S   1     -19.456   8.277 -26.425  1.00 -5.89
ATOM   2514  SRF SRF S   1     -19.947   8.953 -27.309  1.00 -8.05
ATOM   2515  SRF SRF S   1     -17.181   8.429 -25.519  1.00 -6.42
ATOM   2516  SRF SRF S   1     -16.227   8.971 -26.025  1.00 -7.10
ATOM   2517  SRF SRF S   1     -17.841   8.280 -26.341  1.00 -6.56
ATOM   2518  SRF SRF S   1     -15.585   9.851 -26.531  1.00 -7.35
ATOM   2519  SRF SRF S   1     -16.862   8.721 -26.847  1.00 -7.18
ATOM   2520  SRF SRF S   1     -18.497   8.501 -27.163  1.00 -7.05
ATOM   2521  SRF SRF S   1     -16.188  13.322 -27.226  1.00-11.16
ATOM   2522  SRF SRF S   1     -16.198   9.510 -27.352  1.00 -7.56
ATOM   2523  SRF SRF S   1     -15.639  11.866 -27.542  1.00 -8.31
ATOM   2524  SRF SRF S   1     -17.575   8.873 -27.668  1.00 -7.39
ATOM   2525  SRF SRF S   1     -17.119  13.650 -27.731  1.00-13.52
ATOM   2526  SRF SRF S   1     -15.996  10.460 -27.858  1.00 -7.87
ATOM   2527  SRF SRF S   1     -19.312  13.539 -27.921  1.00-14.08
ATOM   2528  SRF SRF S   1     -18.953   9.129 -27.984  1.00 -7.82
ATOM   2529  SRF SRF S   1     -16.305  12.540 -28.047  1.00 -9.20
ATOM   2530  SRF SRF S   1     -17.014   9.619 -28.174  1.00 -7.73
ATOM   2531  SRF SRF S   1     -18.025  13.449 -28.237  1.00-12.26
ATOM   2532  SRF SRF S   1     -19.802  10.060 -28.300  1.00 -9.45
ATOM   2533  SRF SRF S   1     -16.337  11.313 -28.363  1.00 -8.26
ATOM   2534  SRF SRF S   1     -19.599  12.668 -28.427  1.00-11.22
ATOM   2535  SRF SRF S   1     -18.174   9.614 -28.490  1.00 -7.85
ATOM   2536  SRF SRF S   1     -17.219  12.662 -28.553  1.00 -9.54
ATOM   2537  SRF SRF S   1     -19.815  11.151 -28.616  1.00-10.10
ATOM   2538  SRF SRF S   1     -17.082  10.563 -28.679  1.00 -8.06
ATOM   2539  SRF SRF S   1     -18.573  12.649 -28.743  1.00 -9.93
ATOM   2540  SRF SRF S   1     -18.841  10.361 -28.806  1.00 -8.41
ATOM   2541  SRF SRF S   1     -17.336  11.683 -28.869  1.00 -8.58
ATOM   2542  SRF SRF S   1     -18.973  11.689 -28.932  1.00 -9.18
ATOM   2543  SRF SRF S   1     -18.097  10.964 -28.995  1.00 -8.37
ATOM   2544  SRF SRF S   1     -17.321   7.954 -22.245  1.00 -3.37
ATOM   2545  SRF SRF S   1     -18.804   7.414 -22.543  1.00 -2.12
ATOM   2546  SRF SRF S   1     -16.497   8.522 -22.722  1.00 -5.72
ATOM   2547  SRF SRF S   1     -20.382   7.798 -22.841  1.00 -1.30
ATOM   2548  SRF SRF S   1     -17.788   7.506 -23.020  1.00 -2.94
ATOM   2549  SRF SRF S   1     -19.444   7.370 -23.318  1.00 -2.14
ATOM   2550  SRF SRF S   1     -16.889   8.017 -23.497  1.00 -3.96
ATOM   2551  SRF SRF S   1     -20.901   8.169 -23.616  1.00 -2.47
ATOM   2552  SRF SRF S   1     -18.411   7.365 -23.795  1.00 -2.84
ATOM   2553  SRF SRF S   1     -16.283   8.847 -23.974  1.00 -5.35
ATOM   2554  SRF SRF S   1     -20.015   7.658 -24.093  1.00 -2.59
ATOM   2555  SRF SRF S   1     -17.488   7.782 -24.272  1.00 -3.72
ATOM   2556  SRF SRF S   1     -19.029   7.573 -24.570  1.00 -3.09
ATOM   2557  SRF SRF S   1     -16.861   8.525 -24.749  1.00 -5.55
ATOM   2558  SRF SRF S   1     -18.159   7.925 -25.047  1.00 -4.29
ATOM   2559  SRF SRF S   1     -13.251   7.818 -21.693  1.00 -0.55
ATOM   2560  SRF SRF S   1     -16.295   8.298 -22.325  1.00 -5.47
ATOM   2561  SRF SRF S   1     -15.342   8.226 -22.830  1.00 -5.28
ATOM   2562  SRF SRF S   1     -19.469   3.605 -19.797  1.00 -5.30
ATOM   2563  SRF SRF S   1     -20.180   4.896 -20.113  1.00 -1.11
ATOM   2564  SRF SRF S   1     -17.319   7.499 -22.034  1.00 -2.03
ATOM   2565  SRF SRF S   1     -16.642   8.050 -22.207  1.00 -3.94
ATOM   2566  SRF SRF S   1     -12.955   1.296 -18.597  1.00 -1.70
ATOM   2567  SRF SRF S   1     -12.165   1.353 -19.464  1.00 -3.32
ATOM   2568  SRF SRF S   1     -11.211   1.895 -19.970  1.00 -3.39
ATOM   2569  SRF SRF S   1     -10.120   4.458 -20.160  1.00 -2.95
ATOM   2570  SRF SRF S   1     -12.825   1.204 -20.286  1.00 -6.80
ATOM   2571  SRF SRF S   1     -10.569   2.775 -20.476  1.00 -3.80
ATOM   2572  SRF SRF S   1     -10.456   5.486 -20.665  1.00 -3.36
ATOM   2573  SRF SRF S   1     -11.846   1.645 -20.792  1.00 -5.44
ATOM   2574  SRF SRF S   1     -10.361   3.815 -20.981  1.00 -4.21
ATOM   2575  SRF SRF S   1     -11.172   6.246 -21.171  1.00 -2.89
ATOM   2576  SRF SRF S   1     -11.182   2.434 -21.297  1.00 -5.16
ATOM   2577  SRF SRF S   1     -10.623   4.790 -21.487  1.00 -4.45
ATOM   2578  SRF SRF S   1     -12.103   6.574 -21.676  1.00 -2.53
ATOM   2579  SRF SRF S   1     -10.980   3.384 -21.803  1.00 -5.19
ATOM   2580  SRF SRF S   1     -11.289   5.464 -21.992  1.00 -4.44
ATOM   2581  SRF SRF S   1     -11.998   2.543 -22.119  1.00 -7.01
ATOM   2582  SRF SRF S   1     -11.321   4.237 -22.308  1.00 -5.32
ATOM   2583  SRF SRF S   1     -12.203   5.586 -22.498  1.00 -4.66
ATOM   2584  SRF SRF S   1     -12.066   3.487 -22.624  1.00 -6.66
ATOM   2585  SRF SRF S   1     -12.320   4.607 -22.814  1.00 -5.83
ATOM   2586  SRF SRF S   1     -13.333   7.023 -21.874  1.00 -1.29
ATOM   2587  SRF SRF S   1     -14.294   7.328 -22.350  1.00 -2.12
ATOM   2588  SRF SRF S   1     -13.032   6.441 -22.648  1.00 -2.70
ATOM   2589  SRF SRF S   1     -15.250   7.189 -22.827  1.00 -2.65
ATOM   2590  SRF SRF S   1     -12.514   5.068 -22.946  1.00 -4.87
ATOM   2591  SRF SRF S   1     -13.910   6.750 -23.125  1.00 -2.41
ATOM   2592  SRF SRF S   1     -12.850   3.742 -23.244  1.00 -6.87
ATOM   2593  SRF SRF S   1     -15.978   6.646 -23.304  1.00 -2.74
ATOM   2594  SRF SRF S   1     -13.142   5.704 -23.423  1.00 -3.28
ATOM   2595  SRF SRF S   1     -14.764   6.561 -23.602  1.00 -2.72
ATOM   2596  SRF SRF S   1     -13.172   4.546 -23.721  1.00 -4.69
ATOM   2597  SRF SRF S   1     -14.004   5.819 -23.900  1.00 -3.05
ATOM   2598  SRF SRF S   1     -15.281   5.807 -24.079  1.00 -3.19
ATOM   2599  SRF SRF S   1     -14.114   4.895 -24.198  1.00 -4.18
ATOM   2600  SRF SRF S   1     -15.659   4.901 -24.258  1.00 -4.52
ATOM   2601  SRF SRF S   1     -19.505   4.386 -20.483  1.00 -4.23
ATOM   2602  SRF SRF S   1     -19.303   3.381 -20.959  1.00 -3.95
ATOM   2603  SRF SRF S   1     -19.573   5.022 -21.257  1.00 -2.25
ATOM   2604  SRF SRF S   1     -18.895   6.536 -21.555  1.00 -1.31
ATOM   2605  SRF SRF S   1     -19.468   3.998 -21.734  1.00 -2.38
ATOM   2606  SRF SRF S   1     -19.305   5.606 -22.032  1.00 -1.71
ATOM   2607  SRF SRF S   1     -18.308   6.815 -22.330  1.00 -1.92
ATOM   2608  SRF SRF S   1     -19.278   4.628 -22.509  1.00 -2.01
ATOM   2609  SRF SRF S   1     -16.869   7.239 -22.628  1.00 -2.56
ATOM   2610  SRF SRF S   1     -18.730   5.969 -22.807  1.00 -1.99
ATOM   2611  SRF SRF S   1     -18.827   3.822 -22.986  1.00 -2.78
ATOM   2612  SRF SRF S   1     -17.597   6.696 -23.105  1.00 -2.49
ATOM   2613  SRF SRF S   1     -18.671   5.085 -23.284  1.00 -2.24
ATOM   2614  SRF SRF S   1     -16.383   6.611 -23.403  1.00 -2.76
ATOM   2615  SRF SRF S   1     -17.868   5.875 -23.582  1.00 -2.49
ATOM   2616  SRF SRF S   1     -18.071   4.444 -23.761  1.00 -3.07
ATOM   2617  SRF SRF S   1     -16.900   5.857 -23.880  1.00 -2.87
ATOM   2618  SRF SRF S   1     -17.278   4.951 -24.059  1.00 -3.30
ATOM   2619  SRF SRF S   1     -16.801   1.091 -16.862  1.00 -8.34
ATOM   2620  SRF SRF S   1     -22.356  10.397  -4.121  1.00  0.77
ATOM   2621  SRF SRF S   1     -22.683   9.416  -4.597  1.00 -1.87
ATOM   2622  SRF SRF S   1     -22.005  10.930  -4.895  1.00  0.97
ATOM   2623  SRF SRF S   1     -22.415  10.000  -5.372  1.00 -2.44
ATOM   2624  SRF SRF S   1     -15.665   5.742   8.648  1.00 -4.00
ATOM   2625  SRF SRF S   1     -16.677   6.261   8.585  1.00 -4.58
ATOM   2626  SRF SRF S   1     -16.025   4.759   8.522  1.00 -3.96
ATOM   2627  SRF SRF S   1     -15.404   6.664   8.459  1.00 -3.83
ATOM   2628  SRF SRF S   1     -17.401   5.514   8.396  1.00 -5.06
ATOM   2629  SRF SRF S   1     -16.515   7.247   8.269  1.00 -4.25
ATOM   2630  SRF SRF S   1     -14.455   6.347   8.143  1.00 -2.85
ATOM   2631  SRF SRF S   1     -17.824   6.449   8.080  1.00 -4.88
ATOM   2632  SRF SRF S   1     -15.508   7.666   7.953  1.00 -3.48
ATOM   2633  SRF SRF S   1     -17.919   4.694   7.890  1.00 -6.09
ATOM   2634  SRF SRF S   1     -17.391   7.562   7.764  1.00 -4.41
ATOM   2635  SRF SRF S   1     -14.317   7.254   7.637  1.00 -2.40
ATOM   2636  SRF SRF S   1     -18.510   5.841   7.574  1.00 -5.06
ATOM   2637  SRF SRF S   1     -16.227   8.243   7.448  1.00 -3.32
ATOM   2638  SRF SRF S   1     -18.277   7.249   7.258  1.00 -4.93
ATOM   2639  SRF SRF S   1     -14.760   8.100   7.132  1.00 -2.03
ATOM   2640  SRF SRF S   1     -18.735   4.905   7.068  1.00 -5.51
ATOM   2641  SRF SRF S   1     -13.560   7.083   6.816  1.00 -0.19
ATOM   2642  SRF SRF S   1     -18.925   6.484   6.752  1.00 -4.81
ATOM   2643  SRF SRF S   1     -18.165   7.962   6.436  1.00 -4.63
ATOM   2644  SRF SRF S   1     -14.055   8.008   6.310  1.00  0.02
ATOM   2645  SRF SRF S   1     -16.719   8.692   7.031  1.00 -2.47
ATOM   2646  SRF SRF S   1     -15.519   9.072   6.911  1.00 -0.78
ATOM   2647  SRF SRF S   1     -16.566   9.622   6.733  1.00 -0.99
ATOM   2648  SRF SRF S   1     -14.624   8.773   6.613  1.00 -0.04
ATOM   2649  SRF SRF S   1     -17.800   8.870   6.554  1.00 -3.30
ATOM   2650  SRF SRF S   1     -15.616  10.017   6.435  1.00  0.37
ATOM   2651  SRF SRF S   1     -17.392   9.920   6.256  1.00 -2.43
ATOM   2652  SRF SRF S   1     -14.493   9.629   6.137  1.00  1.73
ATOM   2653  SRF SRF S   1     -16.294  10.562   5.958  1.00 -0.02
ATOM   2654  SRF SRF S   1     -15.712  10.954   5.183  1.00  1.86
ATOM   2655  SRF SRF S   1     -13.051   5.918   7.906  1.00 -0.83
ATOM   2656  SRF SRF S   1     -11.967   6.369   7.566  1.00 -0.20
ATOM   2657  SRF SRF S   1     -12.740   6.990   7.022  1.00  0.94
ATOM   2658  SRF SRF S   1     -14.041   4.178   8.737  1.00 -0.86
ATOM   2659  SRF SRF S   1     -14.963   4.651   8.680  1.00 -1.77
ATOM   2660  SRF SRF S   1     -13.803   5.018   8.564  1.00 -1.22
ATOM   2661  SRF SRF S   1     -13.897   5.931   8.104  1.00 -1.55
ATOM   2662  SRF SRF S   1     -12.711  15.379 -26.051  1.00 -5.24
ATOM   2663  SRF SRF S   1     -14.252  15.170 -26.349  1.00 -4.45
ATOM   2664  SRF SRF S   1     -12.084  16.122 -26.528  1.00 -7.00
ATOM   2665  SRF SRF S   1     -13.382  15.522 -26.826  1.00 -3.60
ATOM   2666  SRF SRF S   1     -14.682  15.763 -27.124  1.00 -5.09
ATOM   2667  SRF SRF S   1     -12.853  16.225 -27.302  1.00 -3.31
ATOM   2668  SRF SRF S   1     -15.483  16.641 -27.422  1.00 -7.62
ATOM   2669  SRF SRF S   1     -13.948  16.220 -27.600  1.00 -3.28
ATOM   2670  SRF SRF S   1     -12.918  17.115 -27.779  1.00 -2.25
ATOM   2671  SRF SRF S   1     -14.576  16.924 -27.898  1.00 -3.75
ATOM   2672  SRF SRF S   1     -13.875  17.494 -28.077  1.00 -2.19
ATOM   2673  SRF SRF S   1     -10.298  20.576 -25.097  1.00  2.08
ATOM   2674  SRF SRF S   1     -10.086  19.971 -25.872  1.00  0.75
ATOM   2675  SRF SRF S   1     -10.761  20.687 -26.348  1.00  1.54
ATOM   2676  SRF SRF S   1     -10.243  19.314 -26.646  1.00 -1.52
ATOM   2677  SRF SRF S   1     -10.871  19.950 -27.123  1.00  0.56
ATOM   2678  SRF SRF S   1     -11.539  17.195 -27.242  1.00 -4.87
ATOM   2679  SRF SRF S   1     -10.901  18.792 -27.421  1.00 -1.62
ATOM   2680  SRF SRF S   1     -11.604  18.085 -27.719  1.00 -1.93
ATOM   2681  SRF SRF S   1     -11.843  19.141 -27.898  1.00  0.28
ATOM   2682  SRF SRF S   1     -15.559  14.367 -26.243  1.00 -9.63
ATOM   2683  SRF SRF S   1     -15.351  15.407 -26.748  1.00 -8.68
ATOM   2684  SRF SRF S   1     -16.172  14.026 -27.064  1.00-11.75
ATOM   2685  SRF SRF S   1     -15.613  16.382 -27.254  1.00 -9.03
ATOM   2686  SRF SRF S   1     -20.591  15.008 -27.507  1.00-11.85
ATOM   2687  SRF SRF S   1     -15.970  14.976 -27.570  1.00 -9.76
ATOM   2688  SRF SRF S   1     -16.279  17.056 -27.759  1.00 -9.73
ATOM   2689  SRF SRF S   1     -20.425  16.347 -27.823  1.00 -9.47
ATOM   2690  SRF SRF S   1     -16.988  14.135 -27.886  1.00-12.17
ATOM   2691  SRF SRF S   1     -19.776  14.576 -28.012  1.00-12.21
ATOM   2692  SRF SRF S   1     -16.311  15.829 -28.075  1.00 -9.46
ATOM   2693  SRF SRF S   1     -18.148  14.130 -28.202  1.00-12.80
ATOM   2694  SRF SRF S   1     -19.789  15.667 -28.328  1.00-10.32
ATOM   2695  SRF SRF S   1     -17.056  15.079 -28.391  1.00-10.24
ATOM   2696  SRF SRF S   1     -18.815  14.877 -28.518  1.00-11.04
ATOM   2697  SRF SRF S   1     -17.310  16.199 -28.581  1.00 -9.56
ATOM   2698  SRF SRF S   1     -18.947  16.205 -28.644  1.00 -9.80
ATOM   2699  SRF SRF S   1     -18.071  15.480 -28.707  1.00-10.14
ATOM   2700  SRF SRF S   1     -15.666   9.186 -24.539  1.00 -5.20
ATOM   2701  SRF SRF S   1     -15.585   9.271 -25.384  1.00 -5.62
ATOM   2702  SRF SRF S   1     -14.599   9.186 -25.861  1.00 -3.18
ATOM   2703  SRF SRF S   1     -13.729   9.538 -26.338  1.00 -2.15
ATOM   2704  SRF SRF S   1     -15.368  13.938 -26.576  1.00 -7.72
ATOM   2705  SRF SRF S   1     -15.029   9.779 -26.636  1.00 -4.70
ATOM   2706  SRF SRF S   1     -14.154  13.853 -26.874  1.00 -3.81
ATOM   2707  SRF SRF S   1     -15.639  13.117 -27.053  1.00 -8.48
ATOM   2708  SRF SRF S   1     -14.295  10.236 -27.112  1.00 -3.12
ATOM   2709  SRF SRF S   1     -14.671  13.099 -27.351  1.00 -4.43
ATOM   2710  SRF SRF S   1     -14.923  10.940 -27.410  1.00 -4.88
ATOM   2711  SRF SRF S   1     -13.504  12.187 -27.470  1.00 -2.43
ATOM   2712  SRF SRF S   1     -15.049  12.193 -27.530  1.00 -5.40
ATOM   2713  SRF SRF S   1     -14.222  11.510 -27.589  1.00 -3.22
ATOM   2714  SRF SRF S   1     -15.422  14.388 -26.046  1.00 -8.79
ATOM   2715  SRF SRF S   1     -14.454  14.370 -26.344  1.00 -4.69
ATOM   2716  SRF SRF S   1     -14.219  17.187 -12.684  1.00 -0.28
ATOM   2717  SRF SRF S   1     -15.024  16.721 -12.982  1.00 -0.17
ATOM   2718  SRF SRF S   1     -13.039  14.402 -12.998  1.00 -1.88
ATOM   2719  SRF SRF S   1     -12.886  15.332 -13.296  1.00 -1.03
ATOM   2720  SRF SRF S   1     -13.712  15.630 -13.773  1.00 -0.03
ATOM   2721  SRF SRF S   1     -21.649  20.296 -19.015  1.00 -7.81
ATOM   2722  SRF SRF S   1     -13.564  15.181 -12.832  1.00 -2.42
ATOM   2723  SRF SRF S   1     -14.328  15.874 -13.309  1.00 -0.55
ATOM   2724  SRF SRF S   1     -15.201  16.568 -12.687  1.00 -0.28
ATOM   2725  SRF SRF S   1     -15.202  16.940 -12.449  1.00 -0.11
ATOM   2726  SRF SRF S   1     -14.741  17.366 -12.342  1.00 -0.05
ATOM   2727  SRF SRF S   1     -14.889  16.495 -11.981  1.00 -1.53
ATOM   2728  SRF SRF S   1     -16.779  13.332   6.577  1.00 -4.41
ATOM   2729  SRF SRF S   1     -14.962  15.116   9.325  1.00 -2.55
ATOM   2730  SRF SRF S   1     -13.252  14.817   9.121  1.00 -5.83
ATOM   2731  SRF SRF S   1     -14.452  14.264   8.781  1.00 -3.82
ATOM   2732  SRF SRF S   1     -12.987  13.904   8.309  1.00 -4.84
ATOM   2733  SRF SRF S   1     -14.102  13.391   7.993  1.00 -3.99
ATOM   2734  SRF SRF S   1     -15.443  13.700   7.677  1.00 -4.14
ATOM   2735  SRF SRF S   1     -14.774  12.974   7.172  1.00 -3.32
ATOM   2736  SRF SRF S   1     -16.166  13.833   6.856  1.00 -5.32
ATOM   2737  SRF SRF S   1     -15.467  13.023   6.350  1.00 -3.61
ATOM   2738  SRF SRF S   1     -12.894  17.331  10.309  1.00 -6.01
ATOM   2739  SRF SRF S   1     -13.906  17.850  10.246  1.00 -5.27
ATOM   2740  SRF SRF S   1     -13.254  16.348  10.183  1.00 -5.51
ATOM   2741  SRF SRF S   1     -12.633  18.253  10.120  1.00 -6.41
ATOM   2742  SRF SRF S   1     -14.630  17.103  10.057  1.00 -4.15
ATOM   2743  SRF SRF S   1     -12.124  16.558   9.993  1.00 -6.13
ATOM   2744  SRF SRF S   1     -13.744  18.836   9.930  1.00 -5.53
ATOM   2745  SRF SRF S   1     -14.107  15.854   9.867  1.00 -4.60
ATOM   2746  SRF SRF S   1     -11.684  17.936   9.804  1.00 -6.65
ATOM   2747  SRF SRF S   1     -15.053  18.038   9.741  1.00 -3.39
ATOM   2748  SRF SRF S   1     -12.519  15.576   9.677  1.00 -5.82
ATOM   2749  SRF SRF S   1     -12.737  19.255   9.614  1.00 -6.57
ATOM   2750  SRF SRF S   1     -11.231  16.867   9.488  1.00 -6.17
ATOM   2751  SRF SRF S   1     -14.620  19.151   9.425  1.00 -3.65
ATOM   2752  SRF SRF S   1     -11.546  18.843   9.298  1.00 -6.95
ATOM   2753  SRF SRF S   1     -11.601  15.600   9.172  1.00 -5.78
ATOM   2754  SRF SRF S   1     -13.456  19.832   9.109  1.00 -5.57
ATOM   2755  SRF SRF S   1     -10.767  17.677   8.982  1.00 -6.06
ATOM   2756  SRF SRF S   1     -12.752  14.717   8.856  1.00 -6.36
ATOM   2757  SRF SRF S   1     -11.989  19.689   8.793  1.00 -7.11
ATOM   2758  SRF SRF S   1     -10.808  16.161   8.666  1.00 -5.02
ATOM   2759  SRF SRF S   1     -10.789  18.672   8.477  1.00 -6.22
ATOM   2760  SRF SRF S   1     -10.346  17.083   8.161  1.00 -3.77
ATOM   2761  SRF SRF S   1     -11.284  19.597   7.971  1.00 -6.70
ATOM   2762  SRF SRF S   1     -10.327  18.157   7.655  1.00 -3.10
ATOM   2763  SRF SRF S   1     -16.230  13.797   6.784  1.00 -5.33
ATOM   2764  SRF SRF S   1     -15.686  16.938   9.992  1.00 -0.89
ATOM   2765  SRF SRF S   1     -16.640  17.427   9.933  1.00  1.61
ATOM   2766  SRF SRF S   1     -16.025  16.011   9.873  1.00 -0.14
ATOM   2767  SRF SRF S   1     -15.440  17.807   9.813  1.00 -1.77
ATOM   2768  SRF SRF S   1     -17.323  16.723   9.754  1.00  3.08
ATOM   2769  SRF SRF S   1     -16.487  18.357   9.635  1.00  2.51
ATOM   2770  SRF SRF S   1     -16.830  15.545   9.575  1.00  1.00
ATOM   2771  SRF SRF S   1     -15.332  15.283   9.396  1.00 -1.74
ATOM   2772  SRF SRF S   1     -17.313  18.655   9.158  1.00  7.72
ATOM   2773  SRF SRF S   1     -16.383  14.799   9.098  1.00 -0.45
ATOM   2774  SRF SRF S   1     -15.551  14.473   8.621  1.00 -2.27
ATOM   2775  SRF SRF S   1     -17.017  14.406   8.323  1.00 -1.51
ATOM   2776  SRF SRF S   1     -16.092  14.069   7.847  1.00 -3.10
ATOM   2777  SRF SRF S   1     -18.983   9.817   6.614  1.00 -7.41
ATOM   2778  SRF SRF S   1     -17.695  11.108   6.425  1.00 -3.16
ATOM   2779  SRF SRF S   1     -18.065   9.841   6.109  1.00 -5.32
ATOM   2780  SRF SRF S   1     -17.132  12.234   6.133  1.00 -2.20
ATOM   2781  SRF SRF S   1     -16.406  11.505   5.835  1.00 -0.55
ATOM   2782  SRF SRF S   1     -15.991  12.804   5.656  1.00 -2.07
ATOM   2783  SRF SRF S   1     -15.563  11.797   5.358  1.00  0.97
ATOM   2784  SRF SRF S   1     -16.119  13.111   5.757  1.00 -3.26
ATOM   2785  SRF SRF S   1     -17.256  13.499   7.537  1.00 -2.83
ATOM   2786  SRF SRF S   1     -13.674  11.795   8.262  1.00  0.66
ATOM   2787  SRF SRF S   1     -13.197  10.657   8.089  1.00  1.66
ATOM   2788  SRF SRF S   1     -14.059  12.647   7.974  1.00 -1.13
ATOM   2789  SRF SRF S   1     -14.146  11.048   7.801  1.00  0.93
ATOM   2790  SRF SRF S   1     -12.766   9.936   7.628  1.00  2.36
ATOM   2791  SRF SRF S   1     -14.685  12.093   7.513  1.00 -0.33
ATOM   2792  SRF SRF S   1     -13.988  10.218   7.340  1.00  1.40
ATOM   2793  SRF SRF S   1     -14.890  11.240   7.052  1.00  0.65
ATOM   2794  SRF SRF S   1     -15.062  12.679   6.764  1.00 -2.12
ATOM   2795  SRF SRF S   1     -14.647  10.338   6.591  1.00  1.44
ATOM   2796  SRF SRF S   1     -15.289  11.744   6.303  1.00  0.31
ATOM   2797  SRF SRF S   1     -15.094  10.773   5.843  1.00  1.79
ATOM   2798  SRF SRF S   1     -15.355  12.359   5.555  1.00 -0.11
ATOM   2799  SRF SRF S   1     -15.254  11.369   5.094  1.00  2.36
ATOM   2800  SRF SRF S   1     -12.831  27.299 -21.348  1.00 -5.01
ATOM   2801  SRF SRF S   1     -12.806  27.788 -22.676  1.00 -4.82
ATOM   2802  SRF SRF S   1     -13.616  28.523 -23.181  1.00 -4.48
ATOM   2803  SRF SRF S   1     -12.581  27.146 -23.497  1.00 -5.21
ATOM   2804  SRF SRF S   1     -14.636  28.846 -23.687  1.00 -3.99
ATOM   2805  SRF SRF S   1     -13.297  27.906 -24.003  1.00 -4.91
ATOM   2806  SRF SRF S   1     -15.650  28.700 -24.192  1.00 -3.42
ATOM   2807  SRF SRF S   1     -12.748  26.450 -24.319  1.00 -5.55
ATOM   2808  SRF SRF S   1     -14.228  28.234 -24.508  1.00 -4.56
ATOM   2809  SRF SRF S   1     -16.421  28.123 -24.698  1.00 -3.00
ATOM   2810  SRF SRF S   1     -13.414  27.124 -24.824  1.00 -4.95
ATOM   2811  SRF SRF S   1     -15.134  28.033 -25.014  1.00 -4.12
ATOM   2812  SRF SRF S   1     -13.446  25.897 -25.140  1.00 -4.73
ATOM   2813  SRF SRF S   1     -14.328  27.246 -25.330  1.00 -4.37
ATOM   2814  SRF SRF S   1     -10.090  24.353 -22.964  1.00 -2.92
ATOM   2815  SRF SRF S   1     -10.900  25.088 -23.469  1.00 -4.38
ATOM   2816  SRF SRF S   1      -9.865  23.711 -23.785  1.00 -2.62
ATOM   2817  SRF SRF S   1     -11.920  25.411 -23.975  1.00 -5.71
ATOM   2818  SRF SRF S   1     -10.581  24.471 -24.291  1.00 -4.00
ATOM   2819  SRF SRF S   1     -10.032  23.015 -24.607  1.00 -2.02
ATOM   2820  SRF SRF S   1     -11.512  24.799 -24.796  1.00 -4.20
ATOM   2821  SRF SRF S   1     -10.389  21.609 -24.923  1.00  0.03
ATOM   2822  SRF SRF S   1     -10.698  23.689 -25.112  1.00 -3.03
ATOM   2823  SRF SRF S   1     -15.801  17.797 -28.076  1.00 -6.14
ATOM   2824  SRF SRF S   1     -10.526  21.762 -25.293  1.00  0.03
ATOM   2825  SRF SRF S   1     -10.832  22.699 -25.754  1.00 -0.42
ATOM   2826  SRF SRF S   1     -10.746  21.176 -26.042  1.00  1.59
ATOM   2827  SRF SRF S   1     -12.166  19.183 -28.249  1.00  0.42
ATOM   2828  SRF SRF S   1     -14.862  17.970 -28.365  1.00 -3.11
ATOM   2829  SRF SRF S   1     -13.094  18.417 -28.537  1.00 -0.59
ATOM   2830  SRF SRF S   1     -14.152  18.412 -28.825  1.00 -1.26
ATOM   2831  SRF SRF S   1     -13.157  19.277 -28.998  1.00  0.27
ATOM   2832  SRF SRF S   1     -14.759  19.092 -29.113  1.00 -0.84
ATOM   2833  SRF SRF S   1     -14.082  19.643 -29.286  1.00  0.41
ATOM   2834  SRF SRF S   1     -20.370  24.797 -23.857  1.00 -3.19
ATOM   2835  SRF SRF S   1     -19.937  25.910 -24.173  1.00 -3.77
ATOM   2836  SRF SRF S   1     -21.056  24.189 -24.363  1.00 -4.01
ATOM   2837  SRF SRF S   1     -20.823  25.597 -24.679  1.00 -4.62
ATOM   2838  SRF SRF S   1     -19.746  26.693 -24.995  1.00 -4.43
ATOM   2839  SRF SRF S   1     -21.471  24.832 -25.185  1.00 -4.94
ATOM   2840  SRF SRF S   1     -18.156  27.007 -25.311  1.00 -3.68
ATOM   2841  SRF SRF S   1     -20.711  26.310 -25.501  1.00 -5.02
ATOM   2842  SRF SRF S   1     -21.719  23.806 -25.690  1.00 -5.30
ATOM   2843  SRF SRF S   1     -19.212  27.142 -25.817  1.00 -4.45
ATOM   2844  SRF SRF S   1     -21.445  25.521 -26.006  1.00 -5.40
ATOM   2845  SRF SRF S   1     -20.254  26.815 -26.322  1.00 -5.06
ATOM   2846  SRF SRF S   1     -21.791  24.481 -26.512  1.00 -6.12
ATOM   2847  SRF SRF S   1     -18.542  27.240 -26.638  1.00 -4.03
ATOM   2848  SRF SRF S   1     -21.072  26.086 -26.828  1.00 -5.64
ATOM   2849  SRF SRF S   1     -19.606  27.015 -27.144  1.00 -4.85
ATOM   2850  SRF SRF S   1     -21.508  25.100 -27.333  1.00 -6.96
ATOM   2851  SRF SRF S   1     -20.450  26.382 -27.649  1.00 -5.70
ATOM   2852  SRF SRF S   1     -18.925  26.832 -27.965  1.00 -4.36
ATOM   2853  SRF SRF S   1     -20.897  25.485 -28.155  1.00 -7.87
ATOM   2854  SRF SRF S   1     -19.696  26.255 -28.471  1.00 -5.70
ATOM   2855  SRF SRF S   1     -17.526  27.311 -27.838  1.00 -1.64
ATOM   2856  SRF SRF S   1     -10.952  21.807 -27.044  1.00  1.82
ATOM   2857  SRF SRF S   1     -11.081  22.287 -28.472  1.00  1.13
ATOM   2858  SRF SRF S   1     -11.747  21.823 -29.356  1.00  1.03
ATOM   2859  SRF SRF S   1     -15.069  19.631 -29.292  1.00 -0.14
ATOM   2860  SRF SRF S   1     -14.146  20.048 -29.769  1.00  0.41
ATOM   2861  SRF SRF S   1     -15.687  19.839 -30.067  1.00 -0.70
ATOM   2862  SRF SRF S   1     -14.817  20.191 -30.544  1.00 -0.32
ATOM   2863  SRF SRF S   1     -14.288  20.894 -31.020  1.00 -0.11
ATOM   2864  SRF SRF S   1     -15.383  20.889 -31.318  1.00 -0.63
ATOM   2865  SRF SRF S   1     -14.353  21.784 -31.497  1.00 -0.09
ATOM   2866  SRF SRF S   1     -16.011  21.593 -31.616  1.00 -0.97
ATOM   2867  SRF SRF S   1     -16.137  22.846 -31.736  1.00 -0.90
ATOM   2868  SRF SRF S   1     -15.310  22.163 -31.795  1.00 -0.48
ATOM   2869  SRF SRF S   1     -16.718  27.501 -25.381  1.00 -2.52
ATOM   2870  SRF SRF S   1     -15.131  27.376 -25.669  1.00 -3.01
ATOM   2871  SRF SRF S   1     -17.668  27.203 -25.842  1.00 -2.93
ATOM   2872  SRF SRF S   1     -16.107  27.590 -26.130  1.00 -1.55
ATOM   2873  SRF SRF S   1     -17.077  27.385 -26.590  1.00 -1.66
ATOM   2874  SRF SRF S   1     -12.872  25.148 -24.789  1.00 -5.30
ATOM   2875  SRF SRF S   1     -11.787  24.773 -25.077  1.00 -3.53
ATOM   2876  SRF SRF S   1     -13.527  25.675 -25.250  1.00 -4.21
ATOM   2877  SRF SRF S   1     -12.190  25.544 -25.538  1.00 -1.89
ATOM   2878  SRF SRF S   1     -11.097  24.617 -25.826  1.00 -1.10
ATOM   2879  SRF SRF S   1     -12.965  26.054 -25.999  1.00 -1.40
ATOM   2880  SRF SRF S   1     -10.693  23.169 -26.114  1.00 -0.06
ATOM   2881  SRF SRF S   1     -11.548  25.460 -26.287  1.00 -0.60
ATOM   2882  SRF SRF S   1     -10.676  24.148 -26.575  1.00 -0.04
ATOM   2883  SRF SRF S   1     -12.341  26.052 -26.748  1.00 -0.37
ATOM   2884  SRF SRF S   1     -10.673  22.548 -26.863  1.00  1.05
ATOM   2885  SRF SRF S   1     -11.074  25.063 -27.036  1.00 -0.01
ATOM   2886  SRF SRF S   1     -10.563  23.541 -27.324  1.00  0.54
ATOM   2887  SRF SRF S   1     -11.812  25.733 -27.497  1.00  0.08
ATOM   2888  SRF SRF S   1     -10.869  24.478 -27.785  1.00  0.36
ATOM   2889  SRF SRF S   1     -10.783  22.955 -28.073  1.00  0.89
ATOM   2890  SRF SRF S   1     -11.522  25.170 -28.245  1.00  0.38
ATOM   2891  SRF SRF S   1     -11.021  23.844 -28.533  1.00  0.66
ATOM   2892  SRF SRF S   1     -11.152  21.018 -27.173  1.00  2.10
ATOM   2893  SRF SRF S   1     -11.451  20.477 -27.922  1.00  1.51
ATOM   2894  SRF SRF S   1     -11.262  21.425 -28.383  1.00  1.31
ATOM   2895  SRF SRF S   1     -12.010  20.166 -28.671  1.00  1.07
ATOM   2896  SRF SRF S   1     -11.825  21.032 -29.131  1.00  1.01
ATOM   2897  SRF SRF S   1     -12.753  20.266 -29.419  1.00  0.80
ATOM   2898  SRF SRF S   1     -12.351  25.771 -28.385  1.00  0.44
ATOM   2899  SRF SRF S   1     -11.861  25.360 -29.160  1.00  0.29
ATOM   2900  SRF SRF S   1     -11.332  23.785 -29.458  1.00  0.51
ATOM   2901  SRF SRF S   1     -12.625  26.053 -29.637  1.00  0.13
ATOM   2902  SRF SRF S   1     -11.755  22.198 -29.756  1.00  0.74
ATOM   2903  SRF SRF S   1     -11.649  24.755 -29.935  1.00  0.20
ATOM   2904  SRF SRF S   1     -13.586  26.358 -30.113  1.00  0.09
ATOM   2905  SRF SRF S   1     -11.559  23.178 -30.233  1.00  0.32
ATOM   2906  SRF SRF S   1     -12.324  25.471 -30.411  1.00  0.05
ATOM   2907  SRF SRF S   1     -12.333  21.876 -30.531  1.00  0.36
ATOM   2908  SRF SRF S   1     -11.806  24.098 -30.709  1.00  0.11
ATOM   2909  SRF SRF S   1     -13.202  25.780 -30.888  1.00 -0.04
ATOM   2910  SRF SRF S   1     -12.142  22.772 -31.007  1.00  0.12
ATOM   2911  SRF SRF S   1     -15.270  25.676 -31.067  1.00 -0.10
ATOM   2912  SRF SRF S   1     -12.434  24.734 -31.186  1.00 -0.02
ATOM   2913  SRF SRF S   1     -13.102  21.979 -31.305  1.00  0.05
ATOM   2914  SRF SRF S   1     -14.056  25.591 -31.365  1.00 -0.13
ATOM   2915  SRF SRF S   1     -12.464  23.576 -31.484  1.00 -0.02
ATOM   2916  SRF SRF S   1     -15.541  24.855 -31.544  1.00 -0.31
ATOM   2917  SRF SRF S   1     -14.197  21.974 -31.603  1.00 -0.10
ATOM   2918  SRF SRF S   1     -13.296  24.849 -31.663  1.00 -0.12
ATOM   2919  SRF SRF S   1     -13.167  22.869 -31.782  1.00 -0.09
ATOM   2920  SRF SRF S   1     -14.573  24.837 -31.842  1.00 -0.24
ATOM   2921  SRF SRF S   1     -14.825  22.678 -31.901  1.00 -0.28
ATOM   2922  SRF SRF S   1     -13.406  23.925 -31.961  1.00 -0.15
ATOM   2923  SRF SRF S   1     -14.951  23.931 -32.021  1.00 -0.33
ATOM   2924  SRF SRF S   1     -14.124  23.248 -32.080  1.00 -0.23
ATOM   2925  SRF SRF S   1     -13.612  26.673 -25.881  1.00 -2.15
ATOM   2926  SRF SRF S   1     -15.413  27.606 -26.060  1.00 -1.79
ATOM   2927  SRF SRF S   1     -14.030  27.471 -26.358  1.00 -1.33
ATOM   2928  SRF SRF S   1     -16.331  27.702 -26.537  1.00 -1.17
ATOM   2929  SRF SRF S   1     -12.898  26.512 -26.656  1.00 -0.65
ATOM   2930  SRF SRF S   1     -14.831  27.998 -26.835  1.00 -0.89
ATOM   2931  SRF SRF S   1     -17.241  27.341 -27.014  1.00 -1.67
ATOM   2932  SRF SRF S   1     -13.365  27.384 -27.133  1.00 -0.58
ATOM   2933  SRF SRF S   1     -15.828  28.125 -27.312  1.00 -0.74
ATOM   2934  SRF SRF S   1     -14.185  27.996 -27.610  1.00 -0.51
ATOM   2935  SRF SRF S   1     -16.810  27.817 -27.789  1.00 -0.91
ATOM   2936  SRF SRF S   1     -12.875  26.973 -27.908  1.00 -0.20
ATOM   2937  SRF SRF S   1     -15.196  28.218 -28.087  1.00 -0.50
ATOM   2938  SRF SRF S   1     -13.639  27.666 -28.385  1.00 -0.29
ATOM   2939  SRF SRF S   1     -16.199  28.006 -28.563  1.00 -0.59
ATOM   2940  SRF SRF S   1     -12.663  26.368 -28.683  1.00  0.13
ATOM   2941  SRF SRF S   1     -14.600  27.971 -28.861  1.00 -0.34
ATOM   2942  SRF SRF S   1     -13.338  27.084 -29.159  1.00 -0.10
ATOM   2943  SRF SRF S   1     -15.556  27.832 -29.338  1.00 -0.41
ATOM   2944  SRF SRF S   1     -14.216  27.393 -29.636  1.00 -0.20
ATOM   2945  SRF SRF S   1     -16.284  27.289 -29.815  1.00 -0.47
ATOM   2946  SRF SRF S   1     -15.070  27.204 -30.113  1.00 -0.25
ATOM   2947  SRF SRF S   1     -14.310  26.462 -30.411  1.00 -0.00
ATOM   2948  SRF SRF S   1     -18.111  27.085 -28.450  1.00 -2.19
ATOM   2949  SRF SRF S   1     -18.883  26.397 -28.926  1.00 -3.81
ATOM   2950  SRF SRF S   1     -17.500  27.274 -29.224  1.00 -1.15
ATOM   2951  SRF SRF S   1     -19.293  25.467 -29.403  1.00 -7.12
ATOM   2952  SRF SRF S   1     -18.296  26.676 -29.701  1.00 -2.03
ATOM   2953  SRF SRF S   1     -16.857  27.100 -29.999  1.00 -0.73
ATOM   2954  SRF SRF S   1     -18.718  25.830 -30.178  1.00 -3.66
ATOM   2955  SRF SRF S   1     -17.585  26.557 -30.476  1.00 -1.31
ATOM   2956  SRF SRF S   1     -16.371  26.472 -30.774  1.00 -0.58
ATOM   2957  SRF SRF S   1     -17.856  25.736 -30.953  1.00 -2.04
ATOM   2958  SRF SRF S   1     -15.611  25.730 -31.072  1.00 -0.22
ATOM   2959  SRF SRF S   1     -18.059  24.305 -31.132  1.00 -4.79
ATOM   2960  SRF SRF S   1     -16.888  25.718 -31.251  1.00 -1.04
ATOM   2961  SRF SRF S   1     -17.140  23.559 -31.310  1.00 -2.27
ATOM   2962  SRF SRF S   1     -17.266  24.812 -31.430  1.00 -1.80
ATOM   2963  SRF SRF S   1     -16.439  24.129 -31.489  1.00 -0.90
ATOM   2964  SRF SRF S   1     -21.915  23.314 -24.621  1.00 -3.05
ATOM   2965  SRF SRF S   1     -16.049  19.626 -30.281  1.00 -1.24
ATOM   2966  SRF SRF S   1     -16.627  19.304 -31.056  1.00 -1.77
ATOM   2967  SRF SRF S   1     -17.496  23.208 -31.413  1.00 -3.58
ATOM   2968  SRF SRF S   1     -16.436  20.200 -31.532  1.00 -1.51
ATOM   2969  SRF SRF S   1     -16.728  22.162 -31.711  1.00 -1.73
ATOM   2970  SRF SRF S   1     -16.758  21.004 -32.009  1.00 -1.70
ATOM   2971  SRF SRF S   1     -17.590  22.277 -32.188  1.00 -3.00
ATOM   2972  SRF SRF S   1     -17.461  20.297 -32.307  1.00 -1.95
ATOM   2973  SRF SRF S   1     -17.700  21.353 -32.486  1.00 -2.44
ATOM   2974  SRF SRF S   1     -18.418  20.676 -32.605  1.00 -2.52
ATOM   2975  SRF SRF S   1     -19.466  16.834 -28.970  1.00 -6.16
ATOM   2976  SRF SRF S   1     -21.044  17.218 -29.268  1.00 -3.24
ATOM   2977  SRF SRF S   1     -18.450  16.926 -29.447  1.00 -5.06
ATOM   2978  SRF SRF S   1     -20.106  16.790 -29.745  1.00 -3.74
ATOM   2979  SRF SRF S   1     -17.551  17.437 -29.924  1.00 -3.47
ATOM   2980  SRF SRF S   1     -21.563  17.589 -30.043  1.00 -3.24
ATOM   2981  SRF SRF S   1     -19.073  16.785 -30.222  1.00 -3.48
ATOM   2982  SRF SRF S   1     -16.945  18.267 -30.401  1.00 -2.41
ATOM   2983  SRF SRF S   1     -20.677  17.078 -30.520  1.00 -2.82
ATOM   2984  SRF SRF S   1     -18.150  17.202 -30.699  1.00 -2.82
ATOM   2985  SRF SRF S   1     -21.821  18.182 -30.818  1.00 -3.82
ATOM   2986  SRF SRF S   1     -19.691  16.993 -30.997  1.00 -2.63
ATOM   2987  SRF SRF S   1     -17.523  17.945 -31.176  1.00 -2.25
ATOM   2988  SRF SRF S   1     -21.020  17.654 -31.295  1.00 -2.57
ATOM   2989  SRF SRF S   1     -18.821  17.345 -31.474  1.00 -2.33
ATOM   2990  SRF SRF S   1     -21.690  18.871 -31.593  1.00 -3.59
ATOM   2991  SRF SRF S   1     -17.332  18.841 -31.652  1.00 -1.95
ATOM   2992  SRF SRF S   1     -20.121  17.586 -31.772  1.00 -2.23
ATOM   2993  SRF SRF S   1     -18.292  18.048 -31.950  1.00 -2.04
ATOM   2994  SRF SRF S   1     -20.922  18.464 -32.070  1.00 -2.37
ATOM   2995  SRF SRF S   1     -17.654  19.645 -32.129  1.00 -1.97
ATOM   2996  SRF SRF S   1     -19.387  18.043 -32.248  1.00 -2.02
ATOM   2997  SRF SRF S   1     -20.934  19.493 -32.368  1.00 -2.66
ATOM   2998  SRF SRF S   1     -18.357  18.938 -32.427  1.00 -1.92
ATOM   2999  SRF SRF S   1     -20.015  18.747 -32.546  1.00 -2.03
ATOM   3000  SRF SRF S   1     -18.596  19.994 -32.606  1.00 -2.17
ATOM   3001  SRF SRF S   1     -20.141  20.000 -32.666  1.00 -2.56
ATOM   3002  SRF SRF S   1     -19.314  19.317 -32.725  1.00 -2.00
ATOM   3003  SRF SRF S   1     -20.790  16.867 -28.292  1.00 -4.57
ATOM   3004  SRF SRF S   1     -19.804  16.782 -28.769  1.00 -6.40
ATOM   3005  SRF SRF S   1     -16.102  17.610 -27.975  1.00 -7.39
ATOM   3006  SRF SRF S   1     -16.701  17.375 -28.750  1.00 -5.66
ATOM   3007  SRF SRF S   1     -16.074  18.118 -29.227  1.00 -3.14
ATOM   3008  SRF SRF S   1     -17.372  17.518 -29.525  1.00 -4.00
ATOM   3009  SRF SRF S   1     -15.883  19.014 -29.703  1.00 -1.68
ATOM   3010  SRF SRF S   1     -16.843  18.221 -30.001  1.00 -2.65
ATOM   3011  SRF SRF S   1     -21.959  22.516 -21.322  1.00  0.10
ATOM   3012  SRF SRF S   1     -21.357  23.743 -21.767  1.00  1.60
ATOM   3013  SRF SRF S   1     -20.941  24.204 -22.516  1.00  1.38
ATOM   3014  SRF SRF S   1     -20.350  24.386 -23.264  1.00 -0.14
ATOM   3015  SRF SRF S   1     -22.100  23.019 -19.030  1.00  1.58
ATOM   3016  SRF SRF S   1     -21.898  22.014 -19.506  1.00 -1.07
ATOM   3017  SRF SRF S   1     -22.168  23.655 -19.804  1.00  1.26
ATOM   3018  SRF SRF S   1     -21.490  25.169 -20.102  1.00  0.05
ATOM   3019  SRF SRF S   1     -22.063  22.631 -20.281  1.00 -0.08
ATOM   3020  SRF SRF S   1     -21.900  24.239 -20.579  1.00  0.96
ATOM   3021  SRF SRF S   1     -21.873  23.261 -21.056  1.00  0.73
ATOM   3022  SRF SRF S   1     -21.325  24.602 -21.354  1.00  1.37
ATOM   3023  SRF SRF S   1     -20.463  24.508 -22.129  1.00  3.67
ATOM   3024  SRF SRF S   1     -21.914  21.956 -19.089  1.00 -0.94
ATOM   3025  SRF SRF S   1     -21.077  26.577 -21.143  1.00 -3.31
ATOM   3026  SRF SRF S   1     -20.399  28.091 -21.441  1.00 -4.39
ATOM   3027  SRF SRF S   1     -20.972  25.553 -21.620  1.00  0.58
ATOM   3028  SRF SRF S   1     -20.809  27.161 -21.918  1.00 -1.85
ATOM   3029  SRF SRF S   1     -20.462  24.688 -22.097  1.00  3.49
ATOM   3030  SRF SRF S   1     -20.782  26.183 -22.395  1.00 -0.15
ATOM   3031  SRF SRF S   1     -20.331  25.377 -22.872  1.00  0.74
ATOM   3032  SRF SRF S   1     -11.280  26.119 -22.320  1.00 -2.18
ATOM   3033  SRF SRF S   1     -12.158  26.428 -22.797  1.00 -4.88
ATOM   3034  SRF SRF S   1     -21.718  20.912 -19.599  1.00 -5.73
ATOM   3035  SRF SRF S   1     -22.340  20.836 -20.926  1.00 -3.71
ATOM   3036  SRF SRF S   1     -13.875  17.113 -12.044  1.00 -1.46
ATOM   3037  SRF SRF S   1     -20.135  28.232  -4.854  1.00 -5.02
ATOM   3038  SRF SRF S   1     -21.021  27.919  -5.360  1.00 -6.06
ATOM   3039  SRF SRF S   1     -21.669  27.154  -5.866  1.00 -7.72
ATOM   3040  SRF SRF S   1     -20.909  28.632  -6.182  1.00 -3.82
ATOM   3041  SRF SRF S   1     -21.643  27.843  -6.687  1.00 -4.14
ATOM   3042  SRF SRF S   1     -21.245  24.547  -0.102  1.00  1.40
ATOM   3043  SRF SRF S   1     -21.340  22.792  -0.292  1.00 -2.72
ATOM   3044  SRF SRF S   1     -21.931  23.939  -0.608  1.00 -2.71
ATOM   3045  SRF SRF S   1     -21.167  21.881  -0.798  1.00 -3.09
ATOM   3046  SRF SRF S   1     -21.698  25.347  -0.924  1.00 -0.90
ATOM   3047  SRF SRF S   1     -21.586  26.060  -1.746  1.00 -3.08
ATOM   3048  SRF SRF S   1     -20.356  27.809  -2.941  1.00 -1.93
ATOM   3049  SRF SRF S   1     -20.584  20.934  -0.928  1.00 -1.89
ATOM   3050  SRF SRF S   1     -19.696  29.311   1.487  1.00  5.76
ATOM   3051  SRF SRF S   1     -18.024  29.641   1.155  1.00  4.94
ATOM   3052  SRF SRF S   1     -16.391  28.957   0.823  1.00  5.41
ATOM   3053  SRF SRF S   1     -19.134  29.783   0.624  1.00  5.71
ATOM   3054  SRF SRF S   1     -17.304  29.638   0.292  1.00  5.28
ATOM   3055  SRF SRF S   1     -21.844  26.986  -0.107  1.00  5.29
ATOM   3056  SRF SRF S   1     -18.430  29.886  -0.239  1.00  5.53
ATOM   3057  SRF SRF S   1     -21.728  25.845  -0.638  1.00  2.45
ATOM   3058  SRF SRF S   1     -17.767  29.610  -1.103  1.00  5.04
ATOM   3059  SRF SRF S   1     -21.516  26.547  -1.501  1.00  1.23
ATOM   3060  SRF SRF S   1     -18.832  29.456  -1.634  1.00  4.80
ATOM   3061  SRF SRF S   1     -19.643  28.851  -2.165  1.00  3.71
ATOM   3062  SRF SRF S   1     -18.453  25.466   9.285  1.00 -1.91
ATOM   3063  SRF SRF S   1     -18.425  26.207   8.401  1.00 -4.53
ATOM   3064  SRF SRF S   1     -15.603  28.167   9.088  1.00-13.76
ATOM   3065  SRF SRF S   1     -17.653  27.173   8.898  1.00 -8.94
ATOM   3066  SRF SRF S   1     -16.576  28.269   8.582  1.00-11.84
ATOM   3067  SRF SRF S   1     -17.541  27.886   8.076  1.00 -9.53
ATOM   3068  SRF SRF S   1     -18.275  27.097   7.571  1.00 -7.06
ATOM   3069  SRF SRF S   1     -17.084  28.391   7.255  1.00-12.24
ATOM   3070  SRF SRF S   1     -18.621  26.057   7.065  1.00 -3.20
ATOM   3071  SRF SRF S   1     -17.902  27.662   6.749  1.00 -8.85
ATOM   3072  SRF SRF S   1     -18.338  26.676   6.244  1.00 -5.93
ATOM   3073  SRF SRF S   1     -17.280  27.958   5.928  1.00-11.76
ATOM   3074  SRF SRF S   1     -17.727  27.061   5.422  1.00 -7.74
ATOM   3075  SRF SRF S   1     -12.665  20.650   8.341  1.00 -4.68
ATOM   3076  SRF SRF S   1     -12.242  21.389   7.881  1.00 -5.32
ATOM   3077  SRF SRF S   1     -14.958  21.727  10.863  1.00 -1.55
ATOM   3078  SRF SRF S   1     -13.893  21.925  10.684  1.00 -3.38
ATOM   3079  SRF SRF S   1     -15.763  21.261  10.565  1.00  2.86
ATOM   3080  SRF SRF S   1     -14.265  20.999  10.386  1.00 -1.29
ATOM   3081  SRF SRF S   1     -13.050  22.217  10.207  1.00 -4.26
ATOM   3082  SRF SRF S   1     -15.316  20.515  10.088  1.00  2.21
ATOM   3083  SRF SRF S   1     -13.399  21.022   9.909  1.00 -2.52
ATOM   3084  SRF SRF S   1     -12.612  22.981   9.731  1.00 -6.18
ATOM   3085  SRF SRF S   1     -14.484  20.189   9.611  1.00 -0.77
ATOM   3086  SRF SRF S   1     -12.651  21.551   9.433  1.00 -3.63
ATOM   3087  SRF SRF S   1     -13.542  20.325   9.135  1.00 -3.36
ATOM   3088  SRF SRF S   1     -12.215  22.420   8.956  1.00 -5.56
ATOM   3089  SRF SRF S   1     -15.025  19.785   8.837  1.00  0.63
ATOM   3090  SRF SRF S   1     -12.718  20.893   8.658  1.00 -3.95
ATOM   3091  SRF SRF S   1     -12.195  21.777   8.181  1.00 -5.64
ATOM   3092  SRF SRF S   1     -19.171  26.651   4.704  1.00  1.38
ATOM   3093  SRF SRF S   1     -19.950  25.847   4.500  1.00  3.17
ATOM   3094  SRF SRF S   1     -20.405  26.854   4.160  1.00  2.67
ATOM   3095  SRF SRF S   1     -20.508  24.965   3.956  1.00  4.51
ATOM   3096  SRF SRF S   1     -19.939  28.052   3.820  1.00  2.42
ATOM   3097  SRF SRF S   1     -21.144  26.200   3.616  1.00  3.40
ATOM   3098  SRF SRF S   1     -20.893  27.715   3.276  1.00  3.02
ATOM   3099  SRF SRF S   1     -19.734  28.894   2.936  1.00  3.12
ATOM   3100  SRF SRF S   1     -21.589  26.891   2.732  1.00  3.55
ATOM   3101  SRF SRF S   1     -20.772  28.482   2.392  1.00  3.80
ATOM   3102  SRF SRF S   1     -19.159  29.377   2.052  1.00  4.26
ATOM   3103  SRF SRF S   1     -21.561  27.632   1.848  1.00  4.33
ATOM   3104  SRF SRF S   1     -17.285  29.229   1.712  1.00  4.22
ATOM   3105  SRF SRF S   1     -20.280  29.025   1.508  1.00  5.83
ATOM   3106  SRF SRF S   1     -21.934  26.513   1.304  1.00  4.50
ATOM   3107  SRF SRF S   1     -20.937  24.831   3.560  1.00  4.36
ATOM   3108  SRF SRF S   1     -21.423  25.775   3.300  1.00  3.60
ATOM   3109  SRF SRF S   1     -21.608  25.004   2.884  1.00  3.68
ATOM   3110  SRF SRF S   1     -21.764  26.303   2.624  1.00  3.64
ATOM   3111  SRF SRF S   1     -21.968  25.459   2.208  1.00  3.51
ATOM   3112  SRF SRF S   1     -21.793  24.582   1.792  1.00  3.47
ATOM   3113  SRF SRF S   1     -22.028  26.014   1.532  1.00  3.93
ATOM   3114  SRF SRF S   1     -21.937  25.121   1.116  1.00  3.54
ATOM   3115  SRF SRF S   1     -21.440  24.115   2.666  1.00  3.65
ATOM   3116  SRF SRF S   1     -21.675  23.148   2.189  1.00  2.37
ATOM   3117  SRF SRF S   1     -21.473  22.143   1.713  1.00  1.33
ATOM   3118  SRF SRF S   1     -21.743  23.784   1.415  1.00  2.30
ATOM   3119  SRF SRF S   1     -20.870  21.302   1.236  1.00 -0.83
ATOM   3120  SRF SRF S   1     -21.638  22.760   0.938  1.00  0.74
ATOM   3121  SRF SRF S   1     -21.475  24.368   0.640  1.00  2.93
ATOM   3122  SRF SRF S   1     -21.128  21.895   0.461  1.00 -0.68
ATOM   3123  SRF SRF S   1     -21.448  23.390   0.163  1.00 -0.58
ATOM   3124  SRF SRF S   1     -20.327  21.367  -0.016  1.00 -2.43
ATOM   3125  SRF SRF S   1     -18.914  25.605   4.982  1.00  1.90
ATOM   3126  SRF SRF S   1     -19.562  25.032   4.505  1.00  4.56
ATOM   3127  SRF SRF S   1     -19.537  24.135  10.044  1.00  4.42
ATOM   3128  SRF SRF S   1     -18.453  24.586   9.704  1.00  2.51
ATOM   3129  SRF SRF S   1     -20.479  24.475   9.500  1.00  3.47
ATOM   3130  SRF SRF S   1     -19.226  25.207   9.160  1.00  1.76
ATOM   3131  SRF SRF S   1     -20.274  25.317   8.616  1.00  2.42
ATOM   3132  SRF SRF S   1     -21.312  24.905   8.072  1.00  3.05
ATOM   3133  SRF SRF S   1     -19.699  25.800   7.732  1.00  1.38
ATOM   3134  SRF SRF S   1     -22.101  24.055   7.528  1.00  3.61
ATOM   3135  SRF SRF S   1     -20.820  25.448   7.188  1.00  2.59
ATOM   3136  SRF SRF S   1     -21.701  24.663   6.644  1.00  3.28
ATOM   3137  SRF SRF S   1     -20.123  25.663   6.304  1.00  2.36
ATOM   3138  SRF SRF S   1     -18.611  22.314  11.079  1.00  6.88
ATOM   3139  SRF SRF S   1     -17.925  20.736  11.013  1.00  7.30
ATOM   3140  SRF SRF S   1     -19.371  21.529  10.880  1.00  7.18
ATOM   3141  SRF SRF S   1     -16.739  20.957  10.814  1.00  6.08
ATOM   3142  SRF SRF S   1     -18.822  20.217  10.681  1.00  8.70
ATOM   3143  SRF SRF S   1     -19.816  22.512  10.548  1.00  6.69
ATOM   3144  SRF SRF S   1     -17.153  19.925  10.482  1.00  7.18
ATOM   3145  SRF SRF S   1     -19.916  20.668  10.349  1.00  8.56
ATOM   3146  SRF SRF S   1     -16.188  19.950   9.951  1.00  5.69
ATOM   3147  SRF SRF S   1     -17.398  19.022   9.619  1.00  8.76
ATOM   3148  SRF SRF S   1     -16.348  19.175   9.087  1.00  5.77
ATOM   3149  SRF SRF S   1     -18.951  19.658  10.266  1.00 10.29
ATOM   3150  SRF SRF S   1     -19.205  25.935   7.339  1.00  0.08
ATOM   3151  SRF SRF S   1     -18.653  26.016   6.663  1.00 -2.65
ATOM   3152  SRF SRF S   1     -19.529  25.831   6.247  1.00  1.42
ATOM   3153  SRF SRF S   1     -18.968  25.680   5.571  1.00  1.01
ATOM   3154  SRF SRF S   1     -21.056  21.148   1.686  1.00 -0.09
ATOM   3155  SRF SRF S   1     -14.880  24.771  12.352  1.00 -6.50
ATOM   3156  SRF SRF S   1     -15.892  25.290  12.289  1.00 -6.27
ATOM   3157  SRF SRF S   1     -15.240  23.788  12.226  1.00 -5.65
ATOM   3158  SRF SRF S   1     -14.619  25.693  12.163  1.00 -7.10
ATOM   3159  SRF SRF S   1     -16.616  24.543  12.100  1.00 -5.14
ATOM   3160  SRF SRF S   1     -14.110  23.998  12.036  1.00 -6.45
ATOM   3161  SRF SRF S   1     -15.730  26.276  11.973  1.00 -6.95
ATOM   3162  SRF SRF S   1     -16.093  23.294  11.910  1.00 -4.07
ATOM   3163  SRF SRF S   1     -13.670  25.376  11.847  1.00 -7.39
ATOM   3164  SRF SRF S   1     -17.039  25.478  11.784  1.00 -5.59
ATOM   3165  SRF SRF S   1     -14.505  23.016  11.720  1.00 -5.45
ATOM   3166  SRF SRF S   1     -14.723  26.695  11.657  1.00 -7.75
ATOM   3167  SRF SRF S   1     -17.134  23.723  11.594  1.00 -2.66
ATOM   3168  SRF SRF S   1     -13.217  24.307  11.531  1.00 -7.06
ATOM   3169  SRF SRF S   1     -16.606  26.591  11.468  1.00 -6.80
ATOM   3170  SRF SRF S   1     -15.620  22.503  11.404  1.00 -3.01
ATOM   3171  SRF SRF S   1     -13.532  26.283  11.341  1.00 -8.15
ATOM   3172  SRF SRF S   1     -17.725  24.870  11.278  1.00 -3.80
ATOM   3173  SRF SRF S   1     -13.587  23.040  11.215  1.00 -6.04
ATOM   3174  SRF SRF S   1     -15.442  27.272  11.152  1.00 -8.13
ATOM   3175  SRF SRF S   1     -16.961  22.812  11.088  1.00  1.77
ATOM   3176  SRF SRF S   1     -12.753  25.117  11.025  1.00 -7.86
ATOM   3177  SRF SRF S   1     -17.492  26.278  10.962  1.00 -5.97
ATOM   3178  SRF SRF S   1     -13.975  27.129  10.836  1.00 -9.09
ATOM   3179  SRF SRF S   1     -17.950  23.934  10.772  1.00  1.08
ATOM   3180  SRF SRF S   1     -12.794  23.601  10.709  1.00 -6.92
ATOM   3181  SRF SRF S   1     -16.415  27.374  10.646  1.00 -8.13
ATOM   3182  SRF SRF S   1     -12.775  26.112  10.520  1.00 -8.99
ATOM   3183  SRF SRF S   1     -18.140  25.513  10.456  1.00 -3.87
ATOM   3184  SRF SRF S   1     -14.825  27.688  10.330  1.00-10.17
ATOM   3185  SRF SRF S   1     -12.332  24.523  10.204  1.00 -8.04
ATOM   3186  SRF SRF S   1     -17.380  26.991  10.140  1.00 -7.44
ATOM   3187  SRF SRF S   1     -13.270  27.037  10.014  1.00-10.98
ATOM   3188  SRF SRF S   1     -18.388  24.487   9.951  1.00  2.11
ATOM   3189  SRF SRF S   1     -15.881  27.823   9.824  1.00-11.00
ATOM   3190  SRF SRF S   1     -12.313  25.597   9.698  1.00 -9.66
ATOM   3191  SRF SRF S   1     -18.114  26.202   9.635  1.00 -5.42
ATOM   3192  SRF SRF S   1     -14.139  27.686   9.508  1.00-14.09
ATOM   3193  SRF SRF S   1     -12.310  23.841   9.382  1.00 -8.16
ATOM   3194  SRF SRF S   1     -16.923  27.496   9.319  1.00-11.05
ATOM   3195  SRF SRF S   1     -12.750  26.601   9.192  1.00-13.20
ATOM   3196  SRF SRF S   1     -17.412  22.312  11.198  1.00  5.05
ATOM   3197  SRF SRF S   1     -18.213  22.723  11.148  1.00  5.59
ATOM   3198  SRF SRF S   1     -18.085  23.502  10.898  1.00  3.64
ATOM   3199  SRF SRF S   1     -18.778  23.752  10.498  1.00  5.16
ATOM   3200  SRF SRF S   1     -12.036  29.510 -17.455  1.00 -1.14
ATOM   3201  SRF SRF S   1     -12.326  29.809 -18.782  1.00 -2.70
ATOM   3202  SRF SRF S   1     -13.346  30.132 -19.288  1.00 -2.34
ATOM   3203  SRF SRF S   1     -12.938  29.520 -20.109  1.00 -3.21
ATOM   3204  SRF SRF S   1     -19.461  29.477 -21.156  1.00 -3.72
ATOM   3205  SRF SRF S   1     -18.048  30.261 -21.454  1.00 -0.53
ATOM   3206  SRF SRF S   1     -20.153  28.732 -21.633  1.00 -3.27
ATOM   3207  SRF SRF S   1     -19.030  29.953 -21.931  1.00 -1.13
ATOM   3208  SRF SRF S   1     -20.480  27.751 -22.109  1.00 -1.75
ATOM   3209  SRF SRF S   1     -17.416  30.354 -22.229  1.00 -0.16
ATOM   3210  SRF SRF S   1     -19.802  29.265 -22.407  1.00 -1.24
ATOM   3211  SRF SRF S   1     -18.419  30.142 -22.705  1.00 -0.45
ATOM   3212  SRF SRF S   1     -20.212  28.335 -22.884  1.00 -0.97
ATOM   3213  SRF SRF S   1     -16.820  30.107 -23.003  1.00 -0.40
ATOM   3214  SRF SRF S   1     -19.215  29.544 -23.182  1.00 -0.62
ATOM   3215  SRF SRF S   1     -15.558  29.220 -23.301  1.00 -2.29
ATOM   3216  SRF SRF S   1     -20.185  27.357 -23.361  1.00 -0.75
ATOM   3217  SRF SRF S   1     -17.776  29.968 -23.480  1.00 -0.43
ATOM   3218  SRF SRF S   1     -19.637  28.698 -23.659  1.00 -0.71
ATOM   3219  SRF SRF S   1     -16.436  29.529 -23.778  1.00 -1.09
ATOM   3220  SRF SRF S   1     -19.734  26.551 -23.838  1.00 -1.49
ATOM   3221  SRF SRF S   1     -18.504  29.425 -23.957  1.00 -0.56
ATOM   3222  SRF SRF S   1     -19.578  27.814 -24.136  1.00 -1.06
ATOM   3223  SRF SRF S   1     -17.290  29.340 -24.255  1.00 -0.83
ATOM   3224  SRF SRF S   1     -18.775  28.604 -24.434  1.00 -0.85
ATOM   3225  SRF SRF S   1     -16.530  28.598 -24.553  1.00 -2.07
ATOM   3226  SRF SRF S   1     -18.978  27.173 -24.613  1.00 -2.27
ATOM   3227  SRF SRF S   1     -17.807  28.586 -24.732  1.00 -1.08
ATOM   3228  SRF SRF S   1     -18.185  27.680 -24.911  1.00 -1.77
ATOM   3229  SRF SRF S   1     -15.335  30.570 -19.464  1.00  0.67
ATOM   3230  SRF SRF S   1     -14.689  30.568 -20.239  1.00 -0.20
ATOM   3231  SRF SRF S   1     -13.379  29.545 -20.537  1.00 -2.50
ATOM   3232  SRF SRF S   1     -15.700  30.790 -20.716  1.00  0.25
ATOM   3233  SRF SRF S   1     -14.143  30.238 -21.014  1.00 -0.80
ATOM   3234  SRF SRF S   1     -16.703  30.578 -21.192  1.00  0.18
ATOM   3235  SRF SRF S   1     -13.167  28.940 -21.312  1.00 -2.71
ATOM   3236  SRF SRF S   1     -15.104  30.543 -21.490  1.00 -0.27
ATOM   3237  SRF SRF S   1     -13.842  29.656 -21.788  1.00 -1.51
ATOM   3238  SRF SRF S   1     -16.060  30.404 -21.967  1.00 -0.15
ATOM   3239  SRF SRF S   1     -14.720  29.965 -22.265  1.00 -1.05
ATOM   3240  SRF SRF S   1     -13.952  28.919 -22.563  1.00 -3.42
ATOM   3241  SRF SRF S   1     -15.574  29.776 -22.742  1.00 -1.05
ATOM   3242  SRF SRF S   1     -17.768  30.795 -19.170  1.00 -0.85
ATOM   3243  SRF SRF S   1     -16.125  30.666 -19.468  1.00  1.04
ATOM   3244  SRF SRF S   1     -18.750  30.487 -19.647  1.00 -5.33
ATOM   3245  SRF SRF S   1     -17.136  30.888 -19.945  1.00  0.16
ATOM   3246  SRF SRF S   1     -18.139  30.676 -20.421  1.00 -1.33
ATOM   3247  SRF SRF S   1     -18.935  30.078 -20.898  1.00 -2.75
ATOM   3248  SRF SRF S   1     -17.496  30.502 -21.196  1.00 -0.18
ATOM   3249  SRF SRF S   1     -15.757  30.414 -18.463  1.00  2.03
ATOM   3250  SRF SRF S   1     -21.048  32.829 -12.366  1.00  6.24
ATOM   3251  SRF SRF S   1     -20.593  33.999 -12.698  1.00  6.27
ATOM   3252  SRF SRF S   1     -21.769  32.190 -12.897  1.00  6.50
ATOM   3253  SRF SRF S   1     -21.524  33.670 -13.229  1.00  6.10
ATOM   3254  SRF SRF S   1     -20.393  34.821 -13.561  1.00  6.84
ATOM   3255  SRF SRF S   1     -22.204  32.865 -13.760  1.00  5.99
ATOM   3256  SRF SRF S   1     -21.406  34.418 -14.092  1.00  6.68
ATOM   3257  SRF SRF S   1     -22.465  31.788 -14.291  1.00  5.48
ATOM   3258  SRF SRF S   1     -22.177  33.589 -14.623  1.00  5.90
ATOM   3259  SRF SRF S   1     -22.541  32.496 -15.155  1.00  4.59
ATOM   3260  SRF SRF S   1     -22.243  33.147 -16.018  1.00  4.42
ATOM   3261  SRF SRF S   1     -18.464  35.120 -16.151  1.00  6.58
ATOM   3262  SRF SRF S   1     -21.602  33.551 -16.881  1.00  4.54
ATOM   3263  SRF SRF S   1     -18.036  34.477 -17.014  1.00  5.84
ATOM   3264  SRF SRF S   1     -20.340  34.361 -17.213  1.00  6.00
ATOM   3265  SRF SRF S   1     -17.181  33.311 -17.346  1.00  6.00
ATOM   3266  SRF SRF S   1     -21.536  32.566 -17.412  1.00  0.65
ATOM   3267  SRF SRF S   1     -18.987  34.266 -17.545  1.00  5.68
ATOM   3268  SRF SRF S   1     -20.641  33.446 -17.744  1.00  4.08
ATOM   3269  SRF SRF S   1     -18.141  33.440 -17.877  1.00  5.50
ATOM   3270  SRF SRF S   1     -19.563  33.426 -18.076  1.00  4.67
ATOM   3271  SRF SRF S   1     -19.984  32.417 -18.275  1.00  1.15
ATOM   3272  SRF SRF S   1     -20.465  35.105 -14.067  1.00  6.64
ATOM   3273  SRF SRF S   1     -19.206  35.354 -14.317  1.00  7.04
ATOM   3274  SRF SRF S   1     -21.228  34.802 -14.467  1.00  6.44
ATOM   3275  SRF SRF S   1     -20.042  35.461 -14.717  1.00  6.41
ATOM   3276  SRF SRF S   1     -20.866  35.202 -15.117  1.00  6.16
ATOM   3277  SRF SRF S   1     -19.512  35.538 -15.367  1.00  6.38
ATOM   3278  SRF SRF S   1     -21.514  34.625 -15.517  1.00  6.11
ATOM   3279  SRF SRF S   1     -20.354  35.360 -15.767  1.00  6.09
ATOM   3280  SRF SRF S   1     -19.013  35.331 -16.017  1.00  6.51
ATOM   3281  SRF SRF S   1     -21.021  34.859 -16.167  1.00  5.96
ATOM   3282  SRF SRF S   1     -19.815  35.215 -16.417  1.00  6.16
ATOM   3283  SRF SRF S   1     -21.376  34.149 -16.567  1.00  5.88
ATOM   3284  SRF SRF S   1     -20.425  34.759 -16.817  1.00  6.03
ATOM   3285  SRF SRF S   1     -18.299  31.900 -18.362  1.00  3.36
ATOM   3286  SRF SRF S   1     -12.829  30.858 -15.533  1.00  1.46
ATOM   3287  SRF SRF S   1     -12.355  30.461 -16.282  1.00  1.24
ATOM   3288  SRF SRF S   1     -13.093  31.131 -16.743  1.00  1.53
ATOM   3289  SRF SRF S   1     -12.150  29.876 -17.031  1.00  0.21
ATOM   3290  SRF SRF S   1     -12.803  30.568 -17.491  1.00  0.33
ATOM   3291  SRF SRF S   1     -13.651  30.867 -17.952  1.00  0.55
ATOM   3292  SRF SRF S   1     -14.477  30.684 -18.413  1.00  0.59
ATOM   3293  SRF SRF S   1     -14.837  33.319 -14.304  1.00  4.32
ATOM   3294  SRF SRF S   1     -15.196  34.146 -14.720  1.00  4.02
ATOM   3295  SRF SRF S   1     -15.863  34.750 -15.136  1.00  4.05
ATOM   3296  SRF SRF S   1     -15.011  33.618 -15.396  1.00  3.88
ATOM   3297  SRF SRF S   1     -16.702  35.016 -15.552  1.00  4.51
ATOM   3298  SRF SRF S   1     -15.601  34.242 -15.812  1.00  3.86
ATOM   3299  SRF SRF S   1     -16.367  34.512 -16.228  1.00  4.25
ATOM   3300  SRF SRF S   1     -15.697  33.599 -16.488  1.00  4.01
ATOM   3301  SRF SRF S   1     -17.112  34.348 -16.644  1.00  5.35
ATOM   3302  SRF SRF S   1     -16.449  33.700 -16.904  1.00  4.66
ATOM   3303  SRF SRF S   1     -13.567  30.985 -13.758  1.00  1.19
ATOM   3304  SRF SRF S   1     -14.720  32.882 -13.937  1.00  4.37
ATOM   3305  SRF SRF S   1     -13.588  31.923 -14.235  1.00  2.20
ATOM   3306  SRF SRF S   1     -14.055  32.795 -14.712  1.00  2.77
ATOM   3307  SRF SRF S   1     -13.152  31.437 -15.010  1.00  1.60
ATOM   3308  SRF SRF S   1     -14.875  33.407 -15.189  1.00  3.95
ATOM   3309  SRF SRF S   1     -13.565  32.384 -15.487  1.00  1.99
ATOM   3310  SRF SRF S   1     -14.329  33.077 -15.964  1.00  2.47
ATOM   3311  SRF SRF S   1     -13.353  31.779 -16.262  1.00  1.73
ATOM   3312  SRF SRF S   1     -15.290  33.382 -16.440  1.00  3.44
ATOM   3313  SRF SRF S   1     -14.028  32.495 -16.738  1.00  1.83
ATOM   3314  SRF SRF S   1     -14.906  32.804 -17.215  1.00  2.18
ATOM   3315  SRF SRF S   1     -14.138  31.758 -17.513  1.00  1.55
ATOM   3316  SRF SRF S   1     -15.760  32.615 -17.692  1.00  2.64
ATOM   3317  SRF SRF S   1     -15.000  31.873 -17.990  1.00  1.69
ATOM   3318  SRF SRF S   1     -16.277  31.861 -18.169  1.00  2.56
ATOM   3319  SRF SRF S   1     -15.110  30.949 -18.288  1.00  1.55
ATOM   3320  SRF SRF S   1     -17.174  31.990 -18.218  1.00  3.51
ATOM   3321  SRF SRF S   1     -16.414  31.248 -18.516  1.00  1.95
ATOM   3322  SRF SRF S   1     -17.691  31.236 -18.695  1.00  0.92
ATOM   3323  SRF SRF S   1     -12.470  30.611 -13.793  1.00  0.18
ATOM   3324  SRF SRF S   1     -11.891  30.261 -14.614  1.00  1.09
ATOM   3325  SRF SRF S   1     -11.572  29.644 -15.436  1.00  2.11
ATOM   3326  SRF SRF S   1     -16.095  33.727 -11.955  1.00  5.06
ATOM   3327  SRF SRF S   1     -20.607  32.207 -12.023  1.00  6.53
ATOM   3328  SRF SRF S   1     -20.356  33.722 -12.363  1.00  6.31
ATOM   3329  SRF SRF S   1     -16.571  34.638 -12.499  1.00  4.73
ATOM   3330  SRF SRF S   1     -19.197  34.901 -12.703  1.00  5.47
ATOM   3331  SRF SRF S   1     -15.280  33.543 -12.839  1.00  4.65
ATOM   3332  SRF SRF S   1     -17.486  35.239 -13.043  1.00  4.66
ATOM   3333  SRF SRF S   1     -15.813  34.538 -13.383  1.00  4.46
ATOM   3334  SRF SRF S   1     -18.622  35.384 -13.587  1.00  5.41
ATOM   3335  SRF SRF S   1     -14.783  32.988 -13.723  1.00  4.43
ATOM   3336  SRF SRF S   1     -16.748  35.236 -13.927  1.00  4.47
ATOM   3337  SRF SRF S   1     -17.901  35.489 -14.471  1.00  5.15
ATOM   3338  SRF SRF S   1     -17.222  35.207 -15.355  1.00  4.97
ATOM   3339  SRF SRF S   1     -16.891  33.486 -17.123  1.00  5.59
ATOM   3340  SRF SRF S   1     -18.689  32.944 -10.820  1.00  4.48
ATOM   3341  SRF SRF S   1     -17.642  33.275 -10.924  1.00  4.82
ATOM   3342  SRF SRF S   1     -19.285  32.329 -10.976  1.00  4.57
ATOM   3343  SRF SRF S   1     -18.556  33.755 -11.080  1.00  4.56
ATOM   3344  SRF SRF S   1     -19.632  33.099 -11.236  1.00  4.65
ATOM   3345  SRF SRF S   1     -17.727  34.100 -11.340  1.00  4.83
ATOM   3346  SRF SRF S   1     -19.276  34.015 -11.496  1.00  4.66
ATOM   3347  SRF SRF S   1     -20.197  32.599 -11.652  1.00  5.52
ATOM   3348  SRF SRF S   1     -18.318  34.575 -11.756  1.00  4.75
ATOM   3349  SRF SRF S   1     -20.005  33.757 -11.912  1.00  5.31
ATOM   3350  SRF SRF S   1     -19.119  34.659 -12.172  1.00  5.04
ATOM   3351  SRF SRF S   1     -15.570  32.936 -11.720  1.00  4.88
ATOM   3352  SRF SRF S   1     -14.905  32.849 -12.495  1.00  4.39
ATOM   3353  SRF SRF S   1     -14.415  32.438 -13.270  1.00  3.78
ATOM   3354  SRF SRF S   1     -17.796  32.111  -6.957  1.00  1.44
ATOM   3355  SRF SRF S   1     -18.530  31.322  -7.462  1.00  0.55
ATOM   3356  SRF SRF S   1     -21.565  29.983 -12.868  1.00  1.13
ATOM   3357  SRF SRF S   1     -19.023  31.378  -7.873  1.00  1.39
ATOM   3358  SRF SRF S   1     -19.850  31.086  -8.345  1.00  1.89
ATOM   3359  SRF SRF S   1     -18.845  32.109  -8.640  1.00  1.94
ATOM   3360  SRF SRF S   1     -19.745  31.751  -9.112  1.00  2.29
ATOM   3361  SRF SRF S   1     -18.346  32.528  -9.407  1.00  2.56
ATOM   3362  SRF SRF S   1     -19.319  32.223  -9.879  1.00  2.82
ATOM   3363  SRF SRF S   1     -17.721  32.620 -10.174  1.00  3.47
ATOM   3364  SRF SRF S   1     -18.714  32.410 -10.646  1.00  4.18
ATOM   3365  SRF SRF S   1     -12.871  30.762 -12.880  1.00  1.03
ATOM   3366  SRF SRF S   1     -13.749  31.071 -13.357  1.00  1.88
ATOM   3367  SRF SRF S   1     -11.649  34.936  -4.212  1.00 11.23
ATOM   3368  SRF SRF S   1     -11.500  35.912  -4.756  1.00  9.43
ATOM   3369  SRF SRF S   1     -10.661  34.658  -5.096  1.00  8.23
ATOM   3370  SRF SRF S   1     -10.685  35.728  -5.640  1.00  6.72
ATOM   3371  SRF SRF S   1     -11.218  36.723  -6.184  1.00  7.36
ATOM   3372  SRF SRF S   1     -10.188  35.173  -6.524  1.00  5.87
ATOM   3373  SRF SRF S   1     -13.163  36.518  -9.584  1.00  6.55
ATOM   3374  SRF SRF S   1     -10.082  34.674  -9.231  1.00  3.41
ATOM   3375  SRF SRF S   1      -9.553  33.099  -9.529  1.00  2.17
ATOM   3376  SRF SRF S   1     -10.846  35.367  -9.708  1.00  3.82
ATOM   3377  SRF SRF S   1      -9.870  34.069 -10.006  1.00  2.40
ATOM   3378  SRF SRF S   1     -11.807  35.672 -10.184  1.00  4.11
ATOM   3379  SRF SRF S   1      -9.780  32.492 -10.304  1.00  2.23
ATOM   3380  SRF SRF S   1     -10.545  34.785 -10.482  1.00  2.60
ATOM   3381  SRF SRF S   1     -12.763  35.533 -10.661  1.00  4.14
ATOM   3382  SRF SRF S   1     -10.027  33.412 -10.780  1.00  2.09
ATOM   3383  SRF SRF S   1     -11.423  35.094 -10.959  1.00  2.78
ATOM   3384  SRF SRF S   1     -10.655  34.048 -11.257  1.00  2.16
ATOM   3385  SRF SRF S   1     -12.277  34.905 -11.436  1.00  2.85
ATOM   3386  SRF SRF S   1     -10.685  32.890 -11.555  1.00  2.10
ATOM   3387  SRF SRF S   1     -13.762  34.169 -11.615  1.00  3.58
ATOM   3388  SRF SRF S   1     -11.517  34.163 -11.734  1.00  2.29
ATOM   3389  SRF SRF S   1     -11.388  32.183 -11.853  1.00  2.26
ATOM   3390  SRF SRF S   1     -12.794  34.151 -11.913  1.00  2.78
ATOM   3391  SRF SRF S   1     -11.627  33.239 -12.032  1.00  2.20
ATOM   3392  SRF SRF S   1     -13.172  33.245 -12.092  1.00  2.92
ATOM   3393  SRF SRF S   1     -12.345  32.562 -12.151  1.00  2.45
ATOM   3394  SRF SRF S   1     -14.906  33.005 -11.688  1.00  4.29
ATOM   3395  SRF SRF S   1     -12.532  31.019 -11.926  1.00  2.26
ATOM   3396  SRF SRF S   1     -13.938  32.987 -11.986  1.00  3.49
ATOM   3397  SRF SRF S   1     -12.771  32.075 -12.105  1.00  2.68
ATOM   3398  SRF SRF S   1     -14.316  32.081 -12.165  1.00  3.96
ATOM   3399  SRF SRF S   1     -17.063  32.894  -5.534  1.00 10.08
ATOM   3400  SRF SRF S   1     -17.453  33.499  -6.309  1.00  7.98
ATOM   3401  SRF SRF S   1     -17.688  32.532  -6.786  1.00  3.30
ATOM   3402  SRF SRF S   1     -17.429  34.149  -7.084  1.00  8.29
ATOM   3403  SRF SRF S   1     -17.756  33.168  -7.560  1.00  3.86
ATOM   3404  SRF SRF S   1     -17.461  32.774  -8.812  1.00  2.38
ATOM   3405  SRF SRF S   1     -17.238  35.228  -8.296  1.00  7.42
ATOM   3406  SRF SRF S   1     -17.565  34.247  -8.772  1.00  4.65
ATOM   3407  SRF SRF S   1     -16.887  35.761  -9.070  1.00  6.46
ATOM   3408  SRF SRF S   1     -17.460  33.223  -9.249  1.00  3.34
ATOM   3409  SRF SRF S   1     -17.297  34.831  -9.547  1.00  4.49
ATOM   3410  SRF SRF S   1     -13.905  36.603  -9.666  1.00  7.00
ATOM   3411  SRF SRF S   1     -16.300  36.040  -9.845  1.00  5.38
ATOM   3412  SRF SRF S   1     -17.270  33.853 -10.024  1.00  3.97
ATOM   3413  SRF SRF S   1     -14.861  36.464 -10.143  1.00  5.47
ATOM   3414  SRF SRF S   1     -16.722  35.194 -10.322  1.00  4.27
ATOM   3415  SRF SRF S   1     -13.521  36.025 -10.441  1.00  4.75
ATOM   3416  SRF SRF S   1     -16.819  33.047 -10.501  1.00  4.14
ATOM   3417  SRF SRF S   1     -15.589  35.921 -10.620  1.00  4.35
ATOM   3418  SRF SRF S   1     -16.663  34.310 -10.799  1.00  4.26
ATOM   3419  SRF SRF S   1     -14.375  35.836 -10.918  1.00  4.07
ATOM   3420  SRF SRF S   1     -15.860  35.100 -11.097  1.00  3.99
ATOM   3421  SRF SRF S   1     -13.615  35.094 -11.216  1.00  3.80
ATOM   3422  SRF SRF S   1     -16.063  33.669 -11.276  1.00  4.60
ATOM   3423  SRF SRF S   1     -14.892  35.082 -11.395  1.00  3.77
ATOM   3424  SRF SRF S   1     -15.270  34.176 -11.574  1.00  4.06
ATOM   3425  SRF SRF S   1     -14.443  33.493 -11.633  1.00  3.98
ATOM   3426  SRF SRF S   1     -14.037  29.251  -0.821  1.00 -5.11
ATOM   3427  SRF SRF S   1     -15.049  29.770  -0.884  1.00 -3.30
ATOM   3428  SRF SRF S   1     -15.763  31.071  -1.705  1.00  0.26
ATOM   3429  SRF SRF S   1     -16.649  30.758  -2.211  1.00 -0.13
ATOM   3430  SRF SRF S   1     -19.975  28.511  -4.896  1.00 -3.81
ATOM   3431  SRF SRF S   1     -19.762  29.795  -5.184  1.00  0.00
ATOM   3432  SRF SRF S   1     -20.352  29.097  -5.645  1.00 -2.15
ATOM   3433  SRF SRF S   1     -19.660  30.444  -5.933  1.00  0.92
ATOM   3434  SRF SRF S   1     -20.329  29.725  -6.394  1.00 -0.50
ATOM   3435  SRF SRF S   1     -19.244  30.905  -6.682  1.00  1.32
ATOM   3436  SRF SRF S   1     -19.989  30.240  -7.142  1.00  0.72
ATOM   3437  SRF SRF S   1     -18.653  31.087  -7.430  1.00  0.78
ATOM   3438  SRF SRF S   1     -20.386  29.341  -7.603  1.00 -0.85
ATOM   3439  SRF SRF S   1     -17.316  29.796  -1.902  1.00  1.21
ATOM   3440  SRF SRF S   1     -18.142  30.094  -2.379  1.00  1.30
ATOM   3441  SRF SRF S   1     -18.978  29.798  -2.856  1.00  0.96
ATOM   3442  SRF SRF S   1     -19.588  29.076  -3.333  1.00 -0.36
ATOM   3443  SRF SRF S   1     -19.823  28.109  -3.810  1.00 -3.95
ATOM   3444  SRF SRF S   1     -19.564  29.726  -4.108  1.00  0.02
ATOM   3445  SRF SRF S   1     -19.891  28.745  -4.584  1.00 -2.48
ATOM   3446  SRF SRF S   1     -16.991  31.205  -2.658  1.00  2.18
ATOM   3447  SRF SRF S   1     -17.817  31.503  -3.135  1.00  2.54
ATOM   3448  SRF SRF S   1     -18.653  31.207  -3.612  1.00  1.68
ATOM   3449  SRF SRF S   1     -17.637  32.241  -3.910  1.00  4.95
ATOM   3450  SRF SRF S   1     -19.263  30.485  -4.089  1.00  0.90
ATOM   3451  SRF SRF S   1     -18.547  31.880  -4.387  1.00  2.53
ATOM   3452  SRF SRF S   1     -17.134  32.664  -4.685  1.00  9.34
ATOM   3453  SRF SRF S   1     -19.239  31.135  -4.864  1.00  1.44
ATOM   3454  SRF SRF S   1     -18.116  32.356  -5.162  1.00  3.84
ATOM   3455  SRF SRF S   1     -18.888  31.668  -5.638  1.00  1.92
ATOM   3456  SRF SRF S   1     -17.505  32.545  -5.936  1.00  5.56
ATOM   3457  SRF SRF S   1     -18.301  31.947  -6.413  1.00  1.97
ATOM   3458  SRF SRF S   1     -12.124  31.601  -0.192  1.00 -0.04
ATOM   3459  SRF SRF S   1     -13.213  32.159  -0.260  1.00  1.66
ATOM   3460  SRF SRF S   1     -11.844  32.593  -0.396  1.00  1.38
ATOM   3461  SRF SRF S   1     -13.039  33.220  -0.600  1.00  2.96
ATOM   3462  SRF SRF S   1     -10.823  32.252  -0.736  1.00  0.52
ATOM   3463  SRF SRF S   1     -14.447  32.362  -0.804  1.00  3.40
ATOM   3464  SRF SRF S   1     -11.955  33.671  -0.940  1.00  3.05
ATOM   3465  SRF SRF S   1     -13.981  33.560  -1.144  1.00  5.07
ATOM   3466  SRF SRF S   1     -10.674  33.228  -1.280  1.00  2.27
ATOM   3467  SRF SRF S   1     -15.186  31.708  -1.348  1.00  3.26
ATOM   3468  SRF SRF S   1     -12.728  34.292  -1.484  1.00  4.84
ATOM   3469  SRF SRF S   1     -13.776  34.402  -2.028  1.00  7.97
ATOM   3470  SRF SRF S   1     -13.201  34.885  -2.912  1.00 10.67
ATOM   3471  SRF SRF S   1     -16.337  32.002  -2.277  1.00  5.81
ATOM   3472  SRF SRF S   1     -13.938  34.526  -2.410  1.00 10.10
ATOM   3473  SRF SRF S   1     -14.800  33.682  -1.739  1.00  8.12
ATOM   3474  SRF SRF S   1     -15.835  33.051  -1.889  1.00  7.28
ATOM   3475  SRF SRF S   1     -15.493  33.932  -2.139  1.00  8.58
ATOM   3476  SRF SRF S   1     -16.378  32.570  -2.289  1.00  7.04
ATOM   3477  SRF SRF S   1     -14.572  34.471  -2.389  1.00 10.16
ATOM   3478  SRF SRF S   1     -16.194  33.684  -2.539  1.00  8.78
ATOM   3479  SRF SRF S   1     -15.342  34.551  -2.789  1.00 11.10
ATOM   3480  SRF SRF S   1     -16.706  33.079  -2.939  1.00  8.57
ATOM   3481  SRF SRF S   1     -16.105  34.248  -3.189  1.00 11.52
ATOM   3482  SRF SRF S   1     -16.685  33.624  -3.589  1.00 11.02
ATOM   3483  SRF SRF S   1     -12.552  31.137  -0.153  1.00 -0.61
ATOM   3484  SRF SRF S   1     -13.385  31.564  -0.205  1.00  0.83
ATOM   3485  SRF SRF S   1     -13.981  30.949  -0.361  1.00 -0.13
ATOM   3486  SRF SRF S   1     -13.550  29.922  -0.517  1.00 -2.92
ATOM   3487  SRF SRF S   1     -14.407  30.275  -0.777  1.00 -2.35
ATOM   3488  SRF SRF S   1     -14.893  31.219  -1.037  1.00  0.88
ATOM   3489  SRF SRF S   1     -11.679  34.054  -1.302  1.00  3.42
ATOM   3490  SRF SRF S   1     -10.699  33.715  -1.562  1.00  2.80
ATOM   3491  SRF SRF S   1     -12.270  34.529  -1.718  1.00  4.70
ATOM   3492  SRF SRF S   1     -11.063  34.411  -1.978  1.00  3.68
ATOM   3493  SRF SRF S   1     -10.076  33.574  -2.238  1.00  3.03
ATOM   3494  SRF SRF S   1     -11.762  34.871  -2.394  1.00  5.21
ATOM   3495  SRF SRF S   1     -10.484  34.336  -2.654  1.00  3.95
ATOM   3496  SRF SRF S   1     -12.632  34.982  -2.810  1.00  8.33
ATOM   3497  SRF SRF S   1     -11.199  34.869  -3.070  1.00  5.68
ATOM   3498  SRF SRF S   1     -10.055  33.977  -3.330  1.00  4.47
ATOM   3499  SRF SRF S   1     -12.080  35.063  -3.486  1.00  9.59
ATOM   3500  SRF SRF S   1     -10.722  34.581  -3.746  1.00  6.30
ATOM   3501  SRF SRF S   1     -11.561  34.847  -4.162  1.00 10.81
ATOM   3502  SRF SRF S   1     -15.161  28.175   0.238  1.00  2.37
ATOM   3503  SRF SRF S   1     -15.258  29.110  -0.234  1.00  0.06
ATOM   3504  SRF SRF S   1     -14.146  28.725  -0.529  1.00 -3.77
ATOM   3505  SRF SRF S   1     -15.929  29.649  -0.707  1.00  0.32
ATOM   3506  SRF SRF S   1     -16.838  29.744  -1.179  1.00  2.03
ATOM   3507  SRF SRF S   1     -17.738  29.386  -1.651  1.00  4.10
ATOM   3508  SRF SRF S   1     -15.990  28.746   0.373  1.00  5.39
ATOM   3509  SRF SRF S   1     -20.993  28.484   1.223  1.00  6.36
ATOM   3510  SRF SRF S   1     -20.141  29.351   0.973  1.00  6.14
ATOM   3511  SRF SRF S   1     -21.505  27.879   0.823  1.00  6.31
ATOM   3512  SRF SRF S   1     -20.904  29.048   0.573  1.00  5.85
ATOM   3513  SRF SRF S   1     -19.718  29.707   0.323  1.00  6.07
ATOM   3514  SRF SRF S   1     -21.484  28.424   0.173  1.00  5.72
ATOM   3515  SRF SRF S   1     -20.542  29.448  -0.077  1.00  5.71
ATOM   3516  SRF SRF S   1     -21.759  27.601  -0.227  1.00  5.60
ATOM   3517  SRF SRF S   1     -21.190  28.871  -0.477  1.00  5.46
ATOM   3518  SRF SRF S   1     -20.030  29.606  -0.727  1.00  5.70
ATOM   3519  SRF SRF S   1     -21.534  28.091  -0.877  1.00  5.12
ATOM   3520  SRF SRF S   1     -20.697  29.105  -1.127  1.00  5.27
ATOM   3521  SRF SRF S   1     -19.491  29.461  -1.377  1.00  5.61
ATOM   3522  SRF SRF S   1     -21.052  28.395  -1.527  1.00  4.65
ATOM   3523  SRF SRF S   1     -20.101  29.005  -1.777  1.00  4.82
ATOM   3524  SRF SRF S   1     -13.881  31.450   6.975  1.00 -8.87
ATOM   3525  SRF SRF S   1     -13.306  31.933   6.091  1.00 -6.52
ATOM   3526  SRF SRF S   1     -14.427  31.581   5.547  1.00 -6.64
ATOM   3527  SRF SRF S   1     -12.585  32.038   5.207  1.00 -5.18
ATOM   3528  SRF SRF S   1     -14.479  28.950   8.821  1.00-13.57
ATOM   3529  SRF SRF S   1     -14.317  29.936   8.505  1.00-11.64
ATOM   3530  SRF SRF S   1     -15.626  29.138   8.316  1.00-12.72
ATOM   3531  SRF SRF S   1     -15.193  30.251   8.000  1.00-10.08
ATOM   3532  SRF SRF S   1     -14.029  30.932   7.684  1.00-10.62
ATOM   3533  SRF SRF S   1     -16.079  29.938   7.494  1.00 -9.99
ATOM   3534  SRF SRF S   1     -15.002  31.034   7.178  1.00 -8.82
ATOM   3535  SRF SRF S   1     -16.727  29.173   6.988  1.00-11.31
ATOM   3536  SRF SRF S   1     -15.967  30.651   6.672  1.00 -8.51
ATOM   3537  SRF SRF S   1     -14.468  31.483   6.356  1.00 -7.94
ATOM   3538  SRF SRF S   1     -16.701  29.862   6.167  1.00 -8.90
ATOM   3539  SRF SRF S   1     -15.510  31.156   5.851  1.00 -7.49
ATOM   3540  SRF SRF S   1     -17.047  28.822   5.661  1.00 -9.99
ATOM   3541  SRF SRF S   1     -16.328  30.427   5.345  1.00 -7.58
ATOM   3542  SRF SRF S   1     -16.936  27.735   5.156  1.00-12.07
ATOM   3543  SRF SRF S   1     -14.862  31.356   5.029  1.00 -6.43
ATOM   3544  SRF SRF S   1     -16.764  29.441   4.840  1.00 -7.70
ATOM   3545  SRF SRF S   1     -15.706  30.723   4.524  1.00 -6.53
ATOM   3546  SRF SRF S   1     -16.735  28.403   4.334  1.00 -7.45
ATOM   3547  SRF SRF S   1     -16.153  29.826   4.018  1.00 -6.38
ATOM   3548  SRF SRF S   1     -12.085  32.156   4.577  1.00 -4.16
ATOM   3549  SRF SRF S   1     -14.495  31.499   4.398  1.00 -4.67
ATOM   3550  SRF SRF S   1     -10.619  31.542   4.279  1.00 -5.49
ATOM   3551  SRF SRF S   1     -13.082  32.283   4.100  1.00 -3.10
ATOM   3552  SRF SRF S   1     -15.187  30.754   3.921  1.00 -5.43
ATOM   3553  SRF SRF S   1     -11.439  32.154   3.802  1.00 -3.64
ATOM   3554  SRF SRF S   1     -14.064  31.975   3.623  1.00 -2.78
ATOM   3555  SRF SRF S   1     -12.450  32.376   3.325  1.00 -2.70
ATOM   3556  SRF SRF S   1     -14.836  31.287   3.147  1.00 -2.78
ATOM   3557  SRF SRF S   1     -10.893  31.824   3.027  1.00 -3.92
ATOM   3558  SRF SRF S   1     -13.453  32.164   2.849  1.00 -2.21
ATOM   3559  SRF SRF S   1     -15.246  30.357   2.670  1.00 -2.64
ATOM   3560  SRF SRF S   1     -11.854  32.129   2.551  1.00 -2.84
ATOM   3561  SRF SRF S   1     -14.249  31.566   2.372  1.00 -1.98
ATOM   3562  SRF SRF S   1     -10.592  31.242   2.253  1.00 -5.31
ATOM   3563  SRF SRF S   1     -12.810  31.990   2.074  1.00 -2.19
ATOM   3564  SRF SRF S   1     -14.671  30.720   1.895  1.00 -1.82
ATOM   3565  SRF SRF S   1     -11.470  31.551   1.776  1.00 -3.68
ATOM   3566  SRF SRF S   1     -13.538  31.447   1.597  1.00 -1.90
ATOM   3567  SRF SRF S   1     -10.702  30.505   1.478  1.00 -8.95
ATOM   3568  SRF SRF S   1     -12.324  31.362   1.299  1.00 -2.86
ATOM   3569  SRF SRF S   1     -13.809  30.626   1.120  1.00 -2.06
ATOM   3570  SRF SRF S   1     -11.564  30.620   1.001  1.00 -6.08
ATOM   3571  SRF SRF S   1     -12.841  30.608   0.822  1.00 -3.15
ATOM   3572  SRF SRF S   1     -16.500  28.894   3.535  1.00 -3.89
ATOM   3573  SRF SRF S   1     -16.149  29.427   2.761  1.00 -1.81
ATOM   3574  SRF SRF S   1     -15.562  29.706   1.986  1.00 -1.05
ATOM   3575  SRF SRF S   1     -15.984  28.860   1.509  1.00  2.21
ATOM   3576  SRF SRF S   1     -14.851  29.587   1.211  1.00 -1.12
ATOM   3577  SRF SRF S   1     -15.122  28.766   0.734  1.00  0.68
ATOM   3578  SRF SRF S   1     -13.475  29.442   0.344  1.00 -3.66
ATOM   3579  SRF SRF S   1     -13.746  28.621  -0.133  1.00 -3.85
ATOM   3580  SRF SRF S   1     -17.797  27.614   4.433  1.00 -1.95
ATOM   3581  SRF SRF S   1     -18.711  28.094   4.277  1.00  0.68
ATOM   3582  SRF SRF S   1     -17.882  28.439   4.017  1.00 -0.53
ATOM   3583  SRF SRF S   1     -19.431  28.354   3.861  1.00  2.01
ATOM   3584  SRF SRF S   1     -16.902  28.100   3.757  1.00 -2.77
ATOM   3585  SRF SRF S   1     -18.473  28.914   3.601  1.00  1.21
ATOM   3586  SRF SRF S   1     -17.266  28.796   3.341  1.00 -0.17
ATOM   3587  SRF SRF S   1     -19.274  28.998   3.185  1.00  2.48
ATOM   3588  SRF SRF S   1     -17.965  29.256   2.925  1.00  1.73
ATOM   3589  SRF SRF S   1     -16.687  28.721   2.665  1.00  0.90
ATOM   3590  SRF SRF S   1     -18.835  29.367   2.509  1.00  3.15
ATOM   3591  SRF SRF S   1     -17.402  29.254   2.249  1.00  2.74
ATOM   3592  SRF SRF S   1     -16.708  37.464  -7.475  1.00  7.91
ATOM   3593  SRF SRF S   1     -15.548  38.199  -7.725  1.00  7.69
ATOM   3594  SRF SRF S   1     -17.052  36.684  -7.875  1.00  8.14
ATOM   3595  SRF SRF S   1     -16.215  37.698  -8.125  1.00  7.57
ATOM   3596  SRF SRF S   1     -17.029  35.863  -8.275  1.00  8.62
ATOM   3597  SRF SRF S   1     -15.009  38.054  -8.375  1.00  7.58
ATOM   3598  SRF SRF S   1     -16.570  36.988  -8.525  1.00  7.74
ATOM   3599  SRF SRF S   1     -15.619  37.598  -8.775  1.00  7.51
ATOM   3600  SRF SRF S   1     -16.520  36.246  -8.925  1.00  8.15
ATOM   3601  SRF SRF S   1     -14.601  37.527  -9.025  1.00  7.69
ATOM   3602  SRF SRF S   1     -15.846  36.909  -9.175  1.00  7.75
ATOM   3603  SRF SRF S   1     -15.034  36.894  -9.425  1.00  7.90
ATOM   3604  SRF SRF S   1     -10.591  36.281  -7.567  1.00  5.22
ATOM   3605  SRF SRF S   1     -10.130  34.907  -7.827  1.00  5.30
ATOM   3606  SRF SRF S   1     -11.258  36.885  -7.983  1.00  5.49
ATOM   3607  SRF SRF S   1     -10.406  35.753  -8.243  1.00  4.79
ATOM   3608  SRF SRF S   1     -12.097  37.151  -8.399  1.00  6.32
ATOM   3609  SRF SRF S   1     -10.996  36.377  -8.659  1.00  4.83
ATOM   3610  SRF SRF S   1     -10.544  35.180  -8.919  1.00  4.81
ATOM   3611  SRF SRF S   1     -11.762  36.647  -9.075  1.00  5.24
ATOM   3612  SRF SRF S   1     -11.092  35.734  -9.335  1.00  4.75
ATOM   3613  SRF SRF S   1     -12.507  36.483  -9.491  1.00  5.89
ATOM   3614  SRF SRF S   1     -11.844  35.835  -9.751  1.00  5.11
ATOM   3615  SRF SRF S   1     -13.876  35.296  -3.107  1.00 11.37
ATOM   3616  SRF SRF S   1     -14.939  35.841  -3.174  1.00  9.30
ATOM   3617  SRF SRF S   1     -15.699  35.056  -3.373  1.00 11.76
ATOM   3618  SRF SRF S   1     -14.769  36.877  -3.506  1.00  8.03
ATOM   3619  SRF SRF S   1     -16.144  36.039  -3.705  1.00  8.54
ATOM   3620  SRF SRF S   1     -15.689  37.209  -4.037  1.00  7.24
ATOM   3621  SRF SRF S   1     -14.466  37.924  -4.369  1.00  7.77
ATOM   3622  SRF SRF S   1     -16.620  36.880  -4.568  1.00  7.24
ATOM   3623  SRF SRF S   1     -15.489  38.031  -4.900  1.00  6.92
ATOM   3624  SRF SRF S   1     -17.300  36.075  -5.099  1.00  8.06
ATOM   3625  SRF SRF S   1     -16.502  37.628  -5.431  1.00  6.85
ATOM   3626  SRF SRF S   1     -14.927  38.503  -5.763  1.00  7.07
ATOM   3627  SRF SRF S   1     -17.273  36.799  -5.962  1.00  7.37
ATOM   3628  SRF SRF S   1     -13.097  38.358  -6.095  1.00  7.58
ATOM   3629  SRF SRF S   1     -16.022  38.159  -6.294  1.00  7.18
ATOM   3630  SRF SRF S   1     -11.638  37.219  -6.427  1.00  7.74
ATOM   3631  SRF SRF S   1     -17.637  35.706  -6.494  1.00  8.03
ATOM   3632  SRF SRF S   1     -14.223  38.606  -6.626  1.00  7.22
ATOM   3633  SRF SRF S   1     -16.882  37.393  -6.826  1.00  7.75
ATOM   3634  SRF SRF S   1     -12.489  37.991  -6.958  1.00  7.11
ATOM   3635  SRF SRF S   1     -17.521  34.565  -7.025  1.00  8.43
ATOM   3636  SRF SRF S   1     -15.341  38.369  -7.158  1.00  7.78
ATOM   3637  SRF SRF S   1     -17.339  36.357  -7.357  1.00  8.13
ATOM   3638  SRF SRF S   1     -13.560  38.330  -7.490  1.00  7.17
ATOM   3639  SRF SRF S   1     -17.309  35.267  -7.888  1.00  8.22
ATOM   3640  SRF SRF S   1     -13.132  37.687  -8.353  1.00  7.24
ATOM   3641  SRF SRF S   1     -16.110  34.631  -3.594  1.00 12.92
ATOM   3642  SRF SRF S   1     -16.520  33.983  -3.994  1.00 14.06
ATOM   3643  SRF SRF S   1     -16.987  34.890  -4.244  1.00  9.89
ATOM   3644  SRF SRF S   1     -17.165  34.150  -4.644  1.00 10.57
ATOM   3645  SRF SRF S   1     -17.315  35.399  -4.894  1.00  9.14
ATOM   3646  SRF SRF S   1     -16.955  33.367  -5.044  1.00 12.62
ATOM   3647  SRF SRF S   1     -17.512  34.587  -5.294  1.00  9.32
ATOM   3648  SRF SRF S   1     -17.343  33.744  -5.694  1.00 10.08
ATOM   3649  SRF SRF S   1     -13.254  36.660  -3.445  1.00  8.28
ATOM   3650  SRF SRF S   1     -14.133  37.121  -3.595  1.00  8.18
ATOM   3651  SRF SRF S   1     -12.503  36.409  -3.695  1.00  8.43
ATOM   3652  SRF SRF S   1     -13.336  37.453  -3.845  1.00  7.54
ATOM   3653  SRF SRF S   1     -12.394  37.127  -4.095  1.00  7.57
ATOM   3654  SRF SRF S   1     -13.905  37.910  -4.245  1.00  7.58
ATOM   3655  SRF SRF S   1     -11.777  36.205  -4.345  1.00  8.78
ATOM   3656  SRF SRF S   1     -12.744  37.797  -4.495  1.00  7.29
ATOM   3657  SRF SRF S   1     -11.795  36.992  -4.745  1.00  7.74
ATOM   3658  SRF SRF S   1     -13.416  38.239  -4.895  1.00  7.44
ATOM   3659  SRF SRF S   1     -12.187  37.724  -5.145  1.00  7.38
ATOM   3660  SRF SRF S   1     -11.429  36.584  -5.395  1.00  8.54
ATOM   3661  SRF SRF S   1     -12.874  38.237  -5.545  1.00  7.51
ATOM   3662  SRF SRF S   1     -11.775  37.379  -5.795  1.00  7.85
ATOM   3663  SRF SRF S   1     -10.030   0.559 -16.340  1.00  4.63
ATOM   3664  SRF SRF S   1     -10.778   0.719 -17.203  1.00  4.97
ATOM   3665  SRF SRF S   1      -8.766   1.871 -16.534  1.00  6.03
ATOM   3666  SRF SRF S   1      -8.602   2.694 -16.934  1.00  6.12
ATOM   3667  SRF SRF S   1      -9.251   1.601 -17.184  1.00  5.26
ATOM   3668  SRF SRF S   1      -8.809   3.466 -17.334  1.00  6.14
ATOM   3669  SRF SRF S   1      -9.091   2.353 -17.584  1.00  5.40
ATOM   3670  SRF SRF S   1      -9.897   1.688 -17.834  1.00  5.03
ATOM   3671  SRF SRF S   1      -4.814  -0.515  -9.957  1.00  2.26
ATOM   3672  SRF SRF S   1     -10.697  -2.259  -8.567  1.00 -3.68
ATOM   3673  SRF SRF S   1      -9.848  -2.993  -5.629  1.00 -5.22
ATOM   3674  SRF SRF S   1     -10.501  -2.946  -6.403  1.00 -4.20
ATOM   3675  SRF SRF S   1     -11.020  -2.575  -7.178  1.00 -4.02
ATOM   3676  SRF SRF S   1     -11.278  -1.982  -7.953  1.00 -4.51
ATOM   3677  SRF SRF S   1      -8.204  -3.643  -5.601  1.00 -3.18
ATOM   3678  SRF SRF S   1      -9.469  -3.351  -5.899  1.00 -3.95
ATOM   3679  SRF SRF S   1      -7.372  -3.969  -6.078  1.00 -2.12
ATOM   3680  SRF SRF S   1      -8.838  -4.036  -6.376  1.00 -2.57
ATOM   3681  SRF SRF S   1      -6.430  -3.833  -6.554  1.00 -1.53
ATOM   3682  SRF SRF S   1     -10.151  -3.226  -6.674  1.00 -3.42
ATOM   3683  SRF SRF S   1      -7.913  -4.373  -6.852  1.00 -1.81
ATOM   3684  SRF SRF S   1      -9.491  -3.989  -7.150  1.00 -2.39
ATOM   3685  SRF SRF S   1      -6.897  -4.281  -7.329  1.00 -1.38
ATOM   3686  SRF SRF S   1      -8.553  -4.417  -7.627  1.00 -1.72
ATOM   3687  SRF SRF S   1      -5.998  -3.770  -7.806  1.00 -1.15
ATOM   3688  SRF SRF S   1     -10.010  -3.618  -7.925  1.00 -2.42
ATOM   3689  SRF SRF S   1      -7.520  -4.422  -8.104  1.00 -1.30
ATOM   3690  SRF SRF S   1      -5.392  -2.940  -8.283  1.00 -1.28
ATOM   3691  SRF SRF S   1      -9.124  -4.129  -8.402  1.00 -1.76
ATOM   3692  SRF SRF S   1      -6.597  -4.005  -8.581  1.00 -1.03
ATOM   3693  SRF SRF S   1     -10.268  -3.025  -8.700  1.00 -2.80
ATOM   3694  SRF SRF S   1      -8.138  -4.214  -8.879  1.00 -1.30
ATOM   3695  SRF SRF S   1      -5.970  -3.262  -9.058  1.00 -0.83
ATOM   3696  SRF SRF S   1      -9.467  -3.553  -9.177  1.00 -2.04
ATOM   3697  SRF SRF S   1      -7.268  -3.862  -9.356  1.00 -0.94
ATOM   3698  SRF SRF S   1     -10.137  -2.336  -9.475  1.00 -3.87
ATOM   3699  SRF SRF S   1      -8.568  -3.621  -9.654  1.00 -1.43
ATOM   3700  SRF SRF S   1      -6.739  -3.159  -9.832  1.00 -0.50
ATOM   3701  SRF SRF S   1      -9.369  -2.743  -9.952  1.00 -2.75
ATOM   3702  SRF SRF S   1      -7.834  -3.164 -10.130  1.00 -0.87
ATOM   3703  SRF SRF S   1      -5.841  -2.452  -9.576  1.00 -0.34
ATOM   3704  SRF SRF S   1      -5.235  -1.622 -10.053  1.00  0.58
ATOM   3705  SRF SRF S   1      -8.967  -2.811 -10.172  1.00 -2.20
ATOM   3706  SRF SRF S   1      -6.440  -2.687 -10.351  1.00 -0.02
ATOM   3707  SRF SRF S   1      -7.981  -2.896 -10.649  1.00 -1.02
ATOM   3708  SRF SRF S   1      -5.813  -1.944 -10.828  1.00  1.41
ATOM   3709  SRF SRF S   1      -7.111  -2.544 -11.126  1.00 -0.01
ATOM   3710  SRF SRF S   1      -5.622  -1.048 -11.304  1.00  6.37
ATOM   3711  SRF SRF S   1      -8.411  -2.303 -11.424  1.00 -2.17
ATOM   3712  SRF SRF S   1      -6.582  -1.841 -11.602  1.00  1.75
ATOM   3713  SRF SRF S   1      -7.677  -1.846 -11.900  1.00 -0.06
ATOM   3714  SRF SRF S   1      -6.647  -0.951 -12.079  1.00  5.48
ATOM   3715  SRF SRF S   1      -8.305  -1.142 -12.198  1.00 -1.38
ATOM   3716  SRF SRF S   1      -8.431   0.111 -12.318  1.00  1.99
ATOM   3717  SRF SRF S   1      -7.604  -0.572 -12.377  1.00  3.59
ATOM   3718  SRF SRF S   1     -11.655  -0.560  -8.571  1.00 -7.41
ATOM   3719  SRF SRF S   1     -11.052  -1.401  -9.048  1.00 -5.79
ATOM   3720  SRF SRF S   1     -11.820   0.057  -9.346  1.00-10.81
ATOM   3721  SRF SRF S   1      -3.330  -0.287 -11.176  1.00  4.83
ATOM   3722  SRF SRF S   1      -3.851  -0.787 -12.039  1.00  6.12
ATOM   3723  SRF SRF S   1      -5.695  -0.939 -12.371  1.00  7.90
ATOM   3724  SRF SRF S   1      -2.849  -0.218 -12.570  1.00  3.02
ATOM   3725  SRF SRF S   1      -7.319  -0.048 -12.703  1.00  7.82
ATOM   3726  SRF SRF S   1      -4.544  -0.944 -12.902  1.00  6.50
ATOM   3727  SRF SRF S   1      -6.332  -0.618 -13.234  1.00  7.24
ATOM   3728  SRF SRF S   1      -3.516  -0.480 -13.433  1.00  3.65
ATOM   3729  SRF SRF S   1      -5.233  -0.712 -13.765  1.00  6.62
ATOM   3730  SRF SRF S   1      -6.713   0.024 -14.097  1.00  7.44
ATOM   3731  SRF SRF S   1      -4.264  -0.320 -14.296  1.00  4.98
ATOM   3732  SRF SRF S   1      -5.713  -0.052 -14.628  1.00  7.25
ATOM   3733  SRF SRF S   1      -6.604   0.926 -14.960  1.00  8.90
ATOM   3734  SRF SRF S   1      -5.594   1.242 -15.492  1.00  9.98
ATOM   3735  SRF SRF S   1      -5.734   2.638 -15.624  1.00 16.17
ATOM   3736  SRF SRF S   1      -5.000   1.284 -15.647  1.00  9.15
ATOM   3737  SRF SRF S   1      -4.658  -0.614 -10.526  1.00  5.35
ATOM   3738  SRF SRF S   1      -3.867  -0.500 -10.926  1.00  5.27
ATOM   3739  SRF SRF S   1      -5.111  -0.953 -11.176  1.00  6.76
ATOM   3740  SRF SRF S   1      -4.259  -0.876 -11.576  1.00  6.53
ATOM   3741  SRF SRF S   1      -5.648  -0.990 -11.826  1.00  7.60
ATOM   3742  SRF SRF S   1      -8.028   0.524 -14.207  1.00  5.11
ATOM   3743  SRF SRF S   1      -7.105   0.941 -14.684  1.00  8.53
ATOM   3744  SRF SRF S   1      -7.776   1.084 -15.459  1.00  4.93
ATOM   3745  SRF SRF S   1      -6.287   2.580 -15.637  1.00 12.21
ATOM   3746  SRF SRF S   1      -7.247   1.787 -15.935  1.00  5.78
ATOM   3747  SRF SRF S   1      -6.609   3.384 -16.114  1.00  9.57
ATOM   3748  SRF SRF S   1      -8.342   1.782 -16.233  1.00  5.20
ATOM   3749  SRF SRF S   1      -7.312   2.677 -16.412  1.00  5.69
ATOM   3750  SRF SRF S   1      -7.551   3.733 -16.591  1.00  5.67
ATOM   3751  SRF SRF S   1      -8.269   3.056 -16.710  1.00  5.79
ATOM   3752  SRF SRF S   1      -8.841   0.737 -12.135  1.00  2.26
ATOM   3753  SRF SRF S   1      -8.562   0.125 -14.093  1.00  2.28
ATOM   3754  SRF SRF S   1      -9.140  -0.103 -14.842  1.00  1.23
ATOM   3755  SRF SRF S   1      -8.535   0.616 -15.303  1.00  3.68
ATOM   3756  SRF SRF S   1      -9.789   0.036 -15.591  1.00  2.40
ATOM   3757  SRF SRF S   1      -9.278   0.716 -16.051  1.00  4.09
ATOM   3758  SRF SRF S   1     -11.542  -2.090  -9.516  1.00 -6.60
ATOM   3759  SRF SRF S   1     -10.412  -1.880  -9.706  1.00 -5.79
ATOM   3760  SRF SRF S   1     -12.395  -2.584  -9.832  1.00 -5.87
ATOM   3761  SRF SRF S   1     -10.807  -2.862 -10.022  1.00 -5.54
ATOM   3762  SRF SRF S   1     -11.922  -3.375 -10.338  1.00 -4.98
ATOM   3763  SRF SRF S   1      -9.889  -2.838 -10.527  1.00 -5.04
ATOM   3764  SRF SRF S   1     -11.040  -3.721 -10.843  1.00 -4.71
ATOM   3765  SRF SRF S   1     -10.040  -3.576 -11.349  1.00 -4.53
ATOM   3766  SRF SRF S   1     -11.613  -4.150 -11.665  1.00 -3.65
ATOM   3767  SRF SRF S   1      -9.167  -2.975 -11.854  1.00 -4.25
ATOM   3768  SRF SRF S   1     -10.536  -4.052 -12.170  1.00 -3.44
ATOM   3769  SRF SRF S   1      -8.612  -2.037 -12.360  1.00 -3.53
ATOM   3770  SRF SRF S   1      -9.582  -3.510 -12.676  1.00 -3.43
ATOM   3771  SRF SRF S   1      -8.491  -0.947 -12.866  1.00 -1.97
ATOM   3772  SRF SRF S   1      -8.940  -2.630 -13.182  1.00 -3.30
ATOM   3773  SRF SRF S   1      -8.732  -1.590 -13.687  1.00 -2.62
ATOM   3774  SRF SRF S   1      -9.553  -2.971 -14.003  1.00 -1.45
ATOM   3775  SRF SRF S   1      -8.994  -0.615 -14.193  1.00 -1.24
ATOM   3776  SRF SRF S   1      -9.351  -2.021 -14.509  1.00 -1.74
ATOM   3777  SRF SRF S   1      -9.692  -1.168 -15.014  1.00 -1.10
ATOM   3778  SRF SRF S   1      -5.580  -2.166  -2.594  1.00 -9.04
ATOM   3779  SRF SRF S   1      -5.995  -2.701  -3.416  1.00 -6.34
ATOM   3780  SRF SRF S   1      -6.630  -2.951  -4.238  1.00 -5.44
ATOM   3781  SRF SRF S   1      -6.861  -4.500  -0.991  1.00 -0.97
ATOM   3782  SRF SRF S   1      -6.264  -3.490  -1.535  1.00 -2.16
ATOM   3783  SRF SRF S   1     -10.223  -5.814  -1.671  1.00 -3.11
ATOM   3784  SRF SRF S   1      -9.045  -5.819  -2.215  1.00 -2.02
ATOM   3785  SRF SRF S   1      -9.750  -5.582  -3.099  1.00 -3.72
ATOM   3786  SRF SRF S   1     -11.844  -5.200  -0.765  1.00 -5.72
ATOM   3787  SRF SRF S   1     -11.536  -5.612  -2.118  1.00 -6.34
ATOM   3788  SRF SRF S   1     -12.154  -5.301  -2.955  1.00 -8.98
ATOM   3789  SRF SRF S   1     -11.088  -5.392  -3.470  1.00 -6.48
ATOM   3790  SRF SRF S   1     -12.524  -4.678  -3.792  1.00-11.07
ATOM   3791  SRF SRF S   1     -10.148  -5.012  -3.985  1.00 -5.55
ATOM   3792  SRF SRF S   1     -11.553  -4.752  -4.307  1.00 -7.83
ATOM   3793  SRF SRF S   1     -12.418  -3.803  -4.629  1.00-10.66
ATOM   3794  SRF SRF S   1     -10.760  -4.257  -4.823  1.00 -6.92
ATOM   3795  SRF SRF S   1     -11.438  -3.497  -5.145  1.00 -8.18
ATOM   3796  SRF SRF S   1     -10.681  -2.881  -5.338  1.00 -7.37
ATOM   3797  SRF SRF S   1      -7.359  -2.796   1.402  1.00 -3.90
ATOM   3798  SRF SRF S   1      -6.660  -3.448   0.193  1.00 -2.52
ATOM   3799  SRF SRF S   1      -6.243  -3.387  -1.017  1.00 -2.23
ATOM   3800  SRF SRF S   1      -9.357  -4.013   1.801  1.00 -0.04
ATOM   3801  SRF SRF S   1      -8.328  -3.822   1.628  1.00 -0.89
ATOM   3802  SRF SRF S   1     -10.135  -4.463   1.513  1.00 -0.30
ATOM   3803  SRF SRF S   1      -8.688  -4.716   1.340  1.00 -0.87
ATOM   3804  SRF SRF S   1     -11.084  -4.072   1.225  1.00 -0.18
ATOM   3805  SRF SRF S   1      -7.514  -3.540   1.167  1.00 -1.96
ATOM   3806  SRF SRF S   1      -9.704  -5.184   1.052  1.00 -0.95
ATOM   3807  SRF SRF S   1      -7.851  -4.695   0.879  1.00 -1.16
ATOM   3808  SRF SRF S   1     -10.926  -4.902   0.764  1.00 -1.39
ATOM   3809  SRF SRF S   1      -8.900  -5.500   0.591  1.00 -1.06
ATOM   3810  SRF SRF S   1      -7.128  -4.183   0.419  1.00 -1.51
ATOM   3811  SRF SRF S   1     -10.316  -5.564   0.303  1.00 -1.54
ATOM   3812  SRF SRF S   1      -7.989  -5.368   0.131  1.00 -1.04
ATOM   3813  SRF SRF S   1     -11.585  -4.782   0.015  1.00 -3.23
ATOM   3814  SRF SRF S   1      -9.422  -5.890  -0.157  1.00 -1.38
ATOM   3815  SRF SRF S   1      -7.193  -4.819  -0.330  1.00 -1.02
ATOM   3816  SRF SRF S   1     -10.948  -5.519  -0.445  1.00 -2.75
ATOM   3817  SRF SRF S   1      -8.441  -5.801  -0.618  1.00 -1.13
ATOM   3818  SRF SRF S   1     -10.041  -5.933  -0.906  1.00 -2.13
ATOM   3819  SRF SRF S   1      -7.572  -5.307  -1.079  1.00 -0.90
ATOM   3820  SRF SRF S   1      -9.043  -5.937  -1.367  1.00 -1.57
ATOM   3821  SRF SRF S   1      -6.686  -4.500  -1.849  1.00 -1.33
ATOM   3822  SRF SRF S   1      -7.934  -5.482  -2.137  1.00 -1.23
ATOM   3823  SRF SRF S   1      -6.180  -3.645  -2.310  1.00 -2.72
ATOM   3824  SRF SRF S   1      -7.065  -4.988  -2.598  1.00 -1.51
ATOM   3825  SRF SRF S   1      -8.536  -5.618  -2.886  1.00 -1.98
ATOM   3826  SRF SRF S   1      -6.479  -4.186  -3.059  1.00 -2.35
ATOM   3827  SRF SRF S   1      -7.643  -5.216  -3.347  1.00 -1.86
ATOM   3828  SRF SRF S   1      -6.290  -3.238  -3.520  1.00 -4.44
ATOM   3829  SRF SRF S   1      -9.133  -5.417  -3.635  1.00 -3.02
ATOM   3830  SRF SRF S   1      -7.038  -4.497  -3.808  1.00 -2.31
ATOM   3831  SRF SRF S   1      -8.292  -5.077  -4.096  1.00 -2.48
ATOM   3832  SRF SRF S   1      -6.853  -3.631  -4.268  1.00 -3.54
ATOM   3833  SRF SRF S   1      -9.549  -4.844  -4.384  1.00 -4.26
ATOM   3834  SRF SRF S   1      -7.781  -4.397  -4.556  1.00 -2.74
ATOM   3835  SRF SRF S   1      -8.839  -4.402  -4.844  1.00 -3.50
ATOM   3836  SRF SRF S   1      -7.844  -3.537  -5.017  1.00 -3.75
ATOM   3837  SRF SRF S   1      -9.446  -3.722  -5.132  1.00 -4.95
ATOM   3838  SRF SRF S   1      -8.769  -3.171  -5.305  1.00 -4.67
ATOM   3839  SRF SRF S   1     -12.270  -2.784  -5.267  1.00 -9.20
ATOM   3840  SRF SRF S   1     -11.237  -2.789  -5.744  1.00 -6.43
ATOM   3841  SRF SRF S   1     -11.855  -2.581  -6.519  1.00 -5.59
ATOM   3842  SRF SRF S   1      -3.692   4.577   2.148  1.00  1.71
ATOM   3843  SRF SRF S   1      -6.182  -3.226   0.072  1.00 -4.15
ATOM   3844  SRF SRF S   1      -5.149  -3.231  -0.405  1.00 -5.36
ATOM   3845  SRF SRF S   1      -4.226  -2.814  -0.882  1.00 -6.57
ATOM   3846  SRF SRF S   1      -5.767  -3.023  -1.180  1.00 -4.01
ATOM   3847  SRF SRF S   1      -4.897  -2.671  -1.657  1.00 -6.79
ATOM   3848  SRF SRF S   1      -4.333  -2.041  -3.702  1.00 -6.08
ATOM   3849  SRF SRF S   1      -3.422  -1.909  -4.162  1.00 -3.05
ATOM   3850  SRF SRF S   1      -3.874  -2.342  -4.911  1.00 -2.20
ATOM   3851  SRF SRF S   1      -5.487  -2.429  -4.084  1.00 -5.33
ATOM   3852  SRF SRF S   1      -6.503  -2.897  -4.372  1.00 -5.23
ATOM   3853  SRF SRF S   1      -5.699  -3.213  -4.833  1.00 -2.92
ATOM   3854  SRF SRF S   1      -7.115  -3.277  -5.121  1.00 -3.59
ATOM   3855  SRF SRF S   1      -4.788  -3.081  -5.293  1.00 -2.07
ATOM   3856  SRF SRF S   1      -6.221  -3.603  -5.581  1.00 -2.17
ATOM   3857  SRF SRF S   1      -3.992  -2.532  -5.754  1.00 -2.04
ATOM   3858  SRF SRF S   1      -5.240  -3.514  -6.042  1.00 -1.68
ATOM   3859  SRF SRF S   1      -4.371  -3.020  -6.503  1.00 -1.92
ATOM   3860  SRF SRF S   1      -5.842  -3.650  -6.791  1.00 -1.37
ATOM   3861  SRF SRF S   1      -4.949  -3.248  -7.252  1.00 -1.57
ATOM   3862  SRF SRF S   1      -4.344  -2.529  -7.713  1.00 -2.99
ATOM   3863  SRF SRF S   1      -5.087  -2.429  -8.461  1.00 -1.82
ATOM   3864  SRF SRF S   1      -8.173  -3.118   2.704  1.00 -2.25
ATOM   3865  SRF SRF S   1      -9.354  -0.978   8.415  1.00 -1.42
ATOM   3866  SRF SRF S   1      -9.778  -2.034   8.075  1.00 -1.39
ATOM   3867  SRF SRF S   1      -8.790  -2.009   7.531  1.00 -1.48
ATOM   3868  SRF SRF S   1     -13.727  -1.599   5.627  1.00 -1.65
ATOM   3869  SRF SRF S   1      -6.852   0.194   6.460  1.00 -2.41
ATOM   3870  SRF SRF S   1      -7.639  -2.031   6.341  1.00 -1.93
ATOM   3871  SRF SRF S   1      -6.424  -0.813   6.162  1.00 -3.19
ATOM   3872  SRF SRF S   1      -6.721   1.050   5.984  1.00 -2.83
ATOM   3873  SRF SRF S   1      -6.773  -2.008   5.864  1.00 -3.03
ATOM   3874  SRF SRF S   1      -5.986  -0.049   5.686  1.00 -4.97
ATOM   3875  SRF SRF S   1      -7.858  -2.841   5.566  1.00 -2.07
ATOM   3876  SRF SRF S   1      -6.025  -1.479   5.388  1.00 -5.96
ATOM   3877  SRF SRF S   1      -6.916  -2.705   5.090  1.00 -3.71
ATOM   3878  SRF SRF S   1      -8.399  -3.245   4.792  1.00 -1.90
ATOM   3879  SRF SRF S   1      -7.383  -3.153   4.315  1.00 -3.55
ATOM   3880  SRF SRF S   1      -9.039  -3.289   4.017  1.00 -1.35
ATOM   3881  SRF SRF S   1      -8.006  -3.294   3.540  1.00 -2.71
ATOM   3882  SRF SRF S   1      -7.718  -2.987   1.960  1.00 -3.13
ATOM   3883  SRF SRF S   1     -10.281  -3.747   3.518  1.00 -0.92
ATOM   3884  SRF SRF S   1     -11.859  -3.363   3.220  1.00 -1.81
ATOM   3885  SRF SRF S   1      -9.265  -3.655   3.041  1.00 -0.95
ATOM   3886  SRF SRF S   1     -10.921  -3.791   2.743  1.00 -0.84
ATOM   3887  SRF SRF S   1      -8.366  -3.144   2.564  1.00 -1.65
ATOM   3888  SRF SRF S   1      -9.888  -3.796   2.266  1.00  0.01
ATOM   3889  SRF SRF S   1     -11.492  -3.503   1.968  1.00 -1.26
ATOM   3890  SRF SRF S   1     -14.200  -1.501   4.836  1.00 -2.17
ATOM   3891  SRF SRF S   1     -13.540  -2.264   4.360  1.00 -2.19
ATOM   3892  SRF SRF S   1      -9.307   0.115   8.589  1.00 -1.52
ATOM   3893  SRF SRF S   1      -9.061   0.984   8.410  1.00 -1.73
ATOM   3894  SRF SRF S   1      -8.581  -0.614   8.291  1.00 -1.45
ATOM   3895  SRF SRF S   1      -8.166   0.685   8.112  1.00 -1.57
ATOM   3896  SRF SRF S   1      -8.953  -1.540   7.993  1.00 -1.44
ATOM   3897  SRF SRF S   1      -9.158   1.929   7.934  1.00 -2.50
ATOM   3898  SRF SRF S   1      -7.738  -0.322   7.814  1.00 -1.58
ATOM   3899  SRF SRF S   1      -8.035   1.541   7.636  1.00 -1.76
ATOM   3900  SRF SRF S   1      -8.087  -1.517   7.516  1.00 -1.56
ATOM   3901  SRF SRF S   1      -7.300   0.442   7.338  1.00 -1.77
ATOM   3902  SRF SRF S   1      -8.453   2.339   7.159  1.00 -2.31
ATOM   3903  SRF SRF S   1      -7.339  -0.988   7.040  1.00 -1.85
ATOM   3904  SRF SRF S   1      -7.321   1.380   6.861  1.00 -1.89
ATOM   3905  SRF SRF S   1      -8.230  -2.214   6.742  1.00 -1.64
ATOM   3906  SRF SRF S   1      -6.903  -0.119   6.563  1.00 -2.30
ATOM   3907  SRF SRF S   1      -7.788   2.252   6.384  1.00 -1.84
ATOM   3908  SRF SRF S   1     -10.870   0.162   9.057  1.00 -1.48
ATOM   3909  SRF SRF S   1     -11.824   0.651   8.998  1.00 -1.58
ATOM   3910  SRF SRF S   1     -11.209  -0.765   8.938  1.00 -1.34
ATOM   3911  SRF SRF S   1     -10.624   1.031   8.878  1.00 -1.90
ATOM   3912  SRF SRF S   1     -12.507  -0.053   8.819  1.00 -1.29
ATOM   3913  SRF SRF S   1     -10.144  -0.567   8.759  1.00 -1.42
ATOM   3914  SRF SRF S   1     -11.671   1.581   8.700  1.00 -2.54
ATOM   3915  SRF SRF S   1     -12.014  -1.231   8.640  1.00 -1.32
ATOM   3916  SRF SRF S   1      -9.729   0.732   8.580  1.00 -1.76
ATOM   3917  SRF SRF S   1     -12.905   0.829   8.521  1.00 -1.16
ATOM   3918  SRF SRF S   1     -10.721   1.976   8.402  1.00 -3.57
ATOM   3919  SRF SRF S   1     -12.995  -0.826   8.342  1.00 -1.27
ATOM   3920  SRF SRF S   1     -12.497   1.879   8.223  1.00 -2.99
ATOM   3921  SRF SRF S   1     -11.567  -1.977   8.163  1.00 -1.36
ATOM   3922  SRF SRF S   1     -12.832  -1.685   7.865  1.00 -1.41
ATOM   3923  SRF SRF S   1     -13.765  -0.628   7.567  1.00 -1.08
ATOM   3924  SRF SRF S   1     -13.514  -1.560   7.090  1.00 -1.53
ATOM   3925  SRF SRF S   1     -13.976  -1.111   6.316  1.00 -1.67
ATOM   3926  SRF SRF S   1      -6.881   1.733   5.907  1.00 -2.43
ATOM   3927  SRF SRF S   1      -6.015   1.490   5.133  1.00 -5.87
ATOM   3928  SRF SRF S   1     -11.438  -2.537   7.849  1.00 -1.37
ATOM   3929  SRF SRF S   1      -9.940  -2.799   7.670  1.00 -1.37
ATOM   3930  SRF SRF S   1     -10.991  -3.283   7.372  1.00 -1.37
ATOM   3931  SRF SRF S   1      -9.074  -2.776   7.193  1.00 -1.46
ATOM   3932  SRF SRF S   1     -12.256  -2.991   7.074  1.00 -1.47
ATOM   3933  SRF SRF S   1     -10.159  -3.609   6.895  1.00 -1.40
ATOM   3934  SRF SRF S   1     -11.625  -3.676   6.597  1.00 -1.46
ATOM   3935  SRF SRF S   1      -9.217  -3.473   6.419  1.00 -1.49
ATOM   3936  SRF SRF S   1     -12.938  -2.866   6.299  1.00 -1.63
ATOM   3937  SRF SRF S   1     -10.700  -4.013   6.121  1.00 -1.45
ATOM   3938  SRF SRF S   1      -8.393  -2.905   5.942  1.00 -1.70
ATOM   3939  SRF SRF S   1     -12.278  -3.629   5.823  1.00 -1.62
ATOM   3940  SRF SRF S   1      -9.684  -3.921   5.644  1.00 -1.49
ATOM   3941  SRF SRF S   1     -13.400  -2.417   5.525  1.00 -1.77
ATOM   3942  SRF SRF S   1     -11.340  -4.057   5.346  1.00 -1.54
ATOM   3943  SRF SRF S   1      -8.785  -3.410   5.167  1.00 -1.66
ATOM   3944  SRF SRF S   1     -12.797  -3.258   5.048  1.00 -1.85
ATOM   3945  SRF SRF S   1     -10.307  -4.062   4.869  1.00 -1.45
ATOM   3946  SRF SRF S   1     -11.911  -3.769   4.571  1.00 -1.70
ATOM   3947  SRF SRF S   1      -9.384  -3.645   4.392  1.00 -1.40
ATOM   3948  SRF SRF S   1     -13.055  -2.665   4.273  1.00 -2.07
ATOM   3949  SRF SRF S   1     -10.925  -3.854   4.094  1.00 -1.32
ATOM   3950  SRF SRF S   1     -12.254  -3.193   3.796  1.00 -1.90
ATOM   3951  SRF SRF S   1      -1.601  -0.902   2.105  1.00 -6.70
ATOM   3952  SRF SRF S   1      -4.412  -1.078   5.474  1.00 -7.89
ATOM   3953  SRF SRF S   1      -5.424  -0.559   5.411  1.00 -7.65
ATOM   3954  SRF SRF S   1      -4.772  -2.061   5.348  1.00 -7.12
ATOM   3955  SRF SRF S   1      -3.642  -1.851   5.158  1.00 -7.50
ATOM   3956  SRF SRF S   1      -5.625  -2.555   5.032  1.00 -6.82
ATOM   3957  SRF SRF S   1      -4.037  -2.833   4.842  1.00 -7.06
ATOM   3958  SRF SRF S   1      -2.749  -1.542   4.653  1.00 -7.95
ATOM   3959  SRF SRF S   1      -5.152  -3.346   4.526  1.00 -6.91
ATOM   3960  SRF SRF S   1      -3.119  -2.809   4.337  1.00 -7.07
ATOM   3961  SRF SRF S   1      -6.493  -3.037   4.210  1.00 -6.54
ATOM   3962  SRF SRF S   1      -4.270  -3.692   4.021  1.00 -6.95
ATOM   3963  SRF SRF S   1      -2.326  -2.248   3.831  1.00 -7.18
ATOM   3964  SRF SRF S   1      -5.824  -3.763   3.705  1.00 -6.80
ATOM   3965  SRF SRF S   1      -3.270  -3.547   3.515  1.00 -6.89
ATOM   3966  SRF SRF S   1      -1.864  -1.326   3.326  1.00 -7.90
ATOM   3967  SRF SRF S   1      -4.843  -4.121   3.199  1.00 -6.88
ATOM   3968  SRF SRF S   1      -2.397  -2.946   3.010  1.00 -6.78
ATOM   3969  SRF SRF S   1      -6.517  -3.714   2.883  1.00 -6.48
ATOM   3970  SRF SRF S   1      -3.766  -4.023   2.694  1.00 -6.83
ATOM   3971  SRF SRF S   1      -1.842  -2.008   2.504  1.00 -6.73
ATOM   3972  SRF SRF S   1      -5.521  -4.167   2.378  1.00 -6.72
ATOM   3973  SRF SRF S   1      -2.812  -3.481   2.188  1.00 -6.65
ATOM   3974  SRF SRF S   1      -7.067  -3.320   2.062  1.00 -5.60
ATOM   3975  SRF SRF S   1      -4.426  -4.172   1.872  1.00 -6.76
ATOM   3976  SRF SRF S   1      -2.170  -2.601   1.682  1.00 -6.37
ATOM   3977  SRF SRF S   1      -6.128  -3.862   1.556  1.00 -6.26
ATOM   3978  SRF SRF S   1      -3.447  -3.731   1.366  1.00 -6.65
ATOM   3979  SRF SRF S   1      -5.082  -3.951   1.050  1.00 -6.56
ATOM   3980  SRF SRF S   1      -2.783  -2.942   0.861  1.00 -6.47
ATOM   3981  SRF SRF S   1      -6.491  -3.251   0.734  1.00 -5.10
ATOM   3982  SRF SRF S   1      -4.160  -3.579   0.545  1.00 -6.70
ATOM   3983  SRF SRF S   1      -5.538  -3.323   0.229  1.00 -6.17
ATOM   3984  SRF SRF S   1      -3.599  -2.833   0.039  1.00 -7.15
ATOM   3985  SRF SRF S   1      -7.143   3.508   5.870  1.00 -1.09
ATOM   3986  SRF SRF S   1      -6.417   2.779   5.572  1.00 -2.39
ATOM   3987  SRF SRF S   1      -6.002   4.078   5.393  1.00 -1.50
ATOM   3988  SRF SRF S   1      -5.574   3.071   5.095  1.00 -3.89
ATOM   3989  SRF SRF S   1      -8.493   8.288 -23.976  1.00 -2.54
ATOM   3990  SRF SRF S   1     -10.505  10.433 -27.172  1.00 -1.03
ATOM   3991  SRF SRF S   1     -10.458   7.544 -22.613  1.00 -0.64
ATOM   3992  SRF SRF S   1     -11.924   7.477 -22.911  1.00 -0.02
ATOM   3993  SRF SRF S   1      -9.516   7.680 -23.089  1.00 -2.65
ATOM   3994  SRF SRF S   1     -10.999   7.140 -23.387  1.00 -0.88
ATOM   3995  SRF SRF S   1     -12.577   7.524 -23.685  1.00 -1.00
ATOM   3996  SRF SRF S   1      -9.983   7.232 -23.864  1.00 -1.27
ATOM   3997  SRF SRF S   1     -11.639   7.096 -24.162  1.00 -1.15
ATOM   3998  SRF SRF S   1      -9.084   7.743 -24.341  1.00 -1.46
ATOM   3999  SRF SRF S   1     -10.606   7.091 -24.639  1.00 -1.11
ATOM   4000  SRF SRF S   1     -12.210   7.384 -24.937  1.00 -1.33
ATOM   4001  SRF SRF S   1      -9.683   7.508 -25.116  1.00 -1.01
ATOM   4002  SRF SRF S   1     -11.224   7.299 -25.414  1.00 -1.17
ATOM   4003  SRF SRF S   1      -9.056   8.251 -25.593  1.00 -0.85
ATOM   4004  SRF SRF S   1     -12.553   7.960 -25.712  1.00 -1.43
ATOM   4005  SRF SRF S   1     -10.354   7.651 -25.891  1.00 -1.00
ATOM   4006  SRF SRF S   1     -13.223   9.177 -26.010  1.00 -1.65
ATOM   4007  SRF SRF S   1     -11.654   7.892 -26.189  1.00 -1.23
ATOM   4008  SRF SRF S   1      -9.825   8.354 -26.367  1.00 -0.87
ATOM   4009  SRF SRF S   1     -12.455   8.770 -26.487  1.00 -1.45
ATOM   4010  SRF SRF S   1     -10.920   8.349 -26.665  1.00 -1.07
ATOM   4011  SRF SRF S   1     -12.467   9.799 -26.785  1.00 -1.47
ATOM   4012  SRF SRF S   1      -9.890   9.244 -26.844  1.00 -0.85
ATOM   4013  SRF SRF S   1     -11.548   9.053 -26.963  1.00 -1.23
ATOM   4014  SRF SRF S   1     -10.847   9.623 -27.142  1.00 -1.08
ATOM   4015  SRF SRF S   1      -7.378   9.771 -24.960  1.00  0.09
ATOM   4016  SRF SRF S   1      -7.956   9.449 -25.735  1.00 -0.30
ATOM   4017  SRF SRF S   1      -8.825  13.353 -26.092  1.00 -2.38
ATOM   4018  SRF SRF S   1      -7.765  10.345 -26.211  1.00  0.17
ATOM   4019  SRF SRF S   1      -8.057  12.307 -26.390  1.00  0.52
ATOM   4020  SRF SRF S   1      -8.725   9.552 -26.509  1.00 -0.51
ATOM   4021  SRF SRF S   1      -9.679  13.164 -26.569  1.00 -2.67
ATOM   4022  SRF SRF S   1      -8.087  11.149 -26.688  1.00  0.11
ATOM   4023  SRF SRF S   1      -8.919  12.422 -26.867  1.00 -0.80
ATOM   4024  SRF SRF S   1      -8.790  10.442 -26.986  1.00 -0.45
ATOM   4025  SRF SRF S   1      -9.029  11.498 -27.165  1.00 -0.58
ATOM   4026  SRF SRF S   1      -9.747  10.821 -27.284  1.00 -0.82
ATOM   4027  SRF SRF S   1      -7.642   6.096 -16.673  1.00  5.44
ATOM   4028  SRF SRF S   1      -6.982   5.333 -17.149  1.00  6.20
ATOM   4029  SRF SRF S   1      -7.501   5.704 -17.924  1.00  4.01
ATOM   4030  SRF SRF S   1      -7.759   6.297 -18.699  1.00  2.72
ATOM   4031  SRF SRF S   1      -6.958   5.769 -19.176  1.00  2.99
ATOM   4032  SRF SRF S   1      -6.860   6.579 -19.951  1.00  1.97
ATOM   4033  SRF SRF S   1      -5.953   6.862 -20.427  1.00  4.40
ATOM   4034  SRF SRF S   1      -8.045   6.581 -20.025  1.00 -0.88
ATOM   4035  SRF SRF S   1      -6.968   6.679 -20.530  1.00  0.05
ATOM   4036  SRF SRF S   1      -8.723   6.535 -20.846  1.00 -2.44
ATOM   4037  SRF SRF S   1      -7.628   6.530 -21.352  1.00 -2.37
ATOM   4038  SRF SRF S   1      -9.330   6.840 -21.668  1.00 -2.95
ATOM   4039  SRF SRF S   1      -6.649   6.971 -21.858  1.00 -1.45
ATOM   4040  SRF SRF S   1      -8.284   6.751 -22.174  1.00 -3.37
ATOM   4041  SRF SRF S   1      -5.985   7.760 -22.363  1.00 -0.25
ATOM   4042  SRF SRF S   1      -9.693   7.451 -22.490  1.00 -2.73
ATOM   4043  SRF SRF S   1      -7.362   7.123 -22.679  1.00 -3.07
ATOM   4044  SRF SRF S   1      -8.740   7.379 -22.995  1.00 -3.58
ATOM   4045  SRF SRF S   1      -6.801   7.869 -23.185  1.00 -2.53
ATOM   4046  SRF SRF S   1      -7.961   7.864 -23.501  1.00 -3.44
ATOM   4047  SRF SRF S   1      -5.592   7.139 -21.048  1.00  4.39
ATOM   4048  SRF SRF S   1      -4.862   7.434 -21.448  1.00  5.07
ATOM   4049  SRF SRF S   1      -4.419   8.024 -21.848  1.00  4.87
ATOM   4050  SRF SRF S   1      -5.337   8.020 -22.098  1.00  3.05
ATOM   4051  SRF SRF S   1      -4.037   8.737 -22.086  1.00  4.42
ATOM   4052  SRF SRF S   1      -5.559   8.085 -22.384  1.00  1.44
ATOM   4053  SRF SRF S   1      -3.431   9.567 -22.563  1.00  2.44
ATOM   4054  SRF SRF S   1      -4.636   8.502 -22.861  1.00  2.04
ATOM   4055  SRF SRF S   1      -3.235  10.547 -23.040  1.00  2.89
ATOM   4056  SRF SRF S   1      -6.177   8.293 -23.159  1.00 -1.13
ATOM   4057  SRF SRF S   1      -4.009   9.245 -23.338  1.00  1.81
ATOM   4058  SRF SRF S   1      -5.307   8.645 -23.636  1.00  0.71
ATOM   4059  SRF SRF S   1      -3.818  10.141 -23.814  1.00  2.36
ATOM   4060  SRF SRF S   1      -6.607   8.886 -23.934  1.00 -0.94
ATOM   4061  SRF SRF S   1      -4.778   9.348 -24.112  1.00  1.37
ATOM   4062  SRF SRF S   1      -5.873   9.343 -24.410  1.00  0.74
ATOM   4063  SRF SRF S   1     -10.389   7.082 -21.057  1.00 -0.27
ATOM   4064  SRF SRF S   1     -10.805   7.655 -21.806  1.00  1.46
ATOM   4065  SRF SRF S   1      -8.238   6.505 -19.097  1.00  1.42
ATOM   4066  SRF SRF S   1      -9.007   6.608 -19.871  1.00 -0.53
ATOM   4067  SRF SRF S   1     -12.325   7.679 -21.184  1.00  2.83
ATOM   4068  SRF SRF S   1     -11.458   7.675 -21.584  1.00  3.16
ATOM   4069  SRF SRF S   1     -11.977   7.850 -22.234  1.00  2.45
ATOM   4070  SRF SRF S   1     -11.593   1.046 -18.096  1.00  2.91
ATOM   4071  SRF SRF S   1      -9.536   2.478 -18.269  1.00  4.02
ATOM   4072  SRF SRF S   1     -10.700   1.448 -18.557  1.00  2.06
ATOM   4073  SRF SRF S   1      -9.347   3.426 -18.730  1.00  2.39
ATOM   4074  SRF SRF S   1     -12.190   1.247 -18.845  1.00 -0.95
ATOM   4075  SRF SRF S   1     -10.095   2.167 -19.018  1.00  1.15
ATOM   4076  SRF SRF S   1     -11.349   1.587 -19.306  1.00 -1.33
ATOM   4077  SRF SRF S   1      -9.910   3.033 -19.478  1.00 -0.22
ATOM   4078  SRF SRF S   1     -10.223   6.265 -20.515  1.00 -1.22
ATOM   4079  SRF SRF S   1     -12.332   7.526 -20.873  1.00  2.49
ATOM   4080  SRF SRF S   1     -11.165   6.614 -20.992  1.00 -1.35
ATOM   4081  SRF SRF S   1      -7.958   4.892 -17.116  1.00  4.54
ATOM   4082  SRF SRF S   1      -7.844   5.920 -17.593  1.00  4.09
ATOM   4083  SRF SRF S   1      -8.267   4.333 -17.891  1.00  3.39
ATOM   4084  SRF SRF S   1      -8.071   5.313 -18.368  1.00  2.68
ATOM   4085  SRF SRF S   1      -8.845   4.011 -18.666  1.00  2.18
ATOM   4086  SRF SRF S   1      -8.318   6.233 -18.844  1.00  1.93
ATOM   4087  SRF SRF S   1      -8.654   4.907 -19.142  1.00  1.24
ATOM   4088  SRF SRF S   1      -9.614   4.114 -19.440  1.00  0.01
ATOM   4089  SRF SRF S   1      -8.976   5.711 -19.619  1.00  0.36
ATOM   4090  SRF SRF S   1      -9.679   5.004 -19.917  1.00 -0.98
ATOM   4091  SRF SRF S   1      -6.568   4.113 -16.195  1.00 10.11
ATOM   4092  SRF SRF S   1     -11.396   3.750   8.826  1.00 -3.91
ATOM   4093  SRF SRF S   1     -12.408   4.269   8.763  1.00 -3.01
ATOM   4094  SRF SRF S   1     -11.756   2.767   8.700  1.00 -4.00
ATOM   4095  SRF SRF S   1     -11.135   4.672   8.637  1.00 -3.42
ATOM   4096  SRF SRF S   1     -13.132   3.522   8.574  1.00 -2.25
ATOM   4097  SRF SRF S   1     -10.626   2.977   8.510  1.00 -4.42
ATOM   4098  SRF SRF S   1     -12.246   5.255   8.447  1.00 -2.36
ATOM   4099  SRF SRF S   1     -12.609   2.273   8.384  1.00 -3.06
ATOM   4100  SRF SRF S   1     -10.186   4.355   8.321  1.00 -3.67
ATOM   4101  SRF SRF S   1     -11.239   5.674   8.131  1.00 -2.04
ATOM   4102  SRF SRF S   1      -9.733   3.286   8.005  1.00 -4.32
ATOM   4103  SRF SRF S   1     -10.048   5.262   7.815  1.00 -2.05
ATOM   4104  SRF SRF S   1      -9.269   4.096   7.499  1.00 -3.33
ATOM   4105  SRF SRF S   1      -8.848   3.502   6.678  1.00 -3.23
ATOM   4106  SRF SRF S   1     -10.119   5.684   7.773  1.00 -0.80
ATOM   4107  SRF SRF S   1     -11.041   6.157   7.716  1.00 -0.42
ATOM   4108  SRF SRF S   1      -9.881   6.524   7.600  1.00  1.78
ATOM   4109  SRF SRF S   1      -9.417   4.979   7.485  1.00 -1.59
ATOM   4110  SRF SRF S   1     -10.894   7.055   7.428  1.00  2.18
ATOM   4111  SRF SRF S   1      -9.016   6.235   7.312  1.00  2.14
ATOM   4112  SRF SRF S   1      -8.603   5.261   7.024  1.00  0.66
ATOM   4113  SRF SRF S   1      -7.885   5.524   6.867  1.00  0.76
ATOM   4114  SRF SRF S   1      -8.224   4.597   6.748  1.00 -0.25
ATOM   4115  SRF SRF S   1      -7.639   6.393   6.688  1.00  0.74
ATOM   4116  SRF SRF S   1      -7.159   4.795   6.569  1.00 -0.28
ATOM   4117  SRF SRF S   1      -6.744   6.094   6.390  1.00 -0.52
ATOM   4118  SRF SRF S   1      -7.531   3.869   6.271  1.00 -0.78
ATOM   4119  SRF SRF S   1      -6.316   5.087   6.092  1.00 -0.60
ATOM   4120  SRF SRF S   1      -6.665   3.892   5.794  1.00 -1.06
ATOM   4121  SRF SRF S   1      -5.878   5.851   5.616  1.00 -0.85
ATOM   4122  SRF SRF S   1      -4.717   4.339   4.529  1.00 -2.43
ATOM   4123  SRF SRF S   1      -3.882   4.542   3.278  1.00 -1.71
ATOM   4124  SRF SRF S   1      -7.293   9.299   7.960  1.00 -2.26
ATOM   4125  SRF SRF S   1      -8.305   9.818   7.897  1.00 -0.60
ATOM   4126  SRF SRF S   1      -7.653   8.316   7.834  1.00 -2.18
ATOM   4127  SRF SRF S   1      -7.032  10.221   7.771  1.00 -1.38
ATOM   4128  SRF SRF S   1      -6.523   8.526   7.644  1.00 -2.96
ATOM   4129  SRF SRF S   1      -8.143  10.804   7.581  1.00  1.98
ATOM   4130  SRF SRF S   1      -8.506   7.822   7.518  1.00 -0.23
ATOM   4131  SRF SRF S   1      -6.083   9.904   7.455  1.00 -2.12
ATOM   4132  SRF SRF S   1      -6.918   7.544   7.328  1.00 -2.54
ATOM   4133  SRF SRF S   1      -7.136  11.223   7.265  1.00  2.09
ATOM   4134  SRF SRF S   1      -5.630   8.835   7.139  1.00 -2.94
ATOM   4135  SRF SRF S   1      -8.033   7.031   7.012  1.00  0.50
ATOM   4136  SRF SRF S   1      -5.945  10.811   6.949  1.00  0.14
ATOM   4137  SRF SRF S   1      -6.000   7.568   6.823  1.00 -3.01
ATOM   4138  SRF SRF S   1      -5.166   9.645   6.633  1.00 -1.91
ATOM   4139  SRF SRF S   1      -7.151   6.685   6.507  1.00 -0.97
ATOM   4140  SRF SRF S   1      -9.202   7.542   7.368  1.00  2.48
ATOM   4141  SRF SRF S   1      -8.593   6.930   7.118  1.00  2.43
ATOM   4142  SRF SRF S   1     -10.015  10.065   8.643  1.00  1.58
ATOM   4143  SRF SRF S   1     -10.354   9.138   8.524  1.00  1.03
ATOM   4144  SRF SRF S   1     -11.652   9.850   8.405  1.00  1.72
ATOM   4145  SRF SRF S   1      -9.289   9.336   8.345  1.00  0.63
ATOM   4146  SRF SRF S   1     -11.159   8.672   8.226  1.00  1.10
ATOM   4147  SRF SRF S   1      -8.874  10.635   8.166  1.00  2.22
ATOM   4148  SRF SRF S   1      -9.661   8.410   8.047  1.00  0.91
ATOM   4149  SRF SRF S   1     -12.140   9.077   7.928  1.00  1.36
ATOM   4150  SRF SRF S   1     -10.712   7.926   7.749  1.00  1.72
ATOM   4151  SRF SRF S   1     -11.977   8.218   7.451  1.00  1.43
ATOM   4152  SRF SRF S   1     -12.947   9.581   7.448  1.00  1.93
ATOM   4153  SRF SRF S   1     -12.454   8.403   7.269  1.00  1.35
ATOM   4154  SRF SRF S   1     -13.435   8.808   6.971  1.00  1.02
ATOM   4155  SRF SRF S   1     -13.272   7.949   6.494  1.00  1.06
ATOM   4156  SRF SRF S   1      -4.273   6.238   5.411  1.00 -1.04
ATOM   4157  SRF SRF S   1      -3.285   6.263   4.867  1.00 -0.74
ATOM   4158  SRF SRF S   1      -5.104   8.360   6.580  1.00 -2.42
ATOM   4159  SRF SRF S   1      -5.443   7.433   6.461  1.00 -2.32
ATOM   4160  SRF SRF S   1      -4.858   9.229   6.401  1.00 -1.77
ATOM   4161  SRF SRF S   1      -4.378   7.631   6.282  1.00 -1.19
ATOM   4162  SRF SRF S   1      -3.963   8.930   6.103  1.00 -0.63
ATOM   4163  SRF SRF S   1      -4.750   6.705   5.984  1.00 -1.22
ATOM   4164  SRF SRF S   1      -3.535   7.923   5.805  1.00 -0.70
ATOM   4165  SRF SRF S   1      -5.801   6.221   5.686  1.00 -1.17
ATOM   4166  SRF SRF S   1      -3.832   9.786   5.627  1.00  0.43
ATOM   4167  SRF SRF S   1      -4.440   5.476   4.956  1.00 -1.10
ATOM   4168  SRF SRF S   1      -3.574   5.499   4.479  1.00 -0.90
ATOM   4169  SRF SRF S   1      -3.717   4.802   3.705  1.00 -1.33
ATOM   4170  SRF SRF S   1      -2.893   5.370   3.228  1.00  0.66
ATOM   4171  SRF SRF S   1      -3.285   4.865   2.453  1.00  1.96
ATOM   4172  SRF SRF S   1      -5.577  11.725   6.518  1.00  5.50
ATOM   4173  SRF SRF S   1      -5.113  10.180   6.403  1.00 -0.58
ATOM   4174  SRF SRF S   1      -4.712  11.436   6.230  1.00  3.80
ATOM   4175  SRF SRF S   1      -4.299  10.462   5.942  1.00  1.36
ATOM   4176  SRF SRF S   1      -3.876  11.201   5.482  1.00  3.08
ATOM   4177  SRF SRF S   1      -3.492  10.659   4.733  1.00  2.31
ATOM   4178  SRF SRF S   1      -3.308  11.139   4.447  1.00  2.16
ATOM   4179  SRF SRF S   1      -2.442  10.896   3.673  1.00 -0.21
ATOM   4180  SRF SRF S   1      -5.186  18.326 -25.683  1.00  6.76
ATOM   4181  SRF SRF S   1      -5.456  19.001 -26.083  1.00  5.73
ATOM   4182  SRF SRF S   1      -6.046  18.407 -26.333  1.00  4.24
ATOM   4183  SRF SRF S   1      -7.437  18.247 -26.433  1.00 -0.35
ATOM   4184  SRF SRF S   1      -6.247  19.294 -26.483  1.00  5.14
ATOM   4185  SRF SRF S   1      -6.849  18.725 -26.583  1.00  3.25
ATOM   4186  SRF SRF S   1      -9.866  19.070 -26.011  1.00 -3.30
ATOM   4187  SRF SRF S   1      -8.900  13.827 -26.264  1.00 -4.55
ATOM   4188  SRF SRF S   1      -8.444  18.604 -26.327  1.00 -2.49
ATOM   4189  SRF SRF S   1     -11.942  15.446 -26.391  1.00 -7.57
ATOM   4190  SRF SRF S   1      -7.321  15.414 -26.454  1.00 -2.99
ATOM   4191  SRF SRF S   1     -10.278  14.083 -26.580  1.00 -6.39
ATOM   4192  SRF SRF S   1      -7.630  17.494 -26.643  1.00 -5.31
ATOM   4193  SRF SRF S   1      -8.339  14.573 -26.770  1.00 -4.84
ATOM   4194  SRF SRF S   1      -9.350  18.403 -26.833  1.00 -5.24
ATOM   4195  SRF SRF S   1     -11.127  15.014 -26.896  1.00 -7.29
ATOM   4196  SRF SRF S   1      -7.662  16.267 -26.959  1.00 -5.53
ATOM   4197  SRF SRF S   1      -9.499  14.568 -27.086  1.00 -6.30
ATOM   4198  SRF SRF S   1      -8.544  17.616 -27.149  1.00 -5.91
ATOM   4199  SRF SRF S   1     -11.140  16.105 -27.212  1.00 -7.38
ATOM   4200  SRF SRF S   1      -8.407  15.517 -27.275  1.00 -5.93
ATOM   4201  SRF SRF S   1      -9.898  17.603 -27.339  1.00 -6.51
ATOM   4202  SRF SRF S   1     -10.166  15.315 -27.402  1.00 -7.01
ATOM   4203  SRF SRF S   1      -8.661  16.637 -27.465  1.00 -6.42
ATOM   4204  SRF SRF S   1     -10.298  16.643 -27.528  1.00 -7.04
ATOM   4205  SRF SRF S   1      -9.422  15.918 -27.591  1.00 -6.76
ATOM   4206  SRF SRF S   1      -6.710  17.078 -26.488  1.00 -1.30
ATOM   4207  SRF SRF S   1      -1.815  15.005 -22.508  1.00  3.87
ATOM   4208  SRF SRF S   1      -3.702  12.229 -25.500  1.00  6.56
ATOM   4209  SRF SRF S   1      -3.511  18.169 -23.864  1.00  7.71
ATOM   4210  SRF SRF S   1      -1.589  14.130 -23.997  1.00  5.41
ATOM   4211  SRF SRF S   1      -2.903  17.802 -24.727  1.00  6.46
ATOM   4212  SRF SRF S   1      -1.934  13.507 -24.860  1.00  5.37
ATOM   4213  SRF SRF S   1      -3.974  18.141 -25.259  1.00  6.45
ATOM   4214  SRF SRF S   1      -1.716  14.599 -25.391  1.00  5.54
ATOM   4215  SRF SRF S   1      -2.568  17.153 -25.591  1.00  5.84
ATOM   4216  SRF SRF S   1      -2.578  13.149 -25.723  1.00  5.84
ATOM   4217  SRF SRF S   1      -5.039  17.987 -25.790  1.00  6.41
ATOM   4218  SRF SRF S   1      -1.991  15.624 -25.923  1.00  5.67
ATOM   4219  SRF SRF S   1      -3.546  17.498 -26.122  1.00  5.21
ATOM   4220  SRF SRF S   1      -2.365  14.147 -26.255  1.00  5.76
ATOM   4221  SRF SRF S   1      -5.850  17.382 -26.321  1.00  3.64
ATOM   4222  SRF SRF S   1      -2.691  16.332 -26.454  1.00  5.31
ATOM   4223  SRF SRF S   1      -7.046  15.587 -26.520  1.00 -1.05
ATOM   4224  SRF SRF S   1      -4.497  17.287 -26.653  1.00  4.74
ATOM   4225  SRF SRF S   1      -2.723  15.043 -26.786  1.00  5.70
ATOM   4226  SRF SRF S   1      -6.151  16.467 -26.852  1.00  2.57
ATOM   4227  SRF SRF S   1      -3.651  16.461 -26.985  1.00  4.98
ATOM   4228  SRF SRF S   1      -6.378  14.873 -27.051  1.00  3.95
ATOM   4229  SRF SRF S   1      -5.073  16.447 -27.184  1.00  4.46
ATOM   4230  SRF SRF S   1      -3.773  15.432 -27.317  1.00  5.68
ATOM   4231  SRF SRF S   1      -5.494  15.438 -27.383  1.00  4.92
ATOM   4232  SRF SRF S   1      -3.595  12.472 -25.828  1.00  6.64
ATOM   4233  SRF SRF S   1      -3.069  13.096 -26.228  1.00  6.29
ATOM   4234  SRF SRF S   1      -4.158  12.593 -26.478  1.00  6.06
ATOM   4235  SRF SRF S   1      -2.909  13.848 -26.628  1.00  6.26
ATOM   4236  SRF SRF S   1      -5.249  12.795 -26.728  1.00  5.93
ATOM   4237  SRF SRF S   1      -3.715  13.183 -26.878  1.00  5.84
ATOM   4238  SRF SRF S   1      -5.921  13.531 -26.978  1.00  5.51
ATOM   4239  SRF SRF S   1      -4.633  13.179 -27.128  1.00  5.66
ATOM   4240  SRF SRF S   1      -5.931  14.395 -27.228  1.00  5.23
ATOM   4241  SRF SRF S   1      -3.769  13.929 -27.278  1.00  5.78
ATOM   4242  SRF SRF S   1      -5.160  13.769 -27.378  1.00  5.49
ATOM   4243  SRF SRF S   1      -3.970  14.816 -27.428  1.00  5.93
ATOM   4244  SRF SRF S   1      -5.265  14.821 -27.478  1.00  5.54
ATOM   4245  SRF SRF S   1      -4.572  14.247 -27.528  1.00  5.61
ATOM   4246  SRF SRF S   1      -8.523  13.827 -26.184  1.00 -3.40
ATOM   4247  SRF SRF S   1      -7.730  14.334 -26.482  1.00 -1.57
ATOM   4248  SRF SRF S   1      -3.740  11.199 -24.485  1.00  4.16
ATOM   4249  SRF SRF S   1      -4.945  10.134 -24.783  1.00  2.04
ATOM   4250  SRF SRF S   1      -6.486   9.925 -25.081  1.00  0.98
ATOM   4251  SRF SRF S   1      -4.318  10.877 -25.260  1.00  2.79
ATOM   4252  SRF SRF S   1      -5.616  10.277 -25.558  1.00  1.55
ATOM   4253  SRF SRF S   1      -4.127  11.773 -25.736  1.00  4.52
ATOM   4254  SRF SRF S   1      -6.916  10.518 -25.856  1.00  1.03
ATOM   4255  SRF SRF S   1      -5.087  10.980 -26.034  1.00  2.23
ATOM   4256  SRF SRF S   1      -6.182  10.975 -26.332  1.00  1.55
ATOM   4257  SRF SRF S   1      -7.729  12.425 -26.452  1.00  0.99
ATOM   4258  SRF SRF S   1      -5.152  11.870 -26.511  1.00  3.37
ATOM   4259  SRF SRF S   1      -6.810  11.679 -26.630  1.00  1.52
ATOM   4260  SRF SRF S   1      -6.936  12.932 -26.750  1.00  2.28
ATOM   4261  SRF SRF S   1      -6.109  12.249 -26.809  1.00  2.73
ATOM   4262  SRF SRF S   1     -12.315  14.629 -26.277  1.00 -4.74
ATOM   4263  SRF SRF S   1     -10.975  14.190 -26.575  1.00 -5.87
ATOM   4264  SRF SRF S   1     -13.043  14.086 -26.754  1.00 -3.07
ATOM   4265  SRF SRF S   1     -12.704   9.927 -26.814  1.00 -1.57
ATOM   4266  SRF SRF S   1     -10.207  13.144 -26.873  1.00 -2.54
ATOM   4267  SRF SRF S   1     -11.829  14.001 -27.052  1.00 -3.26
ATOM   4268  SRF SRF S   1     -13.314  13.265 -27.231  1.00 -2.63
ATOM   4269  SRF SRF S   1     -11.970  10.384 -27.290  1.00 -1.40
ATOM   4270  SRF SRF S   1     -11.069  13.259 -27.350  1.00 -2.30
ATOM   4271  SRF SRF S   1     -10.940  11.279 -27.469  1.00 -1.22
ATOM   4272  SRF SRF S   1     -12.346  13.247 -27.529  1.00 -2.21
ATOM   4273  SRF SRF S   1     -12.598  11.088 -27.588  1.00 -1.70
ATOM   4274  SRF SRF S   1     -11.179  12.335 -27.648  1.00 -1.56
ATOM   4275  SRF SRF S   1     -12.724  12.341 -27.708  1.00 -1.98
ATOM   4276  SRF SRF S   1     -11.897  11.658 -27.767  1.00 -1.54
ATOM   4277  SRF SRF S   1     -11.257  11.802 -12.210  1.00 -2.09
ATOM   4278  SRF SRF S   1      -2.312  11.316 -21.017  1.00  1.30
ATOM   4279  SRF SRF S   1      -2.198  12.344 -21.494  1.00  1.64
ATOM   4280  SRF SRF S   1      -2.621  10.757 -21.792  1.00  1.94
ATOM   4281  SRF SRF S   1      -2.425  11.737 -22.269  1.00  3.13
ATOM   4282  SRF SRF S   1     -13.229  16.023 -12.515  1.00 -2.78
ATOM   4283  SRF SRF S   1     -12.668  14.816 -12.853  1.00 -2.51
ATOM   4284  SRF SRF S   1      -2.002  16.643  -6.094  1.00 -6.85
ATOM   4285  SRF SRF S   1     -12.980  12.158   8.634  1.00  0.68
ATOM   4286  SRF SRF S   1     -13.435  13.165   8.294  1.00 -2.08
ATOM   4287  SRF SRF S   1     -12.317  14.375   8.451  1.00 -5.15
ATOM   4288  SRF SRF S   1     -11.327  15.262   8.552  1.00 -4.93
ATOM   4289  SRF SRF S   1      -9.033  14.282   8.848  1.00  2.05
ATOM   4290  SRF SRF S   1     -10.096  14.827   8.781  1.00  0.30
ATOM   4291  SRF SRF S   1      -9.410  13.249   8.715  1.00  3.42
ATOM   4292  SRF SRF S   1      -8.759  15.250   8.649  1.00  2.03
ATOM   4293  SRF SRF S   1      -8.224  13.470   8.516  1.00  4.01
ATOM   4294  SRF SRF S   1      -9.926  15.863   8.449  1.00 -0.15
ATOM   4295  SRF SRF S   1      -7.762  14.917   8.317  1.00  3.65
ATOM   4296  SRF SRF S   1      -8.638  12.438   8.184  1.00  6.12
ATOM   4297  SRF SRF S   1      -8.867  16.303   8.117  1.00  3.02
ATOM   4298  SRF SRF S   1      -7.285  13.795   7.985  1.00  5.94
ATOM   4299  SRF SRF S   1      -7.616  15.870   7.785  1.00  4.54
ATOM   4300  SRF SRF S   1      -7.673  12.463   7.653  1.00  7.39
ATOM   4301  SRF SRF S   1      -8.081  16.760   7.254  1.00  6.91
ATOM   4302  SRF SRF S   1     -10.188  16.964   8.070  1.00 -2.28
ATOM   4303  SRF SRF S   1     -10.667  12.294   9.234  1.00  1.71
ATOM   4304  SRF SRF S   1     -11.589  12.767   9.177  1.00  0.83
ATOM   4305  SRF SRF S   1     -10.994  11.398   9.119  1.00  1.77
ATOM   4306  SRF SRF S   1     -10.429  13.134   9.061  1.00  1.76
ATOM   4307  SRF SRF S   1     -12.249  12.086   9.004  1.00  1.03
ATOM   4308  SRF SRF S   1      -9.965  11.589   8.946  1.00  2.48
ATOM   4309  SRF SRF S   1     -11.442  13.665   8.889  1.00 -0.04
ATOM   4310  SRF SRF S   1     -11.772  10.948   8.831  1.00  1.78
ATOM   4311  SRF SRF S   1      -9.564  12.845   8.773  1.00  3.42
ATOM   4312  SRF SRF S   1     -10.325  10.695   8.658  1.00  2.42
ATOM   4313  SRF SRF S   1      -9.151  11.871   8.485  1.00  4.13
ATOM   4314  SRF SRF S   1      -5.154  15.187   8.431  1.00 -1.48
ATOM   4315  SRF SRF S   1      -6.185  15.716   8.366  1.00 -0.69
ATOM   4316  SRF SRF S   1      -5.520  14.185   8.302  1.00  0.85
ATOM   4317  SRF SRF S   1      -4.888  16.126   8.238  1.00 -2.83
ATOM   4318  SRF SRF S   1      -6.923  14.954   8.173  1.00  2.69
ATOM   4319  SRF SRF S   1      -4.369  14.399   8.109  1.00 -1.32
ATOM   4320  SRF SRF S   1      -6.020  16.720   8.044  1.00 -2.05
ATOM   4321  SRF SRF S   1      -6.390  13.682   7.980  1.00  4.53
ATOM   4322  SRF SRF S   1      -3.921  15.803   7.916  1.00 -3.39
ATOM   4323  SRF SRF S   1      -7.353  15.907   7.851  1.00  3.13
ATOM   4324  SRF SRF S   1      -4.771  13.399   7.787  1.00  1.33
ATOM   4325  SRF SRF S   1      -4.993  17.147   7.722  1.00 -3.52
ATOM   4326  SRF SRF S   1      -3.459  14.714   7.594  1.00 -3.05
ATOM   4327  SRF SRF S   1      -6.912  17.042   7.529  1.00  0.06
ATOM   4328  SRF SRF S   1      -3.780  16.727   7.400  1.00 -4.16
ATOM   4329  SRF SRF S   1      -3.835  13.423   7.272  1.00 -0.74
ATOM   4330  SRF SRF S   1      -5.726  17.736   7.207  1.00 -3.02
ATOM   4331  SRF SRF S   1      -2.986  15.540   7.078  1.00 -4.52
ATOM   4332  SRF SRF S   1      -4.231  17.590   6.885  1.00 -4.34
ATOM   4333  SRF SRF S   1      -3.028  13.995   6.756  1.00 -4.26
ATOM   4334  SRF SRF S   1      -3.008  16.553   6.563  1.00 -5.02
ATOM   4335  SRF SRF S   1      -3.990  12.671   6.434  1.00  1.55
ATOM   4336  SRF SRF S   1      -5.097  18.160   6.370  1.00 -3.71
ATOM   4337  SRF SRF S   1      -3.513  17.496   6.048  1.00 -5.23
ATOM   4338  SRF SRF S   1      -4.129  12.224   6.063  1.00  3.54
ATOM   4339  SRF SRF S   1      -3.715  11.467   5.413  1.00  2.84
ATOM   4340  SRF SRF S   1      -4.636  18.648   5.268  1.00 -3.99
ATOM   4341  SRF SRF S   1      -6.567  13.116   7.628  1.00  6.85
ATOM   4342  SRF SRF S   1      -6.193  12.490   7.228  1.00  6.87
ATOM   4343  SRF SRF S   1      -5.495  12.217   6.828  1.00  6.31
ATOM   4344  SRF SRF S   1      -6.724  12.161   6.578  1.00  9.93
ATOM   4345  SRF SRF S   1      -4.704  12.331   6.428  1.00  5.58
ATOM   4346  SRF SRF S   1      -4.960  21.986 -24.220  1.00  4.95
ATOM   4347  SRF SRF S   1      -3.751  18.554 -24.356  1.00  6.52
ATOM   4348  SRF SRF S   1      -4.117  19.472 -24.900  1.00  5.23
ATOM   4349  SRF SRF S   1     -10.229  20.732 -24.283  1.00  3.33
ATOM   4350  SRF SRF S   1      -9.118  22.079 -24.615  1.00  5.65
ATOM   4351  SRF SRF S   1      -5.044  21.717 -24.748  1.00  5.27
ATOM   4352  SRF SRF S   1      -4.467  20.188 -25.080  1.00  5.35
ATOM   4353  SRF SRF S   1      -9.588  21.136 -25.146  1.00  4.53
ATOM   4354  SRF SRF S   1      -4.841  18.711 -25.412  1.00  6.97
ATOM   4355  SRF SRF S   1      -5.167  20.896 -25.611  1.00  5.13
ATOM   4356  SRF SRF S   1      -9.522  20.151 -25.677  1.00  3.06
ATOM   4357  SRF SRF S   1      -5.199  19.607 -25.943  1.00  5.59
ATOM   4358  SRF SRF S   1      -8.627  21.031 -26.009  1.00  4.88
ATOM   4359  SRF SRF S   1      -6.127  21.025 -26.142  1.00  5.39
ATOM   4360  SRF SRF S   1      -8.854  19.437 -26.208  1.00  1.36
ATOM   4361  SRF SRF S   1      -7.549  21.011 -26.341  1.00  5.25
ATOM   4362  SRF SRF S   1      -6.249  19.996 -26.474  1.00  5.23
ATOM   4363  SRF SRF S   1      -7.970  20.002 -26.540  1.00  3.98
ATOM   4364  SRF SRF S   1      -7.049  19.241 -26.607  1.00  4.24
ATOM   4365  SRF SRF S   1      -7.181  23.150 -23.814  1.00  5.73
ATOM   4366  SRF SRF S   1      -5.875  22.687 -24.064  1.00  5.71
ATOM   4367  SRF SRF S   1      -8.023  22.972 -24.214  1.00  5.74
ATOM   4368  SRF SRF S   1      -6.682  22.943 -24.464  1.00  5.63
ATOM   4369  SRF SRF S   1      -8.690  22.471 -24.614  1.00  5.74
ATOM   4370  SRF SRF S   1      -7.484  22.827 -24.864  1.00  5.70
ATOM   4371  SRF SRF S   1      -6.359  22.458 -25.114  1.00  5.84
ATOM   4372  SRF SRF S   1      -8.094  22.371 -25.264  1.00  5.86
ATOM   4373  SRF SRF S   1      -7.076  22.300 -25.514  1.00  5.93
ATOM   4374  SRF SRF S   1      -2.830  20.461 -22.194  1.00 -1.99
ATOM   4375  SRF SRF S   1      -2.828  19.017 -22.454  1.00  1.46
ATOM   4376  SRF SRF S   1      -3.189  21.288 -22.610  1.00 -0.78
ATOM   4377  SRF SRF S   1      -2.728  19.914 -22.870  1.00  0.85
ATOM   4378  SRF SRF S   1      -3.856  21.892 -23.026  1.00  0.85
ATOM   4379  SRF SRF S   1      -3.004  20.760 -23.286  1.00  1.10
ATOM   4380  SRF SRF S   1      -2.926  19.384 -23.546  1.00  2.73
ATOM   4381  SRF SRF S   1      -3.594  21.384 -23.702  1.00  1.96
ATOM   4382  SRF SRF S   1      -3.142  20.187 -23.962  1.00  2.45
ATOM   4383  SRF SRF S   1      -3.435  19.030 -24.222  1.00  4.59
ATOM   4384  SRF SRF S   1      -3.690  20.741 -24.378  1.00  3.06
ATOM   4385  SRF SRF S   1      -3.716  19.732 -24.638  1.00  4.06
ATOM   4386  SRF SRF S   1      -8.272  29.366 -15.425  1.00  0.64
ATOM   4387  SRF SRF S   1     -11.056  29.176 -15.614  1.00  2.71
ATOM   4388  SRF SRF S   1      -9.344  29.601 -15.930  1.00 -0.28
ATOM   4389  SRF SRF S   1      -7.693  29.016 -16.246  1.00 -0.78
ATOM   4390  SRF SRF S   1     -10.408  29.376 -16.436  1.00 -0.49
ATOM   4391  SRF SRF S   1      -8.713  29.339 -16.752  1.00 -1.50
ATOM   4392  SRF SRF S   1      -7.374  28.399 -17.068  1.00 -1.09
ATOM   4393  SRF SRF S   1      -8.305  28.727 -17.573  1.00 -1.60
ATOM   4394  SRF SRF S   1     -10.470  28.064 -20.984  1.00 -0.72
ATOM   4395  SRF SRF S   1     -11.060  27.203 -21.528  1.00 -1.13
ATOM   4396  SRF SRF S   1     -12.468  27.539 -20.948  1.00 -4.11
ATOM   4397  SRF SRF S   1     -10.604  25.788 -21.842  1.00 -0.61
ATOM   4398  SRF SRF S   1     -11.003  29.161 -16.413  1.00  0.19
ATOM   4399  SRF SRF S   1     -11.921  29.257 -16.890  1.00  0.15
ATOM   4400  SRF SRF S   1     -10.421  29.553 -17.188  1.00 -0.60
ATOM   4401  SRF SRF S   1     -11.418  29.680 -17.665  1.00 -0.74
ATOM   4402  SRF SRF S   1      -9.775  29.551 -17.963  1.00 -0.64
ATOM   4403  SRF SRF S   1      -8.465  28.528 -18.261  1.00 -0.83
ATOM   4404  SRF SRF S   1     -10.786  29.773 -18.440  1.00 -0.68
ATOM   4405  SRF SRF S   1      -9.229  29.221 -18.738  1.00 -0.46
ATOM   4406  SRF SRF S   1     -11.789  29.561 -18.916  1.00 -2.29
ATOM   4407  SRF SRF S   1     -10.190  29.526 -19.214  1.00 -0.53
ATOM   4408  SRF SRF S   1      -8.928  28.639 -19.512  1.00 -0.24
ATOM   4409  SRF SRF S   1     -11.146  29.387 -19.691  1.00 -1.29
ATOM   4410  SRF SRF S   1      -9.806  28.948 -19.989  1.00 -0.43
ATOM   4411  SRF SRF S   1     -11.874  28.844 -20.168  1.00 -2.84
ATOM   4412  SRF SRF S   1     -10.660  28.759 -20.466  1.00 -0.89
ATOM   4413  SRF SRF S   1     -12.145  28.023 -20.645  1.00 -3.62
ATOM   4414  SRF SRF S   1      -7.447  27.470 -18.973  1.00 -0.22
ATOM   4415  SRF SRF S   1      -6.918  25.895 -19.271  1.00 -1.97
ATOM   4416  SRF SRF S   1      -8.211  28.163 -19.450  1.00 -0.19
ATOM   4417  SRF SRF S   1      -7.235  26.865 -19.748  1.00 -0.61
ATOM   4418  SRF SRF S   1      -7.145  25.288 -20.046  1.00 -2.94
ATOM   4419  SRF SRF S   1      -7.910  27.581 -20.224  1.00 -0.25
ATOM   4420  SRF SRF S   1      -7.919  23.986 -20.344  1.00 -2.21
ATOM   4421  SRF SRF S   1      -7.392  26.208 -20.522  1.00 -0.92
ATOM   4422  SRF SRF S   1      -8.788  27.890 -20.701  1.00 -0.21
ATOM   4423  SRF SRF S   1      -7.728  24.882 -20.820  1.00 -1.28
ATOM   4424  SRF SRF S   1      -8.020  26.844 -20.999  1.00 -0.34
ATOM   4425  SRF SRF S   1      -8.688  24.089 -21.118  1.00  1.18
ATOM   4426  SRF SRF S   1      -9.642  27.701 -21.178  1.00 -0.34
ATOM   4427  SRF SRF S   1      -8.050  25.686 -21.297  1.00 -0.41
ATOM   4428  SRF SRF S   1      -8.882  26.959 -21.476  1.00 -0.23
ATOM   4429  SRF SRF S   1      -8.753  24.979 -21.595  1.00  0.26
ATOM   4430  SRF SRF S   1     -10.159  26.947 -21.655  1.00 -0.47
ATOM   4431  SRF SRF S   1      -8.992  26.035 -21.774  1.00 -0.14
ATOM   4432  SRF SRF S   1     -10.537  26.041 -21.834  1.00 -0.58
ATOM   4433  SRF SRF S   1      -9.710  25.358 -21.893  1.00 -0.07
ATOM   4434  SRF SRF S   1      -6.370  28.040 -16.891  1.00  0.49
ATOM   4435  SRF SRF S   1      -4.608  27.241 -15.758  1.00  3.07
ATOM   4436  SRF SRF S   1      -5.401  27.833 -16.219  1.00  1.76
ATOM   4437  SRF SRF S   1      -4.134  26.844 -16.507  1.00  0.75
ATOM   4438  SRF SRF S   1      -4.872  27.514 -16.968  1.00  0.57
ATOM   4439  SRF SRF S   1      -3.929  26.259 -17.256  1.00 -1.57
ATOM   4440  SRF SRF S   1      -5.802  27.808 -17.428  1.00  0.25
ATOM   4441  SRF SRF S   1      -4.582  26.951 -17.716  1.00 -0.79
ATOM   4442  SRF SRF S   1      -6.726  27.675 -17.889  1.00 -0.17
ATOM   4443  SRF SRF S   1      -4.081  25.625 -18.004  1.00 -5.41
ATOM   4444  SRF SRF S   1      -5.430  27.250 -18.177  1.00 -0.63
ATOM   4445  SRF SRF S   1      -4.689  26.239 -18.465  1.00 -3.29
ATOM   4446  SRF SRF S   1      -6.256  27.067 -18.638  1.00 -0.74
ATOM   4447  SRF SRF S   1      -5.521  26.350 -18.926  1.00 -2.81
ATOM   4448  SRF SRF S   1      -6.755  26.338 -19.099  1.00 -1.33
ATOM   4449  SRF SRF S   1      -5.429  27.832 -14.478  1.00  4.18
ATOM   4450  SRF SRF S   1      -6.222  28.424 -14.939  1.00  2.72
ATOM   4451  SRF SRF S   1      -5.693  28.105 -15.688  1.00  2.09
ATOM   4452  SRF SRF S   1      -6.623  28.399 -16.148  1.00  0.73
ATOM   4453  SRF SRF S   1      -1.734  23.584 -18.284  1.00 -7.39
ATOM   4454  SRF SRF S   1      -3.598  25.003 -17.188  1.00 -6.29
ATOM   4455  SRF SRF S   1      -2.893  24.911 -18.010  1.00 -7.19
ATOM   4456  SRF SRF S   1      -3.762  25.560 -18.516  1.00 -6.56
ATOM   4457  SRF SRF S   1      -2.373  24.475 -18.832  1.00 -7.65
ATOM   4458  SRF SRF S   1      -4.834  25.795 -19.021  1.00 -6.27
ATOM   4459  SRF SRF S   1      -3.183  25.210 -19.337  1.00 -7.25
ATOM   4460  SRF SRF S   1      -5.898  25.570 -19.527  1.00 -6.19
ATOM   4461  SRF SRF S   1      -2.148  23.833 -19.653  1.00 -8.73
ATOM   4462  SRF SRF S   1      -4.203  25.533 -19.843  1.00 -7.06
ATOM   4463  SRF SRF S   1      -6.742  24.937 -20.032  1.00 -5.96
ATOM   4464  SRF SRF S   1      -2.864  24.593 -20.159  1.00 -7.71
ATOM   4465  SRF SRF S   1      -5.217  25.387 -20.348  1.00 -6.86
ATOM   4466  SRF SRF S   1      -2.315  23.137 -20.475  1.00-10.25
ATOM   4467  SRF SRF S   1      -3.795  24.921 -20.664  1.00 -7.32
ATOM   4468  SRF SRF S   1      -5.988  24.810 -20.854  1.00 -6.37
ATOM   4469  SRF SRF S   1      -2.981  23.811 -20.980  1.00 -8.11
ATOM   4470  SRF SRF S   1      -4.701  24.720 -21.170  1.00 -6.90
ATOM   4471  SRF SRF S   1      -3.895  23.933 -21.486  1.00 -7.13
ATOM   4472  SRF SRF S   1      -4.012  22.954 -21.802  1.00 -6.51
ATOM   4473  SRF SRF S   1      -3.774  22.345 -21.729  1.00 -7.04
ATOM   4474  SRF SRF S   1      -7.781  23.813 -20.064  1.00 -4.05
ATOM   4475  SRF SRF S   1      -7.278  24.236 -20.839  1.00 -3.16
ATOM   4476  SRF SRF S   1      -8.260  23.928 -21.316  1.00  0.72
ATOM   4477  SRF SRF S   1      -6.646  24.329 -21.614  1.00 -2.37
ATOM   4478  SRF SRF S   1      -5.089  23.777 -21.912  1.00 -4.49
ATOM   4479  SRF SRF S   1      -7.649  24.117 -22.090  1.00  0.48
ATOM   4480  SRF SRF S   1      -6.050  24.082 -22.388  1.00 -0.99
ATOM   4481  SRF SRF S   1      -4.788  23.195 -22.686  1.00 -0.92
ATOM   4482  SRF SRF S   1      -7.006  23.943 -22.865  1.00  1.26
ATOM   4483  SRF SRF S   1      -5.666  23.504 -23.163  1.00  1.10
ATOM   4484  SRF SRF S   1      -7.734  23.400 -23.342  1.00  4.00
ATOM   4485  SRF SRF S   1      -4.898  22.458 -23.461  1.00  3.00
ATOM   4486  SRF SRF S   1      -6.520  23.315 -23.640  1.00  3.83
ATOM   4487  SRF SRF S   1      -8.821  23.936 -21.799  1.00  1.43
ATOM   4488  SRF SRF S   1      -8.225  23.689 -22.573  1.00  2.14
ATOM   4489  SRF SRF S   1      -9.181  23.550 -23.050  1.00  0.75
ATOM   4490  SRF SRF S   1      -8.695  22.922 -23.825  1.00  4.46
ATOM   4491  SRF SRF S   1      -9.212  22.168 -24.302  1.00  5.37
ATOM   4492  SRF SRF S   1      -9.552  24.488 -22.145  1.00 -0.06
ATOM   4493  SRF SRF S   1      -4.973  27.202 -13.110  1.00  3.64
ATOM   4494  SRF SRF S   1      -5.412  27.105 -12.595  1.00  3.66
ATOM   4495  SRF SRF S   1      -4.740  27.343 -13.547  1.00  3.78
ATOM   4496  SRF SRF S   1      -4.198  27.341 -14.197  1.00  3.06
ATOM   4497  SRF SRF S   1      -5.046  27.527 -14.597  1.00  4.73
ATOM   4498  SRF SRF S   1      -3.740  27.064 -14.847  1.00  2.04
ATOM   4499  SRF SRF S   1      -4.547  27.320 -15.247  1.00  3.65
ATOM   4500  SRF SRF S   1      -3.488  26.576 -15.497  1.00  0.43
ATOM   4501  SRF SRF S   1      -7.096  29.258   1.393  1.00 -7.46
ATOM   4502  SRF SRF S   1      -8.031  29.956   0.849  1.00 -9.76
ATOM   4503  SRF SRF S   1      -6.536  28.789   0.509  1.00 -7.86
ATOM   4504  SRF SRF S   1      -5.987  28.207  -0.660  1.00-10.39
ATOM   4505  SRF SRF S   1      -6.564  27.934  -1.911  1.00-11.58
ATOM   4506  SRF SRF S   1      -4.228  26.575   5.769  1.00-10.39
ATOM   4507  SRF SRF S   1      -3.279  26.258   5.453  1.00 -7.52
ATOM   4508  SRF SRF S   1      -4.332  27.577   5.263  1.00 -8.60
ATOM   4509  SRF SRF S   1      -3.141  27.165   4.947  1.00 -7.18
ATOM   4510  SRF SRF S   1      -5.051  28.154   4.758  1.00 -7.86
ATOM   4511  SRF SRF S   1      -3.584  28.011   4.442  1.00 -7.46
ATOM   4512  SRF SRF S   1      -6.024  28.256   4.252  1.00 -6.18
ATOM   4513  SRF SRF S   1      -2.384  26.994   4.126  1.00 -5.52
ATOM   4514  SRF SRF S   1      -4.434  28.570   3.936  1.00 -7.58
ATOM   4515  SRF SRF S   1      -2.879  27.919   3.620  1.00 -6.73
ATOM   4516  SRF SRF S   1      -5.490  28.705   3.430  1.00 -7.10
ATOM   4517  SRF SRF S   1      -3.748  28.568   3.114  1.00 -7.53
ATOM   4518  SRF SRF S   1      -4.820  28.803   2.609  1.00 -7.67
ATOM   4519  SRF SRF S   1      -5.203  28.395   1.282  1.00 -8.34
ATOM   4520  SRF SRF S   1      -4.112  22.531   7.841  1.00 -6.59
ATOM   4521  SRF SRF S   1      -4.451  21.604   7.722  1.00 -5.88
ATOM   4522  SRF SRF S   1      -3.866  23.400   7.662  1.00 -7.11
ATOM   4523  SRF SRF S   1      -3.386  21.802   7.543  1.00 -3.48
ATOM   4524  SRF SRF S   1      -5.256  21.138   7.424  1.00 -7.58
ATOM   4525  SRF SRF S   1      -3.758  20.876   7.245  1.00 -3.25
ATOM   4526  SRF SRF S   1      -3.963  24.345   7.186  1.00 -9.45
ATOM   4527  SRF SRF S   1      -4.809  20.392   6.947  1.00 -4.13
ATOM   4528  SRF SRF S   1      -2.892  20.899   6.768  1.00 -2.33
ATOM   4529  SRF SRF S   1      -3.977  20.066   6.470  1.00 -3.06
ATOM   4530  SRF SRF S   1      -3.035  20.202   5.994  1.00 -2.69
ATOM   4531  SRF SRF S   1      -4.518  19.662   5.696  1.00 -3.37
ATOM   4532  SRF SRF S   1      -3.502  19.754   5.219  1.00 -4.42
ATOM   4533  SRF SRF S   1      -7.332  28.556   4.081  1.00 -3.52
ATOM   4534  SRF SRF S   1      -6.770  28.935   3.332  1.00 -5.11
ATOM   4535  SRF SRF S   1      -6.146  28.933   2.583  1.00 -6.02
ATOM   4536  SRF SRF S   1      -7.122  29.147   2.122  1.00 -6.84
ATOM   4537  SRF SRF S   1      -5.617  28.614   1.834  1.00 -7.42
ATOM   4538  SRF SRF S   1      -6.547  28.908   1.374  1.00 -6.65
ATOM   4539  SRF SRF S   1      -6.175  28.350   0.625  1.00 -7.64
ATOM   4540  SRF SRF S   1     -11.591  23.025   8.415  1.00 -8.71
ATOM   4541  SRF SRF S   1     -10.856  22.253   7.909  1.00 -8.58
ATOM   4542  SRF SRF S   1      -9.441  26.898   9.534  1.00 -6.43
ATOM   4543  SRF SRF S   1      -8.273  25.335  10.413  1.00 -6.71
ATOM   4544  SRF SRF S   1      -7.571  23.719  10.345  1.00 -8.30
ATOM   4545  SRF SRF S   1      -9.052  24.531  10.209  1.00 -5.73
ATOM   4546  SRF SRF S   1      -6.992  23.547  10.296  1.00 -8.92
ATOM   4547  SRF SRF S   1      -7.352  22.564  10.170  1.00 -8.17
ATOM   4548  SRF SRF S   1      -8.728  23.319  10.044  1.00 -7.43
ATOM   4549  SRF SRF S   1      -6.222  22.774   9.980  1.00 -8.82
ATOM   4550  SRF SRF S   1      -8.205  22.070   9.854  1.00 -7.91
ATOM   4551  SRF SRF S   1      -6.617  21.792   9.664  1.00 -8.32
ATOM   4552  SRF SRF S   1      -9.246  22.499   9.538  1.00 -7.67
ATOM   4553  SRF SRF S   1      -5.329  23.083   9.475  1.00 -9.65
ATOM   4554  SRF SRF S   1      -7.732  21.279   9.348  1.00 -8.04
ATOM   4555  SRF SRF S   1      -5.699  21.816   9.159  1.00 -8.56
ATOM   4556  SRF SRF S   1      -9.073  21.588   9.032  1.00 -7.90
ATOM   4557  SRF SRF S   1      -6.850  20.933   8.843  1.00 -8.16
ATOM   4558  SRF SRF S   1      -4.906  22.377   8.653  1.00 -8.99
ATOM   4559  SRF SRF S   1      -8.404  20.862   8.527  1.00 -7.80
ATOM   4560  SRF SRF S   1      -5.850  21.078   8.337  1.00 -8.34
ATOM   4561  SRF SRF S   1      -9.796  21.721   8.211  1.00 -8.16
ATOM   4562  SRF SRF S   1      -4.444  23.299   8.148  1.00-10.20
ATOM   4563  SRF SRF S   1      -7.423  20.504   8.021  1.00 -7.79
ATOM   4564  SRF SRF S   1      -4.977  21.679   7.832  1.00 -8.48
ATOM   4565  SRF SRF S   1      -6.346  20.602   7.516  1.00 -8.10
ATOM   4566  SRF SRF S   1      -6.396  25.624  10.661  1.00 -7.76
ATOM   4567  SRF SRF S   1      -7.408  26.143  10.598  1.00 -7.38
ATOM   4568  SRF SRF S   1      -6.756  24.641  10.535  1.00 -8.35
ATOM   4569  SRF SRF S   1      -6.135  26.546  10.472  1.00 -7.72
ATOM   4570  SRF SRF S   1      -5.626  24.851  10.345  1.00 -8.38
ATOM   4571  SRF SRF S   1      -7.246  27.129  10.282  1.00 -7.57
ATOM   4572  SRF SRF S   1      -5.186  26.229  10.156  1.00 -7.92
ATOM   4573  SRF SRF S   1      -8.555  26.331  10.093  1.00 -6.94
ATOM   4574  SRF SRF S   1      -6.021  23.869  10.029  1.00-10.27
ATOM   4575  SRF SRF S   1      -6.239  27.548   9.966  1.00 -7.80
ATOM   4576  SRF SRF S   1      -4.733  25.160   9.840  1.00 -8.33
ATOM   4577  SRF SRF S   1      -8.122  27.444   9.777  1.00 -7.61
ATOM   4578  SRF SRF S   1      -5.048  27.136   9.650  1.00 -7.94
ATOM   4579  SRF SRF S   1      -5.103  23.893   9.524  1.00-10.18
ATOM   4580  SRF SRF S   1      -6.958  28.125   9.461  1.00 -7.89
ATOM   4581  SRF SRF S   1      -4.269  25.970   9.334  1.00 -8.14
ATOM   4582  SRF SRF S   1      -5.491  27.982   9.145  1.00 -7.98
ATOM   4583  SRF SRF S   1      -4.310  24.454   9.018  1.00 -9.09
ATOM   4584  SRF SRF S   1      -7.931  28.227   8.955  1.00 -8.18
ATOM   4585  SRF SRF S   1      -4.291  26.965   8.829  1.00 -8.10
ATOM   4586  SRF SRF S   1      -6.341  28.541   8.639  1.00 -8.05
ATOM   4587  SRF SRF S   1      -3.848  25.376   8.513  1.00 -8.45
ATOM   4588  SRF SRF S   1      -4.786  27.890   8.323  1.00 -8.14
ATOM   4589  SRF SRF S   1      -4.381  23.756   8.197  1.00-10.83
ATOM   4590  SRF SRF S   1      -7.397  28.676   8.133  1.00 -8.31
ATOM   4591  SRF SRF S   1      -3.829  26.450   8.007  1.00 -8.32
ATOM   4592  SRF SRF S   1      -5.655  28.539   7.817  1.00 -8.14
ATOM   4593  SRF SRF S   1      -3.826  24.694   7.691  1.00 -9.01
ATOM   4594  SRF SRF S   1      -4.266  27.454   7.501  1.00 -8.39
ATOM   4595  SRF SRF S   1      -6.727  28.774   7.312  1.00 -8.11
ATOM   4596  SRF SRF S   1      -3.705  25.784   7.185  1.00 -8.73
ATOM   4597  SRF SRF S   1      -5.076  28.189   6.996  1.00 -8.36
ATOM   4598  SRF SRF S   1      -4.041  26.812   6.680  1.00 -9.02
ATOM   4599  SRF SRF S   1      -6.096  28.512   6.490  1.00 -7.99
ATOM   4600  SRF SRF S   1      -3.946  25.141   6.364  1.00 -9.56
ATOM   4601  SRF SRF S   1      -4.757  27.572   6.174  1.00 -9.20
ATOM   4602  SRF SRF S   1      -5.688  27.900   5.669  1.00 -8.45
ATOM   4603  SRF SRF S   1      -6.387  27.890   4.986  1.00 -5.19
ATOM   4604  SRF SRF S   1      -7.074  28.403   4.586  1.00 -3.19
ATOM   4605  SRF SRF S   1      -7.922  28.589   4.186  1.00 -4.13
ATOM   4606  SRF SRF S   1      -9.298  25.028  10.169  1.00 -5.35
ATOM   4607  SRF SRF S   1     -10.252  25.517  10.110  1.00 -5.07
ATOM   4608  SRF SRF S   1      -9.637  24.101  10.050  1.00 -5.43
ATOM   4609  SRF SRF S   1     -10.935  24.813   9.931  1.00 -5.55
ATOM   4610  SRF SRF S   1     -10.099  26.447   9.812  1.00 -5.65
ATOM   4611  SRF SRF S   1     -10.442  23.635   9.752  1.00 -5.46
ATOM   4612  SRF SRF S   1     -11.333  25.695   9.633  1.00 -6.79
ATOM   4613  SRF SRF S   1     -11.423  24.040   9.454  1.00 -6.57
ATOM   4614  SRF SRF S   1     -10.925  26.745   9.335  1.00 -7.48
ATOM   4615  SRF SRF S   1      -9.995  22.889   9.275  1.00 -6.84
ATOM   4616  SRF SRF S   1     -11.981  25.122   9.156  1.00 -9.25
ATOM   4617  SRF SRF S   1     -11.260  23.181   8.977  1.00 -6.84
ATOM   4618  SRF SRF S   1     -11.761  26.449   8.858  1.00-10.43
ATOM   4619  SRF SRF S   1     -10.629  22.496   8.500  1.00 -7.49
ATOM   4620  SRF SRF S   1      -9.337  27.684   9.068  1.00 -7.50
ATOM   4621  SRF SRF S   1      -9.065  28.624   8.293  1.00 -8.87
ATOM   4622  SRF SRF S   1      -8.483  29.016   7.518  1.00 -8.24
ATOM   4623  SRF SRF S   1      -7.837  29.014   6.743  1.00 -7.06
ATOM   4624  SRF SRF S   1      -7.291  28.684   5.968  1.00 -6.10
ATOM   4625  SRF SRF S   1      -8.252  28.989   5.492  1.00 -6.23
ATOM   4626  SRF SRF S   1      -5.834  19.594   6.988  1.00 -3.63
ATOM   4627  SRF SRF S   1      -7.928  19.417   8.156  1.00 -2.78
ATOM   4628  SRF SRF S   1      -8.882  19.906   8.097  1.00 -3.51
ATOM   4629  SRF SRF S   1      -8.267  18.490   8.037  1.00 -0.56
ATOM   4630  SRF SRF S   1      -7.682  20.286   7.977  1.00 -6.29
ATOM   4631  SRF SRF S   1      -9.565  19.202   7.918  1.00 -1.90
ATOM   4632  SRF SRF S   1      -7.202  18.688   7.858  1.00 -1.55
ATOM   4633  SRF SRF S   1      -9.072  18.024   7.739  1.00  1.26
ATOM   4634  SRF SRF S   1      -6.787  19.987   7.679  1.00 -5.12
ATOM   4635  SRF SRF S   1      -7.574  17.762   7.560  1.00  0.95
ATOM   4636  SRF SRF S   1     -10.053  18.429   7.441  1.00 -0.73
ATOM   4637  SRF SRF S   1      -6.359  18.980   7.381  1.00 -2.51
ATOM   4638  SRF SRF S   1      -8.625  17.278   7.262  1.00  6.16
ATOM   4639  SRF SRF S   1      -6.708  17.785   7.083  1.00 -0.73
ATOM   4640  SRF SRF S   1      -5.960  18.314   6.607  1.00 -2.34
ATOM   4641  SRF SRF S   1      -5.244  19.388   6.260  1.00 -3.12
ATOM   4642  SRF SRF S   1      -4.845  18.722   5.486  1.00 -3.42
ATOM   4643  SRF SRF S   1     -10.310  19.896   7.759  1.00 -3.42
ATOM   4644  SRF SRF S   1     -11.264  20.385   7.700  1.00 -4.96
ATOM   4645  SRF SRF S   1     -10.649  18.969   7.640  1.00 -4.72
ATOM   4646  SRF SRF S   1     -10.064  20.765   7.580  1.00 -4.71
ATOM   4647  SRF SRF S   1      -9.957  21.467   7.487  1.00 -7.32
ATOM   4648  SRF SRF S   1      -7.266  31.109  -5.995  1.00 -2.96
ATOM   4649  SRF SRF S   1      -7.761  32.034  -6.501  1.00 -2.42
ATOM   4650  SRF SRF S   1      -8.630  32.683  -7.007  1.00 -0.61
ATOM   4651  SRF SRF S   1      -7.241  31.598  -7.323  1.00 -2.93
ATOM   4652  SRF SRF S   1      -8.051  32.333  -7.828  1.00 -1.97
ATOM   4653  SRF SRF S   1      -7.016  30.956  -8.144  1.00 -2.41
ATOM   4654  SRF SRF S   1      -7.732  31.716  -8.650  1.00 -2.20
ATOM   4655  SRF SRF S   1      -8.663  32.044  -9.155  1.00 -0.82
ATOM   4656  SRF SRF S   1      -7.849  30.934  -9.471  1.00 -1.26
ATOM   4657  SRF SRF S   1      -8.763  31.056  -9.977  1.00 -0.03
ATOM   4658  SRF SRF S   1      -8.979  31.462  -9.845  1.00  0.16
ATOM   4659  SRF SRF S   1      -9.632  32.154 -10.305  1.00  2.01
ATOM   4660  SRF SRF S   1      -9.131  30.828 -10.593  1.00  1.48
ATOM   4661  SRF SRF S   1      -9.739  31.442 -11.054  1.00  1.97
ATOM   4662  SRF SRF S   1     -10.571  31.553 -11.515  1.00  2.19
ATOM   4663  SRF SRF S   1      -9.136  33.322  -6.202  1.00  2.60
ATOM   4664  SRF SRF S   1      -9.603  34.194  -6.679  1.00  4.26
ATOM   4665  SRF SRF S   1      -8.700  32.836  -6.977  1.00  0.03
ATOM   4666  SRF SRF S   1      -9.113  33.783  -7.454  1.00  2.37
ATOM   4667  SRF SRF S   1      -9.877  34.476  -7.931  1.00  4.47
ATOM   4668  SRF SRF S   1      -8.901  33.178  -8.229  1.00  1.07
ATOM   4669  SRF SRF S   1      -9.576  33.894  -8.705  1.00  2.92
ATOM   4670  SRF SRF S   1      -9.058  32.521  -9.003  1.00  0.50
ATOM   4671  SRF SRF S   1      -8.528  30.402 -11.796  1.00  1.95
ATOM   4672  SRF SRF S   1      -9.002  30.373 -13.224  1.00  1.75
ATOM   4673  SRF SRF S   1      -7.575  30.113 -12.668  1.00  1.73
ATOM   4674  SRF SRF S   1      -6.116  28.974 -13.000  1.00  3.03
ATOM   4675  SRF SRF S   1      -8.701  30.361 -13.199  1.00  1.65
ATOM   4676  SRF SRF S   1      -6.967  29.746 -13.531  1.00  1.67
ATOM   4677  SRF SRF S   1      -5.879  28.299 -13.863  1.00  3.99
ATOM   4678  SRF SRF S   1      -8.038  30.085 -14.063  1.00  1.46
ATOM   4679  SRF SRF S   1      -6.632  29.097 -14.395  1.00  2.14
ATOM   4680  SRF SRF S   1      -9.103  29.931 -14.594  1.00  2.13
ATOM   4681  SRF SRF S   1      -7.610  29.442 -14.926  1.00  1.45
ATOM   4682  SRF SRF S   1      -9.758  30.701 -12.247  1.00  1.65
ATOM   4683  SRF SRF S   1     -10.884  30.949 -12.778  1.00  1.38
ATOM   4684  SRF SRF S   1     -12.002  30.712 -13.310  1.00  0.97
ATOM   4685  SRF SRF S   1     -10.221  30.673 -13.642  1.00  1.71
ATOM   4686  SRF SRF S   1     -11.286  30.519 -14.173  1.00  1.74
ATOM   4687  SRF SRF S   1      -9.793  30.030 -14.505  1.00  2.65
ATOM   4688  SRF SRF S   1     -10.744  29.819 -15.036  1.00  3.03
ATOM   4689  SRF SRF S   1     -10.983  29.362 -15.399  1.00  3.25
ATOM   4690  SRF SRF S   1      -8.159  30.272  -9.956  1.00  0.40
ATOM   4691  SRF SRF S   1      -6.572  30.147 -10.244  1.00  1.53
ATOM   4692  SRF SRF S   1      -7.548  30.361 -10.705  1.00  1.59
ATOM   4693  SRF SRF S   1      -6.043  29.828 -10.993  1.00  1.63
ATOM   4694  SRF SRF S   1      -5.100  28.573 -11.281  1.00  0.79
ATOM   4695  SRF SRF S   1      -6.973  30.122 -11.453  1.00  1.93
ATOM   4696  SRF SRF S   1      -5.753  29.265 -11.741  1.00  1.95
ATOM   4697  SRF SRF S   1      -5.252  27.939 -12.029  1.00  1.87
ATOM   4698  SRF SRF S   1      -6.601  29.564 -12.202  1.00  2.58
ATOM   4699  SRF SRF S   1      -5.860  28.553 -12.490  1.00  3.88
ATOM   4700  SRF SRF S   1      -6.417  30.509  -8.784  1.00 -0.05
ATOM   4701  SRF SRF S   1      -5.821  30.262  -9.558  1.00  0.74
ATOM   4702  SRF SRF S   1      -5.437  29.684 -10.333  1.00  1.02
ATOM   4703  SRF SRF S   1      -4.669  28.638 -10.631  1.00 -0.48
ATOM   4704  SRF SRF S   1     -11.967  29.858   0.203  1.00 -7.73
ATOM   4705  SRF SRF S   1     -10.767  30.238   0.083  1.00-10.34
ATOM   4706  SRF SRF S   1     -11.814  30.788  -0.095  1.00 -3.15
ATOM   4707  SRF SRF S   1     -13.048  30.036  -0.274  1.00 -3.01
ATOM   4708  SRF SRF S   1     -10.864  31.183  -0.393  1.00 -2.99
ATOM   4709  SRF SRF S   1      -9.741  30.795  -0.691  1.00 -6.39
ATOM   4710  SRF SRF S   1     -13.696  29.463  -0.751  1.00 -4.58
ATOM   4711  SRF SRF S   1     -10.159  31.593  -1.168  1.00 -0.86
ATOM   4712  SRF SRF S   1      -9.027  30.634  -1.466  1.00 -5.71
ATOM   4713  SRF SRF S   1      -9.997  32.014  -1.375  1.00  0.29
ATOM   4714  SRF SRF S   1      -9.102  31.715  -1.673  1.00 -1.23
ATOM   4715  SRF SRF S   1      -8.971  32.571  -2.149  1.00  0.35
ATOM   4716  SRF SRF S   1      -8.236  31.472  -2.447  1.00 -1.44
ATOM   4717  SRF SRF S   1      -9.389  33.369  -2.626  1.00  2.00
ATOM   4718  SRF SRF S   1      -8.257  32.410  -2.924  1.00 -0.03
ATOM   4719  SRF SRF S   1      -8.724  33.282  -3.401  1.00  1.36
ATOM   4720  SRF SRF S   1      -7.821  31.924  -3.699  1.00 -0.41
ATOM   4721  SRF SRF S   1      -9.544  33.894  -3.878  1.00  3.47
ATOM   4722  SRF SRF S   1      -8.234  32.871  -4.176  1.00  0.80
ATOM   4723  SRF SRF S   1      -8.998  33.564  -4.653  1.00  2.55
ATOM   4724  SRF SRF S   1      -8.022  32.266  -4.951  1.00  0.02
ATOM   4725  SRF SRF S   1      -9.959  33.869  -5.129  1.00  5.96
ATOM   4726  SRF SRF S   1      -8.697  32.982  -5.427  1.00  1.59
ATOM   4727  SRF SRF S   1      -7.850  30.621  -2.323  1.00 -3.75
ATOM   4728  SRF SRF S   1      -7.115  29.522  -2.621  1.00 -6.44
ATOM   4729  SRF SRF S   1      -7.136  30.460  -3.098  1.00 -3.61
ATOM   4730  SRF SRF S   1      -7.603  31.332  -3.575  1.00 -1.24
ATOM   4731  SRF SRF S   1      -6.700  29.974  -3.873  1.00 -4.30
ATOM   4732  SRF SRF S   1      -7.113  30.921  -4.350  1.00 -1.95
ATOM   4733  SRF SRF S   1      -6.901  30.316  -5.125  1.00 -2.26
ATOM   4734  SRF SRF S   1      -5.702  30.771  -4.271  1.00 -4.89
ATOM   4735  SRF SRF S   1      -6.538  30.475  -4.748  1.00 -2.96
ATOM   4736  SRF SRF S   1      -5.522  31.509  -5.046  1.00 -2.64
ATOM   4737  SRF SRF S   1      -6.432  31.148  -5.523  1.00 -2.03
ATOM   4738  SRF SRF S   1      -6.001  31.624  -6.298  1.00 -1.44
ATOM   4739  SRF SRF S   1      -6.773  30.936  -6.774  1.00 -2.46
ATOM   4740  SRF SRF S   1      -5.390  31.813  -7.072  1.00 -0.99
ATOM   4741  SRF SRF S   1      -6.186  31.215  -7.549  1.00 -1.10
ATOM   4742  SRF SRF S   1      -5.475  31.096  -8.324  1.00 -0.40
ATOM   4743  SRF SRF S   1      -9.034  30.278   0.539  1.00-11.38
ATOM   4744  SRF SRF S   1     -11.589  29.581   0.349  1.00-12.38
ATOM   4745  SRF SRF S   1     -10.090  30.413   0.033  1.00-10.41
ATOM   4746  SRF SRF S   1      -8.348  30.276  -0.283  1.00 -9.65
ATOM   4747  SRF SRF S   1      -6.959  29.191  -0.599  1.00-10.13
ATOM   4748  SRF SRF S   1      -9.420  30.511  -0.788  1.00 -8.62
ATOM   4749  SRF SRF S   1      -7.769  29.926  -1.104  1.00 -9.38
ATOM   4750  SRF SRF S   1      -6.734  28.549  -1.420  1.00-11.32
ATOM   4751  SRF SRF S   1      -8.789  30.249  -1.610  1.00 -7.75
ATOM   4752  SRF SRF S   1      -7.450  29.309  -1.926  1.00 -9.57
ATOM   4753  SRF SRF S   1      -6.901  27.853  -2.242  1.00-11.31
ATOM   4754  SRF SRF S   1      -8.079  28.711   3.719  1.00 -6.37
ATOM   4755  SRF SRF S   1      -8.522  29.557   3.214  1.00 -9.17
ATOM   4756  SRF SRF S   1      -7.817  29.465   2.392  1.00 -8.61
ATOM   4757  SRF SRF S   1      -8.686  30.114   1.886  1.00-10.15
ATOM   4758  SRF SRF S   1      -9.758  30.349   1.381  1.00-11.20
ATOM   4759  SRF SRF S   1     -10.822  30.124   0.875  1.00-11.92
ATOM   4760  SRF SRF S   1     -11.394  28.948   9.436  1.00 -9.67
ATOM   4761  SRF SRF S   1     -12.406  29.467   9.373  1.00-10.02
ATOM   4762  SRF SRF S   1     -11.754  27.965   9.310  1.00-10.74
ATOM   4763  SRF SRF S   1     -11.133  29.870   9.247  1.00 -9.11
ATOM   4764  SRF SRF S   1     -13.130  28.720   9.184  1.00-12.55
ATOM   4765  SRF SRF S   1     -10.624  28.175   9.120  1.00 -9.86
ATOM   4766  SRF SRF S   1     -12.244  30.453   9.057  1.00 -9.16
ATOM   4767  SRF SRF S   1     -12.607  27.471   8.994  1.00-13.98
ATOM   4768  SRF SRF S   1     -10.184  29.553   8.931  1.00 -9.20
ATOM   4769  SRF SRF S   1     -13.553  29.655   8.868  1.00-12.04
ATOM   4770  SRF SRF S   1     -11.237  30.872   8.741  1.00 -8.63
ATOM   4771  SRF SRF S   1      -9.731  28.484   8.615  1.00 -9.92
ATOM   4772  SRF SRF S   1     -13.120  30.768   8.552  1.00 -9.62
ATOM   4773  SRF SRF S   1     -12.134  26.680   8.488  1.00-14.03
ATOM   4774  SRF SRF S   1     -10.046  30.460   8.425  1.00 -8.77
ATOM   4775  SRF SRF S   1     -11.956  31.449   8.236  1.00 -8.35
ATOM   4776  SRF SRF S   1      -9.267  29.294   8.109  1.00 -9.56
ATOM   4777  SRF SRF S   1     -10.489  31.306   7.920  1.00 -8.31
ATOM   4778  SRF SRF S   1     -12.929  31.551   7.730  1.00 -8.54
ATOM   4779  SRF SRF S   1      -9.289  30.289   7.604  1.00 -8.86
ATOM   4780  SRF SRF S   1     -11.339  31.865   7.414  1.00 -7.85
ATOM   4781  SRF SRF S   1      -9.784  31.214   7.098  1.00 -8.25
ATOM   4782  SRF SRF S   1     -12.395  32.000   6.908  1.00 -7.54
ATOM   4783  SRF SRF S   1      -8.827  29.774   6.782  1.00 -9.04
ATOM   4784  SRF SRF S   1     -10.653  31.863   6.592  1.00 -7.62
ATOM   4785  SRF SRF S   1      -9.264  30.778   6.276  1.00 -8.33
ATOM   4786  SRF SRF S   1     -11.725  32.098   6.087  1.00 -6.92
ATOM   4787  SRF SRF S   1     -10.074  31.513   5.771  1.00 -7.59
ATOM   4788  SRF SRF S   1      -9.039  30.136   5.455  1.00 -8.47
ATOM   4789  SRF SRF S   1     -11.094  31.836   5.265  1.00 -6.66
ATOM   4790  SRF SRF S   1      -9.755  30.896   4.949  1.00 -7.84
ATOM   4791  SRF SRF S   1      -8.893  29.719   5.176  1.00 -8.12
ATOM   4792  SRF SRF S   1      -9.360  30.591   4.699  1.00 -7.26
ATOM   4793  SRF SRF S   1      -8.457  29.233   4.401  1.00 -6.52
ATOM   4794  SRF SRF S   1      -8.870  30.180   3.924  1.00 -6.88
ATOM   4795  SRF SRF S   1      -9.634  30.873   3.447  1.00 -6.22
ATOM   4796  SRF SRF S   1      -9.333  30.291   2.673  1.00 -9.18
ATOM   4797  SRF SRF S   1      -0.196  -0.696 -15.602  1.00 -3.59
ATOM   4798  SRF SRF S   1      -0.901  -0.459 -16.486  1.00 -5.50
ATOM   4799  SRF SRF S   1       0.266  -0.303 -16.733  1.00 -4.94
ATOM   4800  SRF SRF S   1       1.245   0.138 -17.239  1.00 -5.08
ATOM   4801  SRF SRF S   1       2.730   2.308 -17.428  1.00 -6.00
ATOM   4802  SRF SRF S   1      -0.390  -0.082 -17.555  1.00 -5.54
ATOM   4803  SRF SRF S   1       1.909   0.927 -17.744  1.00 -5.63
ATOM   4804  SRF SRF S   1      -1.799   0.618 -17.871  1.00 -5.35
ATOM   4805  SRF SRF S   1       2.468   3.283 -17.934  1.00 -6.23
ATOM   4806  SRF SRF S   1       0.532   0.290 -18.060  1.00 -5.59
ATOM   4807  SRF SRF S   1      -2.510   1.909 -18.187  1.00 -0.69
ATOM   4808  SRF SRF S   1       2.111   1.877 -18.250  1.00 -6.14
ATOM   4809  SRF SRF S   1      -0.846   0.546 -18.376  1.00 -5.34
ATOM   4810  SRF SRF S   1       1.802   3.957 -18.439  1.00 -5.20
ATOM   4811  SRF SRF S   1       1.093   1.036 -18.566  1.00 -5.87
ATOM   4812  SRF SRF S   1      -1.695   1.477 -18.692  1.00 -3.75
ATOM   4813  SRF SRF S   1       1.770   2.730 -18.755  1.00 -6.01
ATOM   4814  SRF SRF S   1      -0.067   1.031 -18.882  1.00 -5.49
ATOM   4815  SRF SRF S   1       0.888   4.079 -18.945  1.00 -3.84
ATOM   4816  SRF SRF S   1       1.025   1.980 -19.071  1.00 -5.81
ATOM   4817  SRF SRF S   1      -0.734   1.778 -19.198  1.00 -4.54
ATOM   4818  SRF SRF S   1       0.771   3.100 -19.261  1.00 -4.98
ATOM   4819  SRF SRF S   1       0.010   2.381 -19.387  1.00 -4.79
ATOM   4820  SRF SRF S   1      -2.106  -0.133 -12.638  1.00 -1.06
ATOM   4821  SRF SRF S   1      -1.224  -0.479 -13.143  1.00 -3.06
ATOM   4822  SRF SRF S   1      -2.778  -0.550 -13.459  1.00 -0.82
ATOM   4823  SRF SRF S   1      -1.797  -0.908 -13.965  1.00 -3.58
ATOM   4824  SRF SRF S   1      -3.471  -0.501 -14.281  1.00  0.02
ATOM   4825  SRF SRF S   1      -0.720  -0.810 -14.470  1.00 -3.57
ATOM   4826  SRF SRF S   1      -2.475  -0.954 -14.786  1.00 -3.66
ATOM   4827  SRF SRF S   1      -4.021  -0.107 -15.102  1.00  0.82
ATOM   4828  SRF SRF S   1      -1.380  -0.959 -15.292  1.00 -4.40
ATOM   4829  SRF SRF S   1      -3.082  -0.649 -15.608  1.00 -3.38
ATOM   4830  SRF SRF S   1      -4.294   0.522 -15.924  1.00  1.29
ATOM   4831  SRF SRF S   1      -2.036  -0.738 -16.114  1.00 -4.68
ATOM   4832  SRF SRF S   1      -3.445  -0.038 -16.430  1.00 -2.80
ATOM   4833  SRF SRF S   1      -4.156   1.253 -16.746  1.00  2.61
ATOM   4834  SRF SRF S   1      -2.492  -0.110 -16.935  1.00 -4.53
ATOM   4835  SRF SRF S   1      -3.341   0.821 -17.251  1.00 -1.73
ATOM   4836  SRF SRF S   1      -2.986  -2.438  -6.547  1.00 -3.73
ATOM   4837  SRF SRF S   1      -3.664  -2.484  -7.368  1.00 -3.98
ATOM   4838  SRF SRF S   1      -2.569  -2.489  -7.874  1.00 -4.21
ATOM   4839  SRF SRF S   1      -4.271  -2.179  -8.190  1.00 -4.04
ATOM   4840  SRF SRF S   1      -3.225  -2.268  -8.696  1.00 -4.37
ATOM   4841  SRF SRF S   1      -4.634  -1.568  -9.012  1.00 -3.50
ATOM   4842  SRF SRF S   1      -2.303  -1.896  -9.201  1.00 -4.19
ATOM   4843  SRF SRF S   1      -3.681  -1.640  -9.517  1.00 -3.78
ATOM   4844  SRF SRF S   1      -4.530  -0.709  -9.833  1.00 -0.43
ATOM   4845  SRF SRF S   1      -2.902  -1.155 -10.023  1.00 -3.45
ATOM   4846  SRF SRF S   1      -1.810  -0.206 -10.212  1.00 -4.04
ATOM   4847  SRF SRF S   1      -3.569  -0.408 -10.339  1.00  0.24
ATOM   4848  SRF SRF S   1      -2.825   0.195 -10.528  1.00  0.27
ATOM   4849  SRF SRF S   1      -1.160  -3.096  -7.253  1.00 -2.91
ATOM   4850  SRF SRF S   1      -0.162  -3.100  -7.714  1.00 -2.21
ATOM   4851  SRF SRF S   1      -1.712  -2.817  -8.002  1.00 -2.71
ATOM   4852  SRF SRF S   1       0.731  -2.698  -8.175  1.00 -1.80
ATOM   4853  SRF SRF S   1      -0.759  -2.899  -8.463  1.00 -1.87
ATOM   4854  SRF SRF S   1       1.336  -1.979  -8.636  1.00 -2.25
ATOM   4855  SRF SRF S   1      -2.043  -2.261  -8.751  1.00 -3.54
ATOM   4856  SRF SRF S   1       0.082  -2.559  -8.924  1.00 -1.72
ATOM   4857  SRF SRF S   1      -1.175  -2.326  -9.212  1.00 -2.16
ATOM   4858  SRF SRF S   1       0.593  -1.879  -9.384  1.00 -2.58
ATOM   4859  SRF SRF S   1      -0.465  -1.884  -9.672  1.00 -2.17
ATOM   4860  SRF SRF S   1       0.530  -1.019  -9.845  1.00 -4.71
ATOM   4861  SRF SRF S   1      -1.072  -1.204  -9.960  1.00 -2.88
ATOM   4862  SRF SRF S   1      -1.193   0.007 -10.076  1.00 -4.80
ATOM   4863  SRF SRF S   1      -0.395  -0.653 -10.133  1.00 -3.82
ATOM   4864  SRF SRF S   1      -1.901   0.743 -10.517  1.00 -2.73
ATOM   4865  SRF SRF S   1       3.898   0.222  -7.549  1.00 -0.32
ATOM   4866  SRF SRF S   1       3.094  -0.480  -8.209  1.00 -3.75
ATOM   4867  SRF SRF S   1       4.224  -0.270  -8.399  1.00 -3.26
ATOM   4868  SRF SRF S   1       3.829  -1.252  -8.715  1.00 -4.27
ATOM   4869  SRF SRF S   1       5.117   0.039  -8.904  1.00 -1.23
ATOM   4870  SRF SRF S   1       2.714  -1.765  -9.031  1.00 -4.83
ATOM   4871  SRF SRF S   1       4.747  -1.228  -9.220  1.00 -3.08
ATOM   4872  SRF SRF S   1       1.373  -1.456  -9.347  1.00 -4.73
ATOM   4873  SRF SRF S   1       3.596  -2.111  -9.536  1.00 -4.59
ATOM   4874  SRF SRF S   1       2.042  -2.182  -9.852  1.00 -4.97
ATOM   4875  SRF SRF S   1       0.650  -1.323 -10.168  1.00 -4.94
ATOM   4876  SRF SRF S   1       3.023  -2.540 -10.358  1.00 -4.74
ATOM   4877  SRF SRF S   1       1.349  -2.133 -10.674  1.00 -4.81
ATOM   4878  SRF SRF S   1       4.100  -2.442 -10.863  1.00 -4.06
ATOM   4879  SRF SRF S   1       0.159  -0.847 -10.990  1.00 -4.59
ATOM   4880  SRF SRF S   1       2.345  -2.586 -11.179  1.00 -4.62
ATOM   4881  SRF SRF S   1       0.799  -1.739 -11.495  1.00 -4.26
ATOM   4882  SRF SRF S   1       3.440  -2.591 -11.685  1.00 -4.19
ATOM   4883  SRF SRF S   1       1.738  -2.281 -12.001  1.00 -4.14
ATOM   4884  SRF SRF S   1       0.526  -1.110 -12.317  1.00 -2.98
ATOM   4885  SRF SRF S   1       2.784  -2.370 -12.507  1.00 -3.79
ATOM   4886  SRF SRF S   1       1.375  -1.670 -12.823  1.00 -3.05
ATOM   4887  SRF SRF S   1       2.328  -1.742 -13.328  1.00 -2.68
ATOM   4888  SRF SRF S   1      -0.390   0.239 -10.316  1.00 -6.39
ATOM   4889  SRF SRF S   1      -1.049   0.359 -11.065  1.00 -3.64
ATOM   4890  SRF SRF S   1      -0.412  -0.378 -11.525  1.00 -2.95
ATOM   4891  SRF SRF S   1      -0.913  -0.019 -12.274  1.00 -2.09
ATOM   4892  SRF SRF S   1      -0.057  -0.513 -12.735  1.00 -1.53
ATOM   4893  SRF SRF S   1       0.620  -0.883 -12.931  1.00 -1.72
ATOM   4894  SRF SRF S   1      -0.033  -0.836 -13.705  1.00 -1.59
ATOM   4895  SRF SRF S   1       0.905  -1.264 -14.182  1.00 -1.08
ATOM   4896  SRF SRF S   1       1.938  -1.269 -14.659  1.00 -0.78
ATOM   4897  SRF SRF S   1       0.334  -0.976 -14.957  1.00 -1.80
ATOM   4898  SRF SRF S   1       1.320  -1.061 -15.434  1.00 -1.28
ATOM   4899  SRF SRF S   1       2.190  -0.709 -15.911  1.00 -1.10
ATOM   4900  SRF SRF S   1       0.890  -0.468 -16.209  1.00 -3.09
ATOM   4901  SRF SRF S   1       2.719  -0.006 -16.387  1.00 -1.31
ATOM   4902  SRF SRF S   1       1.624  -0.011 -16.685  1.00 -3.55
ATOM   4903  SRF SRF S   1       2.654   0.884 -16.864  1.00 -3.22
ATOM   4904  SRF SRF S   1       4.027   3.079 -16.621  1.00 -6.12
ATOM   4905  SRF SRF S   1       3.324   2.372 -16.919  1.00 -4.15
ATOM   4906  SRF SRF S   1      -3.540  -2.548  -2.149  1.00 -6.85
ATOM   4907  SRF SRF S   1      -5.242  -2.238  -2.465  1.00 -8.81
ATOM   4908  SRF SRF S   1      -4.196  -2.327  -2.971  1.00 -7.30
ATOM   4909  SRF SRF S   1      -3.274  -1.955  -3.476  1.00 -5.18
ATOM   4910  SRF SRF S   1      -1.101   2.737   2.243  1.00  1.50
ATOM   4911  SRF SRF S   1       0.023  -0.310   1.431  1.00 -1.14
ATOM   4912  SRF SRF S   1      -0.110  -2.647  -1.221  1.00 -1.24
ATOM   4913  SRF SRF S   1      -0.821  -2.807  -2.105  1.00 -1.67
ATOM   4914  SRF SRF S   1      -2.407   4.256   2.133  1.00  6.32
ATOM   4915  SRF SRF S   1      -0.415   2.266   2.196  1.00  0.86
ATOM   4916  SRF SRF S   1      -0.742   1.370   2.081  1.00 -1.58
ATOM   4917  SRF SRF S   1      -0.177   3.106   2.023  1.00  3.12
ATOM   4918  SRF SRF S   1       0.287   1.561   1.908  1.00  0.65
ATOM   4919  SRF SRF S   1       0.688   2.817   1.735  1.00  2.58
ATOM   4920  SRF SRF S   1      -0.073   0.667   1.620  1.00 -0.46
ATOM   4921  SRF SRF S   1      -0.271   4.019   1.563  1.00  7.65
ATOM   4922  SRF SRF S   1       1.101   1.843   1.447  1.00  1.72
ATOM   4923  SRF SRF S   1       0.814   3.644   1.275  1.00  4.72
ATOM   4924  SRF SRF S   1       1.524   2.582   0.987  1.00  3.03
ATOM   4925  SRF SRF S   1       0.411   4.415   0.814  1.00  9.99
ATOM   4926  SRF SRF S   1       1.504   3.488   0.526  1.00  5.23
ATOM   4927  SRF SRF S   1       1.908   2.040   0.238  1.00  3.56
ATOM   4928  SRF SRF S   1       1.925   3.019  -0.223  1.00  6.50
ATOM   4929  SRF SRF S   1      -0.623  -0.800   1.698  1.00 -2.61
ATOM   4930  SRF SRF S   1      -0.995  -1.726   1.400  1.00 -3.05
ATOM   4931  SRF SRF S   1      -2.046  -2.210   1.102  1.00 -5.54
ATOM   4932  SRF SRF S   1      -0.129  -1.703   0.923  1.00 -1.56
ATOM   4933  SRF SRF S   1      -1.214  -2.536   0.625  1.00 -2.71
ATOM   4934  SRF SRF S   1      -2.680  -2.603   0.327  1.00 -5.78
ATOM   4935  SRF SRF S   1      -0.272  -2.400   0.149  1.00 -1.54
ATOM   4936  SRF SRF S   1      -1.755  -2.940  -0.149  1.00 -2.98
ATOM   4937  SRF SRF S   1      -3.333  -2.556  -0.447  1.00 -6.71
ATOM   4938  SRF SRF S   1      -0.739  -2.848  -0.626  1.00 -1.79
ATOM   4939  SRF SRF S   1      -2.395  -2.984  -0.924  1.00 -3.73
ATOM   4940  SRF SRF S   1      -1.362  -2.989  -1.401  1.00 -2.24
ATOM   4941  SRF SRF S   1      -2.966  -2.696  -1.699  1.00 -5.35
ATOM   4942  SRF SRF S   1      -1.980  -2.781  -2.176  1.00 -2.94
ATOM   4943  SRF SRF S   1      -2.785  -2.298  -3.271  1.00 -3.70
ATOM   4944  SRF SRF S   1      -3.128  -1.722  -4.046  1.00 -2.56
ATOM   4945  SRF SRF S   1       0.844  -0.366   1.130  1.00 -0.34
ATOM   4946  SRF SRF S   1       1.259   0.933   0.951  1.00  1.35
ATOM   4947  SRF SRF S   1       0.472  -1.292   0.832  1.00 -0.91
ATOM   4948  SRF SRF S   1       1.687  -0.074   0.653  1.00  0.33
ATOM   4949  SRF SRF S   1       1.338  -1.269   0.355  1.00 -0.38
ATOM   4950  SRF SRF S   1       2.125   0.690   0.177  1.00  1.31
ATOM   4951  SRF SRF S   1       0.253  -2.102   0.057  1.00 -1.08
ATOM   4952  SRF SRF S   1       2.086  -0.740  -0.121  1.00  0.14
ATOM   4953  SRF SRF S   1       2.104   1.628  -0.300  1.00  3.65
ATOM   4954  SRF SRF S   1       1.195  -1.966  -0.419  1.00 -0.55
ATOM   4955  SRF SRF S   1       2.522   0.129  -0.598  1.00  0.93
ATOM   4956  SRF SRF S   1       2.019  -1.398  -0.896  1.00 -0.08
ATOM   4957  SRF SRF S   1       2.540   1.142  -1.075  1.00  2.72
ATOM   4958  SRF SRF S   1       0.728  -2.414  -1.194  1.00 -0.79
ATOM   4959  SRF SRF S   1       2.542  -0.514  -1.373  1.00  0.56
ATOM   4960  SRF SRF S   1       1.627  -1.903  -1.671  1.00 -0.39
ATOM   4961  SRF SRF S   1       2.656   0.514  -1.850  1.00  1.89
ATOM   4962  SRF SRF S   1       2.233  -1.073  -2.148  1.00  0.13
ATOM   4963  SRF SRF S   1       1.028  -2.138  -2.446  1.00 -1.00
ATOM   4964  SRF SRF S   1       2.429  -0.093  -2.625  1.00  1.25
ATOM   4965  SRF SRF S   1       1.655  -1.395  -2.923  1.00 -0.94
ATOM   4966  SRF SRF S   1       2.182   0.827  -3.101  1.00  4.09
ATOM   4967  SRF SRF S   1       1.695   3.742  -0.103  1.00  7.16
ATOM   4968  SRF SRF S   1       2.054   2.897  -0.353  1.00  6.28
ATOM   4969  SRF SRF S   1       2.388   2.338  -1.003  1.00  5.81
ATOM   4970  SRF SRF S   1       1.982  -2.329  -6.687  1.00 -2.66
ATOM   4971  SRF SRF S   1       1.299  -2.597  -7.571  1.00 -2.12
ATOM   4972  SRF SRF S   1       2.014  -1.749  -8.115  1.00 -2.16
ATOM   4973  SRF SRF S   1       0.487  -2.291  -2.780  1.00 -1.64
ATOM   4974  SRF SRF S   1      -0.650  -2.814  -3.102  1.00 -2.10
ATOM   4975  SRF SRF S   1       1.423  -2.267  -3.295  1.00 -2.29
ATOM   4976  SRF SRF S   1      -2.016  -2.499  -3.424  1.00 -2.06
ATOM   4977  SRF SRF S   1       2.272  -0.150  -3.489  1.00  0.52
ATOM   4978  SRF SRF S   1       0.249  -3.167  -3.617  1.00 -2.82
ATOM   4979  SRF SRF S   1       2.230  -1.695  -3.811  1.00 -2.24
ATOM   4980  SRF SRF S   1      -1.334  -3.239  -3.939  1.00 -2.61
ATOM   4981  SRF SRF S   1       2.250   0.863  -4.004  1.00  3.26
ATOM   4982  SRF SRF S   1       1.268  -3.019  -4.133  1.00 -3.14
ATOM   4983  SRF SRF S   1      -2.753  -2.364  -4.261  1.00 -2.03
ATOM   4984  SRF SRF S   1       2.701  -0.756  -4.326  1.00 -1.49
ATOM   4985  SRF SRF S   1      -0.335  -3.603  -4.455  1.00 -3.20
ATOM   4986  SRF SRF S   1       2.158  -2.406  -4.648  1.00 -3.03
ATOM   4987  SRF SRF S   1      -2.040  -3.189  -4.777  1.00 -2.68
ATOM   4988  SRF SRF S   1       0.763  -3.504  -4.970  1.00 -3.46
ATOM   4989  SRF SRF S   1       2.723  -1.451  -5.163  1.00 -2.38
ATOM   4990  SRF SRF S   1      -1.026  -3.651  -5.292  1.00 -3.26
ATOM   4991  SRF SRF S   1       1.734  -2.952  -5.485  1.00 -3.35
ATOM   4992  SRF SRF S   1      -2.601  -2.787  -5.614  1.00 -2.74
ATOM   4993  SRF SRF S   1       0.090  -3.656  -5.807  1.00 -3.48
ATOM   4994  SRF SRF S   1       2.389  -2.055  -6.000  1.00 -2.76
ATOM   4995  SRF SRF S   1      -1.644  -3.340  -6.129  1.00 -3.23
ATOM   4996  SRF SRF S   1       1.087  -3.206  -6.322  1.00 -3.34
ATOM   4997  SRF SRF S   1      -0.578  -3.431  -6.644  1.00 -3.30
ATOM   4998  SRF SRF S   1       0.362  -3.051  -7.159  1.00 -2.97
ATOM   4999  SRF SRF S   1       3.082   0.807  -5.006  1.00  0.97
ATOM   5000  SRF SRF S   1       3.045  -0.575  -5.294  1.00 -1.06
ATOM   5001  SRF SRF S   1       3.466   0.265  -5.755  1.00  0.38
ATOM   5002  SRF SRF S   1       2.980  -1.211  -6.043  1.00 -1.49
ATOM   5003  SRF SRF S   1       3.486  -0.356  -6.504  1.00 -0.30
ATOM   5004  SRF SRF S   1       2.601  -1.699  -6.792  1.00 -1.78
ATOM   5005  SRF SRF S   1       3.187  -0.897  -7.253  1.00 -1.25
ATOM   5006  SRF SRF S   1       3.376   0.051  -7.714  1.00 -1.22
ATOM   5007  SRF SRF S   1       2.628  -1.208  -8.002  1.00 -2.47
ATOM   5008  SRF SRF S   1      -3.766   1.009   5.636  1.00 -7.23
ATOM   5009  SRF SRF S   1      -4.778   1.528   5.573  1.00 -6.82
ATOM   5010  SRF SRF S   1      -4.126   0.026   5.510  1.00 -8.42
ATOM   5011  SRF SRF S   1      -3.505   1.931   5.447  1.00 -6.74
ATOM   5012  SRF SRF S   1      -5.502   0.781   5.384  1.00 -7.17
ATOM   5013  SRF SRF S   1      -2.996   0.236   5.320  1.00 -7.77
ATOM   5014  SRF SRF S   1      -4.616   2.514   5.257  1.00 -6.39
ATOM   5015  SRF SRF S   1      -2.556   1.614   5.131  1.00 -6.72
ATOM   5016  SRF SRF S   1      -5.925   1.716   5.068  1.00 -6.11
ATOM   5017  SRF SRF S   1      -3.609   2.933   4.941  1.00 -6.21
ATOM   5018  SRF SRF S   1      -2.103   0.545   4.815  1.00 -7.14
ATOM   5019  SRF SRF S   1      -2.418   2.521   4.625  1.00 -6.08
ATOM   5020  SRF SRF S   1      -2.473  -0.722   4.499  1.00 -9.19
ATOM   5021  SRF SRF S   1      -4.328   3.510   4.436  1.00 -5.69
ATOM   5022  SRF SRF S   1      -1.639   1.355   4.309  1.00 -6.33
ATOM   5023  SRF SRF S   1      -2.861   3.367   4.120  1.00 -5.26
ATOM   5024  SRF SRF S   1      -1.680  -0.161   3.993  1.00 -7.39
ATOM   5025  SRF SRF S   1      -1.661   2.350   3.804  1.00 -5.25
ATOM   5026  SRF SRF S   1      -3.711   3.926   3.614  1.00 -4.46
ATOM   5027  SRF SRF S   1      -1.218   0.761   3.488  1.00 -6.05
ATOM   5028  SRF SRF S   1      -2.156   3.275   3.298  1.00 -3.41
ATOM   5029  SRF SRF S   1      -1.751  -0.859   3.172  1.00 -8.35
ATOM   5030  SRF SRF S   1      -1.199   1.835   2.982  1.00 -4.33
ATOM   5031  SRF SRF S   1      -3.025   3.924   2.792  1.00 -1.30
ATOM   5032  SRF SRF S   1      -1.196   0.079   2.666  1.00 -5.97
ATOM   5033  SRF SRF S   1      -1.075   1.169   2.160  1.00 -3.68
ATOM   5034  SRF SRF S   1       3.580   6.502 -18.424  1.00 -0.70
ATOM   5035  SRF SRF S   1       5.164   8.639 -17.605  1.00 -2.67
ATOM   5036  SRF SRF S   1       3.815  10.264 -17.778  1.00 -0.95
ATOM   5037  SRF SRF S   1       4.839   7.357 -17.893  1.00 -2.03
ATOM   5038  SRF SRF S   1       4.556   9.253 -18.066  1.00 -1.40
ATOM   5039  SRF SRF S   1       3.911   6.591 -18.181  1.00 -1.12
ATOM   5040  SRF SRF S   1       4.528   8.134 -18.354  1.00 -0.88
ATOM   5041  SRF SRF S   1       3.724   9.364 -18.527  1.00  1.08
ATOM   5042  SRF SRF S   1       3.848   7.451 -18.642  1.00  0.03
ATOM   5043  SRF SRF S   1       3.617   8.472 -18.815  1.00  1.32
ATOM   5044  SRF SRF S   1       2.923   7.817 -18.930  1.00  2.65
ATOM   5045  SRF SRF S   1       4.740   6.389 -17.338  1.00 -3.71
ATOM   5046  SRF SRF S   1       2.915   3.567 -17.458  1.00 -5.37
ATOM   5047  SRF SRF S   1       3.444   4.270 -17.934  1.00 -4.28
ATOM   5048  SRF SRF S   1       4.082   5.867 -18.113  1.00 -3.00
ATOM   5049  SRF SRF S   1       2.349   4.265 -18.232  1.00 -3.84
ATOM   5050  SRF SRF S   1       3.379   5.160 -18.411  1.00 -2.61
ATOM   5051  SRF SRF S   1       2.240   4.944 -18.804  1.00 -1.81
ATOM   5052  SRF SRF S   1       2.878   6.541 -18.983  1.00  0.04
ATOM   5053  SRF SRF S   1       1.145   4.939 -19.102  1.00 -1.08
ATOM   5054  SRF SRF S   1       2.175   5.834 -19.281  1.00 -0.54
ATOM   5055  SRF SRF S   1       0.517   5.643 -19.400  1.00  0.53
ATOM   5056  SRF SRF S   1       1.936   6.890 -19.460  1.00  0.58
ATOM   5057  SRF SRF S   1       1.218   6.213 -19.579  1.00 -0.12
ATOM   5058  SRF SRF S   1       3.426   9.927 -18.525  1.00  1.39
ATOM   5059  SRF SRF S   1       1.405   7.487 -19.473  1.00  0.75
ATOM   5060  SRF SRF S   1       0.128   6.357 -19.789  1.00 -0.90
ATOM   5061  SRF SRF S   1       1.613   8.527 -19.978  1.00 -0.05
ATOM   5062  SRF SRF S   1       0.792   7.146 -20.294  1.00 -2.15
ATOM   5063  SRF SRF S   1      -0.585   6.509 -20.610  1.00 -1.81
ATOM   5064  SRF SRF S   1       0.994   8.096 -20.800  1.00 -2.61
ATOM   5065  SRF SRF S   1      -2.322  11.175 -20.863  1.00  1.15
ATOM   5066  SRF SRF S   1      -0.024   7.255 -21.116  1.00 -2.92
ATOM   5067  SRF SRF S   1       0.653   8.949 -21.305  1.00 -2.93
ATOM   5068  SRF SRF S   1      -2.609  10.304 -21.369  1.00  1.21
ATOM   5069  SRF SRF S   1      -1.184   7.250 -21.432  1.00 -2.41
ATOM   5070  SRF SRF S   1      -0.092   8.199 -21.621  1.00 -3.17
ATOM   5071  SRF SRF S   1      -1.583  10.285 -21.685  1.00 -1.39
ATOM   5072  SRF SRF S   1      -1.851   7.997 -21.748  1.00 -1.86
ATOM   5073  SRF SRF S   1      -0.346   9.319 -21.811  1.00 -2.90
ATOM   5074  SRF SRF S   1      -1.983   9.325 -21.874  1.00 -1.34
ATOM   5075  SRF SRF S   1      -1.107   8.600 -21.937  1.00 -2.69
ATOM   5076  SRF SRF S   1       2.971   8.323 -19.084  1.00  2.72
ATOM   5077  SRF SRF S   1       2.165   7.658 -19.334  1.00  2.25
ATOM   5078  SRF SRF S   1       2.701   8.998 -19.484  1.00  2.16
ATOM   5079  SRF SRF S   1       2.111   8.404 -19.734  1.00  1.55
ATOM   5080  SRF SRF S   1       2.807  10.844 -19.887  1.00 -0.10
ATOM   5081  SRF SRF S   1       2.033   9.542 -20.185  1.00  0.16
ATOM   5082  SRF SRF S   1       2.560  11.764 -20.363  1.00 -0.79
ATOM   5083  SRF SRF S   1       2.224  10.438 -20.661  1.00 -0.47
ATOM   5084  SRF SRF S   1       1.932  12.400 -20.840  1.00 -1.58
ATOM   5085  SRF SRF S   1      -1.978  11.731 -20.900  1.00  0.50
ATOM   5086  SRF SRF S   1       1.264   9.645 -20.959  1.00 -1.63
ATOM   5087  SRF SRF S   1       1.902  11.242 -21.138  1.00 -0.79
ATOM   5088  SRF SRF S   1       1.070  12.515 -21.317  1.00 -2.33
ATOM   5089  SRF SRF S   1      -1.378  11.090 -21.377  1.00 -0.81
ATOM   5090  SRF SRF S   1       1.199  10.535 -21.436  1.00 -1.05
ATOM   5091  SRF SRF S   1      -0.459  10.344 -21.555  1.00 -2.31
ATOM   5092  SRF SRF S   1       0.960  11.591 -21.615  1.00 -1.08
ATOM   5093  SRF SRF S   1      -0.585  11.597 -21.675  1.00 -1.00
ATOM   5094  SRF SRF S   1       0.242  10.914 -21.734  1.00 -1.17
ATOM   5095  SRF SRF S   1       0.213   4.367 -19.241  1.00 -0.90
ATOM   5096  SRF SRF S   1      -0.153   5.285 -19.785  1.00  1.08
ATOM   5097  SRF SRF S   1      -3.423   2.188 -18.124  1.00  4.80
ATOM   5098  SRF SRF S   1      -5.796   2.897 -15.998  1.00 14.45
ATOM   5099  SRF SRF S   1      -5.290   2.192 -16.398  1.00 11.00
ATOM   5100  SRF SRF S   1      -5.934   3.415 -16.648  1.00 12.06
ATOM   5101  SRF SRF S   1      -4.547   1.763 -16.798  1.00  7.22
ATOM   5102  SRF SRF S   1      -5.506   2.689 -17.048  1.00  9.99
ATOM   5103  SRF SRF S   1      -4.834   2.246 -17.448  1.00  8.14
ATOM   5104  SRF SRF S   1      -4.080   2.189 -17.848  1.00  6.84
ATOM   5105  SRF SRF S   1      -3.565   7.178 -21.247  1.00  3.33
ATOM   5106  SRF SRF S   1      -2.801   9.064 -21.593  1.00  1.12
ATOM   5107  SRF SRF S   1      -3.495   8.409 -21.708  1.00  3.66
ATOM   5108  SRF SRF S   1      -2.157   2.346 -18.889  1.00  0.13
ATOM   5109  SRF SRF S   1      -1.398   2.652 -19.305  1.00 -1.22
ATOM   5110  SRF SRF S   1      -0.099   3.958 -19.461  1.00 -1.04
ATOM   5111  SRF SRF S   1      -2.533   2.863 -19.565  1.00  2.29
ATOM   5112  SRF SRF S   1      -0.937   3.266 -19.721  1.00 -0.32
ATOM   5113  SRF SRF S   1      -0.380   4.660 -19.877  1.00  1.11
ATOM   5114  SRF SRF S   1      -1.892   3.262 -19.981  1.00  1.61
ATOM   5115  SRF SRF S   1      -0.993   4.042 -20.137  1.00  1.23
ATOM   5116  SRF SRF S   1      -2.440   3.876 -20.241  1.00  2.79
ATOM   5117  SRF SRF S   1      -1.828   4.373 -20.397  1.00  2.40
ATOM   5118  SRF SRF S   1      -0.773   5.982 -20.220  1.00  0.24
ATOM   5119  SRF SRF S   1      -1.733   5.189 -20.518  1.00  2.21
ATOM   5120  SRF SRF S   1      -2.828   5.184 -20.816  1.00  2.41
ATOM   5121  SRF SRF S   1      -4.375   6.634 -20.936  1.00  4.28
ATOM   5122  SRF SRF S   1      -1.798   6.079 -20.995  1.00  0.53
ATOM   5123  SRF SRF S   1      -3.456   5.888 -21.114  1.00  2.33
ATOM   5124  SRF SRF S   1      -3.582   7.141 -21.234  1.00  3.35
ATOM   5125  SRF SRF S   1      -2.755   6.458 -21.293  1.00  1.30
ATOM   5126  SRF SRF S   1      -6.288   4.016 -16.987  1.00  9.11
ATOM   5127  SRF SRF S   1      -5.628   3.253 -17.463  1.00  9.61
ATOM   5128  SRF SRF S   1      -6.750   4.465 -17.761  1.00  5.25
ATOM   5129  SRF SRF S   1      -6.147   3.624 -18.238  1.00  4.95
ATOM   5130  SRF SRF S   1      -6.915   5.082 -18.536  1.00  3.74
ATOM   5131  SRF SRF S   1      -5.261   3.113 -18.715  1.00  4.76
ATOM   5132  SRF SRF S   1      -6.405   4.217 -19.013  1.00  3.17
ATOM   5133  SRF SRF S   1      -4.275   3.028 -19.192  1.00  4.32
ATOM   5134  SRF SRF S   1      -5.604   3.689 -19.490  1.00  2.91
ATOM   5135  SRF SRF S   1      -3.405   3.380 -19.669  1.00  3.93
ATOM   5136  SRF SRF S   1      -6.274   4.906 -19.788  1.00  2.48
ATOM   5137  SRF SRF S   1      -4.705   3.621 -19.967  1.00  2.71
ATOM   5138  SRF SRF S   1      -6.118   6.169 -20.086  1.00  3.35
ATOM   5139  SRF SRF S   1      -5.506   4.499 -20.265  1.00  2.25
ATOM   5140  SRF SRF S   1      -3.971   4.078 -20.443  1.00  2.55
ATOM   5141  SRF SRF S   1      -5.518   5.528 -20.563  1.00  2.54
ATOM   5142  SRF SRF S   1      -4.599   4.782 -20.741  1.00  2.26
ATOM   5143  SRF SRF S   1      -4.725   6.035 -20.861  1.00  3.25
ATOM   5144  SRF SRF S   1      -3.898   5.352 -20.920  1.00  2.55
ATOM   5145  SRF SRF S   1       4.185   8.315  -5.308  1.00-11.04
ATOM   5146  SRF SRF S   1       1.706  10.223  -1.183  1.00  3.79
ATOM   5147  SRF SRF S   1       2.957   9.790  -1.515  1.00  1.13
ATOM   5148  SRF SRF S   1       3.775   8.566  -1.847  1.00  1.13
ATOM   5149  SRF SRF S   1       2.492  10.680  -2.046  1.00 -4.09
ATOM   5150  SRF SRF S   1       3.752   9.611  -2.378  1.00 -3.36
ATOM   5151  SRF SRF S   1       1.599  11.267  -2.577  1.00-10.82
ATOM   5152  SRF SRF S   1       4.238   9.070  -3.241  1.00 -5.76
ATOM   5153  SRF SRF S   1       1.952   9.010  -0.503  1.00  7.54
ATOM   5154  SRF SRF S   1       2.703   8.759  -0.753  1.00  5.13
ATOM   5155  SRF SRF S   1       1.870   9.803  -0.903  1.00  5.58
ATOM   5156  SRF SRF S   1       2.812   9.477  -1.153  1.00  3.22
ATOM   5157  SRF SRF S   1       3.429   8.555  -1.403  1.00  2.96
ATOM   5158  SRF SRF S   1       1.958   5.952   0.291  1.00  5.48
ATOM   5159  SRF SRF S   1       1.619   5.025   0.172  1.00  6.43
ATOM   5160  SRF SRF S   1       2.204   6.821   0.112  1.00  5.26
ATOM   5161  SRF SRF S   1       2.684   5.223  -0.007  1.00  3.02
ATOM   5162  SRF SRF S   1       3.099   6.522  -0.186  1.00  2.62
ATOM   5163  SRF SRF S   1       2.312   4.297  -0.305  1.00  4.72
ATOM   5164  SRF SRF S   1       2.107   7.766  -0.364  1.00  7.75
ATOM   5165  SRF SRF S   1       3.527   5.515  -0.484  1.00  1.80
ATOM   5166  SRF SRF S   1       3.230   7.378  -0.662  1.00  3.24
ATOM   5167  SRF SRF S   1       3.178   4.320  -0.782  1.00  2.75
ATOM   5168  SRF SRF S   1       3.965   6.279  -0.960  1.00  1.45
ATOM   5169  SRF SRF S   1       4.356   6.511  -1.229  1.00  0.84
ATOM   5170  SRF SRF S   1       4.784   5.504  -1.527  1.00  0.37
ATOM   5171  SRF SRF S   1       4.487   7.367  -1.705  1.00  0.35
ATOM   5172  SRF SRF S   1       4.435   4.309  -1.825  1.00  0.81
ATOM   5173  SRF SRF S   1       5.222   6.268  -2.003  1.00 -0.30
ATOM   5174  SRF SRF S   1       4.069   8.165  -2.182  1.00  0.31
ATOM   5175  SRF SRF S   1       5.183   4.838  -2.301  1.00 -0.11
ATOM   5176  SRF SRF S   1       5.201   7.206  -2.480  1.00 -1.00
ATOM   5177  SRF SRF S   1       5.619   5.707  -2.778  1.00 -0.86
ATOM   5178  SRF SRF S   1       4.734   8.078  -2.957  1.00 -2.22
ATOM   5179  SRF SRF S   1       5.116   4.180  -3.076  1.00 -0.35
ATOM   5180  SRF SRF S   1       5.637   6.720  -3.255  1.00 -1.76
ATOM   5181  SRF SRF S   1       5.639   5.064  -3.553  1.00 -1.38
ATOM   5182  SRF SRF S   1       5.224   7.667  -3.732  1.00 -3.20
ATOM   5183  SRF SRF S   1       5.753   6.092  -4.030  1.00 -2.67
ATOM   5184  SRF SRF S   1       4.460   8.360  -4.209  1.00 -6.69
ATOM   5185  SRF SRF S   1       5.330   4.505  -4.328  1.00 -2.15
ATOM   5186  SRF SRF S   1       5.436   7.062  -4.507  1.00 -4.35
ATOM   5187  SRF SRF S   1       4.761   7.778  -4.983  1.00 -6.93
ATOM   5188  SRF SRF S   1       3.007   3.080  -0.993  1.00  3.55
ATOM   5189  SRF SRF S   1       2.635   2.154  -1.291  1.00  4.69
ATOM   5190  SRF SRF S   1       3.850   3.372  -1.470  1.00  1.60
ATOM   5191  SRF SRF S   1       3.501   2.177  -1.768  1.00  1.99
ATOM   5192  SRF SRF S   1       4.249   2.706  -2.244  1.00  0.86
ATOM   5193  SRF SRF S   1       3.358   1.480  -2.542  1.00  1.80
ATOM   5194  SRF SRF S   1       4.685   3.575  -2.721  1.00  0.29
ATOM   5195  SRF SRF S   1       4.182   2.048  -3.019  1.00  0.67
ATOM   5196  SRF SRF S   1       2.891   1.032  -3.317  1.00  2.18
ATOM   5197  SRF SRF S   1       4.705   2.932  -3.496  1.00 -0.00
ATOM   5198  SRF SRF S   1       3.790   1.543  -3.794  1.00  0.84
ATOM   5199  SRF SRF S   1       4.396   2.373  -4.271  1.00  0.17
ATOM   5200  SRF SRF S   1       3.191   1.308  -4.569  1.00  1.40
ATOM   5201  SRF SRF S   1      -2.143   5.504   2.127  1.00  7.16
ATOM   5202  SRF SRF S   1      -0.705   7.259   2.292  1.00  5.95
ATOM   5203  SRF SRF S   1      -0.431   8.227   2.093  1.00  4.94
ATOM   5204  SRF SRF S   1       0.566   7.894   1.761  1.00  5.93
ATOM   5205  SRF SRF S   1      -0.539   9.280   1.561  1.00  5.31
ATOM   5206  SRF SRF S   1       0.712   8.847   1.229  1.00  5.89
ATOM   5207  SRF SRF S   1       1.530   7.623   0.897  1.00  6.28
ATOM   5208  SRF SRF S   1       1.507   8.668   0.366  1.00  6.83
ATOM   5209  SRF SRF S   1      -1.753   5.071   2.080  1.00  8.48
ATOM   5210  SRF SRF S   1      -2.038   4.293   1.980  1.00  8.69
ATOM   5211  SRF SRF S   1      -1.144   4.459   1.830  1.00  9.78
ATOM   5212  SRF SRF S   1      -0.437   4.704   1.430  1.00 11.83
ATOM   5213  SRF SRF S   1      -0.374   6.763   2.262  1.00  6.70
ATOM   5214  SRF SRF S   1      -0.659   5.985   2.162  1.00  7.99
ATOM   5215  SRF SRF S   1       0.235   6.151   2.012  1.00  7.22
ATOM   5216  SRF SRF S   1       0.583   7.241   1.862  1.00  6.59
ATOM   5217  SRF SRF S   1      -0.077   5.375   1.762  1.00  9.09
ATOM   5218  SRF SRF S   1       0.942   6.396   1.612  1.00  6.93
ATOM   5219  SRF SRF S   1       0.649   5.394   1.362  1.00  8.37
ATOM   5220  SRF SRF S   1       1.309   7.037   1.212  1.00  6.89
ATOM   5221  SRF SRF S   1       1.276   5.837   0.962  1.00  7.52
ATOM   5222  SRF SRF S   1       0.529   4.809   0.712  1.00 11.08
ATOM   5223  SRF SRF S   1       1.220   5.285   0.312  1.00  8.99
ATOM   5224  SRF SRF S   1      -1.366  10.358   2.255  1.00  1.50
ATOM   5225  SRF SRF S   1      -0.312  10.554   2.078  1.00  2.97
ATOM   5226  SRF SRF S   1      -0.680   9.638   1.783  1.00  3.90
ATOM   5227  SRF SRF S   1       0.177   9.660   1.310  1.00  5.14
ATOM   5228  SRF SRF S   1       1.256  10.825  -1.640  1.00  0.02
ATOM   5229  SRF SRF S   1       2.520  11.552  -2.776  1.00-14.78
ATOM   5230  SRF SRF S   1       3.469  11.235  -3.092  1.00-14.54
ATOM   5231  SRF SRF S   1       3.922  10.166  -3.408  1.00-12.01
ATOM   5232  SRF SRF S   1       4.386  10.976  -3.914  1.00-15.28
ATOM   5233  SRF SRF S   1       4.345   9.460  -4.230  1.00-12.17
ATOM   5234  SRF SRF S   1       4.807  10.382  -4.735  1.00-14.83
ATOM   5235  SRF SRF S   1       4.274   8.762  -5.051  1.00-12.31
ATOM   5236  SRF SRF S   1       4.829   9.700  -5.557  1.00-14.28
ATOM   5237  SRF SRF S   1      -2.631   8.970   5.161  1.00 -0.01
ATOM   5238  SRF SRF S   1      -2.203   7.963   4.863  1.00 -0.05
ATOM   5239  SRF SRF S   1      -2.500   9.826   4.685  1.00  0.32
ATOM   5240  SRF SRF S   1      -2.552   6.768   4.565  1.00 -0.25
ATOM   5241  SRF SRF S   1      -1.765   8.727   4.387  1.00  0.33
ATOM   5242  SRF SRF S   1      -1.804   7.297   4.089  1.00  0.46
ATOM   5243  SRF SRF S   1      -1.786   9.665   3.910  1.00  0.48
ATOM   5244  SRF SRF S   1      -1.368   8.166   3.612  1.00  1.04
ATOM   5245  SRF SRF S   1      -2.253  10.537   3.433  1.00  0.32
ATOM   5246  SRF SRF S   1      -1.871   6.639   3.314  1.00  1.52
ATOM   5247  SRF SRF S   1      -1.350   9.179   3.135  1.00  1.34
ATOM   5248  SRF SRF S   1      -1.348   7.523   2.837  1.00  2.78
ATOM   5249  SRF SRF S   1      -1.763  10.126   2.658  1.00  1.22
ATOM   5250  SRF SRF S   1      -2.263   6.134   2.539  1.00  3.68
ATOM   5251  SRF SRF S   1      -1.234   8.551   2.360  1.00  3.30
ATOM   5252  SRF SRF S   1      -1.551   9.521   1.883  1.00  3.52
ATOM   5253  SRF SRF S   1      -1.817  15.834 -22.543  1.00  4.09
ATOM   5254  SRF SRF S   1      -1.835  16.621 -22.943  1.00  4.69
ATOM   5255  SRF SRF S   1      -1.484  15.364 -23.193  1.00  4.78
ATOM   5256  SRF SRF S   1      -2.227  17.353 -23.343  1.00  5.48
ATOM   5257  SRF SRF S   1      -1.469  16.213 -23.593  1.00  5.00
ATOM   5258  SRF SRF S   1      -2.914  17.866 -23.743  1.00  6.82
ATOM   5259  SRF SRF S   1      -1.815  17.008 -23.993  1.00  5.44
ATOM   5260  SRF SRF S   1      -1.371  15.687 -24.243  1.00  5.51
ATOM   5261  SRF SRF S   1      -2.456  17.589 -24.393  1.00  6.17
ATOM   5262  SRF SRF S   1      -1.637  16.500 -24.643  1.00  5.69
ATOM   5263  SRF SRF S   1      -2.204  17.101 -25.043  1.00  6.14
ATOM   5264  SRF SRF S   1      -1.868  13.234 -22.184  1.00  1.92
ATOM   5265  SRF SRF S   1      -2.306  11.901 -22.444  1.00  3.18
ATOM   5266  SRF SRF S   1      -1.850  12.673 -22.860  1.00  3.05
ATOM   5267  SRF SRF S   1      -2.648  11.461 -23.120  1.00  3.61
ATOM   5268  SRF SRF S   1      -2.119  12.185 -23.536  1.00  3.61
ATOM   5269  SRF SRF S   1      -3.170  11.256 -23.796  1.00  4.07
ATOM   5270  SRF SRF S   1      -1.948  13.040 -23.952  1.00  4.83
ATOM   5271  SRF SRF S   1      -2.624  11.904 -24.212  1.00  4.20
ATOM   5272  SRF SRF S   1       1.106  18.632 -12.858  1.00 -7.47
ATOM   5273  SRF SRF S   1       0.191  19.233 -13.402  1.00 -6.95
ATOM   5274  SRF SRF S   1       1.864  18.532 -13.742  1.00-10.81
ATOM   5275  SRF SRF S   1       0.929  19.230 -14.286  1.00 -9.09
ATOM   5276  SRF SRF S   1       1.613  18.950 -14.922  1.00-10.79
ATOM   5277  SRF SRF S   1       0.744  19.599 -15.428  1.00 -9.82
ATOM   5278  SRF SRF S   1       2.133  18.514 -15.744  1.00-11.37
ATOM   5279  SRF SRF S   1      -0.328  19.834 -15.933  1.00-10.05
ATOM   5280  SRF SRF S   1       1.323  19.249 -16.249  1.00-10.35
ATOM   5281  SRF SRF S   1       2.358  17.872 -16.565  1.00-10.87
ATOM   5282  SRF SRF S   1       0.303  19.572 -16.755  1.00-10.62
ATOM   5283  SRF SRF S   1       1.642  18.632 -17.071  1.00-10.36
ATOM   5284  SRF SRF S   1      -0.711  19.426 -17.260  1.00-12.48
ATOM   5285  SRF SRF S   1       0.711  18.960 -17.576  1.00-10.68
ATOM   5286  SRF SRF S   1       1.525  17.850 -17.892  1.00 -9.39
ATOM   5287  SRF SRF S   1      -0.195  18.759 -18.082  1.00-11.77
ATOM   5288  SRF SRF S   1       0.611  17.972 -18.398  1.00-10.67
ATOM   5289  SRF SRF S   1      -0.743  17.959 -18.588  1.00-12.48
ATOM   5290  SRF SRF S   1      -0.311  19.909 -13.876  1.00 -6.76
ATOM   5291  SRF SRF S   1      -0.585  20.191 -15.128  1.00 -6.88
ATOM   5292  SRF SRF S   1      -1.546  20.496 -15.604  1.00 -5.26
ATOM   5293  SRF SRF S   1      -1.162  19.918 -16.379  1.00-10.08
ATOM   5294  SRF SRF S   1      -1.061  18.570 -20.240  1.00 -6.27
ATOM   5295  SRF SRF S   1      -0.669  17.796 -20.311  1.00 -5.97
ATOM   5296  SRF SRF S   1      -0.826  17.139 -21.085  1.00 -4.95
ATOM   5297  SRF SRF S   1      -1.454  17.775 -21.562  1.00 -2.22
ATOM   5298  SRF SRF S   1      -1.484  16.617 -21.860  1.00 -1.31
ATOM   5299  SRF SRF S   1      -2.426  16.966 -22.337  1.00  4.30
ATOM   5300  SRF SRF S   1      -2.369  19.600 -21.445  1.00 -5.32
ATOM   5301  SRF SRF S   1      -1.851  18.227 -21.743  1.00 -1.64
ATOM   5302  SRF SRF S   1      -2.479  18.863 -22.220  1.00 -0.06
ATOM   5303  SRF SRF S   1      -2.509  17.705 -22.518  1.00  3.00
ATOM   5304  SRF SRF S   1      -0.965  18.740 -18.184  1.00-12.71
ATOM   5305  SRF SRF S   1       3.908  12.448 -17.092  1.00 -0.37
ATOM   5306  SRF SRF S   1       3.910  10.792 -17.390  1.00 -2.77
ATOM   5307  SRF SRF S   1       4.024  11.820 -17.867  1.00 -1.27
ATOM   5308  SRF SRF S   1       3.601  10.233 -18.165  1.00  0.31
ATOM   5309  SRF SRF S   1       3.797  11.213 -18.642  1.00 -0.77
ATOM   5310  SRF SRF S   1       3.550  12.133 -19.118  1.00 -0.97
ATOM   5311  SRF SRF S   1       3.214  10.807 -19.416  1.00 -0.07
ATOM   5312  SRF SRF S   1       2.892  11.611 -19.893  1.00 -0.59
ATOM   5313  SRF SRF S   1      -0.349  17.648 -19.495  1.00 -8.68
ATOM   5314  SRF SRF S   1       1.302  17.063 -19.811  1.00 -4.39
ATOM   5315  SRF SRF S   1       0.282  17.386 -20.317  1.00 -6.15
ATOM   5316  SRF SRF S   1       1.621  16.446 -20.633  1.00 -3.87
ATOM   5317  SRF SRF S   1      -2.097  12.325 -20.886  1.00  0.10
ATOM   5318  SRF SRF S   1       2.170  14.990 -20.949  1.00 -3.42
ATOM   5319  SRF SRF S   1       0.690  16.774 -21.138  1.00 -4.99
ATOM   5320  SRF SRF S   1       1.813  13.584 -21.265  1.00 -3.40
ATOM   5321  SRF SRF S   1      -1.144  12.253 -21.391  1.00 -1.57
ATOM   5322  SRF SRF S   1       1.504  15.664 -21.454  1.00 -4.23
ATOM   5323  SRF SRF S   1       0.795  12.743 -21.581  1.00 -2.85
ATOM   5324  SRF SRF S   1      -0.216  16.573 -21.644  1.00 -4.57
ATOM   5325  SRF SRF S   1      -1.993  13.184 -21.707  1.00  0.65
ATOM   5326  SRF SRF S   1       1.472  14.437 -21.770  1.00 -3.93
ATOM   5327  SRF SRF S   1      -0.365  12.738 -21.897  1.00 -2.53
ATOM   5328  SRF SRF S   1       0.590  15.786 -21.960  1.00 -4.34
ATOM   5329  SRF SRF S   1       0.727  13.687 -22.086  1.00 -3.53
ATOM   5330  SRF SRF S   1      -0.764  15.773 -22.150  1.00 -2.99
ATOM   5331  SRF SRF S   1      -1.032  13.485 -22.213  1.00 -1.73
ATOM   5332  SRF SRF S   1       0.473  14.807 -22.276  1.00 -3.86
ATOM   5333  SRF SRF S   1      -1.164  14.813 -22.339  1.00 -1.26
ATOM   5334  SRF SRF S   1      -0.288  14.088 -22.402  1.00 -2.96
ATOM   5335  SRF SRF S   1       3.895  15.777 -16.402  1.00 -2.97
ATOM   5336  SRF SRF S   1       4.361  14.107 -16.734  1.00 -0.33
ATOM   5337  SRF SRF S   1       3.375  16.749 -16.933  1.00 -4.41
ATOM   5338  SRF SRF S   1       4.381  15.236 -17.265  1.00 -1.24
ATOM   5339  SRF SRF S   1       2.462  17.430 -17.464  1.00 -6.31
ATOM   5340  SRF SRF S   1       4.384  13.391 -17.597  1.00 -0.67
ATOM   5341  SRF SRF S   1       3.921  16.291 -17.796  1.00 -1.16
ATOM   5342  SRF SRF S   1       4.511  14.537 -18.128  1.00 -0.95
ATOM   5343  SRF SRF S   1       4.039  12.768 -18.460  1.00 -1.05
ATOM   5344  SRF SRF S   1       4.158  15.616 -18.659  1.00 -0.35
ATOM   5345  SRF SRF S   1       4.257  13.860 -18.991  1.00 -1.26
ATOM   5346  SRF SRF S   1       3.395  12.410 -19.323  1.00 -1.19
ATOM   5347  SRF SRF S   1       3.982  14.885 -19.523  1.00 -0.74
ATOM   5348  SRF SRF S   1       3.608  13.408 -19.855  1.00 -1.65
ATOM   5349  SRF SRF S   1       3.282  15.593 -20.054  1.00 -0.43
ATOM   5350  SRF SRF S   1       2.538  12.525 -20.187  1.00 -1.51
ATOM   5351  SRF SRF S   1       3.250  14.304 -20.386  1.00 -1.67
ATOM   5352  SRF SRF S   1       2.322  15.722 -20.585  1.00 -2.21
ATOM   5353  SRF SRF S   1       2.466  13.516 -20.718  1.00 -2.60
ATOM   5354  SRF SRF S   1       2.605  17.432 -17.945  1.00 -3.77
ATOM   5355  SRF SRF S   1       3.704  16.574 -18.195  1.00 -0.78
ATOM   5356  SRF SRF S   1       1.757  17.618 -18.345  1.00 -5.60
ATOM   5357  SRF SRF S   1       3.063  17.155 -18.595  1.00 -1.24
ATOM   5358  SRF SRF S   1       3.882  16.066 -18.845  1.00 -0.06
ATOM   5359  SRF SRF S   1       2.256  17.411 -18.995  1.00 -2.22
ATOM   5360  SRF SRF S   1       3.315  16.667 -19.245  1.00 -0.25
ATOM   5361  SRF SRF S   1       1.454  17.295 -19.395  1.00 -3.92
ATOM   5362  SRF SRF S   1       2.579  16.926 -19.645  1.00 -0.94
ATOM   5363  SRF SRF S   1       3.223  16.049 -19.895  1.00 -0.22
ATOM   5364  SRF SRF S   1       1.862  16.768 -20.045  1.00 -2.46
ATOM   5365  SRF SRF S   1       2.500  16.145 -20.295  1.00 -1.24
ATOM   5366  SRF SRF S   1      -1.192  15.415  -5.974  1.00-15.65
ATOM   5367  SRF SRF S   1      -1.610  16.213  -6.451  1.00-10.23
ATOM   5368  SRF SRF S   1      -0.478  15.254  -6.749  1.00-24.59
ATOM   5369  SRF SRF S   1      -0.945  16.126  -7.226  1.00-16.40
ATOM   5370  SRF SRF S   1      -1.765  16.738  -7.703  1.00-10.35
ATOM   5371  SRF SRF S   1      -1.219  16.408  -8.478  1.00-16.27
ATOM   5372  SRF SRF S   1      -1.604  17.208  -8.578  1.00-14.98
ATOM   5373  SRF SRF S   1       2.770  17.408 -15.606  1.00-12.48
ATOM   5374  SRF SRF S   1      -0.617  18.360 -10.484  1.00-10.99
ATOM   5375  SRF SRF S   1       0.088  18.770 -11.259  1.00 -7.31
ATOM   5376  SRF SRF S   1      -0.067  19.295 -12.511  1.00 -6.68
ATOM   5377  SRF SRF S   1      -0.651  19.123 -11.078  1.00-10.23
ATOM   5378  SRF SRF S   1      -1.102  19.966 -11.539  1.00-11.72
ATOM   5379  SRF SRF S   1      -0.628  19.569 -12.288  1.00 -8.01
ATOM   5380  SRF SRF S   1      -0.625  17.407  -9.163  1.00-13.53
ATOM   5381  SRF SRF S   1      -0.425  18.229 -10.026  1.00-10.68
ATOM   5382  SRF SRF S   1       1.247  18.559 -10.358  1.00 -5.96
ATOM   5383  SRF SRF S   1       0.137  18.701 -10.889  1.00 -7.50
ATOM   5384  SRF SRF S   1       0.841  18.804 -11.752  1.00 -6.30
ATOM   5385  SRF SRF S   1       1.504  18.528 -12.616  1.00 -8.35
ATOM   5386  SRF SRF S   1       0.715  17.276  -8.625  1.00-15.92
ATOM   5387  SRF SRF S   1       1.512  17.608  -8.875  1.00-13.38
ATOM   5388  SRF SRF S   1       0.943  18.065  -9.275  1.00 -9.65
ATOM   5389  SRF SRF S   1       2.104  17.952  -9.525  1.00 -8.63
ATOM   5390  SRF SRF S   1       1.432  18.394  -9.925  1.00 -6.65
ATOM   5391  SRF SRF S   1      -0.019  15.741  -7.195  1.00-27.62
ATOM   5392  SRF SRF S   1       0.264  16.360  -8.016  1.00-23.84
ATOM   5393  SRF SRF S   1      -1.204  15.249  -4.986  1.00-16.40
ATOM   5394  SRF SRF S   1      -2.015  15.854  -5.458  1.00-10.53
ATOM   5395  SRF SRF S   1      -1.930  11.028   2.493  1.00 -0.56
ATOM   5396  SRF SRF S   1      -0.697  15.020  -3.582  1.00-17.41
ATOM   5397  SRF SRF S   1      -0.192  15.488  -5.731  1.00-27.36
ATOM   5398  SRF SRF S   1       2.146  11.764  -1.731  1.00 -4.66
ATOM   5399  SRF SRF S   1       1.528  11.972  -2.506  1.00-12.38
ATOM   5400  SRF SRF S   1      -1.253  16.828  -6.187  1.00-12.45
ATOM   5401  SRF SRF S   1      -0.314  16.286  -6.693  1.00-22.39
ATOM   5402  SRF SRF S   1      -0.677  16.897  -7.515  1.00-16.90
ATOM   5403  SRF SRF S   1       0.276  16.825  -8.020  1.00-21.50
ATOM   5404  SRF SRF S   1       1.055  17.310  -8.526  1.00-17.65
ATOM   5405  SRF SRF S   1      -1.255  15.492  -4.549  1.00-16.01
ATOM   5406  SRF SRF S   1      -1.586  16.048  -5.298  1.00-12.69
ATOM   5407  SRF SRF S   1      -0.718  15.983  -5.759  1.00-18.76
ATOM   5408  SRF SRF S   1      -1.491  16.831  -6.047  1.00-10.51
ATOM   5409  SRF SRF S   1       4.644  12.043  -4.481  1.00-19.76
ATOM   5410  SRF SRF S   1       3.110  12.080  -3.126  1.00-18.65
ATOM   5411  SRF SRF S   1       4.003  12.389  -3.631  1.00-18.78
ATOM   5412  SRF SRF S   1      -0.272  14.360  -4.200  1.00-25.03
ATOM   5413  SRF SRF S   1      -2.771  14.328   6.657  1.00 -5.16
ATOM   5414  SRF SRF S   1      -3.131  13.345   6.531  1.00 -3.26
ATOM   5415  SRF SRF S   1      -2.510  15.250   6.468  1.00 -5.79
ATOM   5416  SRF SRF S   1      -2.001  13.555   6.341  1.00 -4.38
ATOM   5417  SRF SRF S   1      -1.561  14.933   6.152  1.00 -4.78
ATOM   5418  SRF SRF S   1      -2.396  12.573   6.025  1.00 -3.28
ATOM   5419  SRF SRF S   1      -2.614  16.252   5.962  1.00 -6.11
ATOM   5420  SRF SRF S   1      -1.108  13.864   5.836  1.00 -4.83
ATOM   5421  SRF SRF S   1      -3.511  12.060   5.709  1.00  0.81
ATOM   5422  SRF SRF S   1      -1.423  15.840   5.646  1.00 -4.25
ATOM   5423  SRF SRF S   1      -1.478  12.597   5.520  1.00 -4.16
ATOM   5424  SRF SRF S   1      -0.644  14.674   5.330  1.00 -5.21
ATOM   5425  SRF SRF S   1      -2.629  11.714   5.204  1.00 -1.77
ATOM   5426  SRF SRF S   1      -0.685  13.158   5.014  1.00 -5.19
ATOM   5427  SRF SRF S   1      -1.629  11.859   4.698  1.00 -3.45
ATOM   5428  SRF SRF S   1      -3.202  11.285   4.382  1.00  1.49
ATOM   5429  SRF SRF S   1      -0.756  12.460   4.193  1.00 -4.36
ATOM   5430  SRF SRF S   1      -2.125  11.383   3.877  1.00 -2.20
ATOM   5431  SRF SRF S   1      -1.171  11.925   3.371  1.00 -3.25
ATOM   5432  SRF SRF S   1      -2.084  18.159   5.407  1.00 -4.00
ATOM   5433  SRF SRF S   1      -3.096  18.678   5.344  1.00 -5.63
ATOM   5434  SRF SRF S   1      -2.934  19.664   5.028  1.00 -5.12
ATOM   5435  SRF SRF S   1      -4.243  18.866   4.839  1.00 -5.83
ATOM   5436  SRF SRF S   1       1.288  18.120   7.408  1.00  1.65
ATOM   5437  SRF SRF S   1       0.334  18.609   7.349  1.00  0.36
ATOM   5438  SRF SRF S   1       0.949  17.193   7.289  1.00  1.61
ATOM   5439  SRF SRF S   1       1.534  18.989   7.229  1.00  1.42
ATOM   5440  SRF SRF S   1      -0.349  17.905   7.170  1.00 -0.12
ATOM   5441  SRF SRF S   1       0.487  19.539   7.051  1.00  0.44
ATOM   5442  SRF SRF S   1       0.144  16.727   6.991  1.00  0.32
ATOM   5443  SRF SRF S   1       2.429  18.690   6.931  1.00  3.57
ATOM   5444  SRF SRF S   1      -0.747  18.787   6.872  1.00 -0.42
ATOM   5445  SRF SRF S   1       1.437  19.934   6.753  1.00  1.21
ATOM   5446  SRF SRF S   1      -0.837  17.132   6.693  1.00 -0.76
ATOM   5447  SRF SRF S   1      -0.339  19.837   6.574  1.00  0.12
ATOM   5448  SRF SRF S   1       0.591  15.981   6.514  1.00  0.60
ATOM   5449  SRF SRF S   1      -1.395  18.214   6.395  1.00 -1.25
ATOM   5450  SRF SRF S   1      -0.674  16.273   6.216  1.00 -1.24
ATOM   5451  SRF SRF S   1      -1.175  19.541   6.097  1.00 -0.56
ATOM   5452  SRF SRF S   1      -1.607  17.330   5.918  1.00 -2.21
ATOM   5453  SRF SRF S   1      -0.043  15.588   5.739  1.00 -1.66
ATOM   5454  SRF SRF S   1      -1.785  18.819   5.620  1.00 -2.34
ATOM   5455  SRF SRF S   1      -1.356  16.398   5.441  1.00 -3.04
ATOM   5456  SRF SRF S   1       3.116  15.827   7.309  1.00  2.21
ATOM   5457  SRF SRF S   1       4.302  16.048   7.110  1.00  1.59
ATOM   5458  SRF SRF S   1       2.219  15.308   6.977  1.00  1.35
ATOM   5459  SRF SRF S   1       4.764  17.495   6.911  1.00  1.22
ATOM   5460  SRF SRF S   1       3.888  15.016   6.778  1.00  1.07
ATOM   5461  SRF SRF S   1       3.659  18.881   6.711  1.00  2.22
ATOM   5462  SRF SRF S   1       1.125  15.759   6.645  1.00  1.19
ATOM   5463  SRF SRF S   1       5.241  16.373   6.579  1.00  0.89
ATOM   5464  SRF SRF S   1       2.716  14.477   6.446  1.00  0.16
ATOM   5465  SRF SRF S   1       4.910  18.448   6.379  1.00  0.40
ATOM   5466  SRF SRF S   1       4.853  15.041   6.247  1.00  1.20
ATOM   5467  SRF SRF S   1       1.308  14.802   6.114  1.00 -0.91
ATOM   5468  SRF SRF S   1       5.728  17.224   6.047  1.00  0.08
ATOM   5469  SRF SRF S   1       3.643  14.113   5.915  1.00  0.40
ATOM   5470  SRF SRF S   1       4.445  19.338   5.848  1.00  0.45
ATOM   5471  SRF SRF S   1       5.685  15.631   5.715  1.00  1.32
ATOM   5472  SRF SRF S   1       2.011  14.040   5.583  1.00 -1.74
ATOM   5473  SRF SRF S   1       5.705  18.269   5.516  1.00 -1.08
ATOM   5474  SRF SRF S   1       4.693  14.266   5.383  1.00  1.61
ATOM   5475  SRF SRF S   1       0.547  14.941   5.251  1.00 -3.64
ATOM   5476  SRF SRF S   1       6.171  16.599   5.184  1.00  0.47
ATOM   5477  SRF SRF S   1       3.041  13.663   5.051  1.00 -0.81
ATOM   5478  SRF SRF S   1       5.185  19.241   4.985  1.00 -1.78
ATOM   5479  SRF SRF S   1       6.191  17.728   4.653  1.00 -1.73
ATOM   5480  SRF SRF S   1       4.172  13.766   4.520  1.00  1.29
ATOM   5481  SRF SRF S   1       6.194  15.883   4.321  1.00  1.94
ATOM   5482  SRF SRF S   1       3.165  17.040   7.566  1.00  2.86
ATOM   5483  SRF SRF S   1       2.364  17.451   7.516  1.00  3.17
ATOM   5484  SRF SRF S   1       2.880  16.262   7.466  1.00  2.66
ATOM   5485  SRF SRF S   1       3.371  17.769   7.416  1.00  2.87
ATOM   5486  SRF SRF S   1       1.791  16.859   7.366  1.00  3.00
ATOM   5487  SRF SRF S   1       2.492  18.230   7.266  1.00  3.33
ATOM   5488  SRF SRF S   1       3.289  18.562   7.016  1.00  2.93
ATOM   5489  SRF SRF S   1       1.103  13.672   4.996  1.00 -3.79
ATOM   5490  SRF SRF S   1      -0.273  14.427   4.870  1.00 -6.40
ATOM   5491  SRF SRF S   1       0.250  13.178   4.680  1.00 -4.03
ATOM   5492  SRF SRF S   1       2.631  12.765   4.973  1.00 -0.86
ATOM   5493  SRF SRF S   1       1.568  13.310   4.906  1.00 -2.53
ATOM   5494  SRF SRF S   1       2.254  11.732   4.840  1.00  0.43
ATOM   5495  SRF SRF S   1       0.808  12.525   4.707  1.00 -0.71
ATOM   5496  SRF SRF S   1       3.440  11.953   4.641  1.00 -0.37
ATOM   5497  SRF SRF S   1       3.902  13.400   4.442  1.00  0.05
ATOM   5498  SRF SRF S   1       3.026  10.921   4.309  1.00  0.45
ATOM   5499  SRF SRF S   1       4.379  12.278   4.110  1.00 -0.38
ATOM   5500  SRF SRF S   1       1.854  10.382   3.977  1.00  1.82
ATOM   5501  SRF SRF S   1       3.991  10.946   3.778  1.00  0.15
ATOM   5502  SRF SRF S   1       4.866  13.129   3.578  1.00  0.35
ATOM   5503  SRF SRF S   1       2.781  10.018   3.446  1.00  1.06
ATOM   5504  SRF SRF S   1       4.823  11.536   3.246  1.00  0.33
ATOM   5505  SRF SRF S   1       1.149   9.945   3.114  1.00  2.51
ATOM   5506  SRF SRF S   1       3.831  10.171   2.914  1.00  0.88
ATOM   5507  SRF SRF S   1       5.309  12.504   2.715  1.00  0.74
ATOM   5508  SRF SRF S   1       2.179   9.568   2.582  1.00  1.68
ATOM   5509  SRF SRF S   1       4.749  10.803   2.383  1.00  1.41
ATOM   5510  SRF SRF S   1       0.420   9.996   2.250  1.00  3.15
ATOM   5511  SRF SRF S   1       3.310   9.671   2.051  1.00  1.51
ATOM   5512  SRF SRF S   1       5.332  11.788   1.852  1.00  1.94
ATOM   5513  SRF SRF S   1       1.466   9.519   1.719  1.00  2.75
ATOM   5514  SRF SRF S   1       4.312  10.240   1.520  1.00  2.26
ATOM   5515  SRF SRF S   1       2.617   9.514   1.188  1.00  2.21
ATOM   5516  SRF SRF S   1       0.829   9.840   0.856  1.00  4.97
ATOM   5517  SRF SRF S   1       3.645   9.978   0.657  1.00  2.54
ATOM   5518  SRF SRF S   1       1.928   9.746   0.325  1.00  3.63
ATOM   5519  SRF SRF S   1       2.897  10.138  -0.206  1.00  2.49
ATOM   5520  SRF SRF S   1       1.448  10.406  -0.538  1.00  3.82
ATOM   5521  SRF SRF S   1       2.267  10.916  -1.070  1.00  0.28
ATOM   5522  SRF SRF S   1       1.567  11.700  -1.402  1.00 -2.58
ATOM   5523  SRF SRF S   1       0.549  12.172   4.591  1.00  0.03
ATOM   5524  SRF SRF S   1       0.963  11.184   4.441  1.00  1.80
ATOM   5525  SRF SRF S   1       0.139  11.524   4.191  1.00  1.06
ATOM   5526  SRF SRF S   1       1.337  10.558   4.041  1.00  2.27
ATOM   5527  SRF SRF S   1      -0.328  12.431   3.941  1.00 -2.55
ATOM   5528  SRF SRF S   1       0.277  10.803   3.791  1.00  2.18
ATOM   5529  SRF SRF S   1      -0.506  11.691   3.541  1.00 -0.05
ATOM   5530  SRF SRF S   1       0.806  10.229   3.391  1.00  2.70
ATOM   5531  SRF SRF S   1      -0.296  10.908   3.141  1.00  2.01
ATOM   5532  SRF SRF S   1       5.282  11.605   1.358  1.00  2.49
ATOM   5533  SRF SRF S   1       4.514  10.440   1.108  1.00  2.58
ATOM   5534  SRF SRF S   1       5.023  11.136   0.708  1.00  2.58
ATOM   5535  SRF SRF S   1       4.012  10.242   0.458  1.00  2.63
ATOM   5536  SRF SRF S   1       4.538  10.866   0.058  1.00  2.41
ATOM   5537  SRF SRF S   1       3.892  10.953  -0.592  1.00  1.80
ATOM   5538  SRF SRF S   1      -0.814  20.739 -14.635  1.00 -3.50
ATOM   5539  SRF SRF S   1      -0.305  21.435 -15.035  1.00 -2.13
ATOM   5540  SRF SRF S   1      -1.316  20.541 -15.285  1.00 -4.48
ATOM   5541  SRF SRF S   1      -0.790  21.165 -15.685  1.00 -2.77
ATOM   5542  SRF SRF S   1      -1.099  21.182 -16.976  1.00 -7.40
ATOM   5543  SRF SRF S   1      -1.140  19.666 -17.292  1.00-12.41
ATOM   5544  SRF SRF S   1      -1.121  22.177 -17.481  1.00 -7.05
ATOM   5545  SRF SRF S   1      -0.678  20.588 -17.797  1.00 -9.31
ATOM   5546  SRF SRF S   1      -0.659  21.662 -18.303  1.00 -8.07
ATOM   5547  SRF SRF S   1      -0.656  19.906 -18.619  1.00 -9.98
ATOM   5548  SRF SRF S   1      -1.096  22.666 -18.809  1.00 -7.98
ATOM   5549  SRF SRF S   1      -0.535  20.996 -19.125  1.00 -8.52
ATOM   5550  SRF SRF S   1      -0.984  19.313 -19.441  1.00 -9.67
ATOM   5551  SRF SRF S   1      -0.871  22.024 -19.630  1.00 -8.12
ATOM   5552  SRF SRF S   1      -0.776  20.353 -19.946  1.00 -8.48
ATOM   5553  SRF SRF S   1      -1.587  22.784 -20.136  1.00 -8.68
ATOM   5554  SRF SRF S   1      -1.038  21.328 -20.452  1.00 -8.02
ATOM   5555  SRF SRF S   1      -1.395  19.922 -20.768  1.00 -7.79
ATOM   5556  SRF SRF S   1      -1.704  22.002 -20.957  1.00 -8.03
ATOM   5557  SRF SRF S   1      -1.736  20.775 -21.273  1.00 -7.26
ATOM   5558  SRF SRF S   1      -2.618  22.124 -21.463  1.00 -7.99
ATOM   5559  SRF SRF S   1      -2.481  20.025 -21.589  1.00 -5.47
ATOM   5560  SRF SRF S   1      -2.735  21.145 -21.779  1.00 -5.95
ATOM   5561  SRF SRF S   1      -1.527  20.764 -16.068  1.00 -5.21
ATOM   5562  SRF SRF S   1      -1.297  19.559 -16.876  1.00-12.72
ATOM   5563  SRF SRF S   1      -0.489  25.928 -13.536  1.00 -3.27
ATOM   5564  SRF SRF S   1       0.486  24.460 -13.858  1.00 -3.96
ATOM   5565  SRF SRF S   1      -1.375  26.589 -14.051  1.00 -3.19
ATOM   5566  SRF SRF S   1       0.041  25.484 -14.373  1.00 -4.27
ATOM   5567  SRF SRF S   1       0.612  23.782 -14.695  1.00 -4.12
ATOM   5568  SRF SRF S   1      -0.784  26.232 -14.888  1.00 -4.23
ATOM   5569  SRF SRF S   1       0.155  22.067 -15.017  1.00 -2.71
ATOM   5570  SRF SRF S   1       0.270  24.830 -15.210  1.00 -4.56
ATOM   5571  SRF SRF S   1      -1.824  26.562 -15.404  1.00 -3.76
ATOM   5572  SRF SRF S   1       0.367  23.127 -15.532  1.00 -3.76
ATOM   5573  SRF SRF S   1      -0.460  25.604 -15.726  1.00 -4.69
ATOM   5574  SRF SRF S   1      -0.470  21.720 -15.854  1.00 -2.52
ATOM   5575  SRF SRF S   1      -2.857  26.413 -15.919  1.00 -2.66
ATOM   5576  SRF SRF S   1       0.100  24.121 -16.048  1.00 -4.47
ATOM   5577  SRF SRF S   1      -1.408  25.938 -16.241  1.00 -4.61
ATOM   5578  SRF SRF S   1      -0.263  22.687 -16.370  1.00 -3.68
ATOM   5579  SRF SRF S   1      -0.579  24.807 -16.563  1.00 -4.85
ATOM   5580  SRF SRF S   1      -1.301  21.831 -16.692  1.00 -4.69
ATOM   5581  SRF SRF S   1      -2.331  25.734 -16.756  1.00 -4.65
ATOM   5582  SRF SRF S   1      -0.611  23.557 -16.885  1.00 -4.68
ATOM   5583  SRF SRF S   1      -1.510  24.932 -17.078  1.00 -5.30
ATOM   5584  SRF SRF S   1      -1.371  22.792 -17.207  1.00 -5.93
ATOM   5585  SRF SRF S   1      -2.890  24.919 -17.271  1.00 -6.61
ATOM   5586  SRF SRF S   1      -1.629  23.934 -17.400  1.00 -6.14
ATOM   5587  SRF SRF S   1       0.657  21.101 -11.678  1.00 -5.83
ATOM   5588  SRF SRF S   1      -0.634  20.085 -11.976  1.00 -8.68
ATOM   5589  SRF SRF S   1       1.180  21.985 -12.155  1.00 -4.71
ATOM   5590  SRF SRF S   1       0.265  20.596 -12.453  1.00 -5.88
ATOM   5591  SRF SRF S   1       1.294  23.013 -12.632  1.00 -3.60
ATOM   5592  SRF SRF S   1       0.001  25.281 -12.811  1.00 -1.51
ATOM   5593  SRF SRF S   1       0.871  21.426 -12.930  1.00 -4.44
ATOM   5594  SRF SRF S   1       0.977  23.983 -13.109  1.00 -2.88
ATOM   5595  SRF SRF S   1      -0.334  20.361 -13.228  1.00 -6.11
ATOM   5596  SRF SRF S   1       1.067  22.406 -13.407  1.00 -3.55
ATOM   5597  SRF SRF S   1       0.293  21.104 -13.705  1.00 -4.23
ATOM   5598  SRF SRF S   1       0.820  23.326 -13.883  1.00 -3.50
ATOM   5599  SRF SRF S   1      -1.005  20.504 -14.003  1.00 -5.49
ATOM   5600  SRF SRF S   1       0.484  22.000 -14.181  1.00 -3.21
ATOM   5601  SRF SRF S   1      -2.144  26.948 -11.455  1.00 -1.16
ATOM   5602  SRF SRF S   1      -4.369  27.172 -11.628  1.00 -2.95
ATOM   5603  SRF SRF S   1      -2.919  27.458 -11.916  1.00 -1.49
ATOM   5604  SRF SRF S   1      -1.502  26.864 -12.204  1.00 -0.65
ATOM   5605  SRF SRF S   1      -3.882  27.581 -12.377  1.00 -0.59
ATOM   5606  SRF SRF S   1      -2.295  27.456 -12.665  1.00 -0.96
ATOM   5607  SRF SRF S   1      -4.832  27.283 -12.838  1.00  2.15
ATOM   5608  SRF SRF S   1      -1.028  26.467 -12.953  1.00 -1.60
ATOM   5609  SRF SRF S   1      -3.271  27.670 -13.126  1.00 -0.22
ATOM   5610  SRF SRF S   1      -1.766  27.137 -13.414  1.00 -1.50
ATOM   5611  SRF SRF S   1      -4.241  27.465 -13.586  1.00  2.13
ATOM   5612  SRF SRF S   1      -2.696  27.431 -13.874  1.00 -0.70
ATOM   5613  SRF SRF S   1      -3.620  27.298 -14.335  1.00  1.33
ATOM   5614  SRF SRF S   1      -2.324  26.873 -14.623  1.00 -2.29
ATOM   5615  SRF SRF S   1      -0.327  19.802 -11.196  1.00 -9.05
ATOM   5616  SRF SRF S   1       3.051  23.526  -8.443  1.00 -6.03
ATOM   5617  SRF SRF S   1       3.070  24.620  -8.958  1.00 -5.52
ATOM   5618  SRF SRF S   1       1.209  26.749  -9.151  1.00 -2.28
ATOM   5619  SRF SRF S   1       3.073  22.831  -9.280  1.00 -6.17
ATOM   5620  SRF SRF S   1       2.625  25.644  -9.473  1.00 -4.52
ATOM   5621  SRF SRF S   1       0.117  26.989  -9.666  1.00 -0.46
ATOM   5622  SRF SRF S   1       3.196  23.942  -9.795  1.00 -5.76
ATOM   5623  SRF SRF S   1       1.800  26.392  -9.988  1.00 -3.09
ATOM   5624  SRF SRF S   1      -0.967  26.760 -10.182  1.00  1.15
ATOM   5625  SRF SRF S   1       2.854  24.990 -10.310  1.00 -4.77
ATOM   5626  SRF SRF S   1       0.760  26.722 -10.504  1.00 -1.13
ATOM   5627  SRF SRF S   1       2.951  23.287 -10.632  1.00 -5.68
ATOM   5628  SRF SRF S   1       2.124  25.764 -10.826  1.00 -3.36
ATOM   5629  SRF SRF S   1      -0.273  26.573 -11.019  1.00  1.29
ATOM   5630  SRF SRF S   1       2.684  24.281 -11.148  1.00 -4.69
ATOM   5631  SRF SRF S   1       1.176  26.098 -11.341  1.00 -1.44
ATOM   5632  SRF SRF S   1       2.321  22.847 -11.470  1.00 -5.27
ATOM   5633  SRF SRF S   1       2.005  24.967 -11.663  1.00 -3.25
ATOM   5634  SRF SRF S   1       1.283  21.991 -11.792  1.00 -5.24
ATOM   5635  SRF SRF S   1       0.253  25.894 -11.856  1.00  0.71
ATOM   5636  SRF SRF S   1       1.973  23.717 -11.985  1.00 -4.08
ATOM   5637  SRF SRF S   1       1.074  25.092 -12.178  1.00 -1.50
ATOM   5638  SRF SRF S   1       3.364  21.479  -9.032  1.00 -5.75
ATOM   5639  SRF SRF S   1       3.051  22.438  -9.504  1.00 -5.87
ATOM   5640  SRF SRF S   1       1.753  18.853  -9.622  1.00 -8.30
ATOM   5641  SRF SRF S   1       3.139  20.878  -9.799  1.00 -6.09
ATOM   5642  SRF SRF S   1       0.227  18.646  -9.917  1.00 -8.72
ATOM   5643  SRF SRF S   1       2.373  19.589 -10.094  1.00 -7.13
ATOM   5644  SRF SRF S   1       2.895  21.789 -10.271  1.00 -5.44
ATOM   5645  SRF SRF S   1       1.088  18.995 -10.389  1.00 -6.73
ATOM   5646  SRF SRF S   1       2.562  20.476 -10.566  1.00 -5.88
ATOM   5647  SRF SRF S   1       1.612  19.691 -10.861  1.00 -6.35
ATOM   5648  SRF SRF S   1       2.244  21.272 -11.038  1.00 -5.33
ATOM   5649  SRF SRF S   1       0.528  19.686 -11.156  1.00 -6.99
ATOM   5650  SRF SRF S   1       1.548  20.572 -11.333  1.00 -5.67
ATOM   5651  SRF SRF S   1       1.311  21.618 -11.510  1.00 -5.57
ATOM   5652  SRF SRF S   1       0.600  20.947 -11.628  1.00 -6.01
ATOM   5653  SRF SRF S   1      -1.629  17.063  -7.387  1.00 -9.45
ATOM   5654  SRF SRF S   1      -0.607  17.058  -7.859  1.00-16.50
ATOM   5655  SRF SRF S   1      -1.219  17.264  -8.626  1.00-14.64
ATOM   5656  SRF SRF S   1      -0.358  17.613  -9.098  1.00-12.60
ATOM   5657  SRF SRF S   1       0.166  18.309  -9.570  1.00 -9.55
ATOM   5658  SRF SRF S   1      -0.918  18.304  -9.865  1.00-13.56
ATOM   5659  SRF SRF S   1      -1.311  26.543 -10.711  1.00  1.59
ATOM   5660  SRF SRF S   1      -0.772  26.398 -11.361  1.00  1.93
ATOM   5661  SRF SRF S   1      -0.364  25.871 -12.011  1.00  1.48
ATOM   5662  SRF SRF S   1      -3.119  27.912 -10.364  1.00 -3.69
ATOM   5663  SRF SRF S   1      -2.305  26.802 -10.680  1.00 -2.78
ATOM   5664  SRF SRF S   1      -4.025  27.711 -10.870  1.00 -3.83
ATOM   5665  SRF SRF S   1      -0.286  27.386  -9.023  1.00  0.31
ATOM   5666  SRF SRF S   1       1.858  27.801  -7.355  1.00 -1.00
ATOM   5667  SRF SRF S   1      -0.118  27.939  -8.443  1.00  0.71
ATOM   5668  SRF SRF S   1       2.981  27.085  -2.643  1.00 -7.17
ATOM   5669  SRF SRF S   1       3.716  25.986  -2.941  1.00-12.22
ATOM   5670  SRF SRF S   1       2.563  27.883  -3.120  1.00 -4.93
ATOM   5671  SRF SRF S   1       3.695  26.924  -3.418  1.00 -6.47
ATOM   5672  SRF SRF S   1       1.762  28.410  -3.597  1.00 -3.69
ATOM   5673  SRF SRF S   1       3.228  27.796  -3.895  1.00 -4.12
ATOM   5674  SRF SRF S   1       4.131  26.438  -4.193  1.00 -7.02
ATOM   5675  SRF SRF S   1       2.408  28.408  -4.372  1.00 -2.94
ATOM   5676  SRF SRF S   1       3.718  27.385  -4.670  1.00 -3.96
ATOM   5677  SRF SRF S   1       4.247  25.810  -4.968  1.00 -7.39
ATOM   5678  SRF SRF S   1       2.954  28.078  -5.147  1.00 -2.67
ATOM   5679  SRF SRF S   1       3.930  26.780  -5.445  1.00 -3.94
ATOM   5680  SRF SRF S   1       1.993  28.383  -5.623  1.00 -1.51
ATOM   5681  SRF SRF S   1       3.255  27.496  -5.921  1.00 -2.55
ATOM   5682  SRF SRF S   1       0.843  28.846  -4.296  1.00 -1.81
ATOM   5683  SRF SRF S   1       1.485  28.762  -5.045  1.00 -1.55
ATOM   5684  SRF SRF S   1       0.692  29.354  -5.506  1.00 -0.64
ATOM   5685  SRF SRF S   1       1.959  28.365  -5.794  1.00 -1.36
ATOM   5686  SRF SRF S   1       1.221  29.035  -6.255  1.00 -0.75
ATOM   5687  SRF SRF S   1       0.291  29.329  -6.715  1.00  0.25
ATOM   5688  SRF SRF S   1       1.511  28.472  -7.003  1.00 -0.74
ATOM   5689  SRF SRF S   1       0.663  28.771  -7.464  1.00 -0.04
ATOM   5690  SRF SRF S   1      -0.163  28.588  -7.925  1.00  0.94
ATOM   5691  SRF SRF S   1       4.404  25.748  -5.647  1.00 -5.67
ATOM   5692  SRF SRF S   1       3.991  26.695  -6.124  1.00 -3.41
ATOM   5693  SRF SRF S   1       4.520  25.120  -6.422  1.00 -5.08
ATOM   5694  SRF SRF S   1       3.227  27.388  -6.601  1.00 -2.31
ATOM   5695  SRF SRF S   1       4.203  26.090  -6.899  1.00 -3.46
ATOM   5696  SRF SRF S   1       4.293  24.513  -7.197  1.00 -4.50
ATOM   5697  SRF SRF S   1       3.528  26.806  -7.375  1.00 -2.61
ATOM   5698  SRF SRF S   1       4.046  25.433  -7.673  1.00 -3.58
ATOM   5699  SRF SRF S   1       2.650  27.115  -7.852  1.00 -2.07
ATOM   5700  SRF SRF S   1       3.710  24.107  -7.971  1.00 -4.56
ATOM   5701  SRF SRF S   1       3.418  26.069  -8.150  1.00 -3.08
ATOM   5702  SRF SRF S   1       1.796  26.926  -8.329  1.00 -1.87
ATOM   5703  SRF SRF S   1       3.388  24.911  -8.448  1.00 -4.33
ATOM   5704  SRF SRF S   1       2.556  26.184  -8.627  1.00 -3.29
ATOM   5705  SRF SRF S   1       2.349  26.159   1.128  1.00 -3.57
ATOM   5706  SRF SRF S   1       2.995  26.157   0.353  1.00 -5.30
ATOM   5707  SRF SRF S   1       3.541  25.827  -0.422  1.00 -7.76
ATOM   5708  SRF SRF S   1      -1.901  20.286   5.287  1.00 -1.36
ATOM   5709  SRF SRF S   1      -2.154  23.098   7.435  1.00 -2.59
ATOM   5710  SRF SRF S   1      -3.108  23.587   7.376  1.00 -4.45
ATOM   5711  SRF SRF S   1      -2.493  22.171   7.316  1.00 -2.47
ATOM   5712  SRF SRF S   1      -1.908  23.967   7.256  1.00 -2.71
ATOM   5713  SRF SRF S   1      -1.428  22.369   7.137  1.00 -1.72
ATOM   5714  SRF SRF S   1      -2.955  24.517   7.078  1.00 -4.80
ATOM   5715  SRF SRF S   1      -1.013  23.668   6.958  1.00 -1.90
ATOM   5716  SRF SRF S   1      -1.800  21.443   6.839  1.00 -1.61
ATOM   5717  SRF SRF S   1      -2.005  24.912   6.780  1.00 -3.19
ATOM   5718  SRF SRF S   1      -0.585  22.661   6.660  1.00 -1.19
ATOM   5719  SRF SRF S   1      -0.882  24.524   6.482  1.00 -2.03
ATOM   5720  SRF SRF S   1      -0.934  21.466   6.362  1.00 -0.71
ATOM   5721  SRF SRF S   1      -2.683  25.457   6.303  1.00 -4.65
ATOM   5722  SRF SRF S   1      -0.147  23.425   6.184  1.00 -1.08
ATOM   5723  SRF SRF S   1      -2.019  20.633   6.064  1.00 -1.52
ATOM   5724  SRF SRF S   1      -1.300  25.322   6.005  1.00 -2.52
ATOM   5725  SRF SRF S   1      -0.186  21.995   5.886  1.00  0.21
ATOM   5726  SRF SRF S   1      -3.601  25.553   5.826  1.00 -8.08
ATOM   5727  SRF SRF S   1      -0.168  24.363   5.707  1.00 -1.30
ATOM   5728  SRF SRF S   1      -1.077  20.769   5.588  1.00  0.35
ATOM   5729  SRF SRF S   1      -2.101  25.849   5.528  1.00 -3.77
ATOM   5730  SRF SRF S   1      -1.717  25.828   5.460  1.00 -3.08
ATOM   5731  SRF SRF S   1      -0.594  25.440   5.162  1.00 -1.64
ATOM   5732  SRF SRF S   1      -2.395  26.373   4.983  1.00 -4.96
ATOM   5733  SRF SRF S   1      -1.012  26.238   4.685  1.00 -2.02
ATOM   5734  SRF SRF S   1      -1.813  26.765   4.208  1.00 -3.39
ATOM   5735  SRF SRF S   1      -0.347  26.151   3.910  1.00 -0.72
ATOM   5736  SRF SRF S   1      -1.167  26.763   3.433  1.00 -1.22
ATOM   5737  SRF SRF S   1      -2.111  19.900   5.235  1.00 -2.47
ATOM   5738  SRF SRF S   1       2.385  20.219   6.573  1.00  1.23
ATOM   5739  SRF SRF S   1       1.338  20.769   6.395  1.00  1.04
ATOM   5740  SRF SRF S   1       3.280  19.920   6.275  1.00  1.46
ATOM   5741  SRF SRF S   1       2.288  21.164   6.097  1.00  1.12
ATOM   5742  SRF SRF S   1       0.512  21.067   5.918  1.00  1.46
ATOM   5743  SRF SRF S   1       3.411  20.776   5.799  1.00  1.03
ATOM   5744  SRF SRF S   1       4.125  20.615   5.024  1.00  0.83
ATOM   5745  SRF SRF S   1       0.299  22.041   5.838  1.00  0.58
ATOM   5746  SRF SRF S   1       0.473  23.102   5.498  1.00  0.16
ATOM   5747  SRF SRF S   1       1.713  23.550   5.497  1.00 -0.17
ATOM   5748  SRF SRF S   1       0.759  24.039   5.438  1.00 -0.57
ATOM   5749  SRF SRF S   1       1.959  24.419   5.318  1.00 -0.75
ATOM   5750  SRF SRF S   1       0.912  24.969   5.140  1.00 -0.99
ATOM   5751  SRF SRF S   1       2.854  24.120   5.020  1.00 -0.59
ATOM   5752  SRF SRF S   1       1.862  25.364   4.842  1.00 -1.14
ATOM   5753  SRF SRF S   1       0.086  25.267   4.663  1.00 -0.82
ATOM   5754  SRF SRF S   1       2.985  24.976   4.544  1.00 -1.03
ATOM   5755  SRF SRF S   1       1.184  25.909   4.365  1.00 -1.25
ATOM   5756  SRF SRF S   1       3.720  23.877   4.246  1.00 -0.48
ATOM   5757  SRF SRF S   1       2.567  25.774   4.067  1.00 -1.36
ATOM   5758  SRF SRF S   1       0.266  26.005   3.888  1.00 -0.75
ATOM   5759  SRF SRF S   1       3.699  24.815   3.769  1.00 -1.07
ATOM   5760  SRF SRF S   1       1.766  26.301   3.590  1.00 -1.52
ATOM   5761  SRF SRF S   1       3.232  25.687   3.292  1.00 -1.52
ATOM   5762  SRF SRF S   1       0.769  26.428   3.113  1.00 -1.13
ATOM   5763  SRF SRF S   1       2.412  26.299   2.815  1.00 -1.85
ATOM   5764  SRF SRF S   1      -0.213  26.120   2.636  1.00  1.65
ATOM   5765  SRF SRF S   1       3.722  25.276   2.517  1.00 -1.65
ATOM   5766  SRF SRF S   1       1.401  26.521   2.338  1.00 -1.83
ATOM   5767  SRF SRF S   1       2.958  25.969   2.040  1.00 -2.25
ATOM   5768  SRF SRF S   1       1.997  26.274   1.564  1.00 -2.73
ATOM   5769  SRF SRF S   1       2.024  21.383   6.077  1.00  1.03
ATOM   5770  SRF SRF S   1       1.102  21.856   6.020  1.00  0.71
ATOM   5771  SRF SRF S   1       2.262  22.223   5.904  1.00  0.41
ATOM   5772  SRF SRF S   1       1.249  22.754   5.732  1.00  0.33
ATOM   5773  SRF SRF S   1       3.127  21.934   5.616  1.00  0.53
ATOM   5774  SRF SRF S   1       2.168  23.136   5.444  1.00  0.19
ATOM   5775  SRF SRF S   1       3.253  22.761   5.156  1.00  0.21
ATOM   5776  SRF SRF S   1       3.963  21.699   4.868  1.00  0.60
ATOM   5777  SRF SRF S   1       3.943  22.605   4.407  1.00  0.33
ATOM   5778  SRF SRF S   1       4.347  21.157   4.119  1.00  0.87
ATOM   5779  SRF SRF S   1       4.478  23.296   3.615  1.00 -0.36
ATOM   5780  SRF SRF S   1       4.906  22.289   3.317  1.00  0.01
ATOM   5781  SRF SRF S   1       4.609  24.152   3.139  1.00 -1.08
ATOM   5782  SRF SRF S   1       5.344  23.053   2.841  1.00 -0.54
ATOM   5783  SRF SRF S   1       4.191  24.950   2.662  1.00 -1.57
ATOM   5784  SRF SRF S   1       5.323  23.991   2.364  1.00 -1.52
ATOM   5785  SRF SRF S   1       4.856  24.863   1.887  1.00 -2.37
ATOM   5786  SRF SRF S   1       5.759  23.505   1.589  1.00 -1.48
ATOM   5787  SRF SRF S   1       4.036  25.475   1.410  1.00 -3.00
ATOM   5788  SRF SRF S   1       5.346  24.452   1.112  1.00 -3.58
ATOM   5789  SRF SRF S   1       4.582  25.145   0.635  1.00 -4.76
ATOM   5790  SRF SRF S   1       5.558  23.847   0.337  1.00 -6.54
ATOM   5791  SRF SRF S   1       4.883  24.563  -0.139  1.00 -9.49
ATOM   5792  SRF SRF S   1      -0.673  29.734  -8.232  1.00 -0.19
ATOM   5793  SRF SRF S   1      -0.583  28.157  -8.530  1.00  0.95
ATOM   5794  SRF SRF S   1      -1.348  30.450  -8.708  1.00 -0.59
ATOM   5795  SRF SRF S   1      -0.830  29.077  -9.006  1.00 -0.32
ATOM   5796  SRF SRF S   1      -2.226  30.759  -9.185  1.00 -0.67
ATOM   5797  SRF SRF S   1      -1.166  27.751  -9.304  1.00 -0.04
ATOM   5798  SRF SRF S   1      -4.294  30.655  -9.364  1.00 -0.31
ATOM   5799  SRF SRF S   1      -1.458  29.713  -9.483  1.00 -0.68
ATOM   5800  SRF SRF S   1      -3.080  30.570  -9.662  1.00 -0.61
ATOM   5801  SRF SRF S   1      -1.488  28.555  -9.781  1.00 -0.84
ATOM   5802  SRF SRF S   1      -4.565  29.834  -9.841  1.00  0.01
ATOM   5803  SRF SRF S   1      -2.320  29.828  -9.960  1.00 -0.79
ATOM   5804  SRF SRF S   1      -2.191  27.848 -10.079  1.00 -2.22
ATOM   5805  SRF SRF S   1      -3.597  29.816 -10.139  1.00 -0.62
ATOM   5806  SRF SRF S   1      -2.430  28.904 -10.258  1.00 -1.26
ATOM   5807  SRF SRF S   1      -3.975  28.910 -10.318  1.00 -1.13
ATOM   5808  SRF SRF S   1      -3.148  28.227 -10.377  1.00 -2.72
ATOM   5809  SRF SRF S   1      -6.244  28.068  -2.208  1.00-11.68
ATOM   5810  SRF SRF S   1      -6.006  29.503  -2.530  1.00-10.07
ATOM   5811  SRF SRF S   1      -6.473  27.114  -2.723  1.00-10.52
ATOM   5812  SRF SRF S   1      -6.666  28.723  -3.045  1.00 -8.20
ATOM   5813  SRF SRF S   1      -5.892  30.229  -3.367  1.00 -7.42
ATOM   5814  SRF SRF S   1      -6.919  27.678  -3.560  1.00 -5.45
ATOM   5815  SRF SRF S   1      -4.626  31.240  -8.699  1.00 -0.46
ATOM   5816  SRF SRF S   1      -3.241  31.144  -9.039  1.00 -0.62
ATOM   5817  SRF SRF S   1      -4.238  31.492  -4.197  1.00 -5.33
ATOM   5818  SRF SRF S   1      -1.339  31.201  -4.316  1.00 -4.15
ATOM   5819  SRF SRF S   1      -3.140  32.134  -4.495  1.00 -3.62
ATOM   5820  SRF SRF S   1      -1.757  31.999  -4.793  1.00 -2.81
ATOM   5821  SRF SRF S   1      -4.058  32.230  -4.972  1.00 -2.58
ATOM   5822  SRF SRF S   1      -0.625  31.040  -5.091  1.00 -1.87
ATOM   5823  SRF SRF S   1      -2.558  32.526  -5.270  1.00 -2.06
ATOM   5824  SRF SRF S   1      -4.968  31.869  -5.449  1.00 -2.13
ATOM   5825  SRF SRF S   1      -1.092  31.912  -5.568  1.00 -1.72
ATOM   5826  SRF SRF S   1      -3.555  32.653  -5.747  1.00 -1.62
ATOM   5827  SRF SRF S   1      -0.189  30.554  -5.866  1.00 -0.88
ATOM   5828  SRF SRF S   1      -1.912  32.524  -6.045  1.00 -1.45
ATOM   5829  SRF SRF S   1      -4.537  32.345  -6.224  1.00 -1.35
ATOM   5830  SRF SRF S   1      -0.602  31.501  -6.343  1.00 -1.19
ATOM   5831  SRF SRF S   1      -2.923  32.746  -6.522  1.00 -1.20
ATOM   5832  SRF SRF S   1      -0.073  29.926  -6.641  1.00 -0.08
ATOM   5833  SRF SRF S   1      -1.366  32.194  -6.820  1.00 -1.12
ATOM   5834  SRF SRF S   1      -3.926  32.534  -6.998  1.00 -1.00
ATOM   5835  SRF SRF S   1      -0.390  30.896  -7.118  1.00 -0.81
ATOM   5836  SRF SRF S   1      -2.327  32.499  -7.296  1.00 -0.98
ATOM   5837  SRF SRF S   1      -1.065  31.612  -7.594  1.00 -0.91
ATOM   5838  SRF SRF S   1      -3.283  32.360  -7.773  1.00 -0.84
ATOM   5839  SRF SRF S   1      -0.547  30.239  -7.892  1.00 -0.46
ATOM   5840  SRF SRF S   1      -1.943  31.921  -8.071  1.00 -0.84
ATOM   5841  SRF SRF S   1      -4.011  31.817  -8.250  1.00 -0.70
ATOM   5842  SRF SRF S   1      -1.175  30.875  -8.369  1.00 -0.70
ATOM   5843  SRF SRF S   1      -2.797  31.732  -8.548  1.00 -0.74
ATOM   5844  SRF SRF S   1      -2.037  30.990  -8.846  1.00 -0.68
ATOM   5845  SRF SRF S   1       0.273  29.204  -4.086  1.00 -1.82
ATOM   5846  SRF SRF S   1      -0.178  30.047  -4.547  1.00 -1.79
ATOM   5847  SRF SRF S   1       0.296  29.650  -5.296  1.00 -0.62
ATOM   5848  SRF SRF S   1      -3.534  29.855   1.540  1.00 -7.79
ATOM   5849  SRF SRF S   1      -4.273  29.201   0.996  1.00 -8.60
ATOM   5850  SRF SRF S   1       1.143  29.624  -3.016  1.00 -4.92
ATOM   5851  SRF SRF S   1       0.426  30.349  -3.560  1.00 -4.59
ATOM   5852  SRF SRF S   1      -0.557  30.480  -4.104  1.00 -3.75
ATOM   5853  SRF SRF S   1      -4.470  30.067   0.718  1.00 -9.08
ATOM   5854  SRF SRF S   1      -4.037  31.180   0.402  1.00 -9.65
ATOM   5855  SRF SRF S   1      -5.156  29.459   0.212  1.00 -9.58
ATOM   5856  SRF SRF S   1      -4.923  30.867  -0.104  1.00 -9.07
ATOM   5857  SRF SRF S   1      -3.846  31.963  -0.420  1.00 -9.60
ATOM   5858  SRF SRF S   1      -5.571  30.102  -0.610  1.00 -9.66
ATOM   5859  SRF SRF S   1      -4.811  31.580  -0.926  1.00 -8.75
ATOM   5860  SRF SRF S   1      -5.819  29.076  -1.115  1.00-11.22
ATOM   5861  SRF SRF S   1      -3.312  32.412  -1.242  1.00 -9.61
ATOM   5862  SRF SRF S   1      -5.545  30.791  -1.431  1.00 -9.03
ATOM   5863  SRF SRF S   1      -4.354  32.085  -1.747  1.00 -8.42
ATOM   5864  SRF SRF S   1      -5.891  29.751  -1.937  1.00-10.36
ATOM   5865  SRF SRF S   1      -2.642  32.510  -2.063  1.00 -9.43
ATOM   5866  SRF SRF S   1      -5.172  31.356  -2.253  1.00 -8.36
ATOM   5867  SRF SRF S   1      -3.706  32.285  -2.569  1.00 -8.04
ATOM   5868  SRF SRF S   1      -5.608  30.370  -2.758  1.00 -9.30
ATOM   5869  SRF SRF S   1      -2.011  32.248  -2.885  1.00 -8.62
ATOM   5870  SRF SRF S   1      -4.550  31.652  -3.074  1.00 -7.76
ATOM   5871  SRF SRF S   1      -3.025  32.102  -3.390  1.00 -7.34
ATOM   5872  SRF SRF S   1      -1.603  31.636  -3.706  1.00 -6.79
ATOM   5873  SRF SRF S   1      -3.796  31.525  -3.896  1.00 -6.84
ATOM   5874  SRF SRF S   1      -0.565  29.972   2.529  1.00 -6.87
ATOM   5875  SRF SRF S   1      -1.577  30.491   2.466  1.00 -7.17
ATOM   5876  SRF SRF S   1      -0.925  28.989   2.403  1.00 -6.16
ATOM   5877  SRF SRF S   1      -0.304  30.894   2.340  1.00 -7.14
ATOM   5878  SRF SRF S   1      -2.301  29.744   2.277  1.00 -7.07
ATOM   5879  SRF SRF S   1       0.205  29.199   2.213  1.00 -6.50
ATOM   5880  SRF SRF S   1      -1.415  31.477   2.150  1.00 -7.36
ATOM   5881  SRF SRF S   1       0.645  30.577   2.024  1.00 -7.06
ATOM   5882  SRF SRF S   1      -2.724  30.679   1.961  1.00 -7.66
ATOM   5883  SRF SRF S   1      -0.408  31.896   1.834  1.00 -7.29
ATOM   5884  SRF SRF S   1       1.098  29.508   1.708  1.00 -6.83
ATOM   5885  SRF SRF S   1      -2.291  31.792   1.645  1.00 -7.69
ATOM   5886  SRF SRF S   1       0.783  31.484   1.518  1.00 -7.17
ATOM   5887  SRF SRF S   1      -1.127  32.473   1.329  1.00 -7.43
ATOM   5888  SRF SRF S   1       1.562  30.318   1.202  1.00 -7.04
ATOM   5889  SRF SRF S   1      -3.177  31.479   1.139  1.00 -8.52
ATOM   5890  SRF SRF S   1       0.340  32.330   1.013  1.00 -7.24
ATOM   5891  SRF SRF S   1      -2.100  32.575   0.823  1.00 -7.79
ATOM   5892  SRF SRF S   1       1.540  31.313   0.697  1.00 -7.11
ATOM   5893  SRF SRF S   1      -0.510  32.889   0.507  1.00 -7.35
ATOM   5894  SRF SRF S   1       1.983  29.724   0.381  1.00 -7.01
ATOM   5895  SRF SRF S   1      -3.065  32.192   0.317  1.00 -8.95
ATOM   5896  SRF SRF S   1       1.045  32.238   0.191  1.00 -7.15
ATOM   5897  SRF SRF S   1      -1.566  33.024   0.001  1.00 -7.68
ATOM   5898  SRF SRF S   1       2.002  30.798  -0.125  1.00 -7.02
ATOM   5899  SRF SRF S   1       0.176  32.887  -0.315  1.00 -7.22
ATOM   5900  SRF SRF S   1      -2.608  32.697  -0.504  1.00 -8.85
ATOM   5901  SRF SRF S   1       1.565  31.802  -0.631  1.00 -7.02
ATOM   5902  SRF SRF S   1      -0.896  33.122  -0.820  1.00 -7.49
ATOM   5903  SRF SRF S   1       2.126  30.132  -0.947  1.00 -6.86
ATOM   5904  SRF SRF S   1       0.755  32.537  -1.136  1.00 -7.06
ATOM   5905  SRF SRF S   1      -1.960  32.897  -1.326  1.00 -8.48
ATOM   5906  SRF SRF S   1       1.790  31.160  -1.452  1.00 -6.79
ATOM   5907  SRF SRF S   1      -0.265  32.860  -1.642  1.00 -7.26
ATOM   5908  SRF SRF S   1       1.885  29.489  -1.768  1.00 -6.54
ATOM   5909  SRF SRF S   1       1.074  31.920  -1.958  1.00 -6.80
ATOM   5910  SRF SRF S   1      -1.279  32.714  -2.147  1.00 -8.05
ATOM   5911  SRF SRF S   1       1.623  30.464  -2.274  1.00 -6.33
ATOM   5912  SRF SRF S   1       0.143  32.248  -2.463  1.00 -6.95
ATOM   5913  SRF SRF S   1       0.957  31.138  -2.779  1.00 -6.27
ATOM   5914  SRF SRF S   1      -0.763  32.047  -2.969  1.00 -7.56
ATOM   5915  SRF SRF S   1       0.043  31.260  -3.285  1.00 -6.32
ATOM   5916  SRF SRF S   1       0.008  27.600   2.312  1.00 -2.83
ATOM   5917  SRF SRF S   1       0.254  28.469   2.133  1.00 -5.11
ATOM   5918  SRF SRF S   1       0.734  26.871   2.014  1.00 -2.00
ATOM   5919  SRF SRF S   1       1.149  28.170   1.835  1.00 -4.36
ATOM   5920  SRF SRF S   1       1.577  27.163   1.537  1.00 -3.44
ATOM   5921  SRF SRF S   1       2.015  27.927   1.061  1.00 -4.44
ATOM   5922  SRF SRF S   1       1.976  26.497   0.763  1.00 -4.58
ATOM   5923  SRF SRF S   1       1.994  28.865   0.584  1.00 -5.91
ATOM   5924  SRF SRF S   1       2.412  27.366   0.286  1.00 -5.09
ATOM   5925  SRF SRF S   1       2.430  28.379  -0.191  1.00 -5.34
ATOM   5926  SRF SRF S   1       2.432  26.723  -0.489  1.00 -7.55
ATOM   5927  SRF SRF S   1       2.546  27.751  -0.966  1.00 -6.02
ATOM   5928  SRF SRF S   1       2.229  28.721  -1.443  1.00 -5.78
ATOM   5929  SRF SRF S   1       2.319  27.144  -1.741  1.00 -8.45
ATOM   5930  SRF SRF S   1       2.072  28.064  -2.217  1.00 -5.96
ATOM   5931  SRF SRF S   1      -1.633  27.776   3.159  1.00 -3.48
ATOM   5932  SRF SRF S   1      -2.680  28.326   2.981  1.00 -5.69
ATOM   5933  SRF SRF S   1      -0.738  27.477   2.861  1.00 -2.21
ATOM   5934  SRF SRF S   1      -1.730  28.721   2.683  1.00 -4.94
ATOM   5935  SRF SRF S   1      -0.310  26.470   2.563  1.00  0.70
ATOM   5936  SRF SRF S   1      -3.506  28.624   2.504  1.00 -7.04
ATOM   5937  SRF SRF S   1      -0.607  28.333   2.385  1.00 -4.49
ATOM   5938  SRF SRF S   1      -2.408  29.266   2.206  1.00 -6.63
ATOM   5939  SRF SRF S   1      -4.236  29.001   1.252  1.00 -7.93
ATOM   5940  SRF SRF S   1      -5.169  28.337   0.619  1.00 -8.77
ATOM   5941  SRF SRF S   1      -5.755  28.265  -0.633  1.00-10.67
ATOM   5942  SRF SRF S   1       4.069   1.413 -16.673  1.00 -1.78
ATOM   5943  SRF SRF S   1       4.669   0.772 -17.150  1.00 -1.88
ATOM   5944  SRF SRF S   1       5.462   1.279 -17.448  1.00 -5.19
ATOM   5945  SRF SRF S   1       6.289   0.596 -17.507  1.00 -2.65
ATOM   5946  SRF SRF S   1      10.531  -0.616 -12.180  1.00  0.12
ATOM   5947  SRF SRF S   1      11.018   0.235 -12.712  1.00  0.57
ATOM   5948  SRF SRF S   1      10.995   1.280 -13.243  1.00  0.21
ATOM   5949  SRF SRF S   1      11.461  -0.390 -13.575  1.00  1.65
ATOM   5950  SRF SRF S   1      10.475   2.252 -13.774  1.00  0.22
ATOM   5951  SRF SRF S   1      11.481   0.739 -14.106  1.00  0.71
ATOM   5952  SRF SRF S   1      11.021   1.794 -14.637  1.00  0.10
ATOM   5953  SRF SRF S   1      11.611   0.040 -14.969  1.00  1.40
ATOM   5954  SRF SRF S   1      11.258   1.119 -15.500  1.00  0.35
ATOM   5955  SRF SRF S   1       9.797  -2.916 -15.633  1.00  0.10
ATOM   5956  SRF SRF S   1      11.357  -0.637 -15.832  1.00  1.50
ATOM   5957  SRF SRF S   1      10.505   1.917 -16.032  1.00 -0.25
ATOM   5958  SRF SRF S   1      10.495  -2.087 -16.164  1.00  1.08
ATOM   5959  SRF SRF S   1      11.082   0.388 -16.364  1.00  0.42
ATOM   5960  SRF SRF S   1       9.049  -2.756 -16.496  1.00 -0.79
ATOM   5961  SRF SRF S   1      10.708  -1.089 -16.696  1.00  0.64
ATOM   5962  SRF SRF S   1       7.600  -2.488 -16.828  1.00 -1.29
ATOM   5963  SRF SRF S   1      10.382   1.096 -16.895  1.00 -0.29
ATOM   5964  SRF SRF S   1       9.638  -1.972 -17.028  1.00 -0.33
ATOM   5965  SRF SRF S   1       6.709  -1.510 -17.160  1.00 -0.62
ATOM   5966  SRF SRF S   1      10.350  -0.193 -17.227  1.00 -0.11
ATOM   5967  SRF SRF S   1       8.419  -1.978 -17.360  1.00 -1.10
ATOM   5968  SRF SRF S   1       9.422   1.225 -17.426  1.00 -1.48
ATOM   5969  SRF SRF S   1       6.695  -0.363 -17.492  1.00 -0.78
[truncated: 48,643 more chars]
