# Supplementary material for: Bluues: a program for the analysis of the electrostatic properties of proteins based on generalized Born radii
Source: BMC Bioinformatics. 2012 Mar 28;13(Suppl 4):S18. doi: 10.1186/1471-2105-13-S4-S18 (PMC3434445; doi:10.1186/1471-2105-13-S4-S18)
Supplement: Additional file 1 — Executable and examples. Zipped folder with the executable compiled for Linux x86_64 and 80386 machines and including example input and output files. [file 1471-2105-13-S4-S18-S1.ZIP › S18 additional file/out.titration]

ATOM  RES RESN CH.     pH  ionization
   N  GLN     5 A   -2.000    1.000
   N  GLN     5 A   -1.500    1.000
   N  GLN     5 A   -1.000    1.000
   N  GLN     5 A   -0.500    1.000
   N  GLN     5 A    0.000    1.000
   N  GLN     5 A    0.500    1.000
   N  GLN     5 A    1.000    1.000
   N  GLN     5 A    1.500    1.000
   N  GLN     5 A    2.000    0.999
   N  GLN     5 A    2.500    1.000
   N  GLN     5 A    3.000    0.999
   N  GLN     5 A    3.500    0.988
   N  GLN     5 A    4.000    0.984
   N  GLN     5 A    4.500    0.928
   N  GLN     5 A    5.000    0.883
   N  GLN     5 A    5.500    0.656
   N  GLN     5 A    6.000    0.420
   N  GLN     5 A    6.500    0.164
   N  GLN     5 A    7.000    0.068
   N  GLN     5 A    7.500    0.026
   N  GLN     5 A    8.000    0.006
   N  GLN     5 A    8.500    0.004
   N  GLN     5 A    9.000    0.001
   N  GLN     5 A    9.500    0.001
   N  GLN     5 A   10.000    0.000
   N  GLN     5 A   10.500    0.000
   N  GLN     5 A   11.000    0.000
   N  GLN     5 A   11.500    0.000
   N  GLN     5 A   12.000    0.000
   N  GLN     5 A   12.500    0.000
   N  GLN     5 A   13.000    0.000
   N  GLN     5 A   13.500    0.000
   N  GLN     5 A   14.000    0.000
   N  GLN     5 A   14.500    0.000
   N  GLN     5 A   15.000    0.000
   N  GLN     5 A   15.500    0.000
   N  GLN     5 A   16.000    0.000
   N  GLN     5 A   16.500    0.000
   N  GLN     5 A   17.000    0.000
   N  GLN     5 A   17.500    0.000
   N  GLN     5 A   18.000    0.000
  NZ  LYS     8 A   -2.000    1.000
  NZ  LYS     8 A   -1.500    1.000
  NZ  LYS     8 A   -1.000    1.000
  NZ  LYS     8 A   -0.500    1.000
  NZ  LYS     8 A    0.000    1.000
  NZ  LYS     8 A    0.500    1.000
  NZ  LYS     8 A    1.000    1.000
  NZ  LYS     8 A    1.500    1.000
  NZ  LYS     8 A    2.000    1.000
  NZ  LYS     8 A    2.500    1.000
  NZ  LYS     8 A    3.000    1.000
  NZ  LYS     8 A    3.500    1.000
  NZ  LYS     8 A    4.000    1.000
  NZ  LYS     8 A    4.500    1.000
  NZ  LYS     8 A    5.000    1.000
  NZ  LYS     8 A    5.500    0.999
  NZ  LYS     8 A    6.000    1.000
  NZ  LYS     8 A    6.500    0.999
  NZ  LYS     8 A    7.000    0.997
  NZ  LYS     8 A    7.500    0.996
  NZ  LYS     8 A    8.000    0.979
  NZ  LYS     8 A    8.500    0.939
  NZ  LYS     8 A    9.000    0.843
  NZ  LYS     8 A    9.500    0.626
  NZ  LYS     8 A   10.000    0.347
  NZ  LYS     8 A   10.500    0.155
  NZ  LYS     8 A   11.000    0.056
  NZ  LYS     8 A   11.500    0.019
  NZ  LYS     8 A   12.000    0.008
  NZ  LYS     8 A   12.500    0.005
  NZ  LYS     8 A   13.000    0.001
  NZ  LYS     8 A   13.500    0.000
  NZ  LYS     8 A   14.000    0.000
  NZ  LYS     8 A   14.500    0.000
  NZ  LYS     8 A   15.000    0.000
  NZ  LYS     8 A   15.500    0.000
  NZ  LYS     8 A   16.000    0.000
  NZ  LYS     8 A   16.500    0.000
  NZ  LYS     8 A   17.000    0.000
  NZ  LYS     8 A   17.500    0.000
  NZ  LYS     8 A   18.000    0.000
  CG  ASP    11 A   -2.000    0.000
  CG  ASP    11 A   -1.500    0.000
  CG  ASP    11 A   -1.000    0.000
  CG  ASP    11 A   -0.500    0.000
  CG  ASP    11 A    0.000    0.002
  CG  ASP    11 A    0.500    0.009
  CG  ASP    11 A    1.000    0.018
  CG  ASP    11 A    1.500    0.041
  CG  ASP    11 A    2.000    0.112
  CG  ASP    11 A    2.500    0.296
  CG  ASP    11 A    3.000    0.530
  CG  ASP    11 A    3.500    0.783
  CG  ASP    11 A    4.000    0.886
  CG  ASP    11 A    4.500    0.971
  CG  ASP    11 A    5.000    0.989
  CG  ASP    11 A    5.500    0.999
  CG  ASP    11 A    6.000    0.997
  CG  ASP    11 A    6.500    1.000
  CG  ASP    11 A    7.000    1.000
  CG  ASP    11 A    7.500    1.000
  CG  ASP    11 A    8.000    1.000
  CG  ASP    11 A    8.500    1.000
  CG  ASP    11 A    9.000    1.000
  CG  ASP    11 A    9.500    1.000
  CG  ASP    11 A   10.000    1.000
  CG  ASP    11 A   10.500    1.000
  CG  ASP    11 A   11.000    1.000
  CG  ASP    11 A   11.500    1.000
  CG  ASP    11 A   12.000    1.000
  CG  ASP    11 A   12.500    1.000
  CG  ASP    11 A   13.000    1.000
  CG  ASP    11 A   13.500    1.000
  CG  ASP    11 A   14.000    1.000
  CG  ASP    11 A   14.500    1.000
  CG  ASP    11 A   15.000    1.000
  CG  ASP    11 A   15.500    1.000
  CG  ASP    11 A   16.000    1.000
  CG  ASP    11 A   16.500    1.000
  CG  ASP    11 A   17.000    1.000
  CG  ASP    11 A   17.500    1.000
  CG  ASP    11 A   18.000    1.000
  NZ  LYS    14 A   -2.000    1.000
  NZ  LYS    14 A   -1.500    1.000
  NZ  LYS    14 A   -1.000    1.000
  NZ  LYS    14 A   -0.500    1.000
  NZ  LYS    14 A    0.000    1.000
  NZ  LYS    14 A    0.500    1.000
  NZ  LYS    14 A    1.000    1.000
  NZ  LYS    14 A    1.500    1.000
  NZ  LYS    14 A    2.000    1.000
  NZ  LYS    14 A    2.500    1.000
  NZ  LYS    14 A    3.000    1.000
  NZ  LYS    14 A    3.500    1.000
  NZ  LYS    14 A    4.000    1.000
  NZ  LYS    14 A    4.500    1.000
  NZ  LYS    14 A    5.000    1.000
  NZ  LYS    14 A    5.500    1.000
  NZ  LYS    14 A    6.000    1.000
  NZ  LYS    14 A    6.500    1.000
  NZ  LYS    14 A    7.000    1.000
  NZ  LYS    14 A    7.500    1.000
  NZ  LYS    14 A    8.000    1.000
  NZ  LYS    14 A    8.500    0.996
  NZ  LYS    14 A    9.000    0.996
  NZ  LYS    14 A    9.500    0.973
  NZ  LYS    14 A   10.000    0.946
  NZ  LYS    14 A   10.500    0.853
  NZ  LYS    14 A   11.000    0.690
  NZ  LYS    14 A   11.500    0.463
  NZ  LYS    14 A   12.000    0.323
  NZ  LYS    14 A   12.500    0.167
  NZ  LYS    14 A   13.000    0.083
  NZ  LYS    14 A   13.500    0.042
  NZ  LYS    14 A   14.000    0.011
  NZ  LYS    14 A   14.500    0.001
  NZ  LYS    14 A   15.000    0.006
  NZ  LYS    14 A   15.500    0.000
  NZ  LYS    14 A   16.000    0.000
  NZ  LYS    14 A   16.500    0.000
  NZ  LYS    14 A   17.000    0.000
  NZ  LYS    14 A   17.500    0.000
  NZ  LYS    14 A   18.000    0.000
  OH  TYR    20 A   -2.000    0.000
  OH  TYR    20 A   -1.500    0.000
  OH  TYR    20 A   -1.000    0.000
  OH  TYR    20 A   -0.500    0.000
  OH  TYR    20 A    0.000    0.000
  OH  TYR    20 A    0.500    0.000
  OH  TYR    20 A    1.000    0.000
  OH  TYR    20 A    1.500    0.000
  OH  TYR    20 A    2.000    0.000
  OH  TYR    20 A    2.500    0.000
  OH  TYR    20 A    3.000    0.000
  OH  TYR    20 A    3.500    0.000
  OH  TYR    20 A    4.000    0.000
  OH  TYR    20 A    4.500    0.000
  OH  TYR    20 A    5.000    0.000
  OH  TYR    20 A    5.500    0.000
  OH  TYR    20 A    6.000    0.000
  OH  TYR    20 A    6.500    0.000
  OH  TYR    20 A    7.000    0.000
  OH  TYR    20 A    7.500    0.000
  OH  TYR    20 A    8.000    0.000
  OH  TYR    20 A    8.500    0.002
  OH  TYR    20 A    9.000    0.002
  OH  TYR    20 A    9.500    0.004
  OH  TYR    20 A   10.000    0.019
  OH  TYR    20 A   10.500    0.028
  OH  TYR    20 A   11.000    0.099
  OH  TYR    20 A   11.500    0.225
  OH  TYR    20 A   12.000    0.449
  OH  TYR    20 A   12.500    0.745
  OH  TYR    20 A   13.000    0.907
  OH  TYR    20 A   13.500    0.944
  OH  TYR    20 A   14.000    0.993
  OH  TYR    20 A   14.500    0.998
  OH  TYR    20 A   15.000    0.995
  OH  TYR    20 A   15.500    0.998
  OH  TYR    20 A   16.000    0.998
  OH  TYR    20 A   16.500    1.000
  OH  TYR    20 A   17.000    1.000
  OH  TYR    20 A   17.500    1.000
  OH  TYR    20 A   18.000    1.000
  CG  ASP    28 A   -2.000    0.000
  CG  ASP    28 A   -1.500    0.000
  CG  ASP    28 A   -1.000    0.000
  CG  ASP    28 A   -0.500    0.000
  CG  ASP    28 A    0.000    0.000
  CG  ASP    28 A    0.500    0.000
  CG  ASP    28 A    1.000    0.000
  CG  ASP    28 A    1.500    0.004
  CG  ASP    28 A    2.000    0.018
  CG  ASP    28 A    2.500    0.054
  CG  ASP    28 A    3.000    0.087
  CG  ASP    28 A    3.500    0.282
  CG  ASP    28 A    4.000    0.447
  CG  ASP    28 A    4.500    0.594
  CG  ASP    28 A    5.000    0.776
  CG  ASP    28 A    5.500    0.923
  CG  ASP    28 A    6.000    0.962
  CG  ASP    28 A    6.500    0.995
  CG  ASP    28 A    7.000    0.995
  CG  ASP    28 A    7.500    0.996
  CG  ASP    28 A    8.000    0.998
  CG  ASP    28 A    8.500    1.000
  CG  ASP    28 A    9.000    1.000
  CG  ASP    28 A    9.500    1.000
  CG  ASP    28 A   10.000    1.000
  CG  ASP    28 A   10.500    1.000
  CG  ASP    28 A   11.000    1.000
  CG  ASP    28 A   11.500    1.000
  CG  ASP    28 A   12.000    1.000
  CG  ASP    28 A   12.500    1.000
  CG  ASP    28 A   13.000    1.000
  CG  ASP    28 A   13.500    1.000
  CG  ASP    28 A   14.000    1.000
  CG  ASP    28 A   14.500    1.000
  CG  ASP    28 A   15.000    1.000
  CG  ASP    28 A   15.500    1.000
  CG  ASP    28 A   16.000    1.000
  CG  ASP    28 A   16.500    1.000
  CG  ASP    28 A   17.000    1.000
  CG  ASP    28 A   17.500    1.000
  CG  ASP    28 A   18.000    1.000
  CG  ASP    33 A   -2.000    0.000
  CG  ASP    33 A   -1.500    0.000
  CG  ASP    33 A   -1.000    0.000
  CG  ASP    33 A   -0.500    0.000
  CG  ASP    33 A    0.000    0.000
  CG  ASP    33 A    0.500    0.000
  CG  ASP    33 A    1.000    0.000
  CG  ASP    33 A    1.500    0.005
  CG  ASP    33 A    2.000    0.011
  CG  ASP    33 A    2.500    0.039
  CG  ASP    33 A    3.000    0.101
  CG  ASP    33 A    3.500    0.210
  CG  ASP    33 A    4.000    0.399
  CG  ASP    33 A    4.500    0.679
  CG  ASP    33 A    5.000    0.876
  CG  ASP    33 A    5.500    0.943
  CG  ASP    33 A    6.000    0.981
  CG  ASP    33 A    6.500    0.994
  CG  ASP    33 A    7.000    1.000
  CG  ASP    33 A    7.500    1.000
  CG  ASP    33 A    8.000    1.000
  CG  ASP    33 A    8.500    1.000
  CG  ASP    33 A    9.000    1.000
  CG  ASP    33 A    9.500    1.000
  CG  ASP    33 A   10.000    1.000
  CG  ASP    33 A   10.500    1.000
  CG  ASP    33 A   11.000    1.000
  CG  ASP    33 A   11.500    1.000
  CG  ASP    33 A   12.000    1.000
  CG  ASP    33 A   12.500    1.000
  CG  ASP    33 A   13.000    1.000
  CG  ASP    33 A   13.500    1.000
  CG  ASP    33 A   14.000    1.000
  CG  ASP    33 A   14.500    1.000
  CG  ASP    33 A   15.000    1.000
  CG  ASP    33 A   15.500    1.000
  CG  ASP    33 A   16.000    1.000
  CG  ASP    33 A   16.500    1.000
  CG  ASP    33 A   17.000    1.000
  CG  ASP    33 A   17.500    1.000
  CG  ASP    33 A   18.000    1.000
  CZ  ARG    40 A   -2.000    1.000
  CZ  ARG    40 A   -1.500    1.000
  CZ  ARG    40 A   -1.000    1.000
  CZ  ARG    40 A   -0.500    1.000
  CZ  ARG    40 A    0.000    1.000
  CZ  ARG    40 A    0.500    1.000
  CZ  ARG    40 A    1.000    1.000
  CZ  ARG    40 A    1.500    1.000
  CZ  ARG    40 A    2.000    1.000
  CZ  ARG    40 A    2.500    1.000
  CZ  ARG    40 A    3.000    1.000
  CZ  ARG    40 A    3.500    1.000
  CZ  ARG    40 A    4.000    1.000
  CZ  ARG    40 A    4.500    1.000
  CZ  ARG    40 A    5.000    1.000
  CZ  ARG    40 A    5.500    1.000
  CZ  ARG    40 A    6.000    1.000
  CZ  ARG    40 A    6.500    1.000
  CZ  ARG    40 A    7.000    1.000
  CZ  ARG    40 A    7.500    1.000
  CZ  ARG    40 A    8.000    1.000
  CZ  ARG    40 A    8.500    1.000
  CZ  ARG    40 A    9.000    1.000
  CZ  ARG    40 A    9.500    1.000
  CZ  ARG    40 A   10.000    1.000
  CZ  ARG    40 A   10.500    1.000
  CZ  ARG    40 A   11.000    1.000
  CZ  ARG    40 A   11.500    0.998
  CZ  ARG    40 A   12.000    0.986
  CZ  ARG    40 A   12.500    0.965
  CZ  ARG    40 A   13.000    0.897
  CZ  ARG    40 A   13.500    0.748
  CZ  ARG    40 A   14.000    0.523
  CZ  ARG    40 A   14.500    0.271
  CZ  ARG    40 A   15.000    0.117
  CZ  ARG    40 A   15.500    0.041
  CZ  ARG    40 A   16.000    0.013
  CZ  ARG    40 A   16.500    0.002
  CZ  ARG    40 A   17.000    0.003
  CZ  ARG    40 A   17.500    0.003
  CZ  ARG    40 A   18.000    0.001
  OH  TYR    42 A   -2.000    0.000
  OH  TYR    42 A   -1.500    0.000
  OH  TYR    42 A   -1.000    0.000
  OH  TYR    42 A   -0.500    0.000
  OH  TYR    42 A    0.000    0.000
  OH  TYR    42 A    0.500    0.000
  OH  TYR    42 A    1.000    0.000
  OH  TYR    42 A    1.500    0.000
  OH  TYR    42 A    2.000    0.000
  OH  TYR    42 A    2.500    0.000
  OH  TYR    42 A    3.000    0.000
  OH  TYR    42 A    3.500    0.000
  OH  TYR    42 A    4.000    0.000
  OH  TYR    42 A    4.500    0.000
  OH  TYR    42 A    5.000    0.000
  OH  TYR    42 A    5.500    0.000
  OH  TYR    42 A    6.000    0.000
  OH  TYR    42 A    6.500    0.000
  OH  TYR    42 A    7.000    0.000
  OH  TYR    42 A    7.500    0.000
  OH  TYR    42 A    8.000    0.000
  OH  TYR    42 A    8.500    0.000
  OH  TYR    42 A    9.000    0.000
  OH  TYR    42 A    9.500    0.000
  OH  TYR    42 A   10.000    0.000
  OH  TYR    42 A   10.500    0.000
  OH  TYR    42 A   11.000    0.000
  OH  TYR    42 A   11.500    0.000
  OH  TYR    42 A   12.000    0.000
  OH  TYR    42 A   12.500    0.000
  OH  TYR    42 A   13.000    0.000
  OH  TYR    42 A   13.500    0.000
  OH  TYR    42 A   14.000    0.000
  OH  TYR    42 A   14.500    0.001
  OH  TYR    42 A   15.000    0.000
  OH  TYR    42 A   15.500    0.000
  OH  TYR    42 A   16.000    0.000
  OH  TYR    42 A   16.500    0.004
  OH  TYR    42 A   17.000    0.010
  OH  TYR    42 A   17.500    0.022
  OH  TYR    42 A   18.000    0.037
  CD  GLU    44 A   -2.000    0.000
  CD  GLU    44 A   -1.500    0.000
  CD  GLU    44 A   -1.000    0.000
  CD  GLU    44 A   -0.500    0.000
  CD  GLU    44 A    0.000    0.000
  CD  GLU    44 A    0.500    0.000
  CD  GLU    44 A    1.000    0.000
  CD  GLU    44 A    1.500    0.000
  CD  GLU    44 A    2.000    0.000
  CD  GLU    44 A    2.500    0.003
  CD  GLU    44 A    3.000    0.005
  CD  GLU    44 A    3.500    0.025
  CD  GLU    44 A    4.000    0.056
  CD  GLU    44 A    4.500    0.087
  CD  GLU    44 A    5.000    0.200
  CD  GLU    44 A    5.500    0.380
  CD  GLU    44 A    6.000    0.639
  CD  GLU    44 A    6.500    0.790
  CD  GLU    44 A    7.000    0.925
  CD  GLU    44 A    7.500    0.965
  CD  GLU    44 A    8.000    0.990
  CD  GLU    44 A    8.500    1.000
  CD  GLU    44 A    9.000    1.000
  CD  GLU    44 A    9.500    0.997
  CD  GLU    44 A   10.000    1.000
  CD  GLU    44 A   10.500    1.000
  CD  GLU    44 A   11.000    1.000
  CD  GLU    44 A   11.500    1.000
  CD  GLU    44 A   12.000    1.000
  CD  GLU    44 A   12.500    1.000
  CD  GLU    44 A   13.000    1.000
  CD  GLU    44 A   13.500    1.000
  CD  GLU    44 A   14.000    1.000
  CD  GLU    44 A   14.500    1.000
  CD  GLU    44 A   15.000    1.000
  CD  GLU    44 A   15.500    1.000
  CD  GLU    44 A   16.000    1.000
  CD  GLU    44 A   16.500    1.000
  CD  GLU    44 A   17.000    1.000
  CD  GLU    44 A   17.500    1.000
  CD  GLU    44 A   18.000    1.000
  CD  GLU    45 A   -2.000    0.000
  CD  GLU    45 A   -1.500    0.000
  CD  GLU    45 A   -1.000    0.000
  CD  GLU    45 A   -0.500    0.000
  CD  GLU    45 A    0.000    0.000
  CD  GLU    45 A    0.500    0.000
  CD  GLU    45 A    1.000    0.000
  CD  GLU    45 A    1.500    0.001
  CD  GLU    45 A    2.000    0.005
  CD  GLU    45 A    2.500    0.008
  CD  GLU    45 A    3.000    0.040
  CD  GLU    45 A    3.500    0.073
  CD  GLU    45 A    4.000    0.143
  CD  GLU    45 A    4.500    0.353
  CD  GLU    45 A    5.000    0.580
  CD  GLU    45 A    5.500    0.762
  CD  GLU    45 A    6.000    0.870
  CD  GLU    45 A    6.500    0.944
  CD  GLU    45 A    7.000    0.987
  CD  GLU    45 A    7.500    0.999
  CD  GLU    45 A    8.000    0.998
  CD  GLU    45 A    8.500    1.000
  CD  GLU    45 A    9.000    1.000
  CD  GLU    45 A    9.500    1.000
  CD  GLU    45 A   10.000    1.000
  CD  GLU    45 A   10.500    1.000
  CD  GLU    45 A   11.000    1.000
  CD  GLU    45 A   11.500    1.000
  CD  GLU    45 A   12.000    1.000
  CD  GLU    45 A   12.500    1.000
  CD  GLU    45 A   13.000    1.000
  CD  GLU    45 A   13.500    1.000
  CD  GLU    45 A   14.000    1.000
  CD  GLU    45 A   14.500    1.000
  CD  GLU    45 A   15.000    1.000
  CD  GLU    45 A   15.500    1.000
  CD  GLU    45 A   16.000    1.000
  CD  GLU    45 A   16.500    1.000
  CD  GLU    45 A   17.000    1.000
  CD  GLU    45 A   17.500    1.000
  CD  GLU    45 A   18.000    1.000
  NZ  LYS    47 A   -2.000    1.000
  NZ  LYS    47 A   -1.500    1.000
  NZ  LYS    47 A   -1.000    1.000
  NZ  LYS    47 A   -0.500    1.000
  NZ  LYS    47 A    0.000    1.000
  NZ  LYS    47 A    0.500    1.000
  NZ  LYS    47 A    1.000    1.000
  NZ  LYS    47 A    1.500    1.000
  NZ  LYS    47 A    2.000    1.000
  NZ  LYS    47 A    2.500    1.000
  NZ  LYS    47 A    3.000    1.000
  NZ  LYS    47 A    3.500    1.000
  NZ  LYS    47 A    4.000    1.000
  NZ  LYS    47 A    4.500    1.000
  NZ  LYS    47 A    5.000    1.000
  NZ  LYS    47 A    5.500    1.000
  NZ  LYS    47 A    6.000    1.000
  NZ  LYS    47 A    6.500    1.000
  NZ  LYS    47 A    7.000    1.000
  NZ  LYS    47 A    7.500    1.000
  NZ  LYS    47 A    8.000    1.000
  NZ  LYS    47 A    8.500    1.000
  NZ  LYS    47 A    9.000    0.999
  NZ  LYS    47 A    9.500    0.997
  NZ  LYS    47 A   10.000    0.982
  NZ  LYS    47 A   10.500    0.943
  NZ  LYS    47 A   11.000    0.887
  NZ  LYS    47 A   11.500    0.826
  NZ  LYS    47 A   12.000    0.653
  NZ  LYS    47 A   12.500    0.458
  NZ  LYS    47 A   13.000    0.266
  NZ  LYS    47 A   13.500    0.118
  NZ  LYS    47 A   14.000    0.040
  NZ  LYS    47 A   14.500    0.012
  NZ  LYS    47 A   15.000    0.002
  NZ  LYS    47 A   15.500    0.000
  NZ  LYS    47 A   16.000    0.000
  NZ  LYS    47 A   16.500    0.000
  NZ  LYS    47 A   17.000    0.000
  NZ  LYS    47 A   17.500    0.000
  NZ  LYS    47 A   18.000    0.000
  CD  GLU    51 A   -2.000    0.000
  CD  GLU    51 A   -1.500    0.000
  CD  GLU    51 A   -1.000    0.000
  CD  GLU    51 A   -0.500    0.000
  CD  GLU    51 A    0.000    0.000
  CD  GLU    51 A    0.500    0.000
  CD  GLU    51 A    1.000    0.004
  CD  GLU    51 A    1.500    0.007
  CD  GLU    51 A    2.000    0.016
  CD  GLU    51 A    2.500    0.060
  CD  GLU    51 A    3.000    0.109
  CD  GLU    51 A    3.500    0.242
  CD  GLU    51 A    4.000    0.425
  CD  GLU    51 A    4.500    0.658
  CD  GLU    51 A    5.000    0.818
  CD  GLU    51 A    5.500    0.921
  CD  GLU    51 A    6.000    0.980
  CD  GLU    51 A    6.500    0.994
  CD  GLU    51 A    7.000    1.000
  CD  GLU    51 A    7.500    1.000
  CD  GLU    51 A    8.000    1.000
  CD  GLU    51 A    8.500    1.000
  CD  GLU    51 A    9.000    1.000
  CD  GLU    51 A    9.500    1.000
  CD  GLU    51 A   10.000    1.000
  CD  GLU    51 A   10.500    1.000
  CD  GLU    51 A   11.000    1.000
  CD  GLU    51 A   11.500    1.000
  CD  GLU    51 A   12.000    1.000
  CD  GLU    51 A   12.500    1.000
  CD  GLU    51 A   13.000    1.000
  CD  GLU    51 A   13.500    1.000
  CD  GLU    51 A   14.000    1.000
  CD  GLU    51 A   14.500    1.000
  CD  GLU    51 A   15.000    1.000
  CD  GLU    51 A   15.500    1.000
  CD  GLU    51 A   16.000    1.000
  CD  GLU    51 A   16.500    1.000
  CD  GLU    51 A   17.000    1.000
  CD  GLU    51 A   17.500    1.000
  CD  GLU    51 A   18.000    1.000
  CG  ASP    53 A   -2.000    0.000
  CG  ASP    53 A   -1.500    0.000
  CG  ASP    53 A   -1.000    0.000
  CG  ASP    53 A   -0.500    0.000
  CG  ASP    53 A    0.000    0.001
  CG  ASP    53 A    0.500    0.000
  CG  ASP    53 A    1.000    0.011
  CG  ASP    53 A    1.500    0.014
  CG  ASP    53 A    2.000    0.067
  CG  ASP    53 A    2.500    0.119
  CG  ASP    53 A    3.000    0.274
  CG  ASP    53 A    3.500    0.427
  CG  ASP    53 A    4.000    0.597
  CG  ASP    53 A    4.500    0.726
  CG  ASP    53 A    5.000    0.778
  CG  ASP    53 A    5.500    0.863
  CG  ASP    53 A    6.000    0.905
  CG  ASP    53 A    6.500    0.954
  CG  ASP    53 A    7.000    0.987
  CG  ASP    53 A    7.500    0.997
  CG  ASP    53 A    8.000    0.999
  CG  ASP    53 A    8.500    1.000
  CG  ASP    53 A    9.000    0.998
  CG  ASP    53 A    9.500    1.000
  CG  ASP    53 A   10.000    1.000
  CG  ASP    53 A   10.500    1.000
  CG  ASP    53 A   11.000    1.000
  CG  ASP    53 A   11.500    1.000
  CG  ASP    53 A   12.000    1.000
  CG  ASP    53 A   12.500    1.000
  CG  ASP    53 A   13.000    1.000
  CG  ASP    53 A   13.500    1.000
  CG  ASP    53 A   14.000    1.000
  CG  ASP    53 A   14.500    1.000
  CG  ASP    53 A   15.000    1.000
  CG  ASP    53 A   15.500    1.000
  CG  ASP    53 A   16.000    1.000
  CG  ASP    53 A   16.500    1.000
  CG  ASP    53 A   17.000    1.000
  CG  ASP    53 A   17.500    1.000
  CG  ASP    53 A   18.000    1.000
  CD  GLU    55 A   -2.000    0.000
  CD  GLU    55 A   -1.500    0.000
  CD  GLU    55 A   -1.000    0.000
  CD  GLU    55 A   -0.500    0.000
  CD  GLU    55 A    0.000    0.003
  CD  GLU    55 A    0.500    0.006
  CD  GLU    55 A    1.000    0.018
  CD  GLU    55 A    1.500    0.061
  CD  GLU    55 A    2.000    0.151
  CD  GLU    55 A    2.500    0.385
  CD  GLU    55 A    3.000    0.569
  CD  GLU    55 A    3.500    0.814
  CD  GLU    55 A    4.000    0.880
  CD  GLU    55 A    4.500    0.968
  CD  GLU    55 A    5.000    0.985
  CD  GLU    55 A    5.500    0.994
  CD  GLU    55 A    6.000    0.996
  CD  GLU    55 A    6.500    0.998
  CD  GLU    55 A    7.000    1.000
  CD  GLU    55 A    7.500    1.000
  CD  GLU    55 A    8.000    1.000
  CD  GLU    55 A    8.500    1.000
  CD  GLU    55 A    9.000    1.000
  CD  GLU    55 A    9.500    1.000
  CD  GLU    55 A   10.000    1.000
  CD  GLU    55 A   10.500    1.000
  CD  GLU    55 A   11.000    1.000
  CD  GLU    55 A   11.500    1.000
  CD  GLU    55 A   12.000    1.000
  CD  GLU    55 A   12.500    1.000
  CD  GLU    55 A   13.000    1.000
  CD  GLU    55 A   13.500    1.000
  CD  GLU    55 A   14.000    1.000
  CD  GLU    55 A   14.500    1.000
  CD  GLU    55 A   15.000    1.000
  CD  GLU    55 A   15.500    1.000
  CD  GLU    55 A   16.000    1.000
  CD  GLU    55 A   16.500    1.000
  CD  GLU    55 A   17.000    1.000
  CD  GLU    55 A   17.500    1.000
  CD  GLU    55 A   18.000    1.000
  NZ  LYS    60 A   -2.000    1.000
  NZ  LYS    60 A   -1.500    1.000
  NZ  LYS    60 A   -1.000    1.000
  NZ  LYS    60 A   -0.500    1.000
  NZ  LYS    60 A    0.000    1.000
  NZ  LYS    60 A    0.500    1.000
  NZ  LYS    60 A    1.000    1.000
  NZ  LYS    60 A    1.500    1.000
  NZ  LYS    60 A    2.000    1.000
  NZ  LYS    60 A    2.500    1.000
  NZ  LYS    60 A    3.000    1.000
  NZ  LYS    60 A    3.500    1.000
  NZ  LYS    60 A    4.000    1.000
  NZ  LYS    60 A    4.500    1.000
  NZ  LYS    60 A    5.000    1.000
  NZ  LYS    60 A    5.500    1.000
  NZ  LYS    60 A    6.000    0.998
  NZ  LYS    60 A    6.500    1.000
  NZ  LYS    60 A    7.000    1.000
  NZ  LYS    60 A    7.500    0.999
  NZ  LYS    60 A    8.000    0.990
  NZ  LYS    60 A    8.500    0.977
  NZ  LYS    60 A    9.000    0.919
  NZ  LYS    60 A    9.500    0.816
  NZ  LYS    60 A   10.000    0.651
  NZ  LYS    60 A   10.500    0.422
  NZ  LYS    60 A   11.000    0.258
  NZ  LYS    60 A   11.500    0.205
  NZ  LYS    60 A   12.000    0.113
  NZ  LYS    60 A   12.500    0.068
  NZ  LYS    60 A   13.000    0.008
  NZ  LYS    60 A   13.500    0.012
  NZ  LYS    60 A   14.000    0.001
  NZ  LYS    60 A   14.500    0.001
  NZ  LYS    60 A   15.000    0.000
  NZ  LYS    60 A   15.500    0.000
  NZ  LYS    60 A   16.000    0.000
  NZ  LYS    60 A   16.500    0.000
  NZ  LYS    60 A   17.000    0.000
  NZ  LYS    60 A   17.500    0.000
  NZ  LYS    60 A   18.000    0.000
  CD  GLU    62 A   -2.000    0.000
  CD  GLU    62 A   -1.500    0.001
  CD  GLU    62 A   -1.000    0.000
  CD  GLU    62 A   -0.500    0.001
  CD  GLU    62 A    0.000    0.004
  CD  GLU    62 A    0.500    0.023
  CD  GLU    62 A    1.000    0.069
  CD  GLU    62 A    1.500    0.165
  CD  GLU    62 A    2.000    0.433
  CD  GLU    62 A    2.500    0.648
  CD  GLU    62 A    3.000    0.861
  CD  GLU    62 A    3.500    0.957
  CD  GLU    62 A    4.000    0.977
  CD  GLU    62 A    4.500    0.990
  CD  GLU    62 A    5.000    0.997
  CD  GLU    62 A    5.500    1.000
  CD  GLU    62 A    6.000    1.000
  CD  GLU    62 A    6.500    1.000
  CD  GLU    62 A    7.000    1.000
  CD  GLU    62 A    7.500    1.000
  CD  GLU    62 A    8.000    1.000
  CD  GLU    62 A    8.500    1.000
  CD  GLU    62 A    9.000    1.000
  CD  GLU    62 A    9.500    1.000
  CD  GLU    62 A   10.000    1.000
  CD  GLU    62 A   10.500    1.000
  CD  GLU    62 A   11.000    1.000
  CD  GLU    62 A   11.500    1.000
  CD  GLU    62 A   12.000    1.000
  CD  GLU    62 A   12.500    1.000
  CD  GLU    62 A   13.000    1.000
  CD  GLU    62 A   13.500    1.000
  CD  GLU    62 A   14.000    1.000
  CD  GLU    62 A   14.500    1.000
  CD  GLU    62 A   15.000    1.000
  CD  GLU    62 A   15.500    1.000
  CD  GLU    62 A   16.000    1.000
  CD  GLU    62 A   16.500    1.000
  CD  GLU    62 A   17.000    1.000
  CD  GLU    62 A   17.500    1.000
  CD  GLU    62 A   18.000    1.000
  CD  GLU    65 A   -2.000    0.000
  CD  GLU    65 A   -1.500    0.000
  CD  GLU    65 A   -1.000    0.000
  CD  GLU    65 A   -0.500    0.000
  CD  GLU    65 A    0.000    0.000
  CD  GLU    65 A    0.500    0.000
  CD  GLU    65 A    1.000    0.000
  CD  GLU    65 A    1.500    0.001
  CD  GLU    65 A    2.000    0.004
  CD  GLU    65 A    2.500    0.018
  CD  GLU    65 A    3.000    0.025
  CD  GLU    65 A    3.500    0.058
  CD  GLU    65 A    4.000    0.175
  CD  GLU    65 A    4.500    0.407
  CD  GLU    65 A    5.000    0.666
  CD  GLU    65 A    5.500    0.847
  CD  GLU    65 A    6.000    0.940
  CD  GLU    65 A    6.500    0.982
  CD  GLU    65 A    7.000    0.994
  CD  GLU    65 A    7.500    0.999
  CD  GLU    65 A    8.000    1.000
  CD  GLU    65 A    8.500    1.000
  CD  GLU    65 A    9.000    0.999
  CD  GLU    65 A    9.500    1.000
  CD  GLU    65 A   10.000    1.000
  CD  GLU    65 A   10.500    1.000
  CD  GLU    65 A   11.000    1.000
  CD  GLU    65 A   11.500    1.000
  CD  GLU    65 A   12.000    1.000
  CD  GLU    65 A   12.500    1.000
  CD  GLU    65 A   13.000    1.000
  CD  GLU    65 A   13.500    1.000
  CD  GLU    65 A   14.000    1.000
  CD  GLU    65 A   14.500    1.000
  CD  GLU    65 A   15.000    1.000
  CD  GLU    65 A   15.500    1.000
  CD  GLU    65 A   16.000    1.000
  CD  GLU    65 A   16.500    1.000
  CD  GLU    65 A   17.000    1.000
  CD  GLU    65 A   17.500    1.000
  CD  GLU    65 A   18.000    1.000
  NZ  LYS    69 A   -2.000    1.000
  NZ  LYS    69 A   -1.500    1.000
  NZ  LYS    69 A   -1.000    1.000
  NZ  LYS    69 A   -0.500    1.000
  NZ  LYS    69 A    0.000    1.000
  NZ  LYS    69 A    0.500    1.000
  NZ  LYS    69 A    1.000    1.000
  NZ  LYS    69 A    1.500    1.000
  NZ  LYS    69 A    2.000    1.000
  NZ  LYS    69 A    2.500    1.000
  NZ  LYS    69 A    3.000    1.000
  NZ  LYS    69 A    3.500    1.000
  NZ  LYS    69 A    4.000    1.000
  NZ  LYS    69 A    4.500    1.000
  NZ  LYS    69 A    5.000    1.000
  NZ  LYS    69 A    5.500    1.000
  NZ  LYS    69 A    6.000    1.000
  NZ  LYS    69 A    6.500    1.000
  NZ  LYS    69 A    7.000    1.000
  NZ  LYS    69 A    7.500    1.000
  NZ  LYS    69 A    8.000    1.000
  NZ  LYS    69 A    8.500    0.999
  NZ  LYS    69 A    9.000    0.984
  NZ  LYS    69 A    9.500    0.948
  NZ  LYS    69 A   10.000    0.907
  NZ  LYS    69 A   10.500    0.811
  NZ  LYS    69 A   11.000    0.756
  NZ  LYS    69 A   11.500    0.592
  NZ  LYS    69 A   12.000    0.429
  NZ  LYS    69 A   12.500    0.194
  NZ  LYS    69 A   13.000    0.070
  NZ  LYS    69 A   13.500    0.027
  NZ  LYS    69 A   14.000    0.014
  NZ  LYS    69 A   14.500    0.007
  NZ  LYS    69 A   15.000    0.001
  NZ  LYS    69 A   15.500    0.000
  NZ  LYS    69 A   16.000    0.000
  NZ  LYS    69 A   16.500    0.000
  NZ  LYS    69 A   17.000    0.000
  NZ  LYS    69 A   17.500    0.000
  NZ  LYS    69 A   18.000    0.000
  NZ  LYS    70 A   -2.000    1.000
  NZ  LYS    70 A   -1.500    1.000
  NZ  LYS    70 A   -1.000    1.000
  NZ  LYS    70 A   -0.500    1.000
  NZ  LYS    70 A    0.000    1.000
  NZ  LYS    70 A    0.500    1.000
  NZ  LYS    70 A    1.000    1.000
  NZ  LYS    70 A    1.500    1.000
  NZ  LYS    70 A    2.000    1.000
  NZ  LYS    70 A    2.500    1.000
  NZ  LYS    70 A    3.000    1.000
  NZ  LYS    70 A    3.500    1.000
  NZ  LYS    70 A    4.000    1.000
  NZ  LYS    70 A    4.500    1.000
  NZ  LYS    70 A    5.000    1.000
  NZ  LYS    70 A    5.500    1.000
  NZ  LYS    70 A    6.000    1.000
  NZ  LYS    70 A    6.500    1.000
  NZ  LYS    70 A    7.000    1.000
  NZ  LYS    70 A    7.500    1.000
  NZ  LYS    70 A    8.000    1.000
  NZ  LYS    70 A    8.500    1.000
  NZ  LYS    70 A    9.000    0.997
  NZ  LYS    70 A    9.500    0.981
  NZ  LYS    70 A   10.000    0.916
  NZ  LYS    70 A   10.500    0.793
  NZ  LYS    70 A   11.000    0.624
  NZ  LYS    70 A   11.500    0.405
  NZ  LYS    70 A   12.000    0.263
  NZ  LYS    70 A   12.500    0.127
  NZ  LYS    70 A   13.000    0.058
  NZ  LYS    70 A   13.500    0.037
  NZ  LYS    70 A   14.000    0.005
  NZ  LYS    70 A   14.500    0.002
  NZ  LYS    70 A   15.000    0.000
  NZ  LYS    70 A   15.500    0.000
  NZ  LYS    70 A   16.000    0.000
  NZ  LYS    70 A   16.500    0.000
  NZ  LYS    70 A   17.000    0.000
  NZ  LYS    70 A   17.500    0.000
  NZ  LYS    70 A   18.000    0.000
  CD  GLU    74 A   -2.000    0.000
  CD  GLU    74 A   -1.500    0.000
  CD  GLU    74 A   -1.000    0.000
  CD  GLU    74 A   -0.500    0.000
  CD  GLU    74 A    0.000    0.000
  CD  GLU    74 A    0.500    0.000
  CD  GLU    74 A    1.000    0.000
  CD  GLU    74 A    1.500    0.002
  CD  GLU    74 A    2.000    0.002
  CD  GLU    74 A    2.500    0.026
  CD  GLU    74 A    3.000    0.032
  CD  GLU    74 A    3.500    0.079
  CD  GLU    74 A    4.000    0.101
  CD  GLU    74 A    4.500    0.216
  CD  GLU    74 A    5.000    0.330
  CD  GLU    74 A    5.500    0.524
  CD  GLU    74 A    6.000    0.760
  CD  GLU    74 A    6.500    0.894
  CD  GLU    74 A    7.000    0.960
  CD  GLU    74 A    7.500    0.982
  CD  GLU    74 A    8.000    0.995
  CD  GLU    74 A    8.500    0.997
  CD  GLU    74 A    9.000    1.000
  CD  GLU    74 A    9.500    1.000
  CD  GLU    74 A   10.000    1.000
  CD  GLU    74 A   10.500    1.000
  CD  GLU    74 A   11.000    1.000
  CD  GLU    74 A   11.500    1.000
  CD  GLU    74 A   12.000    1.000
  CD  GLU    74 A   12.500    1.000
  CD  GLU    74 A   13.000    1.000
  CD  GLU    74 A   13.500    1.000
  CD  GLU    74 A   14.000    1.000
  CD  GLU    74 A   14.500    1.000
  CD  GLU    74 A   15.000    1.000
  CD  GLU    74 A   15.500    1.000
  CD  GLU    74 A   16.000    1.000
  CD  GLU    74 A   16.500    1.000
  CD  GLU    74 A   17.000    1.000
  CD  GLU    74 A   17.500    1.000
  CD  GLU    74 A   18.000    1.000
  NZ  LYS    75 A   -2.000    1.000
  NZ  LYS    75 A   -1.500    1.000
  NZ  LYS    75 A   -1.000    1.000
  NZ  LYS    75 A   -0.500    1.000
  NZ  LYS    75 A    0.000    1.000
  NZ  LYS    75 A    0.500    1.000
  NZ  LYS    75 A    1.000    1.000
  NZ  LYS    75 A    1.500    1.000
  NZ  LYS    75 A    2.000    1.000
  NZ  LYS    75 A    2.500    1.000
  NZ  LYS    75 A    3.000    1.000
  NZ  LYS    75 A    3.500    1.000
  NZ  LYS    75 A    4.000    1.000
  NZ  LYS    75 A    4.500    1.000
  NZ  LYS    75 A    5.000    1.000
  NZ  LYS    75 A    5.500    1.000
  NZ  LYS    75 A    6.000    1.000
  NZ  LYS    75 A    6.500    1.000
  NZ  LYS    75 A    7.000    1.000
  NZ  LYS    75 A    7.500    1.000
  NZ  LYS    75 A    8.000    1.000
  NZ  LYS    75 A    8.500    1.000
  NZ  LYS    75 A    9.000    0.999
  NZ  LYS    75 A    9.500    0.999
  NZ  LYS    75 A   10.000    0.999
  NZ  LYS    75 A   10.500    0.989
  NZ  LYS    75 A   11.000    0.982
  NZ  LYS    75 A   11.500    0.924
  NZ  LYS    75 A   12.000    0.838
  NZ  LYS    75 A   12.500    0.581
  NZ  LYS    75 A   13.000    0.277
  NZ  LYS    75 A   13.500    0.162
  NZ  LYS    75 A   14.000    0.057
  NZ  LYS    75 A   14.500    0.022
  NZ  LYS    75 A   15.000    0.003
  NZ  LYS    75 A   15.500    0.006
  NZ  LYS    75 A   16.000    0.001
  NZ  LYS    75 A   16.500    0.000
  NZ  LYS    75 A   17.000    0.000
  NZ  LYS    75 A   17.500    0.000
  NZ  LYS    75 A   18.000    0.000
  NZ  LYS    77 A   -2.000    1.000
  NZ  LYS    77 A   -1.500    1.000
  NZ  LYS    77 A   -1.000    1.000
  NZ  LYS    77 A   -0.500    1.000
  NZ  LYS    77 A    0.000    1.000
  NZ  LYS    77 A    0.500    1.000
  NZ  LYS    77 A    1.000    1.000
  NZ  LYS    77 A    1.500    1.000
  NZ  LYS    77 A    2.000    1.000
  NZ  LYS    77 A    2.500    1.000
  NZ  LYS    77 A    3.000    1.000
  NZ  LYS    77 A    3.500    1.000
  NZ  LYS    77 A    4.000    1.000
  NZ  LYS    77 A    4.500    1.000
  NZ  LYS    77 A    5.000    1.000
  NZ  LYS    77 A    5.500    1.000
  NZ  LYS    77 A    6.000    1.000
  NZ  LYS    77 A    6.500    1.000
  NZ  LYS    77 A    7.000    0.999
  NZ  LYS    77 A    7.500    0.999
  NZ  LYS    77 A    8.000    1.000
  NZ  LYS    77 A    8.500    0.989
  NZ  LYS    77 A    9.000    0.962
  NZ  LYS    77 A    9.500    0.921
  NZ  LYS    77 A   10.000    0.714
  NZ  LYS    77 A   10.500    0.488
  NZ  LYS    77 A   11.000    0.237
  NZ  LYS    77 A   11.500    0.087
  NZ  LYS    77 A   12.000    0.036
  NZ  LYS    77 A   12.500    0.006
  NZ  LYS    77 A   13.000    0.011
  NZ  LYS    77 A   13.500    0.005
  NZ  LYS    77 A   14.000    0.000
  NZ  LYS    77 A   14.500    0.000
  NZ  LYS    77 A   15.000    0.001
  NZ  LYS    77 A   15.500    0.000
  NZ  LYS    77 A   16.000    0.000
  NZ  LYS    77 A   16.500    0.000
  NZ  LYS    77 A   17.000    0.000
  NZ  LYS    77 A   17.500    0.000
  NZ  LYS    77 A   18.000    0.000
  NZ  LYS    83 A   -2.000    1.000
  NZ  LYS    83 A   -1.500    1.000
  NZ  LYS    83 A   -1.000    1.000
  NZ  LYS    83 A   -0.500    1.000
  NZ  LYS    83 A    0.000    1.000
  NZ  LYS    83 A    0.500    1.000
  NZ  LYS    83 A    1.000    1.000
  NZ  LYS    83 A    1.500    1.000
  NZ  LYS    83 A    2.000    1.000
  NZ  LYS    83 A    2.500    1.000
  NZ  LYS    83 A    3.000    1.000
  NZ  LYS    83 A    3.500    1.000
  NZ  LYS    83 A    4.000    1.000
  NZ  LYS    83 A    4.500    1.000
  NZ  LYS    83 A    5.000    1.000
  NZ  LYS    83 A    5.500    1.000
  NZ  LYS    83 A    6.000    1.000
  NZ  LYS    83 A    6.500    1.000
  NZ  LYS    83 A    7.000    0.998
  NZ  LYS    83 A    7.500    0.998
  NZ  LYS    83 A    8.000    0.990
  NZ  LYS    83 A    8.500    0.978
  NZ  LYS    83 A    9.000    0.963
  NZ  LYS    83 A    9.500    0.863
  NZ  LYS    83 A   10.000    0.702
  NZ  LYS    83 A   10.500    0.449
  NZ  LYS    83 A   11.000    0.251
  NZ  LYS    83 A   11.500    0.124
  NZ  LYS    83 A   12.000    0.084
  NZ  LYS    83 A   12.500    0.019
  NZ  LYS    83 A   13.000    0.020
  NZ  LYS    83 A   13.500    0.000
  NZ  LYS    83 A   14.000    0.000
  NZ  LYS    83 A   14.500    0.000
  NZ  LYS    83 A   15.000    0.000
  NZ  LYS    83 A   15.500    0.000
  NZ  LYS    83 A   16.000    0.000
  NZ  LYS    83 A   16.500    0.000
  NZ  LYS    83 A   17.000    0.001
  NZ  LYS    83 A   17.500    0.000
  NZ  LYS    83 A   18.000    0.000
  CG  ASP    85 A   -2.000    0.000
  CG  ASP    85 A   -1.500    0.000
  CG  ASP    85 A   -1.000    0.000
  CG  ASP    85 A   -0.500    0.000
  CG  ASP    85 A    0.000    0.000
  CG  ASP    85 A    0.500    0.004
  CG  ASP    85 A    1.000    0.008
  CG  ASP    85 A    1.500    0.006
  CG  ASP    85 A    2.000    0.043
  CG  ASP    85 A    2.500    0.105
  CG  ASP    85 A    3.000    0.185
  CG  ASP    85 A    3.500    0.441
  CG  ASP    85 A    4.000    0.672
  CG  ASP    85 A    4.500    0.862
  CG  ASP    85 A    5.000    0.950
  CG  ASP    85 A    5.500    0.988
  CG  ASP    85 A    6.000    0.996
  CG  ASP    85 A    6.500    0.999
  CG  ASP    85 A    7.000    0.998
  CG  ASP    85 A    7.500    1.000
  CG  ASP    85 A    8.000    1.000
  CG  ASP    85 A    8.500    1.000
  CG  ASP    85 A    9.000    1.000
  CG  ASP    85 A    9.500    1.000
  CG  ASP    85 A   10.000    1.000
  CG  ASP    85 A   10.500    1.000
  CG  ASP    85 A   11.000    1.000
  CG  ASP    85 A   11.500    1.000
  CG  ASP    85 A   12.000    1.000
  CG  ASP    85 A   12.500    1.000
  CG  ASP    85 A   13.000    1.000
  CG  ASP    85 A   13.500    1.000
  CG  ASP    85 A   14.000    1.000
  CG  ASP    85 A   14.500    1.000
  CG  ASP    85 A   15.000    1.000
  CG  ASP    85 A   15.500    1.000
  CG  ASP    85 A   16.000    1.000
  CG  ASP    85 A   16.500    1.000
  CG  ASP    85 A   17.000    1.000
  CG  ASP    85 A   17.500    1.000
  CG  ASP    85 A   18.000    1.000
  CD  GLU    89 A   -2.000    0.000
  CD  GLU    89 A   -1.500    0.000
  CD  GLU    89 A   -1.000    0.000
  CD  GLU    89 A   -0.500    0.000
  CD  GLU    89 A    0.000    0.000
  CD  GLU    89 A    0.500    0.000
  CD  GLU    89 A    1.000    0.000
  CD  GLU    89 A    1.500    0.001
  CD  GLU    89 A    2.000    0.000
  CD  GLU    89 A    2.500    0.000
  CD  GLU    89 A    3.000    0.002
  CD  GLU    89 A    3.500    0.001
  CD  GLU    89 A    4.000    0.004
  CD  GLU    89 A    4.500    0.018
  CD  GLU    89 A    5.000    0.025
  CD  GLU    89 A    5.500    0.061
  CD  GLU    89 A    6.000    0.112
  CD  GLU    89 A    6.500    0.256
  CD  GLU    89 A    7.000    0.525
  CD  GLU    89 A    7.500    0.735
  CD  GLU    89 A    8.000    0.870
  CD  GLU    89 A    8.500    0.969
  CD  GLU    89 A    9.000    0.989
  CD  GLU    89 A    9.500    0.994
  CD  GLU    89 A   10.000    0.998
  CD  GLU    89 A   10.500    1.000
  CD  GLU    89 A   11.000    1.000
  CD  GLU    89 A   11.500    1.000
  CD  GLU    89 A   12.000    1.000
  CD  GLU    89 A   12.500    1.000
  CD  GLU    89 A   13.000    1.000
  CD  GLU    89 A   13.500    1.000
  CD  GLU    89 A   14.000    1.000
  CD  GLU    89 A   14.500    1.000
  CD  GLU    89 A   15.000    1.000
  CD  GLU    89 A   15.500    1.000
  CD  GLU    89 A   16.000    1.000
  CD  GLU    89 A   16.500    1.000
  CD  GLU    89 A   17.000    1.000
  CD  GLU    89 A   17.500    1.000
  CD  GLU    89 A   18.000    1.000
  NZ  LYS    91 A   -2.000    1.000
  NZ  LYS    91 A   -1.500    1.000
  NZ  LYS    91 A   -1.000    1.000
  NZ  LYS    91 A   -0.500    1.000
  NZ  LYS    91 A    0.000    1.000
  NZ  LYS    91 A    0.500    1.000
  NZ  LYS    91 A    1.000    1.000
  NZ  LYS    91 A    1.500    1.000
  NZ  LYS    91 A    2.000    1.000
  NZ  LYS    91 A    2.500    1.000
  NZ  LYS    91 A    3.000    1.000
  NZ  LYS    91 A    3.500    1.000
  NZ  LYS    91 A    4.000    1.000
  NZ  LYS    91 A    4.500    1.000
  NZ  LYS    91 A    5.000    1.000
  NZ  LYS    91 A    5.500    1.000
  NZ  LYS    91 A    6.000    1.000
  NZ  LYS    91 A    6.500    0.993
  NZ  LYS    91 A    7.000    1.000
  NZ  LYS    91 A    7.500    1.000
  NZ  LYS    91 A    8.000    1.000
  NZ  LYS    91 A    8.500    0.999
  NZ  LYS    91 A    9.000    0.991
  NZ  LYS    91 A    9.500    0.955
  NZ  LYS    91 A   10.000    0.901
  NZ  LYS    91 A   10.500    0.813
  NZ  LYS    91 A   11.000    0.685
  NZ  LYS    91 A   11.500    0.470
  NZ  LYS    91 A   12.000    0.207
  NZ  LYS    91 A   12.500    0.091
  NZ  LYS    91 A   13.000    0.022
  NZ  LYS    91 A   13.500    0.005
  NZ  LYS    91 A   14.000    0.003
  NZ  LYS    91 A   14.500    0.000
  NZ  LYS    91 A   15.000    0.000
  NZ  LYS    91 A   15.500    0.000
  NZ  LYS    91 A   16.000    0.000
  NZ  LYS    91 A   16.500    0.000
  NZ  LYS    91 A   17.000    0.000
  NZ  LYS    91 A   17.500    0.000
  NZ  LYS    91 A   18.000    0.000
  CG  ASP    96 A   -2.000    0.000
  CG  ASP    96 A   -1.500    0.000
  CG  ASP    96 A   -1.000    0.000
  CG  ASP    96 A   -0.500    0.000
  CG  ASP    96 A    0.000    0.008
  CG  ASP    96 A    0.500    0.011
  CG  ASP    96 A    1.000    0.037
  CG  ASP    96 A    1.500    0.079
  CG  ASP    96 A    2.000    0.220
  CG  ASP    96 A    2.500    0.396
  CG  ASP    96 A    3.000    0.633
  CG  ASP    96 A    3.500    0.830
  CG  ASP    96 A    4.000    0.938
  CG  ASP    96 A    4.500    0.964
  CG  ASP    96 A    5.000    0.993
  CG  ASP    96 A    5.500    0.999
  CG  ASP    96 A    6.000    0.999
  CG  ASP    96 A    6.500    1.000
  CG  ASP    96 A    7.000    1.000
  CG  ASP    96 A    7.500    1.000
  CG  ASP    96 A    8.000    1.000
  CG  ASP    96 A    8.500    1.000
  CG  ASP    96 A    9.000    1.000
  CG  ASP    96 A    9.500    1.000
  CG  ASP    96 A   10.000    1.000
  CG  ASP    96 A   10.500    1.000
  CG  ASP    96 A   11.000    1.000
  CG  ASP    96 A   11.500    1.000
  CG  ASP    96 A   12.000    1.000
  CG  ASP    96 A   12.500    1.000
  CG  ASP    96 A   13.000    1.000
  CG  ASP    96 A   13.500    1.000
  CG  ASP    96 A   14.000    1.000
  CG  ASP    96 A   14.500    1.000
  CG  ASP    96 A   15.000    1.000
  CG  ASP    96 A   15.500    1.000
  CG  ASP    96 A   16.000    1.000
  CG  ASP    96 A   16.500    1.000
  CG  ASP    96 A   17.000    1.000
  CG  ASP    96 A   17.500    1.000
  CG  ASP    96 A   18.000    1.000
  CG  ASP    98 A   -2.000    0.004
  CG  ASP    98 A   -1.500    0.009
  CG  ASP    98 A   -1.000    0.029
  CG  ASP    98 A   -0.500    0.072
  CG  ASP    98 A    0.000    0.211
  CG  ASP    98 A    0.500    0.434
  CG  ASP    98 A    1.000    0.688
  CG  ASP    98 A    1.500    0.885
  CG  ASP    98 A    2.000    0.932
  CG  ASP    98 A    2.500    0.968
  CG  ASP    98 A    3.000    0.976
  CG  ASP    98 A    3.500    0.992
  CG  ASP    98 A    4.000    0.992
  CG  ASP    98 A    4.500    1.000
  CG  ASP    98 A    5.000    0.999
  CG  ASP    98 A    5.500    1.000
  CG  ASP    98 A    6.000    1.000
  CG  ASP    98 A    6.500    1.000
  CG  ASP    98 A    7.000    1.000
  CG  ASP    98 A    7.500    1.000
  CG  ASP    98 A    8.000    1.000
  CG  ASP    98 A    8.500    1.000
  CG  ASP    98 A    9.000    1.000
  CG  ASP    98 A    9.500    1.000
  CG  ASP    98 A   10.000    1.000
  CG  ASP    98 A   10.500    1.000
  CG  ASP    98 A   11.000    1.000
  CG  ASP    98 A   11.500    1.000
  CG  ASP    98 A   12.000    1.000
  CG  ASP    98 A   12.500    1.000
  CG  ASP    98 A   13.000    1.000
  CG  ASP    98 A   13.500    1.000
  CG  ASP    98 A   14.000    1.000
  CG  ASP    98 A   14.500    1.000
  CG  ASP    98 A   15.000    1.000
  CG  ASP    98 A   15.500    1.000
  CG  ASP    98 A   16.000    1.000
  CG  ASP    98 A   16.500    1.000
  CG  ASP    98 A   17.000    1.000
  CG  ASP    98 A   17.500    1.000
  CG  ASP    98 A   18.000    1.000
  OH  TYR    99 A   -2.000    0.000
  OH  TYR    99 A   -1.500    0.000
  OH  TYR    99 A   -1.000    0.000
  OH  TYR    99 A   -0.500    0.000
  OH  TYR    99 A    0.000    0.000
  OH  TYR    99 A    0.500    0.000
  OH  TYR    99 A    1.000    0.000
  OH  TYR    99 A    1.500    0.000
  OH  TYR    99 A    2.000    0.000
  OH  TYR    99 A    2.500    0.000
  OH  TYR    99 A    3.000    0.000
  OH  TYR    99 A    3.500    0.000
  OH  TYR    99 A    4.000    0.000
  OH  TYR    99 A    4.500    0.000
  OH  TYR    99 A    5.000    0.000
  OH  TYR    99 A    5.500    0.000
  OH  TYR    99 A    6.000    0.000
  OH  TYR    99 A    6.500    0.000
  OH  TYR    99 A    7.000    0.000
  OH  TYR    99 A    7.500    0.000
  OH  TYR    99 A    8.000    0.000
  OH  TYR    99 A    8.500    0.000
  OH  TYR    99 A    9.000    0.004
  OH  TYR    99 A    9.500    0.008
  OH  TYR    99 A   10.000    0.022
  OH  TYR    99 A   10.500    0.066
  OH  TYR    99 A   11.000    0.141
  OH  TYR    99 A   11.500    0.245
  OH  TYR    99 A   12.000    0.372
  OH  TYR    99 A   12.500    0.528
  OH  TYR    99 A   13.000    0.704
  OH  TYR    99 A   13.500    0.881
  OH  TYR    99 A   14.000    0.961
  OH  TYR    99 A   14.500    0.986
  OH  TYR    99 A   15.000    0.996
  OH  TYR    99 A   15.500    1.000
  OH  TYR    99 A   16.000    1.000
  OH  TYR    99 A   16.500    1.000
  OH  TYR    99 A   17.000    1.000
  OH  TYR    99 A   17.500    1.000
  OH  TYR    99 A   18.000    1.000
  NZ  LYS   100 A   -2.000    1.000
  NZ  LYS   100 A   -1.500    1.000
  NZ  LYS   100 A   -1.000    1.000
  NZ  LYS   100 A   -0.500    1.000
  NZ  LYS   100 A    0.000    1.000
  NZ  LYS   100 A    0.500    1.000
  NZ  LYS   100 A    1.000    1.000
  NZ  LYS   100 A    1.500    1.000
  NZ  LYS   100 A    2.000    1.000
  NZ  LYS   100 A    2.500    1.000
  NZ  LYS   100 A    3.000    1.000
  NZ  LYS   100 A    3.500    1.000
  NZ  LYS   100 A    4.000    1.000
  NZ  LYS   100 A    4.500    1.000
  NZ  LYS   100 A    5.000    1.000
  NZ  LYS   100 A    5.500    1.000
  NZ  LYS   100 A    6.000    1.000
  NZ  LYS   100 A    6.500    0.999
  NZ  LYS   100 A    7.000    0.999
  NZ  LYS   100 A    7.500    0.996
  NZ  LYS   100 A    8.000    0.985
  NZ  LYS   100 A    8.500    0.929
  NZ  LYS   100 A    9.000    0.805
  NZ  LYS   100 A    9.500    0.679
  NZ  LYS   100 A   10.000    0.420
  NZ  LYS   100 A   10.500    0.301
  NZ  LYS   100 A   11.000    0.191
  NZ  LYS   100 A   11.500    0.165
  NZ  LYS   100 A   12.000    0.081
  NZ  LYS   100 A   12.500    0.045
  NZ  LYS   100 A   13.000    0.010
  NZ  LYS   100 A   13.500    0.005
  NZ  LYS   100 A   14.000    0.004
  NZ  LYS   100 A   14.500    0.000
  NZ  LYS   100 A   15.000    0.000
  NZ  LYS   100 A   15.500    0.000
  NZ  LYS   100 A   16.000    0.000
  NZ  LYS   100 A   16.500    0.000
  NZ  LYS   100 A   17.000    0.000
  NZ  LYS   100 A   17.500    0.000
  NZ  LYS   100 A   18.000    0.000
  NZ  LYS   101 A   -2.000    1.000
  NZ  LYS   101 A   -1.500    1.000
  NZ  LYS   101 A   -1.000    1.000
  NZ  LYS   101 A   -0.500    1.000
  NZ  LYS   101 A    0.000    1.000
  NZ  LYS   101 A    0.500    1.000
  NZ  LYS   101 A    1.000    1.000
  NZ  LYS   101 A    1.500    1.000
  NZ  LYS   101 A    2.000    1.000
  NZ  LYS   101 A    2.500    1.000
  NZ  LYS   101 A    3.000    1.000
  NZ  LYS   101 A    3.500    1.000
  NZ  LYS   101 A    4.000    1.000
  NZ  LYS   101 A    4.500    1.000
  NZ  LYS   101 A    5.000    1.000
  NZ  LYS   101 A    5.500    1.000
  NZ  LYS   101 A    6.000    0.999
  NZ  LYS   101 A    6.500    1.000
  NZ  LYS   101 A    7.000    1.000
  NZ  LYS   101 A    7.500    1.000
  NZ  LYS   101 A    8.000    0.997
  NZ  LYS   101 A    8.500    0.986
  NZ  LYS   101 A    9.000    0.945
  NZ  LYS   101 A    9.500    0.868
  NZ  LYS   101 A   10.000    0.814
  NZ  LYS   101 A   10.500    0.749
  NZ  LYS   101 A   11.000    0.667
  NZ  LYS   101 A   11.500    0.522
  NZ  LYS   101 A   12.000    0.328
  NZ  LYS   101 A   12.500    0.200
  NZ  LYS   101 A   13.000    0.116
  NZ  LYS   101 A   13.500    0.034
  NZ  LYS   101 A   14.000    0.012
  NZ  LYS   101 A   14.500    0.004
  NZ  LYS   101 A   15.000    0.000
  NZ  LYS   101 A   15.500    0.000
  NZ  LYS   101 A   16.000    0.000
  NZ  LYS   101 A   16.500    0.000
  NZ  LYS   101 A   17.000    0.000
  NZ  LYS   101 A   17.500    0.000
  NZ  LYS   101 A   18.000    0.000
  OH  TYR   102 A   -2.000    0.000
  OH  TYR   102 A   -1.500    0.000
  OH  TYR   102 A   -1.000    0.000
  OH  TYR   102 A   -0.500    0.000
  OH  TYR   102 A    0.000    0.000
  OH  TYR   102 A    0.500    0.000
  OH  TYR   102 A    1.000    0.000
  OH  TYR   102 A    1.500    0.000
  OH  TYR   102 A    2.000    0.000
  OH  TYR   102 A    2.500    0.000
  OH  TYR   102 A    3.000    0.000
  OH  TYR   102 A    3.500    0.000
  OH  TYR   102 A    4.000    0.000
  OH  TYR   102 A    4.500    0.000
  OH  TYR   102 A    5.000    0.000
  OH  TYR   102 A    5.500    0.000
  OH  TYR   102 A    6.000    0.000
  OH  TYR   102 A    6.500    0.000
  OH  TYR   102 A    7.000    0.000
  OH  TYR   102 A    7.500    0.000
  OH  TYR   102 A    8.000    0.000
  OH  TYR   102 A    8.500    0.002
  OH  TYR   102 A    9.000    0.000
  OH  TYR   102 A    9.500    0.004
  OH  TYR   102 A   10.000    0.005
  OH  TYR   102 A   10.500    0.025
  OH  TYR   102 A   11.000    0.076
  OH  TYR   102 A   11.500    0.114
  OH  TYR   102 A   12.000    0.152
  OH  TYR   102 A   12.500    0.215
  OH  TYR   102 A   13.000    0.222
  OH  TYR   102 A   13.500    0.168
  OH  TYR   102 A   14.000    0.151
  OH  TYR   102 A   14.500    0.212
  OH  TYR   102 A   15.000    0.232
  OH  TYR   102 A   15.500    0.283
  OH  TYR   102 A   16.000    0.458
  OH  TYR   102 A   16.500    0.689
  OH  TYR   102 A   17.000    0.889
  OH  TYR   102 A   17.500    0.961
  OH  TYR   102 A   18.000    0.979
  CD  GLU   108 A   -2.000    0.000
  CD  GLU   108 A   -1.500    0.000
  CD  GLU   108 A   -1.000    0.000
  CD  GLU   108 A   -0.500    0.005
  CD  GLU   108 A    0.000    0.002
  CD  GLU   108 A    0.500    0.027
  CD  GLU   108 A    1.000    0.060
  CD  GLU   108 A    1.500    0.197
  CD  GLU   108 A    2.000    0.448
  CD  GLU   108 A    2.500    0.689
  CD  GLU   108 A    3.000    0.867
  CD  GLU   108 A    3.500    0.958
  CD  GLU   108 A    4.000    0.970
  CD  GLU   108 A    4.500    0.995
  CD  GLU   108 A    5.000    0.995
  CD  GLU   108 A    5.500    0.998
  CD  GLU   108 A    6.000    0.999
  CD  GLU   108 A    6.500    0.997
  CD  GLU   108 A    7.000    1.000
  CD  GLU   108 A    7.500    1.000
  CD  GLU   108 A    8.000    1.000
  CD  GLU   108 A    8.500    1.000
  CD  GLU   108 A    9.000    1.000
  CD  GLU   108 A    9.500    1.000
  CD  GLU   108 A   10.000    1.000
  CD  GLU   108 A   10.500    1.000
  CD  GLU   108 A   11.000    1.000
  CD  GLU   108 A   11.500    1.000
  CD  GLU   108 A   12.000    1.000
  CD  GLU   108 A   12.500    1.000
  CD  GLU   108 A   13.000    1.000
  CD  GLU   108 A   13.500    1.000
  CD  GLU   108 A   14.000    1.000
  CD  GLU   108 A   14.500    1.000
  CD  GLU   108 A   15.000    1.000
  CD  GLU   108 A   15.500    1.000
  CD  GLU   108 A   16.000    1.000
  CD  GLU   108 A   16.500    1.000
  CD  GLU   108 A   17.000    1.000
  CD  GLU   108 A   17.500    1.000
  CD  GLU   108 A   18.000    1.000
  CD  GLU   112 A   -2.000    0.000
  CD  GLU   112 A   -1.500    0.000
  CD  GLU   112 A   -1.000    0.000
  CD  GLU   112 A   -0.500    0.000
  CD  GLU   112 A    0.000    0.000
  CD  GLU   112 A    0.500    0.000
  CD  GLU   112 A    1.000    0.000
  CD  GLU   112 A    1.500    0.002
  CD  GLU   112 A    2.000    0.001
  CD  GLU   112 A    2.500    0.021
  CD  GLU   112 A    3.000    0.045
  CD  GLU   112 A    3.500    0.103
  CD  GLU   112 A    4.000    0.199
  CD  GLU   112 A    4.500    0.358
  CD  GLU   112 A    5.000    0.479
  CD  GLU   112 A    5.500    0.658
  CD  GLU   112 A    6.000    0.838
  CD  GLU   112 A    6.500    0.942
  CD  GLU   112 A    7.000    0.972
  CD  GLU   112 A    7.500    0.994
  CD  GLU   112 A    8.000    0.995
  CD  GLU   112 A    8.500    1.000
  CD  GLU   112 A    9.000    1.000
  CD  GLU   112 A    9.500    1.000
  CD  GLU   112 A   10.000    1.000
  CD  GLU   112 A   10.500    1.000
  CD  GLU   112 A   11.000    1.000
  CD  GLU   112 A   11.500    1.000
  CD  GLU   112 A   12.000    1.000
  CD  GLU   112 A   12.500    1.000
  CD  GLU   112 A   13.000    1.000
  CD  GLU   112 A   13.500    1.000
  CD  GLU   112 A   14.000    1.000
  CD  GLU   112 A   14.500    1.000
  CD  GLU   112 A   15.000    1.000
  CD  GLU   112 A   15.500    1.000
  CD  GLU   112 A   16.000    1.000
  CD  GLU   112 A   16.500    1.000
  CD  GLU   112 A   17.000    1.000
  CD  GLU   112 A   17.500    1.000
  CD  GLU   112 A   18.000    1.000
  CD  GLU   114 A   -2.000    0.000
  CD  GLU   114 A   -1.500    0.000
  CD  GLU   114 A   -1.000    0.000
  CD  GLU   114 A   -0.500    0.000
  CD  GLU   114 A    0.000    0.000
  CD  GLU   114 A    0.500    0.000
  CD  GLU   114 A    1.000    0.001
  CD  GLU   114 A    1.500    0.002
  CD  GLU   114 A    2.000    0.014
  CD  GLU   114 A    2.500    0.017
  CD  GLU   114 A    3.000    0.041
  CD  GLU   114 A    3.500    0.160
  CD  GLU   114 A    4.000    0.260
  CD  GLU   114 A    4.500    0.405
  CD  GLU   114 A    5.000    0.622
  CD  GLU   114 A    5.500    0.794
  CD  GLU   114 A    6.000    0.895
  CD  GLU   114 A    6.500    0.939
  CD  GLU   114 A    7.000    0.980
  CD  GLU   114 A    7.500    0.993
  CD  GLU   114 A    8.000    0.999
  CD  GLU   114 A    8.500    1.000
  CD  GLU   114 A    9.000    0.999
  CD  GLU   114 A    9.500    1.000
  CD  GLU   114 A   10.000    1.000
  CD  GLU   114 A   10.500    1.000
  CD  GLU   114 A   11.000    1.000
  CD  GLU   114 A   11.500    1.000
  CD  GLU   114 A   12.000    1.000
  CD  GLU   114 A   12.500    1.000
  CD  GLU   114 A   13.000    1.000
  CD  GLU   114 A   13.500    1.000
  CD  GLU   114 A   14.000    1.000
  CD  GLU   114 A   14.500    1.000
  CD  GLU   114 A   15.000    1.000
  CD  GLU   114 A   15.500    1.000
  CD  GLU   114 A   16.000    1.000
  CD  GLU   114 A   16.500    1.000
  CD  GLU   114 A   17.000    1.000
  CD  GLU   114 A   17.500    1.000
  CD  GLU   114 A   18.000    1.000
  SG  CYS   121 A   -2.000    0.000
  SG  CYS   121 A   -1.500    0.000
  SG  CYS   121 A   -1.000    0.000
  SG  CYS   121 A   -0.500    0.000
  SG  CYS   121 A    0.000    0.000
  SG  CYS   121 A    0.500    0.000
  SG  CYS   121 A    1.000    0.000
  SG  CYS   121 A    1.500    0.000
  SG  CYS   121 A    2.000    0.000
  SG  CYS   121 A    2.500    0.000
  SG  CYS   121 A    3.000    0.000
  SG  CYS   121 A    3.500    0.000
  SG  CYS   121 A    4.000    0.000
  SG  CYS   121 A    4.500    0.000
  SG  CYS   121 A    5.000    0.000
  SG  CYS   121 A    5.500    0.000
  SG  CYS   121 A    6.000    0.000
  SG  CYS   121 A    6.500    0.000
  SG  CYS   121 A    7.000    0.000
  SG  CYS   121 A    7.500    0.000
  SG  CYS   121 A    8.000    0.000
  SG  CYS   121 A    8.500    0.000
  SG  CYS   121 A    9.000    0.000
  SG  CYS   121 A    9.500    0.000
  SG  CYS   121 A   10.000    0.000
  SG  CYS   121 A   10.500    0.006
  SG  CYS   121 A   11.000    0.006
  SG  CYS   121 A   11.500    0.022
  SG  CYS   121 A   12.000    0.032
  SG  CYS   121 A   12.500    0.059
  SG  CYS   121 A   13.000    0.123
  SG  CYS   121 A   13.500    0.188
  SG  CYS   121 A   14.000    0.317
  SG  CYS   121 A   14.500    0.456
  SG  CYS   121 A   15.000    0.679
  SG  CYS   121 A   15.500    0.837
  SG  CYS   121 A   16.000    0.910
  SG  CYS   121 A   16.500    0.958
  SG  CYS   121 A   17.000    0.989
  SG  CYS   121 A   17.500    0.996
  SG  CYS   121 A   18.000    0.999
  CZ  ARG   124 A   -2.000    1.000
  CZ  ARG   124 A   -1.500    1.000
  CZ  ARG   124 A   -1.000    1.000
  CZ  ARG   124 A   -0.500    1.000
  CZ  ARG   124 A    0.000    1.000
  CZ  ARG   124 A    0.500    1.000
  CZ  ARG   124 A    1.000    1.000
  CZ  ARG   124 A    1.500    1.000
  CZ  ARG   124 A    2.000    1.000
  CZ  ARG   124 A    2.500    1.000
  CZ  ARG   124 A    3.000    1.000
  CZ  ARG   124 A    3.500    1.000
  CZ  ARG   124 A    4.000    1.000
  CZ  ARG   124 A    4.500    1.000
  CZ  ARG   124 A    5.000    1.000
  CZ  ARG   124 A    5.500    1.000
  CZ  ARG   124 A    6.000    1.000
  CZ  ARG   124 A    6.500    1.000
  CZ  ARG   124 A    7.000    1.000
  CZ  ARG   124 A    7.500    1.000
  CZ  ARG   124 A    8.000    1.000
  CZ  ARG   124 A    8.500    1.000
  CZ  ARG   124 A    9.000    1.000
  CZ  ARG   124 A    9.500    0.999
  CZ  ARG   124 A   10.000    1.000
  CZ  ARG   124 A   10.500    1.000
  CZ  ARG   124 A   11.000    0.998
  CZ  ARG   124 A   11.500    0.992
  CZ  ARG   124 A   12.000    0.970
  CZ  ARG   124 A   12.500    0.967
  CZ  ARG   124 A   13.000    0.952
  CZ  ARG   124 A   13.500    0.849
  CZ  ARG   124 A   14.000    0.682
  CZ  ARG   124 A   14.500    0.428
  CZ  ARG   124 A   15.000    0.213
  CZ  ARG   124 A   15.500    0.080
  CZ  ARG   124 A   16.000    0.030
  CZ  ARG   124 A   16.500    0.013
  CZ  ARG   124 A   17.000    0.003
  CZ  ARG   124 A   17.500    0.000
  CZ  ARG   124 A   18.000    0.000
  CD  GLU   127 A   -2.000    0.000
  CD  GLU   127 A   -1.500    0.000
  CD  GLU   127 A   -1.000    0.000
  CD  GLU   127 A   -0.500    0.000
  CD  GLU   127 A    0.000    0.001
  CD  GLU   127 A    0.500    0.000
  CD  GLU   127 A    1.000    0.000
  CD  GLU   127 A    1.500    0.003
  CD  GLU   127 A    2.000    0.001
  CD  GLU   127 A    2.500    0.008
  CD  GLU   127 A    3.000    0.048
  CD  GLU   127 A    3.500    0.098
  CD  GLU   127 A    4.000    0.191
  CD  GLU   127 A    4.500    0.390
  CD  GLU   127 A    5.000    0.646
  CD  GLU   127 A    5.500    0.817
  CD  GLU   127 A    6.000    0.918
  CD  GLU   127 A    6.500    0.969
  CD  GLU   127 A    7.000    0.990
  CD  GLU   127 A    7.500    0.999
  CD  GLU   127 A    8.000    1.000
  CD  GLU   127 A    8.500    1.000
  CD  GLU   127 A    9.000    1.000
  CD  GLU   127 A    9.500    1.000
  CD  GLU   127 A   10.000    1.000
  CD  GLU   127 A   10.500    1.000
  CD  GLU   127 A   11.000    1.000
  CD  GLU   127 A   11.500    1.000
  CD  GLU   127 A   12.000    1.000
  CD  GLU   127 A   12.500    1.000
  CD  GLU   127 A   13.000    1.000
  CD  GLU   127 A   13.500    1.000
  CD  GLU   127 A   14.000    1.000
  CD  GLU   127 A   14.500    1.000
  CD  GLU   127 A   15.000    1.000
  CD  GLU   127 A   15.500    1.000
  CD  GLU   127 A   16.000    1.000
  CD  GLU   127 A   16.500    1.000
  CD  GLU   127 A   17.000    1.000
  CD  GLU   127 A   17.500    1.000
  CD  GLU   127 A   18.000    1.000
  CG  ASP   129 A   -2.000    0.000
  CG  ASP   129 A   -1.500    0.000
  CG  ASP   129 A   -1.000    0.000
  CG  ASP   129 A   -0.500    0.000
  CG  ASP   129 A    0.000    0.001
  CG  ASP   129 A    0.500    0.006
  CG  ASP   129 A    1.000    0.006
  CG  ASP   129 A    1.500    0.019
  CG  ASP   129 A    2.000    0.069
  CG  ASP   129 A    2.500    0.135
  CG  ASP   129 A    3.000    0.250
  CG  ASP   129 A    3.500    0.417
  CG  ASP   129 A    4.000    0.607
  CG  ASP   129 A    4.500    0.738
  CG  ASP   129 A    5.000    0.840
  CG  ASP   129 A    5.500    0.900
  CG  ASP   129 A    6.000    0.961
  CG  ASP   129 A    6.500    0.976
  CG  ASP   129 A    7.000    0.996
  CG  ASP   129 A    7.500    0.999
  CG  ASP   129 A    8.000    0.997
  CG  ASP   129 A    8.500    1.000
  CG  ASP   129 A    9.000    1.000
  CG  ASP   129 A    9.500    1.000
  CG  ASP   129 A   10.000    1.000
  CG  ASP   129 A   10.500    1.000
  CG  ASP   129 A   11.000    1.000
  CG  ASP   129 A   11.500    1.000
  CG  ASP   129 A   12.000    1.000
  CG  ASP   129 A   12.500    1.000
  CG  ASP   129 A   13.000    1.000
  CG  ASP   129 A   13.500    1.000
  CG  ASP   129 A   14.000    1.000
  CG  ASP   129 A   14.500    1.000
  CG  ASP   129 A   15.000    1.000
  CG  ASP   129 A   15.500    1.000
  CG  ASP   129 A   16.000    1.000
  CG  ASP   129 A   16.500    1.000
  CG  ASP   129 A   17.000    1.000
  CG  ASP   129 A   17.500    1.000
  CG  ASP   129 A   18.000    1.000
  CG  ASP   130 A   -2.000    0.000
  CG  ASP   130 A   -1.500    0.000
  CG  ASP   130 A   -1.000    0.000
  CG  ASP   130 A   -0.500    0.000
  CG  ASP   130 A    0.000    0.000
  CG  ASP   130 A    0.500    0.012
  CG  ASP   130 A    1.000    0.001
  CG  ASP   130 A    1.500    0.010
  CG  ASP   130 A    2.000    0.044
  CG  ASP   130 A    2.500    0.075
  CG  ASP   130 A    3.000    0.177
  CG  ASP   130 A    3.500    0.332
  CG  ASP   130 A    4.000    0.484
  CG  ASP   130 A    4.500    0.667
  CG  ASP   130 A    5.000    0.801
  CG  ASP   130 A    5.500    0.897
  CG  ASP   130 A    6.000    0.953
  CG  ASP   130 A    6.500    0.980
  CG  ASP   130 A    7.000    0.993
  CG  ASP   130 A    7.500    0.996
  CG  ASP   130 A    8.000    0.999
  CG  ASP   130 A    8.500    1.000
  CG  ASP   130 A    9.000    1.000
  CG  ASP   130 A    9.500    1.000
  CG  ASP   130 A   10.000    1.000
  CG  ASP   130 A   10.500    1.000
  CG  ASP   130 A   11.000    1.000
  CG  ASP   130 A   11.500    1.000
  CG  ASP   130 A   12.000    1.000
  CG  ASP   130 A   12.500    1.000
  CG  ASP   130 A   13.000    1.000
  CG  ASP   130 A   13.500    1.000
  CG  ASP   130 A   14.000    1.000
  CG  ASP   130 A   14.500    1.000
  CG  ASP   130 A   15.000    1.000
  CG  ASP   130 A   15.500    1.000
  CG  ASP   130 A   16.000    1.000
  CG  ASP   130 A   16.500    1.000
  CG  ASP   130 A   17.000    1.000
  CG  ASP   130 A   17.500    1.000
  CG  ASP   130 A   18.000    1.000
  CD  GLU   131 A   -2.000    0.000
  CD  GLU   131 A   -1.500    0.000
  CD  GLU   131 A   -1.000    0.000
  CD  GLU   131 A   -0.500    0.000
  CD  GLU   131 A    0.000    0.000
  CD  GLU   131 A    0.500    0.000
  CD  GLU   131 A    1.000    0.000
  CD  GLU   131 A    1.500    0.001
  CD  GLU   131 A    2.000    0.012
  CD  GLU   131 A    2.500    0.026
  CD  GLU   131 A    3.000    0.032
  CD  GLU   131 A    3.500    0.068
  CD  GLU   131 A    4.000    0.116
  CD  GLU   131 A    4.500    0.136
  CD  GLU   131 A    5.000    0.246
  CD  GLU   131 A    5.500    0.393
  CD  GLU   131 A    6.000    0.617
  CD  GLU   131 A    6.500    0.805
  CD  GLU   131 A    7.000    0.936
  CD  GLU   131 A    7.500    0.970
  CD  GLU   131 A    8.000    0.995
  CD  GLU   131 A    8.500    0.998
  CD  GLU   131 A    9.000    1.000
  CD  GLU   131 A    9.500    1.000
  CD  GLU   131 A   10.000    1.000
  CD  GLU   131 A   10.500    1.000
  CD  GLU   131 A   11.000    1.000
  CD  GLU   131 A   11.500    1.000
  CD  GLU   131 A   12.000    1.000
  CD  GLU   131 A   12.500    1.000
  CD  GLU   131 A   13.000    1.000
  CD  GLU   131 A   13.500    1.000
  CD  GLU   131 A   14.000    1.000
  CD  GLU   131 A   14.500    1.000
  CD  GLU   131 A   15.000    1.000
  CD  GLU   131 A   15.500    1.000
  CD  GLU   131 A   16.000    1.000
  CD  GLU   131 A   16.500    1.000
  CD  GLU   131 A   17.000    1.000
  CD  GLU   131 A   17.500    1.000
  CD  GLU   131 A   18.000    1.000
  CD  GLU   134 A   -2.000    0.000
  CD  GLU   134 A   -1.500    0.000
  CD  GLU   134 A   -1.000    0.000
  CD  GLU   134 A   -0.500    0.000
  CD  GLU   134 A    0.000    0.000
  CD  GLU   134 A    0.500    0.002
  CD  GLU   134 A    1.000    0.002
  CD  GLU   134 A    1.500    0.015
  CD  GLU   134 A    2.000    0.039
  CD  GLU   134 A    2.500    0.102
  CD  GLU   134 A    3.000    0.197
  CD  GLU   134 A    3.500    0.362
  CD  GLU   134 A    4.000    0.527
  CD  GLU   134 A    4.500    0.730
  CD  GLU   134 A    5.000    0.824
  CD  GLU   134 A    5.500    0.911
  CD  GLU   134 A    6.000    0.947
  CD  GLU   134 A    6.500    0.977
  CD  GLU   134 A    7.000    0.994
  CD  GLU   134 A    7.500    1.000
  CD  GLU   134 A    8.000    1.000
  CD  GLU   134 A    8.500    1.000
  CD  GLU   134 A    9.000    1.000
  CD  GLU   134 A    9.500    1.000
  CD  GLU   134 A   10.000    1.000
  CD  GLU   134 A   10.500    1.000
  CD  GLU   134 A   11.000    1.000
  CD  GLU   134 A   11.500    1.000
  CD  GLU   134 A   12.000    1.000
  CD  GLU   134 A   12.500    1.000
  CD  GLU   134 A   13.000    1.000
  CD  GLU   134 A   13.500    1.000
  CD  GLU   134 A   14.000    1.000
  CD  GLU   134 A   14.500    1.000
  CD  GLU   134 A   15.000    1.000
  CD  GLU   134 A   15.500    1.000
  CD  GLU   134 A   16.000    1.000
  CD  GLU   134 A   16.500    1.000
  CD  GLU   134 A   17.000    1.000
  CD  GLU   134 A   17.500    1.000
  CD  GLU   134 A   18.000    1.000
  NZ  LYS   135 A   -2.000    1.000
  NZ  LYS   135 A   -1.500    1.000
  NZ  LYS   135 A   -1.000    1.000
  NZ  LYS   135 A   -0.500    1.000
  NZ  LYS   135 A    0.000    1.000
  NZ  LYS   135 A    0.500    1.000
  NZ  LYS   135 A    1.000    1.000
  NZ  LYS   135 A    1.500    1.000
  NZ  LYS   135 A    2.000    1.000
  NZ  LYS   135 A    2.500    1.000
  NZ  LYS   135 A    3.000    1.000
  NZ  LYS   135 A    3.500    1.000
  NZ  LYS   135 A    4.000    1.000
  NZ  LYS   135 A    4.500    1.000
  NZ  LYS   135 A    5.000    1.000
  NZ  LYS   135 A    5.500    1.000
  NZ  LYS   135 A    6.000    1.000
  NZ  LYS   135 A    6.500    1.000
  NZ  LYS   135 A    7.000    1.000
  NZ  LYS   135 A    7.500    1.000
  NZ  LYS   135 A    8.000    1.000
  NZ  LYS   135 A    8.500    0.998
  NZ  LYS   135 A    9.000    0.999
  NZ  LYS   135 A    9.500    0.982
  NZ  LYS   135 A   10.000    0.976
  NZ  LYS   135 A   10.500    0.942
  NZ  LYS   135 A   11.000    0.875
  NZ  LYS   135 A   11.500    0.711
  NZ  LYS   135 A   12.000    0.550
  NZ  LYS   135 A   12.500    0.447
  NZ  LYS   135 A   13.000    0.333
  NZ  LYS   135 A   13.500    0.198
  NZ  LYS   135 A   14.000    0.156
  NZ  LYS   135 A   14.500    0.171
  NZ  LYS   135 A   15.000    0.154
  NZ  LYS   135 A   15.500    0.109
  NZ  LYS   135 A   16.000    0.070
  NZ  LYS   135 A   16.500    0.036
  NZ  LYS   135 A   17.000    0.022
  NZ  LYS   135 A   17.500    0.013
  NZ  LYS   135 A   18.000    0.004
  CG  ASP   137 A   -2.000    0.000
  CG  ASP   137 A   -1.500    0.001
  CG  ASP   137 A   -1.000    0.001
  CG  ASP   137 A   -0.500    0.000
  CG  ASP   137 A    0.000    0.004
  CG  ASP   137 A    0.500    0.025
  CG  ASP   137 A    1.000    0.023
  CG  ASP   137 A    1.500    0.105
  CG  ASP   137 A    2.000    0.293
  CG  ASP   137 A    2.500    0.488
  CG  ASP   137 A    3.000    0.709
  CG  ASP   137 A    3.500    0.825
  CG  ASP   137 A    4.000    0.948
  CG  ASP   137 A    4.500    0.965
  CG  ASP   137 A    5.000    0.990
  CG  ASP   137 A    5.500    0.994
  CG  ASP   137 A    6.000    1.000
  CG  ASP   137 A    6.500    0.998
  CG  ASP   137 A    7.000    1.000
  CG  ASP   137 A    7.500    1.000
  CG  ASP   137 A    8.000    1.000
  CG  ASP   137 A    8.500    1.000
  CG  ASP   137 A    9.000    1.000
  CG  ASP   137 A    9.500    1.000
  CG  ASP   137 A   10.000    1.000
  CG  ASP   137 A   10.500    1.000
  CG  ASP   137 A   11.000    1.000
  CG  ASP   137 A   11.500    1.000
  CG  ASP   137 A   12.000    1.000
  CG  ASP   137 A   12.500    1.000
  CG  ASP   137 A   13.000    1.000
  CG  ASP   137 A   13.500    1.000
  CG  ASP   137 A   14.000    1.000
  CG  ASP   137 A   14.500    1.000
  CG  ASP   137 A   15.000    1.000
  CG  ASP   137 A   15.500    1.000
  CG  ASP   137 A   16.000    1.000
  CG  ASP   137 A   16.500    1.000
  CG  ASP   137 A   17.000    1.000
  CG  ASP   137 A   17.500    1.000
  CG  ASP   137 A   18.000    1.000
  NZ  LYS   138 A   -2.000    1.000
  NZ  LYS   138 A   -1.500    1.000
  NZ  LYS   138 A   -1.000    1.000
  NZ  LYS   138 A   -0.500    1.000
  NZ  LYS   138 A    0.000    1.000
  NZ  LYS   138 A    0.500    1.000
  NZ  LYS   138 A    1.000    1.000
  NZ  LYS   138 A    1.500    1.000
  NZ  LYS   138 A    2.000    1.000
  NZ  LYS   138 A    2.500    1.000
  NZ  LYS   138 A    3.000    1.000
  NZ  LYS   138 A    3.500    1.000
  NZ  LYS   138 A    4.000    1.000
  NZ  LYS   138 A    4.500    1.000
  NZ  LYS   138 A    5.000    1.000
  NZ  LYS   138 A    5.500    1.000
  NZ  LYS   138 A    6.000    1.000
  NZ  LYS   138 A    6.500    1.000
  NZ  LYS   138 A    7.000    1.000
  NZ  LYS   138 A    7.500    1.000
  NZ  LYS   138 A    8.000    1.000
  NZ  LYS   138 A    8.500    0.999
  NZ  LYS   138 A    9.000    0.990
  NZ  LYS   138 A    9.500    0.951
  NZ  LYS   138 A   10.000    0.925
  NZ  LYS   138 A   10.500    0.823
  NZ  LYS   138 A   11.000    0.661
  NZ  LYS   138 A   11.500    0.466
  NZ  LYS   138 A   12.000    0.213
  NZ  LYS   138 A   12.500    0.097
  NZ  LYS   138 A   13.000    0.060
  NZ  LYS   138 A   13.500    0.022
  NZ  LYS   138 A   14.000    0.003
  NZ  LYS   138 A   14.500    0.002
  NZ  LYS   138 A   15.000    0.001
  NZ  LYS   138 A   15.500    0.000
  NZ  LYS   138 A   16.000    0.000
  NZ  LYS   138 A   16.500    0.000
  NZ  LYS   138 A   17.000    0.000
  NZ  LYS   138 A   17.500    0.000
  NZ  LYS   138 A   18.000    0.000
  NZ  LYS   141 A   -2.000    1.000
  NZ  LYS   141 A   -1.500    1.000
  NZ  LYS   141 A   -1.000    1.000
  NZ  LYS   141 A   -0.500    1.000
  NZ  LYS   141 A    0.000    1.000
  NZ  LYS   141 A    0.500    1.000
  NZ  LYS   141 A    1.000    1.000
  NZ  LYS   141 A    1.500    1.000
  NZ  LYS   141 A    2.000    1.000
  NZ  LYS   141 A    2.500    1.000
  NZ  LYS   141 A    3.000    1.000
  NZ  LYS   141 A    3.500    1.000
  NZ  LYS   141 A    4.000    1.000
  NZ  LYS   141 A    4.500    1.000
  NZ  LYS   141 A    5.000    1.000
  NZ  LYS   141 A    5.500    0.999
  NZ  LYS   141 A    6.000    1.000
  NZ  LYS   141 A    6.500    0.998
  NZ  LYS   141 A    7.000    1.000
  NZ  LYS   141 A    7.500    1.000
  NZ  LYS   141 A    8.000    0.998
  NZ  LYS   141 A    8.500    0.991
  NZ  LYS   141 A    9.000    0.953
  NZ  LYS   141 A    9.500    0.906
  NZ  LYS   141 A   10.000    0.783
  NZ  LYS   141 A   10.500    0.538
  NZ  LYS   141 A   11.000    0.299
  NZ  LYS   141 A   11.500    0.137
  NZ  LYS   141 A   12.000    0.048
  NZ  LYS   141 A   12.500    0.021
  NZ  LYS   141 A   13.000    0.009
  NZ  LYS   141 A   13.500    0.001
  NZ  LYS   141 A   14.000    0.003
  NZ  LYS   141 A   14.500    0.000
  NZ  LYS   141 A   15.000    0.000
  NZ  LYS   141 A   15.500    0.000
  NZ  LYS   141 A   16.000    0.000
  NZ  LYS   141 A   16.500    0.000
  NZ  LYS   141 A   17.000    0.000
  NZ  LYS   141 A   17.500    0.000
  NZ  LYS   141 A   18.000    0.000
 ND1  HIS   146 A   -2.000    1.000
 ND1  HIS   146 A   -1.500    1.000
 ND1  HIS   146 A   -1.000    1.000
 ND1  HIS   146 A   -0.500    1.000
 ND1  HIS   146 A    0.000    1.000
 ND1  HIS   146 A    0.500    1.000
 ND1  HIS   146 A    1.000    1.000
 ND1  HIS   146 A    1.500    1.000
 ND1  HIS   146 A    2.000    1.000
 ND1  HIS   146 A    2.500    1.000
 ND1  HIS   146 A    3.000    0.517
 ND1  HIS   146 A    3.500    0.999
 ND1  HIS   146 A    4.000    0.583
 ND1  HIS   146 A    4.500    0.294
 ND1  HIS   146 A    5.000    0.342
 ND1  HIS   146 A    5.500    0.559
 ND1  HIS   146 A    6.000    0.566
 ND1  HIS   146 A    6.500    0.514
 ND1  HIS   146 A    7.000    0.403
 ND1  HIS   146 A    7.500    0.263
 ND1  HIS   146 A    8.000    0.124
 ND1  HIS   146 A    8.500    0.068
 ND1  HIS   146 A    9.000    0.019
 ND1  HIS   146 A    9.500    0.006
 ND1  HIS   146 A   10.000    0.000
 ND1  HIS   146 A   10.500    0.001
 ND1  HIS   146 A   11.000    0.000
 ND1  HIS   146 A   11.500    0.000
 ND1  HIS   146 A   12.000    0.000
 ND1  HIS   146 A   12.500    0.000
 ND1  HIS   146 A   13.000    0.000
 ND1  HIS   146 A   13.500    0.000
 ND1  HIS   146 A   14.000    0.000
 ND1  HIS   146 A   14.500    0.000
 ND1  HIS   146 A   15.000    0.000
 ND1  HIS   146 A   15.500    0.000
 ND1  HIS   146 A   16.000    0.000
 ND1  HIS   146 A   16.500    0.000
 ND1  HIS   146 A   17.000    0.000
 ND1  HIS   146 A   17.500    0.000
 ND1  HIS   146 A   18.000    0.000
 NE2  HIS   146 A   -2.000    0.000
 NE2  HIS   146 A   -1.500    0.000
 NE2  HIS   146 A   -1.000    0.000
 NE2  HIS   146 A   -0.500    0.000
 NE2  HIS   146 A    0.000    0.000
 NE2  HIS   146 A    0.500    0.000
 NE2  HIS   146 A    1.000    0.000
 NE2  HIS   146 A    1.500    0.000
 NE2  HIS   146 A    2.000    0.000
 NE2  HIS   146 A    2.500    0.000
 NE2  HIS   146 A    3.000    0.483
 NE2  HIS   146 A    3.500    0.000
 NE2  HIS   146 A    4.000    0.414
 NE2  HIS   146 A    4.500    0.703
 NE2  HIS   146 A    5.000    0.649
 NE2  HIS   146 A    5.500    0.419
 NE2  HIS   146 A    6.000    0.388
 NE2  HIS   146 A    6.500    0.361
 NE2  HIS   146 A    7.000    0.314
 NE2  HIS   146 A    7.500    0.194
 NE2  HIS   146 A    8.000    0.078
 NE2  HIS   146 A    8.500    0.037
 NE2  HIS   146 A    9.000    0.006
 NE2  HIS   146 A    9.500    0.003
 NE2  HIS   146 A   10.000    0.002
 NE2  HIS   146 A   10.500    0.000
 NE2  HIS   146 A   11.000    0.000
 NE2  HIS   146 A   11.500    0.000
 NE2  HIS   146 A   12.000    0.000
 NE2  HIS   146 A   12.500    0.000
 NE2  HIS   146 A   13.000    0.000
 NE2  HIS   146 A   13.500    0.000
 NE2  HIS   146 A   14.000    0.000
 NE2  HIS   146 A   14.500    0.000
 NE2  HIS   146 A   15.000    0.000
 NE2  HIS   146 A   15.500    0.000
 NE2  HIS   146 A   16.000    0.000
 NE2  HIS   146 A   16.500    0.000
 NE2  HIS   146 A   17.000    0.000
 NE2  HIS   146 A   17.500    0.000
 NE2  HIS   146 A   18.000    0.000
  CZ  ARG   148 A   -2.000    1.000
  CZ  ARG   148 A   -1.500    1.000
  CZ  ARG   148 A   -1.000    1.000
  CZ  ARG   148 A   -0.500    1.000
  CZ  ARG   148 A    0.000    1.000
  CZ  ARG   148 A    0.500    1.000
  CZ  ARG   148 A    1.000    1.000
  CZ  ARG   148 A    1.500    1.000
  CZ  ARG   148 A    2.000    1.000
  CZ  ARG   148 A    2.500    1.000
  CZ  ARG   148 A    3.000    1.000
  CZ  ARG   148 A    3.500    1.000
  CZ  ARG   148 A    4.000    1.000
  CZ  ARG   148 A    4.500    1.000
  CZ  ARG   148 A    5.000    1.000
  CZ  ARG   148 A    5.500    1.000
  CZ  ARG   148 A    6.000    1.000
  CZ  ARG   148 A    6.500    1.000
  CZ  ARG   148 A    7.000    1.000
  CZ  ARG   148 A    7.500    1.000
  CZ  ARG   148 A    8.000    1.000
  CZ  ARG   148 A    8.500    1.000
  CZ  ARG   148 A    9.000    1.000
  CZ  ARG   148 A    9.500    1.000
  CZ  ARG   148 A   10.000    1.000
  CZ  ARG   148 A   10.500    1.000
  CZ  ARG   148 A   11.000    0.994
  CZ  ARG   148 A   11.500    0.981
  CZ  ARG   148 A   12.000    0.978
  CZ  ARG   148 A   12.500    0.915
  CZ  ARG   148 A   13.000    0.789
  CZ  ARG   148 A   13.500    0.600
  CZ  ARG   148 A   14.000    0.408
  CZ  ARG   148 A   14.500    0.239
  CZ  ARG   148 A   15.000    0.133
  CZ  ARG   148 A   15.500    0.048
  CZ  ARG   148 A   16.000    0.011
  CZ  ARG   148 A   16.500    0.004
  CZ  ARG   148 A   17.000    0.000
  CZ  ARG   148 A   17.500    0.002
  CZ  ARG   148 A   18.000    0.000
  CD  GLU   157 A   -2.000    0.000
  CD  GLU   157 A   -1.500    0.000
  CD  GLU   157 A   -1.000    0.000
  CD  GLU   157 A   -0.500    0.000
  CD  GLU   157 A    0.000    0.000
  CD  GLU   157 A    0.500    0.000
  CD  GLU   157 A    1.000    0.000
  CD  GLU   157 A    1.500    0.000
  CD  GLU   157 A    2.000    0.000
  CD  GLU   157 A    2.500    0.002
  CD  GLU   157 A    3.000    0.002
  CD  GLU   157 A    3.500    0.003
  CD  GLU   157 A    4.000    0.015
  CD  GLU   157 A    4.500    0.050
  CD  GLU   157 A    5.000    0.120
  CD  GLU   157 A    5.500    0.235
  CD  GLU   157 A    6.000    0.396
  CD  GLU   157 A    6.500    0.666
  CD  GLU   157 A    7.000    0.835
  CD  GLU   157 A    7.500    0.939
  CD  GLU   157 A    8.000    0.979
  CD  GLU   157 A    8.500    0.995
  CD  GLU   157 A    9.000    0.996
  CD  GLU   157 A    9.500    0.999
  CD  GLU   157 A   10.000    1.000
  CD  GLU   157 A   10.500    1.000
  CD  GLU   157 A   11.000    1.000
  CD  GLU   157 A   11.500    1.000
  CD  GLU   157 A   12.000    1.000
  CD  GLU   157 A   12.500    1.000
  CD  GLU   157 A   13.000    1.000
  CD  GLU   157 A   13.500    1.000
  CD  GLU   157 A   14.000    1.000
  CD  GLU   157 A   14.500    1.000
  CD  GLU   157 A   15.000    1.000
  CD  GLU   157 A   15.500    1.000
  CD  GLU   157 A   16.000    1.000
  CD  GLU   157 A   16.500    1.000
  CD  GLU   157 A   17.000    1.000
  CD  GLU   157 A   17.500    1.000
  CD  GLU   157 A   18.000    1.000
  CD  GLU   158 A   -2.000    0.000
  CD  GLU   158 A   -1.500    0.000
  CD  GLU   158 A   -1.000    0.000
  CD  GLU   158 A   -0.500    0.000
  CD  GLU   158 A    0.000    0.000
  CD  GLU   158 A    0.500    0.000
  CD  GLU   158 A    1.000    0.000
  CD  GLU   158 A    1.500    0.000
  CD  GLU   158 A    2.000    0.000
  CD  GLU   158 A    2.500    0.004
  CD  GLU   158 A    3.000    0.003
  CD  GLU   158 A    3.500    0.018
  CD  GLU   158 A    4.000    0.032
  CD  GLU   158 A    4.500    0.126
  CD  GLU   158 A    5.000    0.280
  CD  GLU   158 A    5.500    0.507
  CD  GLU   158 A    6.000    0.709
  CD  GLU   158 A    6.500    0.843
  CD  GLU   158 A    7.000    0.912
  CD  GLU   158 A    7.500    0.949
  CD  GLU   158 A    8.000    0.977
  CD  GLU   158 A    8.500    0.996
  CD  GLU   158 A    9.000    1.000
  CD  GLU   158 A    9.500    1.000
  CD  GLU   158 A   10.000    1.000
  CD  GLU   158 A   10.500    1.000
  CD  GLU   158 A   11.000    1.000
  CD  GLU   158 A   11.500    1.000
  CD  GLU   158 A   12.000    1.000
  CD  GLU   158 A   12.500    1.000
  CD  GLU   158 A   13.000    1.000
  CD  GLU   158 A   13.500    1.000
  CD  GLU   158 A   14.000    1.000
  CD  GLU   158 A   14.500    1.000
  CD  GLU   158 A   15.000    1.000
  CD  GLU   158 A   15.500    1.000
  CD  GLU   158 A   16.000    1.000
  CD  GLU   158 A   16.500    1.000
  CD  GLU   158 A   17.000    1.000
  CD  GLU   158 A   17.500    1.000
  CD  GLU   158 A   18.000    1.000
   C  CYS   160 A   -2.000    0.000
   C  CYS   160 A   -1.500    0.000
   C  CYS   160 A   -1.000    0.000
   C  CYS   160 A   -0.500    0.000
   C  CYS   160 A    0.000    0.000
   C  CYS   160 A    0.500    0.000
   C  CYS   160 A    1.000    0.000
   C  CYS   160 A    1.500    0.000
   C  CYS   160 A    2.000    0.000
   C  CYS   160 A    2.500    0.000
   C  CYS   160 A    3.000    0.000
   C  CYS   160 A    3.500    0.000
   C  CYS   160 A    4.000    0.000
   C  CYS   160 A    4.500    0.001
   C  CYS   160 A    5.000    0.003
   C  CYS   160 A    5.500    0.006
   C  CYS   160 A    6.000    0.006
   C  CYS   160 A    6.500    0.023
   C  CYS   160 A    7.000    0.060
   C  CYS   160 A    7.500    0.165
   C  CYS   160 A    8.000    0.340
   C  CYS   160 A    8.500    0.599
   C  CYS   160 A    9.000    0.833
   C  CYS   160 A    9.500    0.942
   C  CYS   160 A   10.000    0.959
   C  CYS   160 A   10.500    0.991
   C  CYS   160 A   11.000    0.999
   C  CYS   160 A   11.500    1.000
   C  CYS   160 A   12.000    1.000
   C  CYS   160 A   12.500    1.000
   C  CYS   160 A   13.000    1.000
   C  CYS   160 A   13.500    1.000
   C  CYS   160 A   14.000    1.000
   C  CYS   160 A   14.500    1.000
   C  CYS   160 A   15.000    1.000
   C  CYS   160 A   15.500    1.000
   C  CYS   160 A   16.000    1.000
   C  CYS   160 A   16.500    1.000
   C  CYS   160 A   17.000    1.000
   C  CYS   160 A   17.500    1.000
   C  CYS   160 A   18.000    1.000
