# Supplementary material for: Bluues: a program for the analysis of the electrostatic properties of proteins based on generalized Born radii
Source: BMC Bioinformatics. 2012 Mar 28;13(Suppl 4):S18. doi: 10.1186/1471-2105-13-S4-S18 (PMC3434445; doi:10.1186/1471-2105-13-S4-S18)
Supplement: Additional file 1 — Executable and examples. Zipped folder with the executable compiled for Linux x86_64 and 80386 machines and including example input and output files. [file 1471-2105-13-S4-S18-S1.ZIP › S18 additional file/READ.ME]

-------------------------------------------------------------------------------

BIOPHYSICS LABORATORY UNIVERSITY OF UDINE - ELECTROSTATICS
F. FOGOLARI, A. CORAZZA, V. YARRA, A. JALARU, G. ESPOSITO, P. VIGLINO

-------------------------------------------------------------------------------

SHORT DESCRIPTION

bluues - reads a pqr filename and computes:

1) generalized Born radii with models (GBR4 to GBR9) (default);
2) total and atomic solvation energy (i.e. q*U_solv/2 in kJ/mol) (default);
3) the potential outside the molecule in dx format (kJ/(mol q)) (flag -dx)
4) the average potential at the surface of each atom (kJ/(mol q)) (flag -srfatpot)
5) the electrostatic forces on each atom (still in development, it computes only the part not involving moving boundaries) (flag -f);
5) pH-dependent free energy of folding (flag -pka);
6) the pKa of all ionizable groups (flag -pka);

Usage:
./bluues filename.pqr basename [Options]
Options:
-p x (use a probe radius for surfacing = x)
-mr x (minimum atomic radius for surfacing = x)
-n x (number of points per atom for surfacing = x)
-m filename.vert (read msms .vert file with 3 lines header, 
   instead of computing the surface)
-ma x (msms area per point)
-pd x (inner dielectric constant = x)
-sd x (outer dielectric constant = x)
-i x (ionic strength (M))
-s x (use a salt radius  = x)
-t x (temperature = x)
-f (calculate forces, assuming constant surface)
-srfpot (output average atomic surface potential)
-srf (output surface and normal vectors)
-pka (compute pkas and pH-dependent properties)
-dx (output potential grid in dx format)
-v (verbose mode, not used)

FILES IN THIS DIRECTORY

In this directory a file (1bebA.pqr) prepared in PQR format is given. 
It is the A chain of the PDB entry 1BEB (bovine beta-lactoglobulin).
The conversion from PDB to PQR may be obtained using the web server:
http://kryptonite.nbcr.net/pdb2pqr/. 
Also two VMD scripts are provided for displaying isopotential curves
(read_dx.vmd, which reads the PQR file and the .dx file) and surface potential 
(srf_at_pot.vmd, which reads the PQR file, the .inflated file and the .srfatpot
file). VMD scripts may be used using the commands:
vmd -e srf_at_pot.vmd -- will display surface potential
vmd -e read_dx.vmd -- will display isopotential curves at +/-4.184 kJ/(q mol) 
and positively and negatively charged residues in blue and red, respectively.
bluues and bluues32 were compiled on a Linux x86_64 and Linux 80386 machine, 
respectively.

USAGE EXAMPLES

For all analyses run:
./bluues 1bebA.pqr out -srfpot -dx -pka -srf -f

If only pkas are needed just run:
./bluues 1bebA.pqr out -pka

If only the surface is needed just run:
./bluues 1bebA.pqr out -srf

If only the potential around the molecule is needed just run:
./bluues 1bebA.pqr out -dx

If only the potential at atomic surfaces is needed just run:
./bluues 1bebA.pqr out -srfpot

If only electrostatic forces are needed (with the caveats discussed in 
the manuscript) just run:

./bluues 1bebA.pqr out -f

The output you should see on the terminal for the command with all options is 
in file 1bebA.log. 
The command should take ca. 5 minutes on a notebook. Most time is consumed by 
generating and writing the .dx file. Remove this option if you do not need it.

The first argument MUST be the input file (1bebA.pqr in the example) that MUST 
be prepared in PQR format, i.e. it must report for each atom the charge and the 
radius and should contain all protein atoms. 
The PQR file is obtained from the PDB file using the software PDB2PQR which is 
freely available as a standalone version or through web server at URL: 
http://www.poissonboltzmann.org/pdb2pqr/
The software fixes missing atoms and assigns all charges and radii. 
Waters and other heterogroups should be removed.

The second argument (out in the example) MUST the basename of the output files. 
All output files will be named out.xxx where xxx is the extension.
In the example the files out.gbr, out.solv_nrg, out.srfatpot, out.srf, 
out.at_r_n, out.inflated, out.pka, out.titration, out.ddg are produced.

OUTPUT FILES

.gbr - generalized Born radii
For each atom the atom number, the atom name, the residue name, the residue 
number the chain (if any) and the generalized Born radii obtained from surface 
integrals I_3 to I_10. The default one, used in subsequent computations, is from
I_5 (GBR6 column).

.solv_nrg
For each atom the atom number, the atom name, the residue name, the residue 
number the chain (if any), the charge and the atomic solvation energy computed
as 1/2 q x U^solv (kJ/mol) 

.srfatpot (flag -srfpot)
The file is a standard PDB file with the column containing the average potential
at the surface defined by the center of the contacting solvent probe sphere 
(i.e. at the solvent accessible surface). The potential units are kJ/(q mol).

.inflated (flag -srfpot)
This file is a PQR file with atomic radii inflated by the radius of the solvent
probe sphere. This is created for visualization with softwares like VMD. 

.dx (flag -dx)
The potential in a box surrounding the molecule in DX format. This is readable
by many softwares such as VMD. The potential is listed at 97x97x97 grid points.
The size of the box is the extension of the molecule in each dimension plus two
Debye length or at most 30 A on each side. This option is time consuming as no
cutoff is implemented as yet. Consider using APBS instead.

.srf (flag -srf)
The file contains the surface points coordinates in PDB format.

.at_r_n (flag -srf)
The file reports for each surface point the atom involved in the contact with
solvent, the coordinates of the point and the versor normal to the surface.

.pka (flag -pka)
For each titratable site the atom number, the atom name, the residue name, the 
residue number the chain (if any) of the atom used for modeling ionization is 
reported. The following colums are: the predicted pKa, the reference model 
compound pKa, the shift due to desolvation self-energy, the shift due to 
background interactions, the shift due to charge-charge interactions, the 
generalized Born radius and the solvent exposure parameter (0 for GBR > 7.0 A
and 1 for GBR < 4.0 A).

.titration (flag -pka)
The ionization state of each site is listed at each pH. The columns are: 
the atom number, the atom name, the residue name, the residue number the chain 
(if any), the pH and the ionization state.

.ddg (flag -pka)
The columns are: pH, the  pH-dependent free energy of folding (computed with no 
correction on site-site interactions, which would imply unfolding) and the 
total charge on the molecule. 

.frc_tot, .frc_solv, .frc_coul (flag -f)
PDB file with the force components replacing the coordinates and the temperature
factor replaced by the modulus of the force. The force unit is kJ/(mol A).
The three files are the total force, the solvation force and the Coulombic 
force.
