# Supplementary material for: Bluues: a program for the analysis of the electrostatic properties of proteins based on generalized Born radii
Source: BMC Bioinformatics. 2012 Mar 28;13(Suppl 4):S18. doi: 10.1186/1471-2105-13-S4-S18 (PMC3434445; doi:10.1186/1471-2105-13-S4-S18)
Supplement: Additional file 1 — Executable and examples. Zipped folder with the executable compiled for Linux x86_64 and 80386 machines and including example input and output files. [file 1471-2105-13-S4-S18-S1.ZIP › S18 additional file/read_dx.vmd]

#!/usr/local/bin/vmd
# VMD script written by save_state $Revision: 1.43 $
# VMD version: 1.8.7beta5
axes location off
color Display {Background} white
color Axes {X} white
color Axes {Y} white
color Axes {Z} white
display projection Orthographic
mol new 1bebA.pqr type pdb first 0 last -1 step 1 filebonds 1 autobonds 1 waitfor all
mol addfile out.dx type dx first 0 last -1 step 1 filebonds 1 autobonds 1 waitfor all
mol delrep 0 top
mol representation NewCartoon 0.300000 6.000000 4.100000 0
mol color Name
mol selection {all}
mol material Opaque
mol addrep top
mol selupdate 0 top 0
mol colupdate 0 top 0
mol scaleminmax top 0 0.000000 0.000000
mol smoothrep top 0 0
mol drawframes top 0 {now}
mol representation Licorice 0.300000 10.000000 10.000000
mol color ColorID 0
mol selection {resname ARG or resname LYS or resname HIS}
mol material Opaque
mol addrep top
mol selupdate 1 top 0
mol colupdate 1 top 0
mol scaleminmax top 1 0.000000 0.000000
mol smoothrep top 1 0
mol drawframes top 1 {now}
mol representation Licorice 0.300000 10.000000 10.000000
mol color ColorID 1
mol selection {resname ASP or resname GLU}
mol material Opaque
mol addrep top
mol selupdate 2 top 0
mol colupdate 2 top 0
mol scaleminmax top 2 0.000000 0.000000
mol smoothrep top 2 0
mol drawframes top 2 {now}
mol representation Isosurface -4.184000 0.000000 2.000000 0.000000 1 1
mol color ColorID 1
mol selection {resname ASP or resname GLU}
mol material EdgyShiny
mol addrep top
mol selupdate 3 top 0
mol colupdate 3 top 0
mol scaleminmax top 3 0.000000 0.000000
mol smoothrep top 3 0
mol drawframes top 3 {now}
mol representation Isosurface 4.184000 0.000000 2.000000 0.000000 1 1
mol color ColorID 0
mol selection {resname ASP or resname GLU}
mol material EdgyShiny
mol addrep top
mol selupdate 4 top 0
mol colupdate 4 top 0
mol scaleminmax top 4 0.000000 0.000000
mol smoothrep top 4 0
mol drawframes top 4 {now}
# Here rotations and snapshots for different projections....
#rotate z by -90
#rotate y by 30
#rotate x by -30
#render snapshot proj_1.tga
#rotate y by 90
#render snapshot proj_2.tga
##rotate y by 90
#render snapshot proj_3.tga
#rotate y by 90
#render snapshot proj_4.tga
#quit
